# Supplementary material for: A transient protein folding response targets aggregation in the early phase of TDP-43-mediated neurodegeneration
Source: Nat Commun. 2024 Feb 19;15:1508. doi: 10.1038/s41467-024-45646-9 (PMC10876645; doi:10.1038/s41467-024-45646-9)
Supplement: Supplementary file 5 — Supplementary Data 2 [file 41467_2024_45646_MOESM5_ESM.xlsx]

## Sheet: Description
Supplementary Data 2
Table	Description
Week 1	Week 1 pre-onset disease compared to control samples at all time points. Protein abundance ratio of double transgenic (NEFHtTA +/ NLS-TDP-43 +, rNLS TDP-43) and single- and non-transgenic 'control' mice compared to the pooled sample. Groups: 1 week off Dox (control = 'C1', disease = 'D1'), 2 weeks off Dox (control = 'C2'), 4 weeks off Dox (control = 'C4'), 6 weeks off Dox (control = 'C6'), and 6 …
Week 2	Week 2 onset disease compared to control samples at all time points. Protein abundance ratio of double transgenic (NEFHtTA +/ NLS-TDP-43 +, rNLS TDP-43) and single- and non-transgenic 'control' mice compared to the pooled sample. Groups: 1 week off Dox (control = 'C1'), 2 weeks off Dox (control = 'C2', disease = 'D2'), 4 weeks off Dox (control = 'C4'), 6 weeks off Dox (control = 'C6'), and 6 week…
Week 4	Week 4 early disease compared to control samples at all time points. Protein abundance ratio of double transgenic (NEFHtTA +/ NLS-TDP-43 +, rNLS TDP-43) and single- and non-transgenic 'control' mice compared to the pooled sample. Groups: 1 week off Dox (control = 'C1'), 2 weeks off Dox (control = 'C2'), 4 weeks off Dox (control = 'C4', disease = 'D4'), 6 weeks off Dox (control = 'C6'), and 6 week…
Week 6	Week 6 late disease compared to control samples at all time points. Protein abundance ratio of double transgenic (NEFHtTA +/ NLS-TDP-43 +, rNLS TDP-43) and single- and non-transgenic 'control' mice compared to the pooled sample. Groups: 1 week off Dox (control = 'C1'), 2 weeks off Dox (control = 'C2'), 4 weeks off Dox (control = 'C4'), 6 weeks off Dox (control = 'C6', disease = 'D6'), and 6 weeks…
Week 6 + recovery	Week 6 + recovery disease compared to control samples at all time points. Protein abundance ratio of double transgenic (NEFHtTA +/ NLS-TDP-43 +, rNLS TDP-43) and single- and non-transgenic 'control' mice compared to the pooled sample. Groups: 1 week off Dox (control = 'C1'), 2 weeks off Dox (control = 'C2'), 4 weeks off Dox (control = 'C4'), 6 weeks off Dox (control = 'C6'), and 6 weeks off Dox w…

## Sheet: Week 1
		Sex	F	F	F	F	F	F	F	F	F	F	F	F	F	F	F	F	F	F	F	F	F	F	F	F	F
	Genotype	NEFH-tTA	+	+	+	+	+	-	+	+	+	-	+	-	+	-	-	-	+	+	-	-	-	-	-	-	-
	Genotype	tetO-NLS-TDP-43	+	+	+	+	+	-	-	-	-	-	-	-	-	+	-	-	-	-	-	-	-	-	-	+	-
		Group	1	2	3	4	5	1	1	1	1	2	2	2	2	3	3	3	3	4	4	4	4	5	5	5	5
		Time point	Week 1	Week 1	Week 1	Week 1	Week 1	Week 1	Week 4	Week 6	Week 6 + Recovery	Week 1	Week 4	Week 6	Week 6 + Recovery	Week 1	Week 4	Week 6	Week 6 + Recovery	Week 1	Week 4	Week 6	Week 6 + Recovery	Week 1	Week 4	Week 6	Week 6 + Recovery
		TMT label	126	126	126	126	126	129N	129C	130N	130C	129N	129C	130N	130C	129N	129C	130N	130C	129N	129C	130N	130C	129N	129C	130N	130C
		Sample code	D1a	D1b	D1c	D1d	D1e	C1a	C4a	C6a	C6+RECa	C1b	C4b	C6b	C6+RECb	C1c	C4c	C6c	C6+RECc	C1d	C4d	C6d	C6+RECd	C1e	C4e	C6e	C6+RECe
Uniprot	Entry name	Protein names																										Mean D1	Mean all controls	Fold change	t-test p-value	t-test adjusted p-value	Peptide counts group 1	Peptide counts group 2	Peptide counts group 3	Peptide counts group 4	Peptide counts group 5
Q3TMP8	TM38A_MOUSE	Trimeric intracellular cation channel type A (TRIC-A) (TRICA) (27 kDa sarcoplasmic reticulum protein) (Mitsugumin-33A) (SPR-27) (Transmembrane protein 38A)		2.44158			1.49496					1.81058	0.768212	0.597466	0.743333									1.50418	0.482724	0.517544	0.441414	1.91051	0.752183	2.53996	0.0480678	0.207861		1			1
Q921F2	TADBP_MOUSE	TAR DNA-binding protein 43 (TDP-43)	2.06284	1.85888	1.55666	1.47198	1.89001	0.742132	0.748768	0.772277	0.780369	0.769731	0.741722	0.77193	0.761667	0.732087	0.701822	0.72334	0.715328	0.776304	0.740437	0.733154	0.760766	0.701883	0.696138	0.729045	0.693939	1.7541	0.739134	2.37319	2.84791e-18	1.80529e-14	20	20	16	17	15
Q8BG99	PKNX2_MOUSE	Homeobox protein PKNOX2 (Homeobox protein PREP-2) (PBX/knotted homeobox 2)	2.38479					0.993909	1.08079	1.01584	1.03304																	2.38479	1.0304	2.31443	0.000232188	0.00534989	1
Q8BI08	MAL2_MOUSE	Protein MAL2			2.5621											1.21391	1.09588	1.10262	1.06048									2.5621	1.11678	2.29418	0.00103661	0.0158721			1
Q91WT4	DJC17_MOUSE	DnaJ homolog subfamily C member 17		3.42868								1.72331	0.704825	1.4152	3.00083													3.42868	1.50704	2.2751	0.306708	0.599257		1
P09242	PPBT_MOUSE	Alkaline phosphatase, tissue-nonspecific isozyme (AP-TNAP) (TNSALP) (EC 3.1.3.1) (Alkaline phosphatase 2) (Alkaline phosphatase liver/bone/kidney isozyme)			2.43155											1.027	1.2512	0.95171	1.14286									2.43155	1.0873	2.23633	0.00927529	0.0737718			1
Q80V24	VGLL4_MOUSE	Transcription cofactor vestigial-like protein 4 (Vgl-4)	1.564			1.62589		0.791878	1.11232	1.09109	1.01846									0.552608	0.533698	0.793801	0.844019					1.59465	0.814345	1.95819	0.012649	0.0912199	1			1
Q5SUA5	MYO1G_MOUSE	Unconventional myosin-Ig			1.68359											0.88162	0.705657	1.0664	0.931178									1.68359	0.886557	1.89902	0.0444801	0.198983			1
Q9QUR8	SEM7A_MOUSE	Semaphorin-7A (Semaphorin-K1) (Sema K1) (Semaphorin-L) (Sema L) (CD antigen CD108)	2.06517	1.23065	2.5476	1.78295	1.55454	1.28528	1.02069	0.817822	0.923226	1.24234	0.92526	0.825536	0.966667	0.984424	0.824545	0.756539	0.87487	1.3908	0.869763	0.885445	0.934928	1.07218	1.03557	0.995127	0.968687	1.78153	0.968128	1.84018	8.71863e-07	8.09078e-05	3	3	3	2	3
E9PV24	FIBA_MOUSE	Fibrinogen alpha chain [Cleaved into: Fibrinopeptide A; Fibrinogen alpha chain]	0.968968	0.771624	1.96192	0.864246		1.22741	1.21773	1.45446	1.08455	1.46982	1.82403	0.701754	0.815	0.912773	0.847555	1.37324	1.03337	6.458	5.80692	0.00134771	0.000956938					1.06111	0.585732	1.81159	0.650121	0.836622	1	1	2	1
Q62120	JAK2_MOUSE	Tyrosine-protein kinase JAK2 (EC 2.7.10.2) (Janus kinase 2) (JAK-2)		1.27162								0.593315	0.649007	0.854776	0.784167													1.27162	0.712769	1.78406	0.053958	0.222104		1
O35566	CD151_MOUSE	CD151 antigen (GP27) (Membrane glycoprotein SFA-1) (Platelet-endothelial tetraspan antigen 3) (PETA-3) (CD antigen CD151)				1.38753														0.77542	0.8051	0.865229	0.715789					1.38753	0.788544	1.75961	0.00771916	0.0663932				1
Q8BFQ9	KLH42_MOUSE	Kelch-like protein 42 (Cullin-3-binding protein 9) (Ctb9) (Kelch domain-containing protein 5)				1.67561														0.91954	0.858834	1.03504	1.03349					1.67561	0.958708	1.74778	0.0122432	0.0890561				1
Q80YS6	AFAP1_MOUSE	Actin filament-associated protein 1 (110 kDa actin filament-associated protein) (AFAP-110)	0.883631		3.05349		0.818515	0.948223	0.805911	0.893069	0.879495					0.998962	0.691275	1.55835	1.37956					0.521967	0.22561	0.781676	0.446465	1.30226	0.759122	1.71548	0.157876	0.42316	1		1		1
P57780	ACTN4_MOUSE	Alpha-actinin-4 (Non-muscle alpha-actinin 4)	2.71994	1.21927	5.06074	2.93449	1.25115	2.04264	2.01084	0.933663	1.09815	2.28319	1.25071	0.944444	1.73167	1.25545	1.02109	0.960765	1.10949	2.42617	1.07377	1.24259	1.65167	1.21653	1.04268	1.57895	1.22626	2.28004	1.34086	1.70043	0.00965362	0.0760178	46	40	51	48	34
Q8CG73	FTM_MOUSE	Protein fantom (Nephrocystin-8) (RPGR-interacting protein 1-like protein) (RPGRIP1-like protein)			1.54306											0.787124	1.07766	0.697183	1.16788									1.54306	0.911628	1.69265	0.152614	0.415024			1
Q91WD9	SEGN_MOUSE	Secretagogin		2.15402	6.72983	0.528808						1.72516	1.58467	0.751462	1.20167	2.71859	2.89741	0.758551	1.11366	1.06012	1.05829	0.637466	0.62488					1.97174	1.18072	1.66995	0.270386	0.561776		1	2	1
Q00897	A1AT4_MOUSE	Alpha-1-antitrypsin 1-4 (Alpha-1 protease inhibitor 4) (Serine protease inhibitor 1-4) (Serine protease inhibitor A1d) (Serpin A1d)			1.51677											0.833853	0.833174	1.06942	0.959333									1.51677	0.91883	1.65076	0.0341215	0.170178			3
P63084	S10A5_MOUSE	Protein S100-A5 (Protein S-100D) (S100 calcium-binding protein A5)	0.502715		17.9601			2.97157	2.09655	0.677228	1.49466					5.12773	4.49856	0.841046	1.00313									3.0048	1.82439	1.64702	0.596954	0.808913	1		1
Q8R1L4	ERD23_MOUSE	ER lumen protein-retaining receptor 3 (KDEL endoplasmic reticulum protein retention receptor 3) (KDEL receptor 3)	1.50815					1.29848	0.918227	0.878218	0.671526																	1.50815	0.915719	1.64695	0.197871	0.474396	1
Q64288	OMP_MOUSE	Olfactory marker protein	0.773468	3.02959	13.214	0.676401		1.8467	1.63251	0.8	1.38776	1.92293	1.94607	0.827485	1.0925	5.34579	4.83893	0.871227	1.16893	0.693192	1.03188	0.641509	0.675598					2.13927	1.32702	1.61209	0.309892	0.601596	4	3	4	3
O88668	CREG1_MOUSE	Protein CREG1 (Cellular repressor of E1A-stimulated genes 1)	1.1955					0.77868	0.671921	0.80297	0.768707																	1.1955	0.753849	1.58586	0.0135964	0.0960841	2
Q9ERD8	PARVG_MOUSE	Gamma-parvin				1.72218														0.421751	1.86885	1.46765	1.20383					1.72218	1.08631	1.58534	0.574336	0.798234				1
Q924X6	LRP8_MOUSE	Low-density lipoprotein receptor-related protein 8 (LRP-8) (Apolipoprotein E receptor 2)					0.992667																	0.76569	0.618902	0.55848	0.59596	0.992667	0.630195	1.57518	0.0588158	0.23493					1
Q8C1E7	TACAN_MOUSE	Ion channel TACAN (Transmembrane protein 120A)	1.22576					0.995939	0.712315	0.809901	0.648202																	1.22576	0.781199	1.56907	0.118691	0.362071	1
A6X8Z5	RHG31_MOUSE	Rho GTPase-activating protein 31 (Cdc42 GTPase-activating protein)					1.0165																	0.785565	0.448171	0.766082	0.660606	1.0165	0.649697	1.56457	0.219996	0.503394					1
P52963	E41LA_MOUSE	Band 4.1-like protein 4A (Erythrocyte membrane protein band 4.1-like 4A) (Protein NBL4)			3.97461											4.3053	4.52637	0.880282	2.48488									3.97461	2.55517	1.55552	0.639277	0.833137			1
P97927	LAMA4_MOUSE	Laminin subunit alpha-4 (Laminin-14 subunit alpha) (Laminin-8 subunit alpha) (Laminin-9 subunit alpha)		2.53718	1.30916							1.09935	1.24409	1.43372	1.45917	1.26584	0.893576	1.07143	1.14807									1.82252	1.1885	1.53346	0.0422744	0.193906		1	1
Q61879	MYH10_MOUSE	Myosin-10 (Cellular myosin heavy chain, type B) (Myosin heavy chain 10) (Myosin heavy chain, non-muscle IIb) (Non-muscle myosin heavy chain B) (NMMHC-B) (Non-muscle myosin heavy chain IIb) (NMMHC II-b) (NMMHC-IIB)	2.66253	0.85736	4.98368	3.07261	0.981668	2.01929	2.45025	1.0198	1.17104	2.07707	1.1211	1.02534	1.99417	0.996885	0.849473	1.13883	1.17101	2.76216	0.908925	1.38275	1.80191	1.02824	0.778455	1.38986	1.21414	2.02813	1.32264	1.53339	0.0762061	0.275725	167	124	173	132	97
Q9Z1G4	VPP1_MOUSE	V-type proton ATPase 116 kDa subunit a1 (V-ATPase 116 kDa subunit a1) (Clathrin-coated vesicle/synaptic vesicle proton pump 116 kDa subunit) (Vacuolar adenosine triphosphatase subunit Ac116) (Vacuolar proton pump subunit 1) (Vacuolar proton translocating ATPase 116 kDa subunit a isoform 1)	2.08223	1.28604	3.01723	2.22099	1.47204	2.15025	1.25222	0.820792	0.888241	2.46054	1.20435	0.885965	1.345	1.02285	1.21093	0.923541	1.11366	3.22635	0.991803	1.07817	1.39043	1.03138	1.19512	1.3655	1.3303	1.92474	1.2556	1.53292	0.0227555	0.136211	15	10	14	11	9
Q3TCN2	PLBL2_MOUSE	Putative phospholipase B-like 2 (EC 3.1.1.-) (66.3 kDa protein) (76 kDa protein) (p76) (LAMA-like protein 2) (Lamina ancestor homolog 2) (Phospholipase B domain-containing protein 2) [Cleaved into: Putative phospholipase B-like 2 28 kDa form; Putative phospholipase B-like 2 40 kDa form; Putative phospholipase B-like 2 15 kDa form]	1.27153	1.36039	1.28377	1.35438	1.17415	0.902538	0.844335	0.770297	0.860058	0.833798	0.831599	0.75731	0.805	0.858775	0.809204	0.802817	0.848801	0.840849	0.822404	0.847709	0.781818	0.870293	0.960366	0.923002	0.865657	1.28703	0.840463	1.53133	4.31243e-13	1.36682e-09	8	7	6	6	6
P63115	AAA1_MOUSE	Asc-type amino acid transporter 1 (Asc-1) (D-serine transporter) (Solute carrier family 7 member 10)			1.28015		1.27039									1.00104	0.885906	1.06338	1.09176					0.656904	0.513211	0.776803	0.890909	1.27526	0.836709	1.52414	0.0591942	0.23535			3		1
Q8VDD5	MYH9_MOUSE	Myosin-9 (Cellular myosin heavy chain, type A) (Myosin heavy chain 9) (Myosin heavy chain, non-muscle IIa) (Non-muscle myosin heavy chain A) (NMMHC-A) (Non-muscle myosin heavy chain IIa) (NMMHC II-a) (NMMHC-IIA)	2.21567	0.88088	4.14234	2.53354	0.995417	1.63147	1.96749	1.01881	1.10593	1.64903	1.05582	1.04191	1.59167	0.931464	0.845638	1.07948	1.12304	2.19894	0.946266	1.20755	1.56172	1.02301	0.807927	1.30702	1.12121	1.8276	1.21279	1.50693	0.0379749	0.182045	81	56	90	79	40
Q80T69	RSBN1_MOUSE	Lysine-specific demethylase 9 (KDM9) (EC 1.14.11.-) (Round spermatid basic protein 1) (Rosbin)			1.66818											1.22222	0.730585	1.40241	1.25965									1.66818	1.12069	1.48852	0.309139	0.601132			1
Q9JLJ5	ELOV1_MOUSE	Elongation of very long chain fatty acids protein 1 (EC 2.3.1.199) (3-keto acyl-CoA synthase Elovl1) (ELOVL fatty acid elongase 1) (ELOVL FA elongase 1) (Very long chain 3-ketoacyl-CoA synthase 1) (Very long chain 3-oxoacyl-CoA synthase 1)			1.25929											0.956386	0.733461	0.800805	0.918665									1.25929	0.847566	1.48578	0.0632779	0.245033			1
Q6PDS0	VTM2L_MOUSE	V-set and transmembrane domain-containing protein 2-like protein	1.2886	1.55235				0.954315	1.13596	1.21188	1.02818	0.831941	0.876064	0.850877	0.865833													1.41434	0.960648	1.47228	0.0084055	0.0704795	2	1
P51863	VA0D1_MOUSE	V-type proton ATPase subunit d 1 (V-ATPase subunit d 1) (P39) (Physophilin) (V-ATPase 40 kDa accessory protein) (V-ATPase AC39 subunit) (Vacuolar proton pump subunit d 1)	2.16447	1.10546	3.52947	2.20994	1.35747	2.30152	1.41084	0.890099	0.955296	1.95915	1.15043	1.00682	1.2725	0.986501	1.20997	1.01006	1.20438	2.92131	1.02641	1.18464	1.48421	1.07218	1.34959	1.53021	1.57677	1.90872	1.30746	1.45987	0.0355327	0.174877	11	12	10	9	9
Q7TPR4	ACTN1_MOUSE	Alpha-actinin-1 (Alpha-actinin cytoskeletal isoform) (F-actin cross-linking protein) (Non-muscle alpha-actinin-1)	2.31652	1.26555	3.06981	2.15233	1.15124	1.94112	1.74483	0.954455	1.11467	1.8468	1.1807	1.01267	1.4325	1.36968	1.05561	0.949698	1.1366	2.29973	1.08561	1.26819	1.56651	1.08891	1.02947	1.21832	1.21313	1.86063	1.28305	1.45016	0.0169394	0.11095	76	68	76	73	60
Q62159	RHOC_MOUSE	Rho-related GTP-binding protein RhoC (Silica-induced gene 61 protein) (SIG-61)		1.04249		1.34175	2.36389					0.903435	0.927152	1.01949	0.883333					1.27233	2.57741	1.04313	1.02679	0.881799	0.513211	1.70175	0.720202	1.48978	1.0326	1.44275	0.188764	0.46161		1		1	1
Q8VHL0	UT1_MOUSE	Urea transporter 1 (Solute carrier family 14 member 1) (Urea transporter B) (UT-B) (Urea transporter, erythrocyte)	1.22653	1.01593	1.5476	1.11129	1.29423	1.25482	0.818719	0.808911	0.678328	1.15227	0.859981	0.804094	0.779167	1.14642	0.893576	0.711268	0.762252	1.24226	0.717668	0.579515	0.777033	1.14435	0.930894	0.62768	0.783838	1.22633	0.852287	1.43887	0.00261952	0.0321404	2	2	2	1	1
O35347	DGCR6_MOUSE	Protein DGCR6 (DiGeorge syndrome critical region 6 homolog)				1.65509														1.31477	0.912568	1.29111	1.14641					1.65509	1.15439	1.43373	0.151052	0.412547				1
Q9D219	BCL9_MOUSE	B-cell CLL/lymphoma 9 protein (B-cell lymphoma 9 protein) (Bcl-9)		1.5956								1.16713	0.963103	1.19201	1.15083													1.5956	1.11435	1.43187	0.0469185	0.205485		1
Q8BLK3	LSAMP_MOUSE	Limbic system-associated membrane protein (LSAMP)	2.22498	1.14416	2.61378	1.83899	1.2484	1.53706	1.47094	1.03663	0.931973	1.52182	1.11164	1.09454	1.13917	1.10384	1.08725	0.978873	1.07299	1.90981	0.961749	1.26685	1.2488	1.35565	1.19106	1.29142	1.19091	1.72505	1.20536	1.43116	0.0037425	0.0410668	19	14	17	16	15
Q8CCS2	F155A_MOUSE	Transmembrane protein FAM155A		1.57511	1.37715	0.894238	1.53346					1.04921	0.818354	1.16569	1.12	1.07061	1.06136	0.927565	0.872784	0.885942	0.811475	0.752022	0.995215	0.848326	0.998984	0.787524	0.683838	1.31327	0.917741	1.43098	0.00201368	0.0268725		1	1	1	1
Q9QXA1	CYHR1_MOUSE	Cysteine and histidine-rich protein 1	1.03801	1.8088			1.03666	1.19086	1.58424	1.50792	1.35374	0.97493	1.0842	1.04191	1.105									0.740586	0.182927	0.586745	0.535354	1.24856	0.874281	1.4281	0.347	0.634815	1	1			1
Q60931	VDAC3_MOUSE	Voltage-dependent anion-selective channel protein 3 (VDAC-3) (mVDAC3) (Outer mitochondrial membrane protein porin 3)	1.40497	1.40288	1.55938	1.08919	1.17599	1.38579	0.872906	0.739604	0.822157	1.27948	0.795648	0.749513	0.8025	1.05504	0.860019	0.953722	0.793535	1.44562	0.897996	0.921833	0.799043	0.961297	0.898374	0.869396	0.870707	1.31531	0.921119	1.42795	0.000811849	0.0134369	7	3	5	4	3
Q8C1M2	ZN428_MOUSE	Zinc finger protein 428	1.88829					1.2467	1.89458	1.29406	1.00972																	1.88829	1.32543	1.42466	0.313546	0.603574	1
Q9DC29	ABCB6_MOUSE	ATP-binding cassette sub-family B member 6, mitochondrial		1.22155	1.18314	1.62115	1.27039					1.03157	0.939451	0.979532	1.02083	0.948079	0.973154	0.99497	0.98123	1.34218	1.0173	0.777628	1.00096	0.848326	0.66565	0.626706	0.886869	1.31349	0.925781	1.41879	0.00216852	0.0279728		2	2	1	2
Q9JI91	ACTN2_MOUSE	Alpha-actinin-2 (Alpha-actinin skeletal muscle isoform 2) (F-actin cross-linking protein)	2.05275	1.54173	2.81686	1.47356	1.31806	1.85482	1.6266	0.921782	0.958212	1.79109	1.20151	0.927875	1.26833	1.65628	1.15436	0.93662	1.09489	1.99027	1.06831	1.19542	1.39043	1.17364	1.12703	1.10624	1.28586	1.76882	1.2509	1.41404	0.0113289	0.0844174	40	29	39	22	29
Q8BIF9	ZN787_MOUSE	Zinc finger protein 787			1.48776											1.02596	1.31256	0.900402	1.0292									1.48776	1.05693	1.40762	0.147067	0.407099			1
Q9CQZ6	NDUB3_MOUSE	NADH dehydrogenase [ubiquinone] 1 beta subcomplex subunit 3 (Complex I-B12) (CI-B12) (NADH-ubiquinone oxidoreductase B12 subunit)	1.35376	1.28149	1.42067	1.32518	1.48488	1.29239	1.1399	0.733663	0.771623	1.40947	1.06623	0.805068	0.9575	0.812046	1.01438	0.530181	0.805005	1.70911	0.757741	0.71159	0.930144	1.42992	1.22967	1.17934	1.12727	1.37133	0.980944	1.39797	0.0187246	0.119276	1	2	1	1	2
Q9QXS6	DREB_MOUSE	Drebrin (Developmentally-regulated brain protein)	1.82855	1.13202	2.96283	1.95896	1.05591	1.69949	1.78424	1.12772	1.207	1.46704	1.03027	0.961988	1.2625	1.10488	0.963567	1.02817	1.12096	2.05482	1.01548	1.14286	1.32919	1.02197	0.887195	1.09747	1.10606	1.66213	1.19001	1.39674	0.0207131	0.1286	46	38	41	41	32
Q60760	GRB10_MOUSE	Growth factor receptor-bound protein 10 (GRB10 adapter protein) (Maternally expressed gene 1 protein)		1.03945	1.31913	0.873717	1.15582					0.908078	0.863765	0.865497	0.8875	0.600208	0.519655	0.684105	0.73097	0.679929	0.70674	0.729111	0.785646	0.971757	0.925813	0.847953	0.909091	1.08477	0.77779	1.39469	0.00312001	0.0360908		1	1	2	2
Q9DCS9	NDUBA_MOUSE	NADH dehydrogenase [ubiquinone] 1 beta subcomplex subunit 10 (Complex I-PDSW) (CI-PDSW) (NADH-ubiquinone oxidoreductase PDSW subunit)	1.3879	1.45827	1.54488	1.20521	1.46104	1.33198	1.2266	0.840594	0.752187	1.26834	1.03974	0.787524	0.925	1.01038	1.186	0.682093	0.989572	1.6145	0.86612	0.769542	1.03923	1.28661	0.980691	0.992203	1.05859	1.40658	1.00872	1.39442	0.00339812	0.0384546	5	5	5	5	5
P17095	HMGA1_MOUSE	High mobility group protein HMG-I/HMG-Y (HMG-I(Y)) (High mobility group AT-hook protein 1) (High mobility group protein A1)			1.49683	1.1839										1.04258	0.858102	1.12676	1.05109	1.03095	0.812386	0.84097	0.960766					1.3312	0.959267	1.38773	0.0119527	0.0874921			2	3
P03899	NU3M_MOUSE	NADH-ubiquinone oxidoreductase chain 3 (EC 7.1.1.2) (NADH dehydrogenase subunit 3)	1.16602	1.38467	1.62919	1.38122	1.37855	1.15736	1.03744	0.831683	0.80758	1.25441	0.969726	0.736842	0.868333	0.920042	1.26942	0.672032	0.934307	1.69319	0.956284	0.65903	1.02775	1.17155	1.22866	1.14425	1.10101	1.3802	0.995589	1.38631	0.00655642	0.0593731	2	1	1	1	1
P26618	PGFRA_MOUSE	Platelet-derived growth factor receptor alpha (PDGF-R-alpha) (PDGFR-alpha) (EC 2.7.10.1) (Alpha platelet-derived growth factor receptor) (Alpha-type platelet-derived growth factor receptor) (CD140 antigen-like family member A) (Platelet-derived growth factor alpha receptor) (CD antigen CD140a)		1.10926								0.840297	0.833491	0.736842	0.795													1.10926	0.80033	1.386	0.0167865	0.110384		1
P01831	THY1_MOUSE	Thy-1 membrane glycoprotein (Thy-1 antigen) (CD antigen CD90)	1.84484	0.990137	2.22303	1.6985	1.28873	1.39898	1.16453	0.943564	1.06414	1.35097	1.00757	0.95614	1.015	1.02596	0.976031	0.979879	1.03128	1.58621	1.07559	1.16307	1.14545	1.2228	1.13923	1.24172	1.09798	1.54798	1.11879	1.38362	0.00164041	0.0226547	6	6	6	8	5
P09602	HMGN2_MOUSE	Non-histone chromosomal protein HMG-17 (High mobility group nucleosome-binding domain-containing protein 2)		0.977238	1.96192							1.15227	1.28477	0.84308	1.24333	0.825545	0.990412	0.856137	0.938478									1.38465	1.00241	1.38133	0.129351	0.380825		1	2
O89114	DNJB5_MOUSE	DnaJ homolog subfamily B member 5 (Heat shock protein Hsp40-3) (Heat shock protein cognate 40) (Hsc40)	1.31265	1.22458	1.25113	1.25572	1.27039	0.986802	0.815764	0.832673	0.891156	0.933148	0.897824	0.87037	0.9225	1	0.923298	0.865191	0.910323	0.966401	1.01002	0.960916	0.880383	0.955021	0.865854	0.906433	0.942424	1.26257	0.915331	1.37935	2.93132e-11	2.65452e-08	5	7	5	2	4
Q9CQH3	NDUB5_MOUSE	NADH dehydrogenase [ubiquinone] 1 beta subcomplex subunit 5, mitochondrial (Complex I-SGDH) (CI-SGDH) (NADH-ubiquinone oxidoreductase SGDH subunit)	1.22343	1.33005	1.80236	1.24388	1.28781	1.41624	1.26897	0.689109	0.660836	1.47725	1.0596	0.827485	0.8825	1.09034	1.25216	0.602616	0.876955	1.89036	0.838798	0.807278	0.882297	1.25523	1.00407	0.967836	0.877778	1.36265	0.989896	1.37656	0.0274376	0.1523	5	4	3	4	4
Q9CQ91	NDUA3_MOUSE	NADH dehydrogenase [ubiquinone] 1 alpha subcomplex subunit 3 (Complex I-B9) (CI-B9) (NADH-ubiquinone oxidoreductase B9 subunit)			1.49683											1.1973	1.40556	0.799799	1.03962									1.49683	1.08762	1.37624	0.318078	0.608026			1
Q8HW98	IGLO5_MOUSE	IgLON family member 5	1.68192	1.00759	2.25385	1.61326	1.21082	1.37868	1.21281	1.00396	0.920311	1.36026	0.976348	0.994152	0.956667	0.994808	0.902205	0.854125	0.962461	1.43324	1.03825	1.11456	1.10144	1.19038	1.19309	1.26998	1.10404	1.49472	1.08632	1.37595	0.00249108	0.0310235	2	1	1	2	1
O35316	SC6A6_MOUSE	Sodium- and chloride-dependent taurine transporter (Solute carrier family 6 member 6)			1.07162											0.839045	0.666347	0.706237	0.934307									1.07162	0.779348	1.37502	0.164442	0.433289			1
Q99LC3	NDUAA_MOUSE	NADH dehydrogenase [ubiquinone] 1 alpha subcomplex subunit 10, mitochondrial (Complex I-42kD) (CI-42kD) (NADH-ubiquinone oxidoreductase 42 kDa subunit)	1.2917	1.31866	1.56936	1.34175	1.27864	1.24975	1.13202	0.726733	0.75413	1.34448	1.04068	0.859649	0.9125	1.02908	1.12272	0.715292	0.841502	1.58179	0.812386	0.725067	0.94067	1.20921	1.13923	1.12183	1.01717	1.35609	0.989844	1.37	0.00560376	0.0530183	8	7	10	7	5
O35926	CD5R2_MOUSE	Cyclin-dependent kinase 5 activator 2 (CDK5 activator 2) (Cyclin-dependent kinase 5 regulatory subunit 2) (p39) (p39I)		1.56829	1.11877							0.9935	0.964995	1.2768	1.79083	0.72378	0.723873	0.687123	0.96976									1.32459	0.967119	1.36963	0.243627	0.528888		1	2
Q9CPT5	NOP16_MOUSE	Nucleolar protein 16		1.29439			1.25023					0.899721	0.959319	0.922027	0.979167									0.91318	0.965447	0.986355	0.826263	1.27212	0.930065	1.36777	9.72774e-05	0.0028681		2			1
Q924K8	MTA3_MOUSE	Metastasis-associated protein MTA3	1.06749	1.11533	1.35811	1.12234	1.08524	0.850761	0.812808	0.923762	0.712342	0.81337	0.768212	0.769006	0.84	0.96054	0.971237	0.823944	0.843587	0.883289	0.734973	0.912399	0.851675	0.875523	0.913618	0.768031	0.824242	1.14517	0.839768	1.36368	3.21706e-07	3.92172e-05	2	2	3	4	3
Q9R0Q4	MO4L2_MOUSE	Mortality factor 4-like protein 2 (MORF-related gene X protein) (Sid 393) (Transcription factor-like protein MRGX)			1.49048											1.18692	1.09971	1.20221	0.914494									1.49048	1.0945	1.36179	0.116184	0.357557			1
Q9CYG7	TOM34_MOUSE	Mitochondrial import receptor subunit TOM34 (Translocase of outer membrane 34 kDa subunit)	1.28782	1.217	1.29193	1.22494	1.19248	0.950254	0.904433	1.00198	0.913508	0.967502	0.889309	0.955166	0.915833	0.991693	0.929051	0.890342	0.889468	0.897436	0.857013	0.898922	0.891866	0.963389	0.844512	0.819688	0.89596	1.2422	0.912205	1.36175	9.57189e-12	1.21352e-08	15	17	14	10	10
Q80VJ2	SRA1_MOUSE	Steroid receptor RNA activator 1 (Steroid receptor RNA activator protein) (SRAP)	2.49108	1.38012	1.17407	0.965272	1.05866	1	1.55369	0.543564	0.573372	1.21634	1.10501	0.889864	0.923333	1.09865	1.11026	0.939638	0.843587	0.860301	1.02368	1.08356	1.04785	1	1.09756	1.03021	1.03939	1.32764	0.975398	1.36113	0.028099	0.154618	1	1	2	1	2
Q8R3I2	MBOA2_MOUSE	Lysophospholipid acyltransferase 2 (LPLAT 2) (EC 2.3.1.-) (1-acylglycerophosphocholine O-acyltransferase) (EC 2.3.1.23) (1-acylglycerophosphoethanolamine O-acyltransferase) (EC 2.3.1.n7) (Lysophosphatidylcholine acyltransferase) (LPCAT) (Lyso-PC acyltransferase) (Lysophosphatidylcholine acyltransferase 4) (Lyso-PC acyltransferase 4) (mLPCAT4) (Lysophosphatidylethanolamine acyltransferase) (LPEAT)…		1.09105								0.914578	0.741722	0.754386	0.808333													1.09105	0.801976	1.36045	0.0628496	0.244269		1
P28667	MRP_MOUSE	MARCKS-related protein (Brain protein F52) (MARCKS-like protein 1) (Macrophage myristoylated alanine-rich C kinase substrate) (Mac-MARCKS) (MacMARCKS)	1.15904	1.05615	1.50589	1.93449	1.61045	1.29036	1.15764	0.879208	0.687075	1.41968	1.17313	0.703704	0.923333	0.930426	1.32598	0.820926	0.821689	1.5473	1.0337	0.881402	1.14545	1.50837	1.51016	0.7846	0.99899	1.41849	1.04349	1.35937	0.0253151	0.1447	10	6	7	6	6
Q9CYQ7	NARF_MOUSE	Nuclear prelamin A recognition factor (Iron-only hydrogenase-like protein 2) (IOP2)			1.00453		2.94317									1.28037	1.2023	1.18612	0.977059					1.22699	1.19715	1.43762	1.76061	1.71945	1.26681	1.35731	0.251231	0.538932			1		1
Q69ZL1	FGD6_MOUSE	FYVE, RhoGEF and PH domain-containing protein 6			1.16682	0.942384										1.14019	0.310642	1.12676	1.07716	0.399646	0.622951	1.10916	1.0756					1.04861	0.773153	1.35628	0.46054	0.729849			2	2
Q99104	MYO5A_MOUSE	Unconventional myosin-Va (Dilute myosin heavy chain, non-muscle)	1.86734	0.959788	2.89574	1.95975	0.990834	1.59898	1.65222	0.949505	1.08649	1.46425	1.01325	0.939571	1.36583	1.14434	0.910834	1.12173	1.09489	1.85323	0.933515	1.21429	1.39139	0.976987	0.894309	1.28168	1.11212	1.58735	1.17266	1.35362	0.0407825	0.189809	93	77	90	78	60
P51949	MAT1_MOUSE	CDK-activating kinase assembly factor MAT1 (CDK7/cyclin-H assembly factor) (Menage a trois) (RING finger protein MAT1) (p35) (p36)					1.04308																	0.838912	0.754065	0.658869	0.855556	1.04308	0.772757	1.34982	0.1112	0.349948					2
Q8BHB9	CLIC6_MOUSE	Chloride intracellular channel protein 6	0.83941	1.6563				0.662944	0.767488	1.09802	0.757046	0.93779	1.16462	0.965887	0.760833													1.17912	0.873671	1.34961	0.172806	0.442523	1	1
Q9CV28	MINY3_MOUSE	Ubiquitin carboxyl-terminal hydrolase MINDY-3 (EC 3.4.19.12) (Deubiquitinating enzyme MINDY-3) (Protein CARP)				0.979479														0.719717	0.571038	0.942049	0.719617					0.979479	0.726525	1.34817	0.282787	0.575469				1
P62492	RB11A_MOUSE	Ras-related protein Rab-11A (Rab-11)		1.41806								0.924791	1.07474	1.06043	1.16167													1.41806	1.05191	1.34808	0.0668561	0.254382		1
P13020	GELS_MOUSE	Gelsolin (Actin-depolymerizing factor) (ADF) (Brevin)	1.9232	0.990895	2.63282	1.64562	1.04766	1.53909	1.76749	1.05248	1.02818	1.38533	1.07096	0.95809	1.2675	1.10073	0.916587	1.13481	0.935349	1.55791	0.964481	1.11725	1.2555	1.06904	0.981707	1.14522	0.991919	1.53959	1.14215	1.34797	0.0209899	0.129179	17	17	18	15	15
Q9Z1P6	NDUA7_MOUSE	NADH dehydrogenase [ubiquinone] 1 alpha subcomplex subunit 7 (Complex I-B14.5a) (CI-B14.5a) (NADH-ubiquinone oxidoreductase subunit B14.5a)	1.39022	1.35812	1.51677	1.31413	1.30889	1.30457	1.23054	0.785149	0.737609	1.36119	1.00378	0.853801	0.966667	0.942887	1.16779	0.780684	0.940563	1.64103	0.838798	0.881402	0.993301	1.22803	1.09248	1.07895	1.03535	1.37561	1.02152	1.34663	0.00473155	0.0471592	4	7	9	6	7
Q8K3J1	NDUS8_MOUSE	NADH dehydrogenase [ubiquinone] iron-sulfur protein 8, mitochondrial (EC 7.1.1.2) (Complex I-23kD) (CI-23kD) (NADH-ubiquinone oxidoreductase 23 kDa subunit)	1.24515	1.27466	1.59383	1.30939	1.38772	1.27208	1.0867	0.775248	0.730807	1.2637	1.02933	0.793372	0.960833	1.02181	1.16491	0.688129	0.869656	1.62157	0.928962	0.773585	1.16746	1.25523	1.12907	1.08772	1.01515	1.35671	1.00821	1.34566	0.00801229	0.0679846	9	10	9	8	7
Q8BP22	FA92A_MOUSE	Protein FAM92A		1.20561								0.864438	0.758751	0.974659	1.01167													1.20561	0.89677	1.3444	0.134671	0.388213		1
Q9D0J8	PTMS_MOUSE	Parathymosin	1.83553	1.16237	2.45603	1.76322	1.03483	1.28325	1.45517	1.10297	1.10398	1.30362	1.26868	1.23294	1.645	0.985462	1.04027	0.911469	0.989572	1.38285	1.00911	1.02561	1.4622	1.10669	1.07825	1.23977	1.07374	1.57073	1.17085	1.34153	0.00892816	0.0724461	4	3	3	5	1
Q8BYK5	PHAR3_MOUSE	Phosphatase and actin regulator 3 (Scaffold-associated PP1-inhibiting protein) (Scapinin)	0.746315	1.58042	1.44968		1.84143	0.869036	0.496552	0.731683	0.640428	1.02971	1.12394	1.37232	1.27333	0.995846	0.856184	1.08954	0.956204					1.01569	1.2876	1.2807	1.50303	1.33208	0.994426	1.33955	0.113665	0.353891	1	4	3		1
Q8BHN1	TXLNG_MOUSE	Gamma-taxilin (Factor inhibiting ATF4-mediated transcription) (FIAT) (Lipopolysaccharide-responsive gene protein)	1.01552	1.51897	1.5757	0.949487		1.0731	0.935961	0.974257	0.999028	0.896007	1.02081	1.13353	1.10917	0.964694	1.40268	1.28773	1.06569	1.15915	0.673953	0.264151	0.654545					1.23254	0.923927	1.33402	0.181094	0.451518	1	1	1	1
Q9CZ62	CEP97_MOUSE	Centrosomal protein of 97 kDa (Cep97) (Leucine-rich repeat and IQ domain-containing protein 2)					1.00275																	0.782427	0.663618	0.767057	0.80303	1.00275	0.752022	1.33341	0.0571429	0.231013					1
Q9EPQ8	TCF20_MOUSE	Transcription factor 20 (TCF-20) (Nuclear factor SPBP) (Stromelysin-1 PDGF-responsive element-binding protein) (SPRE-binding protein)		1.71927	1.44968							1.27205	1.03122	1.37817	1.1475	1.29595	0.996165	1.29779	1.122									1.57873	1.18544	1.33177	0.0155523	0.105857		1	2
Q9D6J5	NDUB8_MOUSE	NADH dehydrogenase [ubiquinone] 1 beta subcomplex subunit 8, mitochondrial (Complex I-ASHI) (CI-ASHI) (NADH-ubiquinone oxidoreductase ASHI subunit)	1.21722	1.31335	1.62194	1.27072	1.44271	1.26701	1.15074	0.817822	0.821186	1.25255	1.10407	0.827485	1.025	1.10488	1.25695	0.703219	0.914494	1.49867	0.868852	0.818059	1.17703	1.15063	1.22154	1.02632	0.925253	1.36585	1.02738	1.32945	0.00565387	0.0534126	3	3	4	1	4
Q9CQZ5	NDUA6_MOUSE	NADH dehydrogenase [ubiquinone] 1 alpha subcomplex subunit 6 (Complex I-B14) (CI-B14) (NADH-ubiquinone oxidoreductase B14 subunit)	1.13809	1.30956		1.34728	1.51787	1.26802	1.05517	0.672277	0.663751	1.2182	1.00189	0.780702	0.8775					1.54288	0.908015	0.745283	1.04689	1.22071	1.13008	1.12768	1.07374	1.32129	0.994221	1.32897	0.0356963	0.175546	2	3		2	2
A2AFS3	ELAP1_MOUSE	Endosome/lysosome-associated apoptosis and autophagy regulator 1	1.11947	1.80804		1.07024		0.959391	1.22562	1.53069	0.965986	0.998143	0.964049	1.2768	0.969167					1.05305	0.603825	0.845013	0.665072					1.2939	0.975198	1.32681	0.119977	0.364415	1	1		1
Q8CBX0	CSC1_MOUSE	Calcium permeable stress-gated cation channel 1 (Transmembrane protein 63C)	1.18852			1.10576		0.86802	0.920197	0.992079	0.841594									0.881521	0.736794	0.925876	0.77799					1.14639	0.864511	1.32606	0.00471706	0.0470888	2			1
P70274	SEPP1_MOUSE	Selenoprotein P (SeP) (Plasma selenoprotein P)	1.64701					1.14518	1.71527	1.05842	1.15258																	1.64701	1.24418	1.32378	0.33236	0.621118	1
Q3U821	WDR75_MOUSE	WD repeat-containing protein 75 (U3 small nucleolar RNA-associated protein 17 homolog)		1.1563		1.00868						0.830084	0.762535	0.929825	0.8075					0.771883	0.613843	1.00674	0.869856					1.07997	0.816324	1.32297	0.0384229	0.183406		1		1
Q8VEB4	PAG15_MOUSE	Phospholipase A2 group XV (1-O-acylceramide synthase) (ACS) (LCAT-like lysophospholipase) (LLPL) (EC 3.1.1.5) (Lysophospholipase 3) (Lysosomal phospholipase A and acyltransferase) (EC 2.3.1.-) (EC 3.1.1.32) (EC 3.1.1.4) (Lysosomal phospholipase A2) (LPLA2)	1.26222		1.18132	1.23757		1.04467	0.879803	0.791089	0.788144					0.893043	0.910834	0.996982	0.948905	0.843501	1.04827	1.02965	1.00478					1.22657	0.927139	1.32296	0.000581165	0.0106931	1		2	1
Q9Z148	EHMT2_MOUSE	Histone-lysine N-methyltransferase EHMT2 (EC 2.1.1.-) (Euchromatic histone-lysine N-methyltransferase 2) (HLA-B-associated transcript 8) (Histone H3-K9 methyltransferase 3) (H3-K9-HMTase 3) (Protein G9a)		0.943854								0.722377	0.707663	0.663743	0.765833													0.943854	0.713972	1.32198	0.0241833	0.140039		1
Q9R0A0	PEX14_MOUSE	Peroxisomal membrane protein PEX14 (PTS1 receptor-docking protein) (Peroxin-14) (Peroxisomal membrane anchor protein PEX14)	1.19628	1.29211	1.22121	1.28256	1.1879	0.888325	0.884729	0.906931	0.833819	0.886722	0.95175	0.905458	0.954167	0.892004	0.971237	0.95171	0.929093	0.922193	0.968124	0.975741	1.04402	0.922594	0.966463	0.998051	0.966667	1.23525	0.934814	1.32139	7.9248e-11	6.27941e-08	4	7	5	5	5
Q8K363	DDX18_MOUSE	ATP-dependent RNA helicase DDX18 (EC 3.6.4.13) (DEAD box protein 18)	1.5865					1.11371	1.15862	1.33168	1.21186																	1.5865	1.20127	1.32069	0.0480049	0.207857	1
Q3TXU5	DHYS_MOUSE	Deoxyhypusine synthase (DHS) (EC 2.5.1.46)	1.15516	1.283	1.13781	1.37569	1.12374	0.921827	0.944828	0.839604	0.992225	0.90065	0.887417	0.94347	0.92	0.941848	0.832215	0.942656	0.92805	0.781609	0.79235	0.979784	0.883254	0.979079	1.0874	0.990253	0.915152	1.21123	0.917445	1.32022	5.53407e-07	6.02777e-05	7	6	5	2	3
O09111	NDUBB_MOUSE	NADH dehydrogenase [ubiquinone] 1 beta subcomplex subunit 11, mitochondrial (Complex I-ESSS) (CI-ESSS) (NADH-ubiquinone oxidoreductase ESSS subunit) (Neuronal protein 15.6) (Np15.6) (p15.6)	1.33514	1.31942	1.53128	1.35359	1.18423	1.3401	1.25714	0.829703	0.865889	1.28134	1.08893	0.900585	0.984167	0.954309	1.05273	0.760563	0.980188	1.51989	0.82969	0.725067	1.06794	1.19038	1.00407	1.07407	0.969697	1.34023	1.01559	1.31965	0.00505017	0.0496326	2	5	2	1	3
Q9D8B4	NDUAB_MOUSE	NADH dehydrogenase [ubiquinone] 1 alpha subcomplex subunit 11 (Complex I-B14.7) (CI-B14.7) (NADH-ubiquinone oxidoreductase subunit B14.7)	1.50039	1.10698	1.26473	1.21942	1.24106	1.28528	1.14483	0.760396	0.895044	1.15135	0.937559	0.809942	0.863333	1.16303	1.08341	0.811871	0.831074	1.19982	0.804189	0.815364	0.884211	1.2636	0.960366	0.866472	0.856566	1.26025	0.955533	1.3189	0.00248127	0.0309622	2	3	2	2	1
P97384	ANX11_MOUSE	Annexin A11 (Annexin XI) (Annexin-11) (Calcyclin-associated annexin 50) (CAP-50)	1.3142		1.59293			1.29137	1.07488	0.965347	1.03693					1.22222	1.11889	1.03521	1.07091									1.44687	1.0976	1.31821	0.00841997	0.0704843	1		1
Q80ZW2	THEM6_MOUSE	Protein THEM6	1.21334	1.33763	1.25476	1.21784	1.09533	0.894416	0.895567	0.836634	0.896016	0.891365	0.912961	0.871345	0.956667	0.906542	0.946309	0.960765	0.982273	0.891247	1.05282	0.923181	1.02871	0.937238	0.892276	0.937622	0.952525	1.22124	0.92698	1.31745	2.1866e-09	7.70048e-07	5	8	7	8	4
Q8K1A5	TM41B_MOUSE	Transmembrane protein 41B (Protein stasimon)			1.22756	1.12549	0.905591									0.905504	1.09684	0.665996	0.914494	0.737401	0.474499	0.804582	0.722488	0.917364	1.06707	0.707602	1.05556	1.07755	0.818156	1.31705	0.0875032	0.299828			1	2	1
Q9JHJ0	TMOD3_MOUSE	Tropomodulin-3 (Ubiquitous tropomodulin) (U-Tmod)	1.19705		2.04352	1.32439	0.944088	1.18376	1.11823	1.07327	1.08844					0.994808	1.00575	0.959759	1.04484	1.18833	1.00638	1.00674	1.11292	0.910042	0.800813	0.995127	0.711111	1.32245	1.00436	1.31671	0.0137545	0.0969854	2		1	2	1
Q80XS6	SMAG2_MOUSE	Protein Smaug homolog 2 (Smaug 2) (mSmaug2) (Sterile alpha motif domain-containing protein 4B)	1.29015				1.15124	1.08832	0.873892	0.845545	1.03693													0.944561	1.04268	0.88499	0.741414	1.21871	0.925626	1.31664	0.0229572	0.136644	1				1
Q80WS3	FBLL1_MOUSE	rRNA/tRNA 2'-O-methyltransferase fibrillarin-like protein 1 (EC 2.1.1.-) (Protein-glutamine methyltransferase)	1.07603	1.17602	1.30916	0.910024	0.875344	0.598985	0.912315	1.22277	1.01944	0.704735	0.776727	1.11501	0.939167	0.807892	0.848514	0.895372	0.995829	0.436782	0.5	0.71159	0.799043	0.808577	0.818089	0.745614	0.871717	1.05704	0.80401	1.31471	0.0299085	0.159588	3	3	3	1	3
A2AR02	PPIG_MOUSE	Peptidyl-prolyl cis-trans isomerase G (PPIase G) (Peptidyl-prolyl isomerase G) (EC 5.2.1.8) (Cyclophilin G) (Rotamase G)	1.30954		1.12693	1.1547	0.963336	1.11066	1.5665	1.21287	0.880466					0.964694	0.962608	0.790744	0.898853	0.564103	0.676685	0.512129	0.636364	0.882845	1.24695	0.707602	0.781818	1.13192	0.861993	1.31314	0.0983628	0.323068	4		1	2	2
P62960	YBOX1_MOUSE	Y-box-binding protein 1 (YB-1) (CCAAT-binding transcription factor I subunit A) (CBF-A) (DNA-binding protein B) (DBPB) (Enhancer factor I subunit A) (EFI-A) (Nuclease-sensitive element-binding protein 1) (Y-box transcription factor)	1.27773	1.47041	1.19402	1.10576	0.853346	1.08426	1.06798	1.06733	0.912536	1.10771	1.035	0.966862	1.10833	1.17342	1.0441	1.05131	0.872784	0.971706	1.03097	0.792453	1.37512	0.693515	0.299797	0.482456	0.542424	1.16181	0.887795	1.30865	0.124784	0.372504	1	3	2	1	2
Q1LZI2	S35F3_MOUSE	Putative thiamine transporter SLC35F3 (Solute carrier family 35 member F3)		1.36191								0.842154	1.04636	1.13255	1.18167													1.36191	1.04209	1.3069	0.210344	0.491837		1
Q60930	VDAC2_MOUSE	Voltage-dependent anion-selective channel protein 2 (VDAC-2) (mVDAC2) (Outer mitochondrial membrane protein porin 2) (Voltage-dependent anion-selective channel protein 6) (VDAC-6) (mVDAC6)	1.20093	1.17147	1.42248	1.09155	1.0165	1.10964	0.864039	0.866337	0.94655	1.11978	0.775781	0.69883	0.836667	0.996885	0.823586	1.15493	0.845673	1.17507	0.82878	0.971698	0.770335	0.912134	0.811992	0.891813	0.762626	1.17298	0.8985	1.30548	0.00124002	0.0183656	13	8	8	10	8
Q65CL1	CTNA3_MOUSE	Catenin alpha-3 (Alpha T-catenin) (Cadherin-associated protein)					0.966086																	1.63285	0.806911	0.334308	0.682828	0.966086	0.740555	1.30454	0.739175	0.885103					1
Q8BMB3	IF4E2_MOUSE	Eukaryotic translation initiation factor 4E type 2 (eIF-4E type 2) (eIF4E type 2) (eIF4E-2) (mRNA cap-binding protein type 2) (Eukaryotic translation initiation factor 4E-like 3) (eIF4E-like protein 4E-LP)	1.04267	1.23217	1.34361		1.09899	0.873096	0.831527	0.923762	0.88241	0.896936	0.928098	1.02632	0.9325	1.01038	1.03547	0.87827	0.996872					0.743724	0.803862	0.850877	0.840404	1.1736	0.899795	1.3043	0.000109818	0.00305322	2	3	2		2
Q9ERS2	NDUAD_MOUSE	NADH dehydrogenase [ubiquinone] 1 alpha subcomplex subunit 13 (Cell death regulatory protein GRIM-19) (Complex I-B16.6) (CI-B16.6) (Gene associated with retinoic and interferon-induced mortality 19 protein) (GRIM-19) (Gene associated with retinoic and IFN-induced mortality 19 protein) (NADH-ubiquinone oxidoreductase B16.6 subunit)	1.23429	1.15402	1.67906	1.29992	1.27039	1.49239	1.0069	0.665347	0.68999	1.26184	1.01892	0.842105	0.955833	1.01765	1.26846	0.674044	0.889468	1.55615	1.01821	0.842318	1.12919	1.23222	1.14024	1.00195	1.03737	1.31617	1.00983	1.30336	0.0270873	0.151017	4	5	5	3	3
Q8VE99	CC115_MOUSE	Coiled-coil domain-containing protein 115 (Coiled-coil protein 1) (Ccp1)	1.04655	1.10622	1.23753	1.42463	1.11091	0.874112	0.892611	0.879208	0.924198	0.87558	0.87701	0.878168	0.894167	0.924195	0.924257	0.923541	0.960375	1.21839	0.953552	1.16712	1.01818	0.845188	0.683943	0.731969	0.788889	1.1779	0.90421	1.30268	0.000466334	0.00926675	3	3	4	1	1
Q14AX6	CDK12_MOUSE	Cyclin-dependent kinase 12 (EC 2.7.11.22) (EC 2.7.11.23) (Cdc2-related kinase, arginine/serine-rich) (CrkRS) (Cell division cycle 2-related protein kinase 7) (CDC2-related protein kinase 7) (Cell division protein kinase 12)		1.15023	1.51224	1.20047	0.950504					1.59053	1.21097	1.25341	1.1575	0.815161	0.790029	0.138833	0.639208	0.992927	0.880692	1.05391	1.14354	0.936192	1.05793	1.32456	1.02929	1.18694	0.911557	1.3021	0.363464	0.648283		1	1	1	2
Q9ET22	DPP2_MOUSE	Dipeptidyl peptidase 2 (EC 3.4.14.2) (Dipeptidyl aminopeptidase II) (Dipeptidyl peptidase 7) (Dipeptidyl peptidase II) (DPP II) (Quiescent cell proline dipeptidase)	1.13654	1.33687	1.05984	1.18548	1.14207	0.884264	0.866995	0.909901	0.821186	0.946147	0.971618	0.934698	0.86	0.813084	0.860978	0.865191	0.884254	0.908046	1.01275	0.866577	0.946411	1.07322	0.872967	0.868421	0.866667	1.16869	0.899626	1.29909	1.95617e-07	2.69568e-05	5	4	3	2	2
Q8BRG8	TM209_MOUSE	Transmembrane protein 209			1.35902											1.09657	0.978907	1.13783	0.98123									1.35902	1.0463	1.29888	0.0559857	0.228138			1
Q8R5A0	SMYD2_MOUSE	N-lysine methyltransferase SMYD2 (EC 2.1.1.-) (Histone methyltransferase SMYD2) (EC 2.1.1.354) (SET and MYND domain-containing protein 2)	1.34135					1.02234	1.02463	0.991089	1.09621																	1.34135	1.03286	1.29867	0.0118226	0.0867403	1
Q7TMF3	NDUAC_MOUSE	NADH dehydrogenase [ubiquinone] 1 alpha subcomplex subunit 12 (Complex I-B17.2) (CI-B17.2) (CIB17.2) (NADH-ubiquinone oxidoreductase subunit B17.2)	1.13654	1.1912	1.57298	1.31413	1.22273	1.24772	1.03054	0.718812	0.758989	1.29248	1.035	0.867446	0.915833	1.06231	1.1908	0.811871	0.908238	1.61008	0.923497	0.745283	0.989474	1.17782	0.95122	0.94152	0.927273	1.27895	0.985444	1.29784	0.0117771	0.0865063	4	2	2	2	2
Q6PAN7	PRR18_MOUSE	Proline-rich protein 18			1.36627											0.965732	0.827421	1.14487	1.34307									1.36627	1.05283	1.29771	0.347215	0.635026			1
Q9D3P8	PLRKT_MOUSE	Plasminogen receptor (KT) (Plg-R(KT))	1.23119	1.22003			1.17965	1.0802	0.84335	0.843564	0.765792	1.23305	0.831599	0.898635	0.6525									1.35146	0.981707	0.95614	0.965657	1.21009	0.932705	1.29739	0.0479679	0.207839	1	1			2
Q7TQ33	RGMB_MOUSE	RGM domain family member B (DRG11-responsive axonal guidance and outgrowth of neurite) (DRAGON)	1.27463					0.88731	1.10148	1.09703	0.87172																	1.27463	0.983245	1.29635	0.169728	0.438278	1
Q9JJF0	NP1L5_MOUSE	Nucleosome assembly protein 1-like 5	1.67572	0.901366		1.55249		1.10964	1.38522	0.908911	1.00097	1	0.955535	0.989279	1.03083					1.17772	0.961749	0.795148	1.11675					1.32855	1.02662	1.2941	0.0496191	0.211726	2	1		1
Q9EPB5	SERHL_MOUSE	Serine hydrolase-like protein (SHL) (EC 3.1.-.-)	1.1443					0.874112	0.895567	0.911881	0.860058																	1.1443	0.885182	1.29273	0.00301157	0.0351572	1
P67778	PHB_MOUSE	Prohibitin (B-cell receptor-associated protein 32) (BAP 32)	1.24593	1.15175	1.29374	1.20916	1.11091	1.14518	0.855172	0.838614	0.866861	1.15877	0.777673	0.888889	0.908333	0.979232	0.75743	0.677062	0.868613	1.25464	0.774135	1.07951	0.95311	1.28766	0.839431	0.949318	1	1.20053	0.929492	1.29159	0.00382263	0.0412805	15	12	13	7	11
Q8BVU0	LRCH3_MOUSE	DISP complex protein LRCH3 (Leucine-rich repeat and calponin homology domain-containing protein 3)	1.2948					0.952284	1.08079	1.01188	0.985423																	1.2948	1.0065	1.28644	0.0245633	0.141552	1
Q9QZI8	SERC1_MOUSE	Serine incorporator 1 (Axotomy-induced glyco/Golgi protein 2) (Membrane protein TMS-2) (Tumor differentially expressed protein 1-like) (Tumor differentially expressed protein 2)		1.19499		1.1176	1.30156					0.805014	0.677389	1.06043	0.865					0.955791	1.01457	0.944744	1.15694	0.975941	0.825203	0.979532	1.08081	1.20237	0.935973	1.28462	0.0155862	0.105857		2		2	3
Q62470	ITA3_MOUSE	Integrin alpha-3 (CD49 antigen-like family member C) (Galactoprotein B3) (GAPB3) (VLA-3 subunit alpha) (CD antigen CD49c) [Cleaved into: Integrin alpha-3 heavy chain; Integrin alpha-3 light chain]	1.14352	1.21624				0.940102	1.05222	0.89901	0.826045	0.864438	0.883633	0.936647	0.961667													1.17932	0.918241	1.28432	0.0021118	0.0276014	2	1
O35129	PHB2_MOUSE	Prohibitin-2 (B-cell receptor-associated protein BAP37) (Repressor of estrogen receptor activity)	1.11715	1.15554	1.26292	1.14286	1.11549	1.11675	0.82069	0.773267	0.813411	1.14485	0.728477	0.823587	0.89	0.969886	0.745925	0.665996	0.881126	1.18126	0.76776	1.02291	0.955024	1.26046	0.824187	0.947368	0.969697	1.15757	0.901789	1.28363	0.00482863	0.0478261	13	12	12	18	12
Q924S7	SPRE2_MOUSE	Sprouty-related, EVH1 domain-containing protein 2 (Spred-2)		2.46358	1.07253		0.914757					1.09099	1.46263	1.14717	1.18167	0.910696	1.0441	0.98994	0.94682					0.936192	0.98374	0.967836	0.993939	1.34203	1.04562	1.28347	0.133948	0.387258		1	1		2
Q3UIU2	NDUB6_MOUSE	NADH dehydrogenase [ubiquinone] 1 beta subcomplex subunit 6 (Complex I-B17) (CI-B17) (NADH-ubiquinone oxidoreductase B17 subunit)	1.34988	1.21775	1.34089	1.17758		1.42132	1.23153	0.79505	0.790087	1.36676	0.92053	0.732943	0.904167	0.969886	1.18408	0.926559	1.01668	1.39346	0.795082	0.83558	0.913876					1.26929	0.989093	1.28328	0.0407098	0.18961	1	3	4	2
Q62147	SSPN_MOUSE	Sarcospan (K-ras oncogene-associated protein) (Kirsten-Ras-associated protein)	1.28937				1.3593	0.919797	0.848276	1.33465	1.01263													0.973849	1.01524	1.19201	1.03232	1.32388	1.03163	1.28328	0.046558	0.205237	1				1
P03975	IGEB_MOUSE	IgE-binding protein				1.05446														0.821397	0.691257	1.06065	0.759809					1.05446	0.822464	1.28207	0.312843	0.603508				1
Q8BFR4	GNS_MOUSE	N-acetylglucosamine-6-sulfatase (EC 3.1.6.14) (Glucosamine-6-sulfatase) (G6S)	1.03569	1.1214	1.09429	1.29361	1.14757	0.874112	0.760591	0.734653	0.706511	0.909935	0.893094	0.874269	0.8675	0.908619	0.942474	0.902414	0.879041	0.929266	0.850638	0.904313	0.895694	0.996862	0.995935	1.00097	0.986869	1.13538	0.886923	1.28013	2.36745e-05	0.00103498	4	6	6	5	3
Q9DCA2	RT11_MOUSE	28S ribosomal protein S11, mitochondrial (MRP-S11) (S11mt)	1.02483	1.18437	1.17135	1.20994	1.42438	1.01929	1.00985	1.05842	0.981535	1.0065	0.868496	0.954191	0.933333	0.92108	1.00671	0.922535	0.952033	0.850575	0.852459	0.98248	0.819139	0.992678	0.963415	0.845029	0.836364	1.19631	0.936177	1.27787	7.70123e-06	0.000452019	3	2	2	1	1
Q99LY9	NDUS5_MOUSE	NADH dehydrogenase [ubiquinone] iron-sulfur protein 5 (Complex I-15 kDa) (CI-15 kDa) (NADH-ubiquinone oxidoreductase 15 kDa subunit)	1.48254	1.16388	1.54125	0.992897	1.15399	1.46701	1.4069	0.765347	0.81827	1.2637	1.00757	0.834308	0.854167	0.874351	1.03452	0.626761	0.792492	1.31565	0.977231	0.834232	0.945455	1.10251	1.09553	1.01657	0.991919	1.24962	0.97875	1.27675	0.0308066	0.161894	4	4	2	1	1
Q9DC69	NDUA9_MOUSE	NADH dehydrogenase [ubiquinone] 1 alpha subcomplex subunit 9, mitochondrial (Complex I-39kD) (CI-39kD) (NADH-ubiquinone oxidoreductase 39 kDa subunit)	1.33514	1.37633	1.4796	1.13575	1.23098	1.38173	1.18719	0.766337	0.777454	1.35097	1.0719	0.845029	0.990833	1.027	1.1371	0.731388	0.891554	1.67816	1.01366	0.82345	1.02201	1.25523	0.990854	1.07407	0.937374	1.30613	1.02434	1.27509	0.023161	0.137341	10	9	10	6	10
Q9D735	TRIR_MOUSE	Telomerase RNA component interacting RNase (EC 3.1.13.-) (Exoribonuclease Trir)			1.17588		0.914757									1.0675	0.946309	1.0171	1.01147					0.83682	0.486789	0.781676	0.579798	1.03713	0.813531	1.27486	0.296938	0.589136			1		1
A2AJ15	MA1B1_MOUSE	Endoplasmic reticulum mannosyl-oligosaccharide 1,2-alpha-mannosidase (EC 3.2.1.113) (ER alpha-1,2-mannosidase) (ER mannosidase 1) (ERMan1) (Man9GlcNAc2-specific-processing alpha-mannosidase) (Mannosidase alpha class 1B member 1)		1.04401	1.0136	1.32755						0.907149	0.818354	0.818713	0.89	0.894081	0.864813	0.904427	0.838373	0.988506	0.81694	0.843666	0.993301					1.11997	0.879642	1.27321	0.000732022	0.0125047		2	1	1
Q00560	IL6RB_MOUSE	Interleukin-6 receptor subunit beta (IL-6 receptor subunit beta) (IL-6R subunit beta) (IL-6R-beta) (IL-6RB) (Interleukin-6 signal transducer) (Membrane glycoprotein 130) (gp130) (Oncostatin-M receptor subunit alpha) (CD antigen CD130)			1.49773											1.4839	1.33078	0.722334	1.34307									1.49773	1.17649	1.27306	0.558368	0.790242			1
Q3UGX3	NAT8L_MOUSE	N-acetylaspartate synthetase (NAA synthetase) (EC 2.3.1.17) (N-acetyltransferase 8-like protein) (Protein Shati)	1.21722	1.21775	1.2194	1.37569	1.08158	0.915736	0.942857	0.906931	0.976676	0.972145	0.863765	0.984405	1.0525	0.977155	1.00671	0.848089	1.15641	0.816092	0.74408	1.00809	1.02201	0.946653	1.01524	1.11891	0.985859	1.2188	0.958205	1.27196	8.06157e-05	0.00252982	3	2	4	1	2
Q52KR3	PRUN2_MOUSE	Protein prune homolog 2 (BNIP2 motif-containing molecule at the C-terminal region 1)	1.06517	1.02428	1.23028	0.846882	0.955087	0.662944	0.876847	1.07723	0.877551	0.812442	0.914853	0.912281	0.888333	0.865005	0.996165	0.916499	0.974974	0.484527	0.459927	0.648248	0.75311	0.752092	0.785569	0.881092	0.784848	1.01658	0.799298	1.27184	0.0300273	0.159952	2	2	1	2	2
Q9CQ75	NDUA2_MOUSE	NADH dehydrogenase [ubiquinone] 1 alpha subcomplex subunit 2 (Complex I-B8) (CI-B8) (NADH-ubiquinone oxidoreductase B8 subunit)	1.30101	1.18209	1.47869	1.24941	1.30339	1.32284	1.18128	0.786139	0.812439	1.28691	1.02271	0.804094	0.975	0.888889	1.13135	0.797787	0.935349	1.59063	0.938069	0.785714	1.09665	1.21862	1.06402	1.08967	1.09596	1.29933	1.02178	1.27163	0.0148962	0.102638	4	6	3	9	5
Q9CXZ1	NDUS4_MOUSE	NADH dehydrogenase [ubiquinone] iron-sulfur protein 4, mitochondrial (Complex I-18 kDa) (CI-18 kDa) (Complex I-AQDQ) (CI-AQDQ) (NADH-ubiquinone oxidoreductase 18 kDa subunit)	1.4903	1.32094	1.26927	1.33149	1.42346	1.57462	1.33202	0.856436	0.872692	1.46982	1.06717	0.750487	1.03917	0.938733	1.1093	0.823944	1.04901	1.89036	0.978142	0.80593	1.26411	1.31799	1.04675	0.965887	0.983838	1.36483	1.07519	1.26939	0.041307	0.191407	4	4	1	4	3
P70313	NOS3_MOUSE	Nitric oxide synthase, endothelial (EC 1.14.13.39) (Constitutive NOS) (cNOS) (EC-NOS) (Endothelial NOS) (eNOS) (NOS type III) (NOSIII)				1.15233														1.01768	0.92623	0.778976	0.932057					1.15233	0.909546	1.26693	0.154973	0.417855				1
Q9CR61	NDUB7_MOUSE	NADH dehydrogenase [ubiquinone] 1 beta subcomplex subunit 7 (Complex I-B18) (CI-B18) (NADH-ubiquinone oxidoreductase B18 subunit)	1.22886	1.25038	1.34633		1.29056	1.27614	0.949754	0.712871	0.745384	1.32405	1.06433	0.907407	0.990833	1.02908	1.12943	0.841046	1.02607					1.21234	1.09451	1.03119	1.0303	1.27826	1.00898	1.26688	0.0156109	0.105857	2	2	2		3
P59648	FXYD7_MOUSE	FXYD domain-containing ion transport regulator 7	1.13344	1.17299	1.42611	1.13339	0.96517	0.932995	1.0601	1.05248	1.04568	0.843083	0.919584	0.953216	0.905833	0.845275	0.932886	0.977867	1.11262	0.895668	0.656648	0.793801	0.661244	0.860879	0.986789	1.1501	0.868687	1.15708	0.913514	1.26663	0.00378621	0.0412385	4	4	3	4	3
Q5SSH8	NEUFC_MOUSE	Neuferricin (Cytochrome b5 domain-containing protein 2)		1.08801	1.14959		0.859762					0.735376	0.799432	0.84308	0.9325	0.94081	1.07383	0.973843	0.905109					0.888075	0.489837	0.747563	0.588889	1.02452	0.809192	1.2661	0.111626	0.350297		1	1		1
Q3UBG2	PCLI1_MOUSE	PTB-containing, cubilin and LRP1-interacting protein (P-CLI1) (Phosphotyrosine interaction domain-containing protein 1)	1.01629					0.780711	0.735961	0.776238	0.931973																	1.01629	0.802945	1.26571	0.132844	0.385577	1
P52503	NDUS6_MOUSE	NADH dehydrogenase [ubiquinone] iron-sulfur protein 6, mitochondrial (Complex I-13kD-A) (CI-13kD-A) (NADH-ubiquinone oxidoreductase 13 kDa-A subunit)	1.30954	1.29135	1.39257	1.1989	1.16957	1.4335	1.21773	0.69901	0.727891	1.37233	1.09366	0.880117	0.965	0.965732	1.07191	0.795775	0.888425	1.54377	1.08925	0.925876	0.911962	1.07741	0.882114	1.02827	0.950505	1.26986	1.00445	1.26424	0.0228357	0.13642	3	3	3	2	2
P07759	SPA3K_MOUSE	Serine protease inhibitor A3K (Serpin A3K) (Contrapsin) (SPI-2)		0.972686	1.99637	0.90292						1.28877	1.25922	1.02534	0.734167	0.854621	0.653883	1.24849	0.860271	1.03625	0.928051	0.971698	0.835407					1.20584	0.954571	1.26322	0.189526	0.462435		1	1	1
P84078	ARF1_MOUSE	ADP-ribosylation factor 1		1.13809								0.793872	0.86755	1.00487	0.954167													1.13809	0.901457	1.2625	0.139519	0.396065		1
P03911	NU4M_MOUSE	NADH-ubiquinone oxidoreductase chain 4 (EC 7.1.1.2) (NADH dehydrogenase subunit 4)	1.25679					1.24061	1.0069	0.916832	0.860058																	1.25679	0.996229	1.26155	0.284678	0.577093	1
Q8C167	PPCEL_MOUSE	Prolyl endopeptidase-like (EC 3.4.21.-) (Prolylendopeptidase-like)	1.17223	1.22003	1.07797	1.13733	1.09624	0.938071	0.916256	0.90396	0.917396	0.91922	0.921476	0.949318	0.914167	0.90135	0.876318	0.865191	0.918665	0.945181	0.871585	0.925876	0.922488	0.882845	0.85874	0.868421	0.873737	1.13961	0.904099	1.26049	3.35365e-12	7.08626e-09	15	26	18	14	14
Q8BGY2	IF5A2_MOUSE	Eukaryotic translation initiation factor 5A-2 (eIF-5A-2) (eIF-5A2) (Eukaryotic initiation factor 5A isoform 2)		1.12519								0.971216	0.904447	0.791423	0.914167													1.12519	0.89286	1.26021	0.0961297	0.317875		1
P70193	LRIG1_MOUSE	Leucine-rich repeats and immunoglobulin-like domains protein 1 (LIG-1)			1.32185											0.987539	1.0652	1.22233	0.942649									1.32185	1.04925	1.2598	0.166503	0.435063			1
Q8CIN6	CELF3_MOUSE	CUGBP Elav-like family member 3 (CELF-3) (Bruno-like protein 1) (CUG-BP- and ETR-3-like factor 3) (ELAV-type RNA-binding protein 1) (ETR-1) (RNA-binding protein BRUNOL-1) (Trinucleotide repeat-containing gene 4 protein)	1.21645	1.14871	1.11786	1.10182		0.826396	0.857143	0.960396	0.88241	0.886722	0.870388	0.929825	0.925833	0.998962	0.941515	0.939638	0.88634	0.949602	0.830601	0.983827	0.909091					1.14538	0.909808	1.25893	5.60737e-07	6.02777e-05	1	2	2	2
Q9DBY1	SYVN1_MOUSE	E3 ubiquitin-protein ligase synoviolin (EC 2.3.2.27) (RING-type E3 ubiquitin transferase synoviolin) (Synovial apoptosis inhibitor 1)	1.22576		1.53853	1.21942	1.13474	1.01726	1.07882	1.07426	1.10982					0.970924	0.725791	0.973843	1.01043	0.995579	1.102	0.969003	1.06986	1.02406	1.00813	1.07115	1.02222	1.27098	1.00967	1.25881	0.000994761	0.0154554	1		2	2	2
P0DN34	NDUB1_MOUSE	NADH dehydrogenase [ubiquinone] 1 beta subcomplex subunit 1 (Complex I-MNLL) (CI-MNLL) (NADH-ubiquinone oxidoreductase MNLL subunit)	1.47634	1.50683	1.38985	1.1689		1.5665	1.47192	0.89604	0.907677	1.42154	1.15799	0.887914	0.991667	1.02804	1.39981	0.726358	0.911366	1.771	1.17122	0.707547	1.1311					1.37879	1.09542	1.25868	0.120848	0.365658	1	1	1	1
Q9CQ54	NDUC2_MOUSE	NADH dehydrogenase [ubiquinone] 1 subunit C2 (Complex I-B14.5b) (CI-B14.5b) (NADH-ubiquinone oxidoreductase subunit B14.5b)	1.16524	1.33612	1.48595	1.14444	1.31897	1.29746	1.11823	0.715842	0.77551	1.41226	1.09272	0.770955	1.0275	1.05815	1.17258	0.729376	0.914494	1.65959	0.878871	0.725067	0.967464	1.24895	1.22358	1.09942	1.07879	1.28416	1.02086	1.25792	0.0478365	0.207411	2	5	4	3	6
Q3UFM5	NOM1_MOUSE	Nucleolar MIF4G domain-containing protein 1 (SGD1 homolog)				0.995264														0.773652	0.770492	0.877358	0.750239					0.995264	0.791448	1.25752	0.0611845	0.240154				1
P61315	G3ST3_MOUSE	Galactose-3-O-sulfotransferase 3 (Gal3ST-3) (EC 2.8.2.-) (Beta-galactose-3-O-sulfotransferase 3) (Gal-beta-1, 3-GalNAc 3'-sulfotransferase 3)	0.971296			1.23441		0.949239	0.879803	0.892079	0.87172									0.850575	0.795082	0.88814	0.848804					1.09498	0.870952	1.25722	0.00532418	0.0512918	1			1
Q9DC70	NDUS7_MOUSE	NADH dehydrogenase [ubiquinone] iron-sulfur protein 7, mitochondrial (EC 7.1.1.2) (Complex I-20kD) (CI-20kD) (NADH-ubiquinone oxidoreductase 20 kDa subunit)	1.21645	1.16237	1.43699	1.28019	1.26948	1.29543	1.03941	0.79505	0.813411	1.24327	1.04163	0.88694	0.979167	0.944964	1.03068	0.77666	0.952033	1.4412	0.923497	0.863881	1.06986	1.17992	1.15041	1.06725	0.985859	1.26987	1.01077	1.25633	0.00663897	0.0598823	4	9	6	8	7
Q3TES0	IQEC3_MOUSE	IQ motif and SEC7 domain-containing protein 3	1.12723	1.20561	1.1913	1.11523	1.06324	0.891371	1.00099	1.02475	1.03207	0.88208	0.902554	0.960039	0.915833	0.898235	0.998082	0.864185	0.979145	0.770115	0.815118	0.873315	0.857416	0.857741	0.984756	0.754386	0.950505	1.13933	0.907223	1.25584	1.65467e-05	0.000803578	11	13	14	9	6
Q3UHC0	TNR6C_MOUSE	Trinucleotide repeat-containing gene 6C protein		4.68892	1.17135							2.05107	1.00946	1.62865	3.50083	2.69055	2.5743	0.784708	2.3243									2.34358	1.86937	1.25367	0.641714	0.834023		1	1
Q61048	WBP4_MOUSE	WW domain-binding protein 4 (WBP-4) (Formin-binding protein 21) (WW domain-containing-binding protein 4)		1.5607		0.824783	0.882676					0.902507	1.08515	0.968811	1.26083					0.938992	0.929872	0.816712	0.930144	0.720711	0.420732	0.714425	0.643434	1.04349	0.832365	1.25364	0.256783	0.545688		1		2	1
Q80XU3	NUCKS_MOUSE	Nuclear ubiquitous casein and cyclin-dependent kinase substrate 1 (JC7)	1.4647	0.770865	2.22665	1.60458	1.1879	1.27107	1.42069	0.942574	0.940719	1.52553	1.4579	0.95614	1.54333	0.904465	1.08821	1.28773	0.87487	2.0336	0.925319	0.700809	1.2134	1.29498	0.945122	0.750487	0.673737	1.36806	1.09159	1.25327	0.161685	0.429918	2	3	5	3	3
Q6ZWY8	TYB10_MOUSE	Thymosin beta-10					1.08616																	0.980126	0.802846	0.785575	0.914141	1.08616	0.867019	1.25275	0.152444	0.41474					2
Q8BM55	TM214_MOUSE	Transmembrane protein 214	2.36074		1.01451	1.23047		1.51574	1.53399	1.22772	1.51506					1.1298	0.950144	1.0835	1.03024	1.03979	0.948087	0.960916	1.03254					1.4337	1.14484	1.25232	0.176916	0.446801	1		1	1
Q9DA37	SAMD8_MOUSE	Sphingomyelin synthase-related protein 1 (SMSr) (EC 2.7.8.-) (Ceramide phosphoethanolamine synthase) (CPE synthase) (Sterile alpha motif domain-containing protein 8) (SAM domain-containing protein 8)	1.00621					0.862944	0.735961	0.793069	0.827988																	1.00621	0.803606	1.25211	0.0596881	0.236182	1
Q0P5V2	SOBP_MOUSE	Sine oculis-binding protein homolog (Jackson circler protein 1)			1.26655											0.919003	1.13231	1	1.00626									1.26655	1.01157	1.25205	0.100916	0.328392			1
Q9DCT2	NDUS3_MOUSE	NADH dehydrogenase [ubiquinone] iron-sulfur protein 3, mitochondrial (EC 7.1.1.2) (Complex I-30kD) (CI-30kD) (NADH-ubiquinone oxidoreductase 30 kDa subunit)	1.2692	1.13278	1.38441	1.25414	1.22273	1.24467	1.15074	0.792079	0.846453	1.22284	1.02365	0.89961	1	1.04361	1.11697	0.796781	0.923879	1.44562	0.851548	0.654987	0.984689	1.1977	1.10366	1.03021	0.970707	1.25004	0.998678	1.25169	0.0155898	0.105857	9	6	10	7	9
B8ZXI1	QTRT2_MOUSE	Queuine tRNA-ribosyltransferase accessory subunit 2 (Queuine tRNA-ribosyltransferase domain-containing protein 1)		1.1912								0.93779	0.981079	0.885965	1.00667													1.1912	0.951761	1.25157	0.0372204	0.180107		1
Q0PHV7	DACT3_MOUSE	Dapper homolog 3 (Dapper antagonist of catenin 3)	1.10085	1.11229		1.26677	0.958753	0.847716	0.972414	0.957426	0.85034	0.888579	0.873226	0.951267	0.866667					0.900973	0.838798	0.955526	0.964593	1.05753	0.775407	0.765107	0.721212	1.1043	0.882488	1.25135	0.00108501	0.0165733	2	3		3	1
Q99JX7	NXF1_MOUSE	Nuclear RNA export factor 1 (Tip-associated protein) (Tip-associating protein) (mRNA export factor TAP)	1.05353	1.06449	1.13418	1.04104	1.04216	0.654822	0.97734	1.20297	0.960155	1.00836	0.946074	1.03314	0.965	0.791277	0.790988	0.655936	0.982273	0.721485	0.704918	0.796496	0.891866	0.839958	0.778455	0.677388	0.90404	1.06653	0.852408	1.2512	0.00823882	0.0694493	2	6	2	2	4
P03888	NU1M_MOUSE	NADH-ubiquinone oxidoreductase chain 1 (EC 7.1.1.2) (NADH dehydrogenase subunit 1)			1.29556											0.894081	1.24449	1.02918	1.00417									1.29556	1.03554	1.2511	0.239879	0.525833			1
Q9Z2L6	MINP1_MOUSE	Multiple inositol polyphosphate phosphatase 1 (EC 3.1.3.62) (2,3-bisphosphoglycerate 3-phosphatase) (2,3-BPG phosphatase) (EC 3.1.3.80) (Inositol (1,3,4,5)-tetrakisphosphate 3-phosphatase) (Ins(1,3,4,5)P(4) 3-phosphatase)		1.16768								0.898793	1	0.965887	0.875													1.16768	0.933573	1.25076	0.048243	0.208319		1
Q8BHT6	B3GLT_MOUSE	Beta-1,3-glucosyltransferase (Beta3Glc-T) (EC 2.4.1.-) (Beta 3-glucosyltransferase) (Beta-3-glycosyltransferase-like)	1.19938	1.14188	1.08341		1.22181	1.02843	0.889655	0.834653	1.0758	0.781801	0.909177	0.679337	0.8875	0.959502	0.931927	1.00704	0.910323					0.979079	1.05691	1.01657	0.992929	1.16036	0.927793	1.25067	0.00211128	0.0276014	2	1	1		1
Q0GA42	CNNM1_MOUSE	Metal transporter CNNM1 (Ancient conserved domain-containing protein 1) (mACDP1) (Cyclin-M1) (Cyclin-like protein 1) (CLP-1)	1.05043	1.07284	1.11695	1.18942	1.07333	0.932995	0.84335	0.890099	0.836735	0.923863	0.890255	0.850877	0.854167	0.949117	0.932886	0.906439	0.923879	0.956676	0.804189	0.809973	0.825837	0.877615	0.840447	0.921053	0.843434	1.09951	0.879446	1.25023	2.23117e-08	5.65735e-06	4	8	7	3	4
Q7TNV1	TLC3B_MOUSE	Ceramide synthase (EC 2.3.1.-) (Protein FAM57B) (TLC domain-containing protein 3B)		1.18134								0.977716	0.931883	1.02339	0.856667													1.18134	0.945381	1.24959	0.0788841	0.281936		1
Q8BXJ9	TMM62_MOUSE	Transmembrane protein 62		1.32094			1.27956					1.11049	0.979186	0.846979	0.878333									0.978033	1.15346	1.17934	1.27677	1.30009	1.04052	1.24945	0.074851	0.273431		1			1
Q8BR07	BICD1_MOUSE	Protein bicaudal D homolog 1 (Bic-D 1)	1.24515	1.28225		1.11602	1.14849	1.15838	1.05419	1.11089	1.0243	1.00557	0.952696	0.961014	1.045					0.971706	0.813297	0.834232	0.76555	0.966527	0.902439	0.821637	1.0303	1.19605	0.957387	1.24928	0.0021711	0.0279728	3	3		1	2
Q8BVY0	RL1D1_MOUSE	Ribosomal L1 domain-containing protein 1			1.16772											0.957425	0.900288	1.08954	0.81439									1.16772	0.935169	1.24868	0.201257	0.4786			1
Q8CBY1	SMAG1_MOUSE	Protein Smaug homolog 1 (Smaug 1) (mSmaug 1) (Sterile alpha motif domain-containing protein 4A)		1.17678								0.82637	0.985809	1.02242	0.950833													1.17678	0.943354	1.24745	0.12372	0.370459		1
O88507	CNTFR_MOUSE	Ciliary neurotrophic factor receptor subunit alpha (CNTF receptor subunit alpha) (CNTFR-alpha)	1.35609		1.29828		1.15765	1.17766	1.55369	0.959406	1.07289					0.987539	0.942474	0.926559	0.877998					1.00314	1.02541	0.842105	0.983838	1.26788	1.01638	1.24745	0.0404702	0.18939	1		2		1
Q80W14	PR40B_MOUSE	Pre-mRNA-processing factor 40 homolog B (Huntingtin yeast partner C) (Huntingtin-interacting protein C)	0.979054	1.18209	1.11151	1.20363	1.7406	0.929949	0.88867	0.937624	0.906706	1.06128	1.00473	1.06238	1.115	0.936656	1.02013	0.89336	1.06152	1.02741	1.11931	1.03908	1.06411	1.11192	0.763211	0.749513	0.975758	1.21931	0.977518	1.24735	0.00381012	0.0412805	2	3	3	2	1
P0C7M9	CLC2L_MOUSE	C-type lectin domain family 2 member L	0.976726	1.14643	1.1922	1.29361	1.13932	1.03858	0.832512	0.864356	0.890185	1.04457	1.14853	0.913255	0.9025	1.13188	1.05657	0.834004	0.857143	1.02122	0.904372	0.67655	0.800957	0.92887	1.15955	0.704678	0.848485	1.14494	0.918153	1.24701	0.00519052	0.0503069	4	1	1	2	2
Q9CQJ8	NDUB9_MOUSE	NADH dehydrogenase [ubiquinone] 1 beta subcomplex subunit 9 (Complex I-B22) (CI-B22) (NADH-ubiquinone oxidoreductase B22 subunit)	1.57254	0.849772	1.57661	1.4412	1.41797	1.31675	1.6197	1.22376	1.31293	0.959146	0.855251	0.881092	0.983333	0.905504	1.12656	0.646881	0.88634	1.73475	0.972678	0.77628	1.28421	1.25105	1.18902	1.03704	1.12727	1.33907	1.07396	1.24685	0.0855044	0.296182	1	1	2	2	1
Q9D3B1	HACD2_MOUSE	Very-long-chain (3R)-3-hydroxyacyl-CoA dehydratase 2 (EC 4.2.1.134) (3-hydroxyacyl-CoA dehydratase 2) (HACD2) (Protein-tyrosine phosphatase-like member B)	1.12413	0.97648	1.14053		1.05316	1.02234	0.737931	0.854455	0.891156	0.909006	0.605487	0.835283	0.855	1.07892	0.697028	0.8833	0.91658					0.914226	0.808943	0.934698	0.934343	1.07157	0.859557	1.24665	0.00829566	0.0697195	2	2	2		1
Q8VBZ0	DHRSX_MOUSE	Dehydrogenase/reductase SDR family member on chromosome X homolog (EC 1.1.-.-) (DHRSXY) (SCAD family protein)					1.32081																	1.17678	1.12093	0.971735	0.983838	1.32081	1.05971	1.24639	0.130216	0.381971					1
Q810U5	CCD50_MOUSE	Coiled-coil domain-containing protein 50 (Protein Ymer)	1.63382	1.31184		0.908445	1.25206	1.00812	1.66897	1.55149	1.41983	0.985144	1.01419	1.04288	1.0125					0.913351	1.18215	0.683288	1.1866	0.930962	0.54878	0.793372	0.761616	1.24955	1.00345	1.24525	0.185157	0.45647	1	3		1	2
P24638	PPAL_MOUSE	Lysosomal acid phosphatase (LAP) (EC 3.1.3.2)	1.10628	1.1912				0.894416	0.887685	0.822772	1.05053	0.932219	0.95175	0.954191	0.904167													1.14796	0.922681	1.24415	0.00383535	0.0413474	1	4
Q9CQE3	RT17_MOUSE	28S ribosomal protein S17, mitochondrial (MRP-S17) (S17mt)	1.10473	1.10243	1.07072	1.21231	1.13749	1.01117	0.789163	0.808911	0.779397	0.961931	0.942289	0.932749	0.944167	1.07788	1.01918	0.924547	1.10115	1.08046	0.698543	0.700809	0.757895	0.900628	1.13821	0.851852	0.846465	1.12452	0.90408	1.24383	0.00379695	0.0412805	1	2	2	1	1
P25799	NFKB1_MOUSE	Nuclear factor NF-kappa-B p105 subunit (DNA-binding factor KBF1) (EBP-1) (NF-kappa-B1 p84/NF-kappa-B1 p98) (Nuclear factor of kappa light polypeptide gene enhancer in B-cells 1) [Cleaved into: Nuclear factor NF-kappa-B p50 subunit]			0.974615											0.858775	0.824545	0.626761	0.849844									0.974615	0.783671	1.24365	0.284257	0.576794			1
Q8CGA3	LAT4_MOUSE	Large neutral amino acids transporter small subunit 4 (L-type amino acid transporter 4) (Solute carrier family 43 member 2)	1.12258	1.25948	1.30372	1.05367	1.17324	0.84467	1.00788	0.992079	0.964043	0.929434	1.02933	1.00487	1.06333	0.850467	0.958773	0.801811	0.978102	0.918656	0.879781	0.978437	0.866029	0.98954	0.954268	0.955166	1.04949	1.17906	0.948187	1.24349	1.19437e-05	0.000630927	3	4	4	2	2
O35343	IMA3_MOUSE	Importin subunit alpha-3 (Importin alpha Q1) (Qip1) (Karyopherin subunit alpha-4)	1.10396	1.17527	1.13418	1.21626	1.24748	1.18477	1.26995	1.19307	1.05637	1.0455	0.943236	0.904483	0.9075	1.04361	0.972196	0.924547	0.937435	0.856764	0.826047	0.826146	0.904306	0.916318	0.823171	0.696881	0.867677	1.17426	0.945425	1.24205	0.00348377	0.0389482	2	4	7	4	2
Q8BHJ6	SERC5_MOUSE	Serine incorporator 5 (Axotomy-induced glycoprotein 3) (AIGP-3)				1.14128														1.56233	0.758652	0.801887	0.750239					1.14128	0.91893	1.24196	0.623083	0.824155				1
Q8CCT4	TCAL5_MOUSE	Transcription elongation factor A protein-like 5 (TCEA-like protein 5) (Transcription elongation factor S-II protein-like 5)	1.45306	1.22155	1.93744	1.44357	1.08066	1.15736	1.71626	1.25743	1.25948	1.2052	1.2772	1.15692	1.4225	1.081	1.19942	1.1841	0.998957	1.22193	1.25774	0.871968	1.61148	0.993724	0.71748	0.816764	0.732323	1.3993	1.12867	1.23977	0.0741879	0.272151	18	15	19	14	13
Q8WTY4	CPIN1_MOUSE	Anamorsin (Cytokine-induced apoptosis inhibitor 1) (Fe-S cluster assembly protein DRE2 homolog)	1.1505	1.24962	1.2058	1.24625	1.00183	0.993909	1.04729	1.05644	0.962099	0.922006	0.929991	1.02242	0.926667	0.992731	1.01055	1.02414	0.942649	0.971706	0.855191	0.960916	0.934928	0.940377	0.772358	0.793372	0.833333	1.16699	0.941328	1.23973	6.24412e-05	0.00215117	8	7	9	6	6
Q6PFX7	NYAP1_MOUSE	Neuronal tyrosine-phosphorylated phosphoinositide-3-kinase adapter 1	1.26067					0.946193	0.987192	1.09703	1.04568																	1.26067	1.01742	1.23909	0.0596276	0.23609	2
Q99J56	DERL1_MOUSE	Derlin-1 (Degradation in endoplasmic reticulum protein 1) (Der1-like protein 1)	1.08068					0.570558	0.910345	1.21089	0.921283																	1.08068	0.872471	1.23865	0.583247	0.803041	1
Q99M31	HSP7E_MOUSE	Heat shock 70 kDa protein 14 (NST-1) (hsr.1)				0.973165	0.894592													0.564103	0.507286	0.880054	0.698565	0.846234	1.06809	0.734893	0.890909	0.933052	0.753677	1.238	0.281556	0.573547				1	1
Q8VCZ6	SGSM3_MOUSE	Small G protein signaling modulator 3 (RUN and TBC1 domain-containing protein 3)	1.08766			1.32202	0.964253	1.00914	0.856158	1.03762	0.86103									0.993811	0.76867	0.796496	1.05263	0.730126	0.920732	0.878168	0.987879	1.11509	0.90155	1.23685	0.0240337	0.140039	1			1	1
Q8CI43	MYL6B_MOUSE	Myosin light chain 6B (Smooth muscle and nonmuscle myosin light chain alkali 6B)	1.28317	0.968892	1.52493	1.34728	0.980752	1.07208	1.03842	0.973267	1.19339	0.974002	0.882687	0.884016	1.2325	0.869159	0.811122	0.864185	1.04275	1.09284	0.806922	1.07412	1.12344	0.843096	0.796748	1.08674	0.951515	1.20161	0.972181	1.236	0.00906639	0.0730265	3	1	2	2	2
Q6PCN3	TTBK1_MOUSE	Tau-tubulin kinase 1 (EC 2.7.11.1)	1.05431	1.21093	1.35267	1.10971	1.20073	0.929949	0.853202	0.864356	0.823129	1.08449	1.09272	1.07895	1.04917	0.994808	0.985618	1.08853	0.963504	0.899204	0.942623	0.947439	0.982775	0.924686	0.882114	0.955166	0.852525	1.18137	0.956192	1.2355	9.24505e-05	0.00277746	5	4	5	5	6
Q99PJ0	NTRI_MOUSE	Neurotrimin	1.57874	1.05235	2.0417	1.54617	1.1439	1.36447	1.21478	0.966337	0.986395	1.4234	1.12015	1.02242	1.12417	1.15161	1.00767	1.00704	1.07925	1.55703	1.13661	1.1442	1.19043	1.24372	1.22459	1.2846	1.10606	1.43094	1.15876	1.23489	0.0146769	0.101671	16	16	16	19	15
Q9D9E0	S22AH_MOUSE	Solute carrier family 22 member 17 (24p3 receptor) (24p3R) (Brain-type organic cation transporter) (Lipocalin-2 receptor)	1.20714	1.14795			1.31531	1.24975	1.0532	1.16931	1.0826	0.88208	0.859035	0.840156	0.8675									0.971757	1.0376	0.913255	1.03939	1.22153	0.989472	1.23452	0.0188359	0.119504	1	1			2
P52912	TIA1_MOUSE	Nucleolysin TIA-1 (RNA-binding protein TIA-1) (T-cell-restricted intracellular antigen-1) (TIA-1)	0.972071	1.08194	1.11061	1.22257	1.12007	0.766497	0.938916	0.978218	0.810496	0.960074	0.896878	0.92885	0.865833	0.890966	0.925216	0.68008	0.92805	0.906278	0.634791	0.994609	0.888995	0.974895	1.17581	0.806043	1.01111	1.09849	0.890213	1.23397	0.00381774	0.0412805	3	2	2	1	1
Q6IFT4	RHG20_MOUSE	Rho GTPase-activating protein 20 (RA and RhoGAP domain-containing protein) (RARhoGAP) (Rho-type GTPase-activating protein 20)	2.06672	1.51442	1.44787	1.00158		0.992893	2.27291	2.25446	1.96696	0.892293	0.880795	0.978558	0.958333	1.53686	1.66826	0.739437	1.32638	0.994695	0.874317	0.884097	1.04785					1.4596	1.18414	1.23263	0.307478	0.600116	1	1	1	2
Q6VGS5	DAPLE_MOUSE	Protein Daple (Coiled-coil domain-containing protein 88C) (Dvl-associating protein with a high frequency of leucine residues)	1.05043			1.19258	1.05133	1.13706	0.996059	0.99901	0.896016									1.12025	0.980874	1.0593	1.02488	0.875523	0.460366	0.774854	0.647475	1.09614	0.889267	1.23263	0.204457	0.482521	2			1	1
Q3THK3	T2FA_MOUSE	General transcription factor IIF subunit 1 (Transcription initiation factor IIF subunit alpha) (TFIIF-alpha)	1.14895	1.07587		1.24862	1.30339	0.926904	0.983251	1.05446	0.944606	1.02136	1.01798	0.977583	1.05083					0.929266	0.804189	1.08491	0.844976	0.960251	1.04878	0.934698	0.924242	1.19095	0.966307	1.23247	0.000248587	0.00560781	3	4		3	1
Q3U276	SDHF1_MOUSE	Succinate dehydrogenase assembly factor 1, mitochondrial (SDH assembly factor 1) (SDHAF1) (LYR motif-containing protein 8)	1.29015					0.822335	1.07094	1.3	1.05248																	1.29015	1.04771	1.23139	0.394433	0.675175	2
Q61542	STAR3_MOUSE	StAR-related lipid transfer protein 3 (Protein ES 64) (Protein MLN 64) (START domain-containing protein 3) (StARD3)					1.16957																	1.03033	0.934959	0.995127	0.849495	1.16957	0.949954	1.23119	0.115466	0.357368					1
O35604	NPC1_MOUSE	NPC intracellular cholesterol transporter 1 (Niemann-Pick C1 protein)		1.22079	1.02811		1.20807					0.959146	1.02744	0.911306	0.969167	0.959502	0.996165	0.93159	0.857143					1.00314	0.829268	0.902534	0.873737	1.14883	0.933121	1.23117	0.000627008	0.011356		1	1		2
Q64669	NQO1_MOUSE	NAD(P)H dehydrogenase [quinone] 1 (EC 1.6.5.2) (Azoreductase) (DT-diaphorase) (DTD) (Menadione reductase) (NAD(P)H:quinone oxidoreductase 1) (Phylloquinone reductase) (Quinone reductase 1) (QR1)	0.893716	1.18209	2.79057	1.0884	0.95967	0.970558	0.889655	0.89901	0.926142	0.917363	1.00568	1.02729	0.973333	0.998962	1.10163	0.930584	0.896767	1.03537	0.969035	1.01617	2.23158	0.967573	1.0122	1.04971	0.992929	1.25225	1.01749	1.23072	0.124665	0.372409	4	4	4	2	2
Q9Z2C5	MTM1_MOUSE	Myotubularin (Phosphatidylinositol-3,5-bisphosphate 3-phosphatase) (EC 3.1.3.95) (Phosphatidylinositol-3-phosphate phosphatase) (EC 3.1.3.64)			1.13055											0.747664	0.872483	1.1992	0.910323									1.13055	0.918623	1.2307	0.415034	0.693986			1
P99028	QCR6_MOUSE	Cytochrome b-c1 complex subunit 6, mitochondrial (Complex III subunit 6) (Complex III subunit VIII) (Cytochrome c1 non-heme 11 kDa protein) (Mitochondrial hinge protein) (Ubiquinol-cytochrome c reductase complex 11 kDa protein)	1.19085	0.820182	1.44424	1.1176	1.09074	0.896447	0.862069	0.780198	0.988338	0.856082	0.934721	0.837232	1.02667	0.740395	0.976031	1.01107	0.971846	1.08576	0.857923	1.00674	0.909091	0.817992	0.840447	1.01657	0.79798	1.11451	0.905842	1.23036	0.00374942	0.0410668	2	4	4	4	5
Q80W54	FACE1_MOUSE	CAAX prenyl protease 1 homolog (EC 3.4.24.84) (Farnesylated proteins-converting enzyme 1) (FACE-1) (Prenyl protein-specific endoprotease 1) (Zinc metalloproteinase Ste24 homolog)	1.13887	1.20561	1.27833	1.05683	0.936755	0.882234	0.861084	0.845545	0.803693	1.00279	0.873226	0.965887	0.901667	1.09553	0.860019	0.972837	0.783107	0.992042	0.810565	0.928571	0.920574	0.955021	0.948171	0.905458	0.906061	1.11684	0.907745	1.23035	0.000130738	0.00344213	4	11	5	5	5
Q80Z24	NEGR1_MOUSE	Neuronal growth regulator 1 (Kindred of IgLON) (Kilon) (Neurotractin)	1.75097	1.19423	1.82684	1.36543	1.055	1.38071	1.27192	1.03267	1.01263	1.42061	1.0965	1.13158	1.0525	1.11838	1.06232	1.01006	1.05109	1.65871	0.929872	1.10243	0.944498	1.26569	1.19004	1.26901	1.12929	1.40643	1.1446	1.22875	0.0200151	0.125247	12	9	9	10	6
Q91WA6	SHRPN_MOUSE	Sharpin (Shank-associated RH domain-interacting protein) (Shank-interacting protein-like 1) (mSIPL1)	1.11327		1.06709		1.07883	0.756345	0.84532	0.812871	0.728863					0.943925	0.951103	0.871227	0.881126					0.904812	0.963415	1.04483	0.961616	1.08622	0.884295	1.22834	0.00624365	0.0572771	1		1		1
Q60722	ITF2_MOUSE	Transcription factor 4 (TCF-4) (Class A helix-loop-helix transcription factor ME2) (Immunoglobulin transcription factor 2) (ITF-2) (MITF-2) (SL3-3 enhancer factor 2) (SEF-2)	1.16447			1.10655		1.00305	0.619704	0.722772	0.890185									1.11583	1.03097	1.03908	1.11675					1.13514	0.924547	1.22778	0.234849	0.520098	1			1
Q80ZJ7	SNX32_MOUSE	Sorting nexin-32 (Sorting nexin-6B)	1.20016	1.12064	1.22756	1.08051	1.09166	0.880203	0.89064	0.909901	0.971817	0.887651	0.848628	0.930799	0.863333	1.05088	0.953979	1.07143	1.02711	0.929266	0.929872	0.95283	0.890909	0.947699	0.916667	0.904483	0.90101	1.14259	0.93121	1.227	8.52301e-07	8.06378e-05	4	6	4	6	7
Q8VCF0	MAVS_MOUSE	Mitochondrial antiviral-signaling protein (MAVS) (CARD adapter inducing interferon beta) (Cardif) (Interferon beta promoter stimulator protein 1) (IPS-1) (Virus-induced-signaling adapter) (VISA)	1.00388	1.36722	1.20852	0.977901	0.809349	0.758376	0.965517	1.09406	0.917396	0.643454	0.674551	1.19298	0.969167	0.721703	0.701822	0.687123	0.950991	0.885057	0.758652	0.969003	1.00478	0.792887	0.955285	0.87037	0.946465	1.05594	0.860713	1.22683	0.0316617	0.164376	3	1	2	1	2
Q5NCQ5	DPH1_MOUSE	2-(3-amino-3-carboxypropyl)histidine synthase subunit 1 (EC 2.5.1.108) (Diphthamide biosynthesis protein 1) (Diphtheria toxin resistance protein 1) (Ovarian cancer-associated gene 1 protein homolog) (S-adenosyl-L-methionine:L-histidine 3-amino-3-carboxypropyltransferase 1)		1.08574	1.17498		0.989918					0.91922	0.849574	0.833333	0.9	0.840083	0.970278	0.828974	0.954119					0.888075	0.922764	0.840156	0.846465	1.0809	0.881481	1.22623	0.000189411	0.00460028		1	1		1
Q9JKK7	TMOD2_MOUSE	Tropomodulin-2 (Neuronal tropomodulin) (N-Tmod)	1.48099	0.943854	1.99456	1.53749	0.984418	1.29442	1.25419	0.963366	0.996113	1.20984	0.999054	1.00975	1.1575	1.06334	0.995206	1.09356	1.04171	1.47745	1.02459	1.12264	1.28421	0.971757	0.926829	1.03996	1.00808	1.3337	1.08865	1.2251	0.0278892	0.153755	24	33	32	34	25
Q9CQ19	MYL9_MOUSE	Myosin regulatory light polypeptide 9 (Myosin regulatory light chain 2, smooth muscle isoform) (Myosin regulatory light chain 9)			1.25385											0.889927	0.935762	1.21529	1.08759									1.25385	1.02428	1.22414	0.293372	0.585542			1
Q6ZQ58	LARP1_MOUSE	La-related protein 1 (La ribonucleoprotein domain family member 1)	1.12258	1.13581	1.04352	1.17758	1.20898	0.923858	0.922167	0.944554	0.880466	0.98143	0.967833	0.960039	0.9675	0.922118	0.918504	0.947686	0.933264	0.889478	0.883424	0.878706	0.898565	1.01046	0.948171	0.893762	0.909091	1.13628	0.92837	1.22396	2.09259e-09	7.70048e-07	13	13	9	9	9
P00520	ABL1_MOUSE	Tyrosine-protein kinase ABL1 (EC 2.7.10.2) (Abelson murine leukemia viral oncogene homolog 1) (Abelson tyrosine-protein kinase 1) (Proto-oncogene c-Abl) (p150)			1.37625	1.15864										1.14019	1.19367	1.11469	1.1585	0.82847	0.876138	0.93531	1.09378					1.26277	1.03385	1.22143	0.105041	0.336462			1	2
P04925	PRIO_MOUSE	Major prion protein (PrP) (PrP27-30) (PrP33-35C) (CD antigen CD230)	1.22033	1.15554	1.10245	1.1547	1.27223	0.949239	0.965517	1.01683	0.923226	0.973073	0.969726	0.932749	0.969167	0.885774	0.932886	0.908451	0.98853	1.00973	0.897996	1.02022	0.949282	0.971757	0.995935	1.02339	1.05152	1.17959	0.965751	1.22142	2.37893e-08	5.80002e-06	7	8	9	8	6
O09131	GSTO1_MOUSE	Glutathione S-transferase omega-1 (GSTO-1) (EC 2.5.1.18) (Glutathione S-transferase omega 1-1) (GSTO 1-1) (Glutathione-dependent dehydroascorbate reductase) (EC 1.8.5.1) (Monomethylarsonic acid reductase) (MMA(V) reductase) (EC 1.20.4.2) (S-(Phenacyl)glutathione reductase) (SPG-R) (p28)	1.2211	1.02883	1.02539	1.20126	1.08158	0.962437	0.95665	0.90297	0.965986	0.883008	0.873226	0.840156	0.814167	0.852544	0.918504	0.944668	0.905109	0.994695	0.819672	0.904313	0.835407	0.991632	0.938008	0.901559	0.984848	1.1085	0.907735	1.22117	5.03894e-06	0.000319571	15	7	12	8	10
Q8BGB5	LIMD2_MOUSE	LIM domain-containing protein 2		1.46206	1.00453		1.13016					0.839369	0.889309	1.04776	0.884167	0.926272	1.09492	1.08551	1.05631					0.922594	1.07825	0.851852	1.01313	1.18401	0.969599	1.22114	0.0224975	0.135177		2	1		3
Q3TXX3	ZFY27_MOUSE	Protrudin (Zinc finger FYVE domain-containing protein 27)				1.00237														0.96817	0.819672	0.800539	0.716746					1.00237	0.821457	1.22023	0.247156	0.533442				1
Q8VI36	PAXI_MOUSE	Paxillin	0.99069		1.25657	0.845304		0.986802	0.991133	0.980198	0.873664					0.934579	0.916587	0.825956	0.92805	0.721485	0.556466	0.769542	0.665072					1.01714	0.833858	1.2198	0.118872	0.362099	3		2	1
Q8VI75	IPO4_MOUSE	Importin-4 (Imp4) (Importin-4a) (Imp4a) (Ran-binding protein 4) (RanBP4)	1.05431	1.12898	1.20852	1.14365	1.10816	0.974619	0.945813	0.923762	0.950437	0.974002	0.945128	0.965887	0.8875	0.804777	0.919463	0.884306	0.868613	0.964633	0.832423	0.927224	0.849761	0.959205	1.02439	0.951267	0.970707	1.12761	0.924577	1.2196	7.8338e-07	7.63976e-05	6	9	4	8	7
Q9JKP5	MBNL1_MOUSE	Muscleblind-like protein 1 (Triplet-expansion RNA-binding protein)	1.12878	1.12064	1.20943	1.07261		0.879188	0.810837	0.89703	0.811467	1.00186	0.938505	1.00682	0.9675	1.00935	0.995206	0.996982	0.930136	1.01326	0.760474	1.02695	0.877512					1.13181	0.928931	1.2184	0.000824364	0.0135731	1	6	5	6
Q6URW6	MYH14_MOUSE	Myosin-14 (Myosin heavy chain 14) (Myosin heavy chain, non-muscle IIc) (Non-muscle myosin heavy chain IIc) (NMHC II-C)	1.4135	0.973445	2.15503	1.35043	0.926673	1.19391	1.21872	1.0703	1.09621	1.12906	1.00473	1.05068	1.11833	0.977155	0.944391	1.07746	1.05735	1.38992	1.00091	1.07817	1.11196	0.936192	0.895325	1.01657	1.07374	1.29985	1.06689	1.21836	0.0278937	0.153755	33	30	30	30	27
Q8BTG3	T11L1_MOUSE	T-complex protein 11-like protein 1	1.06362	1.1525	1.06256	1.21231	1.23831	1.00609	0.922167	0.912871	0.921283	0.933148	0.885525	0.835283	0.898333	0.973001	0.950144	0.900402	0.86757	0.971706	0.991803	0.886792	0.88134	1.06485	1.04675	1.00292	0.961616	1.14352	0.93882	1.21804	4.00406e-06	0.000263547	8	5	4	5	5
Q6XUX1	DUSTY_MOUSE	Dual serine/threonine and tyrosine protein kinase (EC 2.7.12.1) (Dusty protein kinase) (Dusty PK) (Receptor-interacting serine/threonine-protein kinase 5)			0.880326											0.701973	0.793864	0.583501	0.841502									0.880326	0.723254	1.21717	0.356953	0.641769			1
A2AJI0	MA7D1_MOUSE	MAP7 domain-containing protein 1	1.0931	1.27921	1.28468	1.08366	1.02291	1.00406	1.15074	1.1099	1.03887	0.948932	0.994324	1.04776	1.0225	0.935618	0.926174	0.912475	0.970803	0.958444	1.04645	0.969003	1.06316	0.82113	0.598577	0.793372	0.741414	1.14769	0.942941	1.21714	0.0126229	0.0911349	13	22	15	19	11
Q8BR90	CE051_MOUSE	UPF0600 protein C5orf51 homolog	1.14042	1.14036	0.898459	1.0663	1.09074	0.878173	1.01084	0.955446	0.912536	0.859796	0.812677	0.834308	0.859167	0.878505	0.779482	0.763581	0.901981	0.954023	0.830601	1.01887	0.801914	0.84205	0.84248	0.89961	0.89899	1.06326	0.874172	1.21631	8.48222e-05	0.00261081	5	4	2	3	4
Q8BG73	SH3L2_MOUSE	SH3 domain-binding glutamic acid-rich-like protein 2	1.19472	0.943096	1.8631	1.05762		1.12183	0.903448	0.810891	0.940719	1.2507	1.02081	0.871345	1.16167	1.02077	0.989453	0.955734	0.961418	1.16976	1.08561	0.960916	0.944498					1.22067	1.00416	1.21561	0.0442814	0.198573	1	1	3	3
Q9CZD5	IF3M_MOUSE	Translation initiation factor IF-3, mitochondrial (IF-3(Mt)) (IF-3Mt) (IF3(mt)) (IF3mt)				1.17522														0.949602	0.913479	0.978437	1.03158					1.17522	0.967317	1.21492	0.0425958	0.194411				1
Q91WG8	GLCNE_MOUSE	Bifunctional UDP-N-acetylglucosamine 2-epimerase/N-acetylmannosamine kinase (UDP-GlcNAc-2-epimerase/ManAc kinase) [Includes: UDP-N-acetylglucosamine 2-epimerase (hydrolyzing) (EC 3.2.1.183) (UDP-GlcNAc-2-epimerase) (Uridine diphosphate-N-acetylglucosamine-2-epimerase); N-acetylmannosamine kinase (EC 2.7.1.60) (ManAc kinase)]	1.20016				1.05591	1.02843	0.856158	0.886139	0.911565													0.875523	1.02134	0.967836	0.883838	1.12573	0.926731	1.21473	0.0108151	0.0819081	1				3
Q91VX2	UBAP2_MOUSE	Ubiquitin-associated protein 2 (UBAP-2) (Protein lingerer homolog 1) (mLig-1)		1.59181		0.990529						1.0195	1.04163	1.16082	1.105					0.953139	1.07741	0.865229	1.08134					1.25568	1.03421	1.21415	0.133311	0.386433		2		2
Q3UL36	ARGL1_MOUSE	Arginine and glutamate-rich protein 1	1.15749	1.09863	1.5621	1.24467	1.10632	0.966497	1.30542	1.18515	1.01749	0.935005	1.04257	1.18519	1.04333	0.846314	0.919463	0.958753	0.903024	1.02299	0.776867	0.929919	1.05933	1.0136	1.09248	1.11404	0.970707	1.22293	1.00737	1.21398	0.0051779	0.0502645	4	2	4	4	3
Q8R4F1	NTNG2_MOUSE	Netrin-G2 (Laminet-2)	0.798293		1.1913		1.1879	1.04365	0.960591	0.752475	0.98931					1.4486	1.35475	1.29577	1.27842					0.787657	0.341463	0.800195	0.305051	1.04149	0.858054	1.21378	0.538699	0.778326	1		2		1
Q91YY4	ATPF2_MOUSE	ATP synthase mitochondrial F1 complex assembly factor 2				1.07972														1.0504	0.734062	1.0027	0.81244					1.07972	0.89025	1.21282	0.385702	0.668389				1
Q80VP5	CL065_MOUSE	Probable peptide chain release factor C12orf65 homolog, mitochondrial		1.11229								0.94429	0.87228	0.911306	0.945													1.11229	0.917729	1.212	0.0199824	0.125247		1
P30416	FKBP4_MOUSE	Peptidyl-prolyl cis-trans isomerase FKBP4 (PPIase FKBP4) (EC 5.2.1.8) (52 kDa FK506-binding protein) (52 kDa FKBP) (FKBP-52) (59 kDa immunophilin) (p59) (FK506-binding protein 4) (FKBP-4) (FKBP59) (HSP-binding immunophilin) (HBI) (Immunophilin FKBP52) (Rotamase) [Cleaved into: Peptidyl-prolyl cis-trans isomerase FKBP4, N-terminally processed]	1.15671	1.23141	1.15775	1.08998	1.13291	0.930964	0.884729	0.911881	0.905734	0.961931	0.987701	0.979532	0.944167	1.07892	0.989453	0.986922	0.945777	0.944297	1.01275	0.923181	0.982775	0.957113	0.894309	0.890838	0.943434	1.15284	0.951731	1.21131	4.51242e-08	8.17264e-06	16	25	23	20	22
Q91VH1	PAQR1_MOUSE	Adiponectin receptor protein 1 (Progestin and adipoQ receptor family member 1) (Progestin and adipoQ receptor family member I)	0.830101		1.54397	1.15233	1.11824	1.13503	1.6601	1.66634	1.40136					1.00623	0.696069	0.949698	0.883212	1.34748	1.80419	1.02426	1.86124	0.538703	0.257114	0.429825	0.487879	1.13363	0.936153	1.21094	0.532116	0.77621	1		1	1	1
Q6Y7W8	GGYF2_MOUSE	GRB10-interacting GYF protein 2 (PERQ amino acid-rich with GYF domain-containing protein 2) (Trinucleotide repeat-containing gene 15 protein)	0.964313	2.52883	0.980961	1.17285	1.06966	0.965482	0.925123	1.03861	0.983479	1.24884	1.035	1.43177	1.6475	1.01142	1.17737	1.15191	1.00938	0.875332	0.84153	1.00135	1.03445	0.885983	0.805894	0.918129	0.922222	1.24582	1.02915	1.21053	0.113781	0.354025	4	1	1	2	2
Q99LG4	TTC5_MOUSE	Tetratricopeptide repeat protein 5 (TPR repeat protein 5) (Stress-responsive activator of p300)	1.08456	0.95827	1.00635	1.23283	0.95692	0.839594	0.816749	0.943564	0.817298	0.842154	0.824976	0.879142	0.838333	0.858775	0.867689	0.742455	0.925965	0.921309	0.717668	0.904313	0.850718	0.787657	1.02439	0.940546	0.956566	1.04293	0.861932	1.20999	0.00032745	0.00696546	3	4	4	4	3
Q9ERT9	PPR1A_MOUSE	Protein phosphatase 1 regulatory subunit 1A (Protein phosphatase inhibitor 1) (I-1) (IPP-1)	1.03491	0.984067	1.03717	0.835833	0.956004	0.769543	1.03547	1.02475	0.965015	0.790158	0.858089	1.36062	0.98	0.67082	0.760307	0.712274	0.848801	0.62069	0.478142	0.691375	0.674641	0.665272	0.796748	0.867446	0.805051	0.966655	0.799041	1.20977	0.080056	0.283981	3	5	4	3	2
Q3TC33	CC127_MOUSE	Coiled-coil domain-containing protein 127	1.00931				1.60037	1.21827	0.992118	0.994059	1.10593													1.13494	1.0813	1.05653	0.865657	1.27093	1.05123	1.20899	0.149609	0.411429	2				1
Q9DCJ5	NDUA8_MOUSE	NADH dehydrogenase [ubiquinone] 1 alpha subcomplex subunit 8 (Complex I-19kD) (CI-19kD) (Complex I-PGIV) (CI-PGIV) (NADH-ubiquinone oxidoreductase 19 kDa subunit)	1.13964	1.27997	1.36809	1.34175	1.63061	1.47107	1.45911	0.867327	0.948494	1.28598	1.21192	1.05653	1.04583	1.00415	1.17833	0.741449	0.963504	1.70645	1.01366	0.90027	1.15981	1.41318	1.18191	1.0117	1.06768	1.34283	1.11212	1.20745	0.0620754	0.242369	4	3	3	2	2
Q91VD9	NDUS1_MOUSE	NADH-ubiquinone oxidoreductase 75 kDa subunit, mitochondrial (EC 7.1.1.2) (Complex I-75kD) (CI-75kD)	1.32971	1.20941	1.39438	1.16496	1.18882	1.27005	1.27685	0.841584	0.922255	1.27205	1.05393	0.933723	0.9925	0.983385	1.11026	0.855131	0.960375	1.55438	0.909836	0.816712	1.03158	1.20607	1.03049	1.02144	1.04949	1.25437	1.04082	1.20518	0.0221575	0.134116	30	32	23	18	26
Q9D0V7	RCAS1_MOUSE	Receptor-binding cancer antigen expressed on SiSo cells (Cancer-associated surface antigen RCAS1) (Estrogen receptor-binding fragment-associated gene 9 protein)	1.12568					1.2	1.00296	0.791089	0.799806																	1.12568	0.934153	1.20503	0.464621	0.73142	1
Q9CXV9	DCNL5_MOUSE	DCN1-like protein 5 (DCNL5) (DCUN1 domain-containing protein 5) (Defective in cullin neddylation protein 1-like protein 5) (Squamous cell carcinoma-related oncogene 5)			1.2883	1.13418										0.997923	0.995206	1.04125	1.02815	1.07339	0.976321	1.02291	0.904306					1.20879	1.00378	1.20423	0.003572	0.0396549			1	1
O70305	ATX2_MOUSE	Ataxin-2 (Spinocerebellar ataxia type 2 protein homolog)	1.03801	1.13505	1.12239	1.29519	1.09074	0.929949	0.934975	0.958416	0.949466	0.967502	0.932829	0.973684	1.0275	0.94081	0.938639	0.875252	0.94682	0.916888	0.938069	0.928571	0.98756	0.903766	0.919715	0.936647	0.929293	1.13314	0.941317	1.20378	3.47845e-08	7.14184e-06	8	15	9	10	14
Q9ERY9	ERG28_MOUSE	Ergosterol biosynthetic protein 28 homolog	0.820791			1.22968		0.881218	0.670936	0.682178	0.712342									1.00707	0.871585	0.931267	1.00287					1.00464	0.834651	1.20367	0.246217	0.53196	2			2
Q8R149	BUD13_MOUSE	BUD13 homolog			1.24116											1.02596	1.08341	0.968813	1.05005									1.24116	1.0312	1.20361	0.0391842	0.186166			1
Q6NXM2	RCBT1_MOUSE	RCC1 and BTB domain-containing protein 1 (Regulator of chromosome condensation and BTB domain-containing protein 1)					1.46563																	1.21339	1.01829	1.24464	1.43131	1.46563	1.21804	1.20326	0.321608	0.612581					1
Q8VHN8	TIRR_MOUSE	Tudor-interacting repair regulator protein (NUDT16-like protein 1) (Protein syndesmos)	1.05275	1.05083	1.08704	1.2573	0.923923	0.967513	0.90936	0.911881	0.843537	0.841226	0.853359	0.816764	0.865833	0.838006	0.909875	0.701207	0.890511	0.960212	0.855191	0.993261	0.888038	0.965481	0.992886	0.845029	0.984848	1.06914	0.888744	1.20298	0.000407588	0.00830772	2	1	2	3	2
Q9R060	NUBP1_MOUSE	Cytosolic Fe-S cluster assembly factor NUBP1 (Nucleotide-binding protein 1) (NBP 1)	1.02715	1.17451	1.03808	1.2644	0.887259	1.11878	1.15764	1.1802	1.15743	0.867224	0.982025	0.960039	1.04667	0.847352	0.810163	0.913481	0.933264	1.22635	1.39435	1.04987	1.14641	0.620293	0.243902	0.71345	0.49697	1.07036	0.890269	1.20229	0.317525	0.607544	3	4	3	2	1
Q91WK2	EIF3H_MOUSE	Eukaryotic translation initiation factor 3 subunit H (eIF3h) (Eukaryotic translation initiation factor 3 subunit 3) (eIF-3-gamma) (eIF3 p40 subunit)	1.12723	1.10622	1.07797	1.12786	1.16407	0.930964	0.984236	1.02871	0.907677	0.929434	0.932829	0.980507	0.955833	1.05296	1.04027	0.859155	0.976017	0.763042	0.755009	0.902965	0.917703	0.935146	1.03049	0.864522	0.963636	1.12031	0.932039	1.202	0.000188318	0.00459135	9	10	8	6	6
Q9D9K3	AVEN_MOUSE	Cell death regulator Aven			1.11695											0.908619	0.873442	0.964789	0.977059									1.11695	0.93002	1.201	0.0524133	0.218134			1
Q80V26	IMPA3_MOUSE	Golgi-resident adenosine 3',5'-bisphosphate 3'-phosphatase (Golgi-resident PAP phosphatase) (gPAPP) (EC 3.1.3.7) (3'(2'), 5'-bisphosphate nucleotidase 2) (Inositol monophosphatase domain-containing protein 1) (Myo-inositol monophosphatase A3) (Phosphoadenosine phosphate 3'-nucleotidase)	1.13654	1.1305	1.03264	1.13654	1.28689	0.927919	0.997044	1.00693	1.08941	0.897864	0.877956	0.904483	0.9075	0.911734	1.12848	0.930584	0.841502	0.803714	0.717668	0.799191	0.822967	1.24372	1.2622	1.06043	1.09596	1.14179	0.95101	1.20061	0.0158009	0.106216	3	4	1	2	1
O35704	SPTC1_MOUSE	Serine palmitoyltransferase 1 (EC 2.3.1.50) (Long chain base biosynthesis protein 1) (LCB 1) (Serine-palmitoyl-CoA transferase 1) (SPT 1) (SPT1)			1.03264											0.852544	0.838926	0.916499	0.835245									1.03264	0.860194	1.20047	0.0323337	0.165552			1
A2TJV2	PALM3_MOUSE	Paralemmin-3	1.09465	1.05918				0.839594	0.825616	0.90495	0.823129	0.990715	0.950804	0.964912	0.893333													1.07677	0.897037	1.20036	0.00996813	0.0778177	1	1
P54310	LIPS_MOUSE	Hormone-sensitive lipase (HSL) (EC 3.1.1.79) (Monoacylglycerol lipase LIPE) (EC 3.1.1.23) (Retinyl ester hydrolase) (REH)			1.02811											0.985462	0.703739	0.913481	0.849844									1.02811	0.856589	1.20023	0.340207	0.628922			1
Q9DCJ7	AKIP_MOUSE	Aurora kinase A-interacting protein (AURKA-interacting protein) (28S ribosomal protein S38, mitochondrial) (MRP-S38)	1.06905					0.980711	0.855172	0.952475	0.789116																	1.06905	0.89104	1.19977	0.202268	0.479676	1
Q62073	M3K7_MOUSE	Mitogen-activated protein kinase kinase kinase 7 (EC 2.7.11.25) (Transforming growth factor-beta-activated kinase 1) (TGF-beta-activated kinase 1)		1.12898		1.04578	1.35839					1.01486	1.08515	0.998051	1.12667					0.966401	0.844262	0.990566	1.01435	0.968619	0.765244	1.02827	0.961616	1.17053	0.975665	1.19973	0.0227177	0.136113		1		3	1
P40338	VHL_MOUSE	von Hippel-Lindau disease tumor suppressor (pVHL)			1.21487											0.874351	1.24161	0.99497	0.976017									1.21487	1.01329	1.19893	0.350071	0.63745			1
Q8BGS1	E41L5_MOUSE	Band 4.1-like protein 5 (Erythrocyte membrane protein band 4.1-like 5)			1.29918											1.21599	1.11601	0.984909	1.03337									1.29918	1.08408	1.19842	0.177522	0.447437			1
Q64338	PDE1C_MOUSE	Calcium/calmodulin-dependent 3',5'-cyclic nucleotide phosphodiesterase 1C (Cam-PDE 1C) (3',5'-cyclic-AMP phosphodiesterase) (EC 3.1.4.-) (3',5'-cyclic-GMP phosphodiesterase) (EC 3.1.4.35)					1.12282																	0.933054	1.01118	0.632554	1.29495	1.12282	0.937608	1.19754	0.625106	0.824946					1
A6H8H5	KCNB2_MOUSE	Potassium voltage-gated channel subfamily B member 2 (Voltage-gated potassium channel subunit Kv2.2)			1.3155	1.23283										1.1703	0.976031	1.13179	1.09176	1.26879	1.17486	0.890836	0.875598					1.2735	1.06388	1.19703	0.116196	0.357557			1	1
Q3UGP9	LRC58_MOUSE	Leucine-rich repeat-containing protein 58	1.25291	0.977238		1.11365	1.09533	0.91066	1.11527	0.979208	1.11759	1.08264	0.887417	0.938596	1.05167					0.804598	0.762295	0.793801	0.831579	0.895397	0.958333	0.906433	0.844444	1.10549	0.923583	1.19695	0.0139441	0.0981038	1	2		1	2
Q5SWP3	NACAD_MOUSE	NAC-alpha domain-containing protein 1	0.963538	1.07056	1.61197	1.18469	1.06783	0.988832	0.841379	0.974257	0.927114	0.933148	0.932829	0.957115	0.974167	1.23364	1.08917	0.82998	0.841502	0.852343	0.979964	0.951482	0.964593	1.06904	1.03862	1.03801	1.06263	1.16035	0.969424	1.19695	0.00723165	0.0635804	4	5	1	3	5
Q9CRA8	EXOS5_MOUSE	Exosome complex component RRP46 (Exosome component 5) (Ribosomal RNA-processing protein 46)		1.25038								0.972145	1.08515	1.09162	1.03417													1.25038	1.04465	1.19694	0.0579813	0.232697		1
Q9QXM1	JMY_MOUSE	Junction-mediating and -regulatory protein	0.997673	1.10015	1.15594	1.24546	1.06233	0.936041	0.957635	1.03465	1.01846	0.846797	0.894986	0.942495	0.958333	0.877466	0.814957	0.816901	0.845673	0.970822	0.939891	1.03369	1.02967	0.950837	0.947154	0.8577	0.926263	1.10916	0.927499	1.19586	0.000118339	0.00319214	5	5	2	3	4
Q80ZV0	RNH2B_MOUSE	Ribonuclease H2 subunit B (RNase H2 subunit B) (Deleted in lymphocytic leukemia 8 homolog) (Ribonuclease HI subunit B)		1.21851	1.17679							1.22098	1.00946	1.02437	1.01	0.951194	0.87536	0.950704	1.00313									1.19747	1.00157	1.1956	0.0354592	0.174651		1	1
Q9JKB3	YBOX3_MOUSE	Y-box-binding protein 3 (Cold shock domain-containing protein A) (DNA-binding protein A) (Y-box protein 3)	1.01552		1.92838		1.18057	1.00508	0.834483	0.90198	0.932945					1.3946	1.45446	1.76459	1.07508					1.21967	0.754065	1.27096	1.05657	1.32228	1.10611	1.19543	0.314822	0.604378	2		1		1
P54818	GALC_MOUSE	Galactocerebrosidase (GALCERase) (EC 3.2.1.46) (Galactocerebroside beta-galactosidase) (Galactosylceramidase) (Galactosylceramide beta-galactosidase)	0.90768	1.24355				0.744162	0.935961	0.815842	0.891156	0.857939	0.923368	1.08772	0.8925													1.06242	0.888802	1.19534	0.120077	0.364474	1	1
P98195	ATP9B_MOUSE	Probable phospholipid-transporting ATPase IIB (EC 7.6.2.1) (ATPase class II type 9B)	0.852599	1.04476	1.12693			0.44467	1.02463	1.33663	0.916424	0.714949	0.806055	1.05068	0.8425	0.762201	0.783317	0.644869	1.09072									1.00127	0.837784	1.19515	0.322925	0.613116	1	2	2
Q99P31	HPBP1_MOUSE	Hsp70-binding protein 1 (HspBP1) (Heat shock protein-binding protein 1) (Hsp70-interacting protein 1)	1.04267	1.38392	1.21215	1.11681	1.19432	1.03858	0.982266	1.00297	0.999028	1.11049	1.12204	1.03899	1.05417	1.00519	1.09204	0.998994	1.03024	0.955791	1.16576	0.863881	1.05167	0.945607	0.778455	0.804094	0.890909	1.18463	0.991398	1.19491	0.00270075	0.0327971	5	5	5	3	7
O70551	SRPK1_MOUSE	SRSF protein kinase 1 (EC 2.7.11.1) (SFRS protein kinase 1) (Serine/arginine-rich protein-specific kinase 1) (SR-protein-specific kinase 1)	1.09465		1.0961	1.31255	1.14757	0.950254	0.865025	0.824752	0.926142					1.02388	1.08245	0.926559	0.96976	1.1176	0.985428	1.0283	0.968421	1.00941	0.890244	1.01365	0.992929	1.15946	0.970586	1.1946	0.000918813	0.0146341	1		1	3	1
P47753	CAZA1_MOUSE	F-actin-capping protein subunit alpha-1 (CapZ alpha-1)	1.29946	1.06525	1.5485	1.26046	0.936755	1.11168	1.15369	1.00396	1.10496	1.12163	0.946074	0.917154	1.03	0.986501	0.932886	0.974849	1.03024	1.27409	0.836976	0.971698	0.972249	0.929916	0.945122	1.02242	0.985859	1.20408	1.00816	1.19434	0.00634921	0.0579938	6	7	7	7	7
Q3UY34	CSTOS_MOUSE	Protein CUSTOS		0.852049			1.43446					0.979573	0.94702	0.780702	0.959167									0.870293	0.921748	0.954191	1.01616	1.10555	0.925937	1.19398	0.176549	0.446407		2			1
Q9CXU9	EIF1B_MOUSE	Eukaryotic translation initiation factor 1b (eIF1b)		1.14416								0.978644	0.974456	0.965887	0.915833													1.14416	0.958368	1.19386	0.0141668	0.0992301		1
Q5SVR0	TBC9B_MOUSE	TBC1 domain family member 9B	1.11947	1.16464	1.068	1.18311	1.11182	0.919797	0.953695	0.975248	0.916424	0.998143	0.962157	0.95809	1.04667	0.925234	0.95302	0.932596	0.877998	0.984969	0.886157	0.893531	0.930144	0.932008	0.962398	1.00487	0.929293	1.12867	0.946252	1.19278	3.16771e-08	6.92417e-06	7	7	6	10	5
Q80VJ3	DNPH1_MOUSE	2'-deoxynucleoside 5'-phosphate N-hydrolase 1 (EC 3.2.2.-) (c-Myc-responsive protein Rcl)		1.26404								1.07892	1.06812	1.077	1.0175													1.26404	1.06008	1.19239	0.0107839	0.0817692		1
Q3TZM9	ALG11_MOUSE	GDP-Man:Man(3)GlcNAc(2)-PP-Dol alpha-1,2-mannosyltransferase (EC 2.4.1.131) (Asparagine-linked glycosylation protein 11 homolog) (Glycolipid 2-alpha-mannosyltransferase)	0.974399				1.07699	0.796954	0.791133	0.922772	0.803693													0.960251	0.904472	0.77193	0.948485	1.02441	0.859324	1.19211	0.0369845	0.179239	1				1
Q80VQ1	LRRC1_MOUSE	Leucine-rich repeat-containing protein 1		1.1912			0.821265					1.06128	1.23084	1.1462	1.16333									0.800209	0.462398	0.577973	0.60303	0.989085	0.829723	1.19207	0.561972	0.792879		2			1
Q9R1S8	CAN7_MOUSE	Calpain-7 (EC 3.4.22.-) (PalB homolog) (PalBH)			1.15684											1.02388	0.934803	0.955734	0.970803									1.15684	0.970755	1.1917	0.0271598	0.151257			1
Q9DB05	SNAA_MOUSE	Alpha-soluble NSF attachment protein (SNAP-alpha) (N-ethylmaleimide-sensitive factor attachment protein alpha)	1.08301	1.20334	1.09701	1.15391	1.13382	0.93198	0.921182	0.933663	0.921283	0.941504	0.950804	0.987329	0.97	0.963655	0.943432	0.908451	0.949948	0.954907	0.979053	0.969003	0.983732	0.951883	0.936992	0.980507	0.951515	1.13342	0.951291	1.19145	7.28401e-12	1.15433e-08	22	28	23	21	18
Q8BTZ5	ANR46_MOUSE	Ankyrin repeat domain-containing protein 46 (Ankyrin repeat small protein) (ANK-S)	1.05818	1.06829	1.00363	1.19968	1.18057	0.763452	0.906404	0.852475	0.86103	0.945218	0.932829	0.935673	0.861667	0.78297	0.941515	0.778672	0.922836	1.09461	0.807832	1.01348	0.943541	1.07636	1.11484	0.988304	1.05657	1.0995	0.92329	1.19085	0.00381073	0.0412805	1	1	1	2	2
Q7M6Z0	R4RL2_MOUSE	Reticulon-4 receptor-like 2 (Nogo receptor-like 3) (Nogo-66 receptor homolog 1) (Nogo-66 receptor-related protein 2) (NgR2)	1.20403	1.03718	1.13781	1.10497	1.25481	1.08629	0.877833	0.974257	0.875607	1.05292	0.87701	0.884016	0.895833	1.04881	0.940556	0.952716	0.891554	1.12644	0.930783	1.00674	0.948325	0.950837	0.99187	1.05653	0.926263	1.14524	0.96197	1.19052	0.000151183	0.00383339	4	3	3	3	3
Q80XN0	BDH_MOUSE	D-beta-hydroxybutyrate dehydrogenase, mitochondrial (EC 1.1.1.30) (3-hydroxybutyrate dehydrogenase) (BDH)	1.07215	1.16616	1.02085	1.17601	1.17049	1.05888	0.95468	0.925743	1.02138	1.039	0.987701	0.913255	0.8975	1.04361	1.05369	0.891348	0.851929	1.16534	0.943534	0.866577	0.843062	1.0136	0.854675	0.81384	0.768687	1.11931	0.94035	1.19031	0.00202391	0.0268725	29	30	20	21	21
P50571	GBRB1_MOUSE	Gamma-aminobutyric acid receptor subunit beta-1 (GABA(A) receptor subunit beta-1)		0.95827	1.19764	0.81689						0.977716	0.985809	0.999025	0.993333	0.929387	0.956855	0.859155	0.885297	0.542882	0.464481	0.768194	0.762679					0.978723	0.822301	1.19023	0.286111	0.577966		11	2	3
Q9EP72	EMC7_MOUSE	ER membrane protein complex subunit 7	1.5865	1.05311	1.23753	1.10497	1.06508	0.706599	1.62463	1.96535	1.22546	1.02228	0.975402	0.935673	0.980833	0.965732	0.916587	0.830986	0.942649	1.01592	0.845173	0.950135	0.853589	1.02824	0.978659	0.938596	0.938384	1.19465	1.00398	1.18991	0.123579	0.37021	1	2	3	2	1
Q3UU35	OVOS_MOUSE	Ovostatin homolog		1.38695								0.884865	1.2157	1.46491	1.17167													1.38695	1.16568	1.18982	0.509356	0.761152		1
Q8C5N3	CWC22_MOUSE	Pre-mRNA-splicing factor CWC22 homolog (Nucampholin homolog)		1.14568			1.06324					1.04457	0.753075	0.965887	1.0025									0.973849	0.911585	0.875244	0.926263	1.10369	0.927614	1.18982	0.0516654	0.216605		2			3
Q1W617	SHRM4_MOUSE	Protein Shroom4					1.32539																	1.00314	1.4248	1.05361	1.02323	1.32539	1.11414	1.1896	0.416549	0.695408					1
Q7TN79	AKA7G_MOUSE	A-kinase anchor protein 7 isoform gamma (AKAP-7 isoform gamma) (A-kinase anchor protein 18) (AKAP-18) (Protein kinase A-anchoring protein 7 isoform gamma) (PRKA7 isoform gamma)	1.16137	0.810319	1.2049	1.08919	0.782768	0.904569	0.88867	0.828713	0.81827	0.786444	0.752129	1.2846	1.03167	0.727934	0.767977	0.828974	0.732013	1.00088	0.832423	0.815364	1.2134	0.634937	0.70122	0.734893	0.69798	0.993258	0.835217	1.18922	0.0749681	0.273431	3	5	3	4	3
Q63912	OMGP_MOUSE	Oligodendrocyte-myelin glycoprotein	1.45306	0.892261	1.78876	1.45462	1.21723	1.29137	1.15172	0.9	0.943635	1.29712	1.0369	0.932749	1.16	1.04569	0.971237	0.995976	1.04692	1.42175	0.95173	1.18194	1.29856	1.22699	1.12805	1.33626	1.19091	1.32645	1.11553	1.18908	0.0469228	0.205485	8	10	12	10	10
Q07797	LG3BP_MOUSE	Galectin-3-binding protein (Cyp-C-associated protein) (CyCAP) (Lectin galactoside-binding soluble 3-binding protein) (Protein MAMA)	0.830101			1.20205		0.892386	0.710345	0.59604	0.80758									1.10345	0.865209	0.969003	0.879426					0.998912	0.840156	1.18896	0.30367	0.595525	1			1
Q8BMQ2	TF3C4_MOUSE	General transcription factor 3C polypeptide 4 (EC 2.3.1.48) (TF3C-delta) (Transcription factor IIIC 90 kDa subunit) (TFIIIC 90 kDa subunit) (TFIIIC90) (Transcription factor IIIC subunit delta)			1.15322											1.05192	0.953979	0.927565	0.952033									1.15322	0.970241	1.18859	0.068404	0.257949			1
Q9D0R8	LSM12_MOUSE	Protein LSM12 homolog	0.97595	1.11381	0.998187	1.13654	1.07791	0.837563	1.01379	1.06535	0.930029	0.878366	0.907285	0.957115	0.935	0.935618	0.939597	0.846076	0.917623	0.633068	0.795993	0.876011	0.904306	0.916318	0.92378	0.75731	0.944444	1.05858	0.890791	1.18836	0.00309852	0.0359077	3	4	5	5	2
O88587	COMT_MOUSE	Catechol O-methyltransferase (EC 2.1.1.6)	1.07525	1.11684	0.986401	1.13023	1	0.927919	0.901478	0.913861	0.920311	0.873723	0.859981	0.7846	0.831667	0.92108	0.979866	0.901408	0.952033	0.93634	0.814208	0.876011	0.774163	0.879707	0.942073	0.981481	0.908081	1.06009	0.892146	1.18825	2.61459e-05	0.00110492	10	8	6	6	5
Q3TKT4	SMCA4_MOUSE	Transcription activator BRG1 (EC 3.6.4.-) (ATP-dependent helicase SMARCA4) (BRG1-associated factor 190A) (BAF190A) (Protein brahma homolog 1) (SNF2-beta) (SWI/SNF-related matrix-associated actin-dependent regulator of chromatin subfamily A member 4)	1.09154	1.12974	1.13509	1.1468	1.08891	0.992893	1.02956	0.967327	0.993197	0.949861	0.927152	0.969786	0.954167	1.0135	0.96836	0.991952	0.898853	0.971706	0.870674	0.907008	0.930144	0.92364	0.839431	0.853801	0.90101	1.11817	0.941287	1.18791	1.00514e-06	8.38368e-05	6	5	5	4	4
P46978	STT3A_MOUSE	Dolichyl-diphosphooligosaccharide--protein glycosyltransferase subunit STT3A (Oligosaccharyl transferase subunit STT3A) (STT3-A) (EC 2.4.99.18) (B5) (Integral membrane protein 1)	1.04655	1.21851	1.06528	1.12944	1.21357	0.992893	0.860099	0.942574	0.913508	0.995357	0.876064	0.969786	1.06583	1.054	0.951103	0.925553	1.06986	0.916004	0.771403	0.90027	0.908134	1.07427	0.863821	1.10136	0.99697	1.13239	0.953675	1.1874	0.000735802	0.0125047	5	5	4	7	5
Q9D6W8	BORC6_MOUSE	BLOC-1-related complex subunit 6	1.20481					0.97868	1.11034	1	0.975705																	1.20481	1.01474	1.18731	0.086421	0.298054	1
O09164	SODE_MOUSE	Extracellular superoxide dismutase [Cu-Zn] (EC-SOD) (EC 1.15.1.1)					1.26214																	1.26778	1.01931	0.996101	0.994949	1.26214	1.06381	1.18644	0.283968	0.576762					1
Q61335	BAP31_MOUSE	B-cell receptor-associated protein 31 (BCR-associated protein 31) (Bap31) (p28)	1.07215	1.05918	1.10426	1.07419	0.971586	0.879188	0.797044	0.913861	0.848397	0.915506	0.873226	0.910331	0.964167	0.933541	0.814957	0.915493	0.914494	0.878868	0.831512	0.960916	0.992344	0.926778	0.786585	0.877193	0.888889	1.05529	0.889518	1.18636	9.34541e-06	0.000519654	14	17	13	14	15
Q8VDV3	R3GEF_MOUSE	Guanine nucleotide exchange factor for Rab-3A (Rab-3A-interacting-like protein 1) (Rab3A-interacting-like protein 1) (Rabin3-like 1)		1.04856								0.96286	0.820246	0.84308	0.916667													1.04856	0.883887	1.1863	0.131187	0.383225		1
Q91YN0	CL004_MOUSE	Protein C12orf4 homolog	1.08999			1.02052	1.12649	0.990863	0.837438	1.03663	1.05637									0.876216	0.657559	0.951482	0.864115	0.91841	0.977642	0.841131	0.983838	1.0781	0.909377	1.18553	0.0469383	0.205485	2			3	2
Q9CXX9	CUED2_MOUSE	CUE domain-containing protein 2	1.06206			1.19179		1.01929	0.889655	1.00792	0.817298									0.962865	0.912568	1.00809	1					1.12506	0.94969	1.18466	0.026597	0.14907	1			1
O88809	DCX_MOUSE	Neuronal migration protein doublecortin (Doublin) (Lissencephalin-X) (Lis-X)	1.06749	1.37178			1.07333	1.14213	0.914286	0.948515	0.944606	1.00186	0.972564	0.863548	1.00583									1.08891	0.996951	0.902534	1.03131	1.16268	0.981588	1.18449	0.0135156	0.0957264	1	2			1
Q8VDN4	CCD92_MOUSE	Coiled-coil domain-containing protein 92	1.08689	1.11608	1.15322	1.09787	1.15949	0.928934	0.894581	0.940594	0.962099	0.824513	0.882687	0.931774	0.890833	0.875389	0.907958	0.916499	0.985401	0.962865	0.956284	1.04717	0.955024	0.953975	1.06809	1.07212	1.04848	1.12233	0.948035	1.18385	2.82578e-05	0.00117076	6	5	3	4	5
Q99LH2	PTSS1_MOUSE	Phosphatidylserine synthase 1 (PSS-1) (PtdSer synthase 1) (EC 2.7.8.29) (Serine-exchange enzyme I)	1.51823	1.1085	1.11423	1.52644		1.1198	1.27783	1.49406	1.40719	0.979573	0.886471	1.00877	0.955	1.30633	1.14573	0.932596	1.41397	0.998232	0.765027	1.02291	1.16268					1.30072	1.09874	1.18383	0.125371	0.373287	1	2	1	1
Q8BK26	FBX44_MOUSE	F-box only protein 44 (F-box only protein 6a)		1.14795								0.850511	0.962157	0.951267	1.13583													1.14795	0.969696	1.18383	0.294862	0.586998		1
Q4QQM4	P5I11_MOUSE	Tumor protein p53-inducible protein 11 (Transformation related protein 53 inducible protein 11) (p53-induced gene 11 protein)	1.20791	0.930197	0.894832	1.17443	0.917507	0.798985	1.11429	1.00792	0.932945	0.845868	0.813623	0.92885	0.835833	0.784008	0.886865	0.865191	0.898853	0.918656	0.687614	0.955526	0.823923	0.828452	0.791667	0.632554	0.951515	1.01615	0.858671	1.1834	0.0166641	0.109738	1	2	3	2	1
Q8CFE6	S38A2_MOUSE	Sodium-coupled neutral amino acid transporter 2 (Amino acid transporter A2) (Solute carrier family 38 member 2) (System A amino acid transporter 2) (System A transporter 1) (System N amino acid transporter 2)	1.21722	0.963581	1.09791	1.06867	1.01925	0.952284	0.961576	0.859406	0.892128	0.883937	0.856197	0.841131	0.789167	1.01558	0.907958	0.866197	0.854015	0.949602	1.09745	0.947439	1.07081	0.900628	0.792683	0.965887	0.760606	1.07001	0.904189	1.1834	0.00174291	0.023811	1	1	1	2	1
P19324	SERPH_MOUSE	Serpin H1 (47 kDa heat shock protein) (Collagen-binding protein) (Colligin) (Serine protease inhibitor J6)	0.968968	1.47117	1.06346	0.859511	0.91934	1.0264	0.82069	0.839604	0.854227	0.90065	0.857143	1.15497	0.818333	0.903427	0.871524	0.703219	0.854015	0.783378	0.761384	0.74124	0.886124	1.00314	1.14939	0.912281	0.830303	1.03677	0.876315	1.18311	0.031855	0.164924	5	6	8	2	3
Q923L3	CSMD1_MOUSE	CUB and sushi domain-containing protein 1 (CUB and sushi multiple domains protein 1)		1.31791			1.09991					1.02786	0.938505	1.05361	1.1125									1.02615	0.947154	0.993177	1.05556	1.20398	1.01785	1.18286	0.0162908	0.108247		2			5
P26350	PTMA_MOUSE	Prothymosin alpha [Cleaved into: Prothymosin alpha, N-terminally processed; Thymosin alpha]	1.80062	1.11457	2.2058	1.38043	1.13107	1.81421	2.47586	1.62673	1.41983	1.33798	1.25071	1.0848	1.38667	1.03115	1.09588	1.07948	0.911366	1.37666	1.03188	1.02561	1.2756	1.25314	1.04472	0.991228	1.13838	1.47204	1.24473	1.18262	0.192785	0.467948	5	3	3	3	2
Q8BLV3	SL9A7_MOUSE	Sodium/hydrogen exchanger 7 (Na(+)/H(+) exchanger 7) (NHE-7) (Solute carrier family 9 member 7)	1.27851	1.14416	1.11514	1.03788	1.03025	1.09746	0.899507	1.01485	0.92517	1.09842	0.875118	0.959064	0.851667	1.04673	0.793864	0.782696	0.890511	1.07339	0.863388	0.857143	0.922488	1.15586	0.998984	0.963938	0.942424	1.11769	0.945205	1.18249	0.00438996	0.0451108	3	3	2	3	3
Q9CQV4	RETR3_MOUSE	Reticulophagy regulator 3	1.06827	1.18741	1.11514	1.15627	1.15857	1.07411	0.95665	1.00594	0.848397	1.0585	0.941343	0.944444	1.07583	1.05607	1.00192	0.925553	0.720542	1.06985	1.14026	1.07817	1.24306	0.792887	0.791667	0.775828	0.911111	1.13637	0.961337	1.18207	0.0181791	0.116873	2	1	2	3	1
Q9D9I4	TBC20_MOUSE	TBC1 domain family member 20					1.01008																	0.890167	0.785569	0.936647	0.814141	1.01008	0.854541	1.18202	0.160694	0.428721					1
Q6PHS9	CA2D2_MOUSE	Voltage-dependent calcium channel subunit alpha-2/delta-2 (Protein ducky) (Voltage-gated calcium channel subunit alpha-2/delta-2) [Cleaved into: Voltage-dependent calcium channel subunit alpha-2-2; Voltage-dependent calcium channel subunit delta-2]	1.53064	1.09788	1.51949	1.22336	1.06049	1.20102	1.25911	1.01287	0.890185	1.18849	1.07285	1.06628	0.996667	1.03946	1.10738	0.984909	1.01773	1.39611	0.932605	1.0027	1.11483	1.04916	1.09553	1.05556	1.13434	1.27068	1.07528	1.18173	0.0100447	0.0781269	11	5	7	9	2
Q7TPE5	S7A6O_MOUSE	Probable RNA polymerase II nuclear localization protein SLC7A6OS (Solute carrier family 7 member 6 opposite strand transcript homolog)	1.2886	1.22534	1.2738		1.11182	1.31878	1.20394	1.58614	1.08941	1.04364	0.972564	1.06725	1.16333	1.07269	1.06711	0.938632	0.903024					0.981172	0.828252	0.717349	0.890909	1.22286	1.03531	1.18116	0.102127	0.330635	1	2	2		1
P68033	ACTC_MOUSE	Actin, alpha cardiac muscle 1 (Alpha-cardiac actin) [Cleaved into: Actin, alpha cardiac muscle 1, intermediate form]			1.41523	1.31886	1.07883									1.0405	1.0326	0.983903	1.11783	1.2405	1.04645	1.08221	1.22105	1.01151	0.998984	0.964912	1.12828	1.26278	1.06911	1.18114	0.0156398	0.105857			15	15	14
Q99MD9	NASP_MOUSE	Nuclear autoantigenic sperm protein (NASP)	1.08534	1.14568	1.22756	1.14917	1.10907	0.945178	0.873892	0.871287	0.85034	1.06592	0.987701	1.02242	1.02	0.964694	0.902205	0.871227	0.854015	1.06543	0.827869	1.04178	0.886124	1.11088	1.13821	1.11014	1.04141	1.14236	0.967636	1.18057	0.00209189	0.0275114	3	2	1	2	2
Q3TRM8	HXK3_MOUSE	Hexokinase-3 (EC 2.7.1.1) (Hexokinase type III) (HK III) (Hexokinase-C)	1.41893					1.40914	1.56946	0.946535	0.997085																	1.41893	1.20197	1.18051	0.595391	0.808356	1
Q9CPR7	SIKE1_MOUSE	Suppressor of IKBKE 1 (Suppressor of IKK-epsilon)	0.999224				1.22365	1.01827	0.895567	0.89505	0.931973													0.884937	1.00711	0.890838	0.983838	1.10576	0.937003	1.1801	0.02348	0.138455	1				2
Q91YT0	NDUV1_MOUSE	NADH dehydrogenase [ubiquinone] flavoprotein 1, mitochondrial (EC 7.1.1.2) (Complex I-51kD) (CI-51kD) (NADH-ubiquinone oxidoreductase 51 kDa subunit)	1.173	1.19879	1.39891	1.11997	1.2154	1.22538	1.17734	0.90396	0.869776	1.18292	1.035	0.954191	0.979167	0.928349	1.11218	0.78169	0.930136	1.47745	0.996357	0.896226	1.05742	1.19247	1.05386	1.04776	1.05758	1.21773	1.0324	1.17951	0.0235756	0.138633	15	13	9	9	13
Q8CD26	S35E1_MOUSE	Solute carrier family 35 member E1			1.165											1.03323	0.980825	0.959759	0.979145									1.165	0.987869	1.17931	0.0184166	0.117922			2
Q8BJS4	SUN2_MOUSE	SUN domain-containing protein 2 (Protein unc-84 homolog B) (Sad1/unc-84 protein-like 2)	1.27075	1.41123	1.0417	1.0734	1.16499	0.626396	0.824631	0.931683	0.705539	1.27484	1.27625	1.29337	1.39333	0.941848	1.00288	1.02918	1.01251	0.938992	1.17304	1.04313	1.14928	1.02092	0.807927	1.00877	1.02929	1.18494	1.00515	1.17887	0.0986301	0.323555	1	2	3	4	1
Q6KCD5	NIPBL_MOUSE	Nipped-B-like protein (Delangin homolog) (SCC2 homolog)			1.37534		0.988084									1.14953	0.916587	1.07646	0.945777					0.943515	0.978659	1.0117	0.913131	1.16574	0.988964	1.17875	0.101941	0.33053			1		1
Q9WUD8	FAIM1_MOUSE	Fas apoptotic inhibitory molecule 1		1.47876	1.12149	0.999211	1.31072					1.27298	1.31883	1.077	1.46917	1.09242	0.975072	0.921529	0.887383	0.91954	0.983607	0.989218	0.904306	1.0931	0.934959	0.846979	0.992929	1.21399	1.03018	1.17843	0.0797424	0.283445		1	1	1	1
P97799	NRSN1_MOUSE	Neurensin-1 (Neuro-p24) (Vesicular membrane protein of 24 kDa) (Vesicular membrane protein p24)		1.23596								0.921077	1.09272	1.28168	0.938333													1.23596	1.0489	1.17834	0.410822	0.690486		1
Q80Y55	BSDC1_MOUSE	BSD domain-containing protein 1	1.20559	0.974203	1.13146	1.1026	1.09624	0.86802	1.03251	1.0198	0.941691	0.936862	1.02554	0.948343	0.973333	0.853583	0.933845	0.955734	0.86757	0.809903	0.900729	0.854447	0.972249	0.935146	1.05488	0.937622	0.887879	1.09942	0.933235	1.17807	0.000150844	0.00383339	3	4	6	2	3
Q80T85	DCAF5_MOUSE	DDB1- and CUL4-associated factor 5 (WD repeat-containing protein 22)	1.0031					0.853807	0.866995	0.872277	0.817298																	1.0031	0.85232	1.17691	0.0157529	0.106086	2
Q9WVI9	JIP1_MOUSE	C-Jun-amino-terminal kinase-interacting protein 1 (JIP-1) (JNK-interacting protein 1) (Islet-brain-1) (IB-1) (JNK MAP kinase scaffold protein 1) (Mitogen-activated protein kinase 8-interacting protein 1)	1.07836	1.10319			1.23648	0.941117	0.953695	0.858416	0.866861	1.00464	1.01514	1.14133	0.983333									0.92887	0.897358	0.937622	1.11414	1.13728	0.966651	1.17651	0.012259	0.0890561	3	3			1
Q64444	CAH4_MOUSE	Carbonic anhydrase 4 (EC 4.2.1.1) (Carbonate dehydratase IV) (Carbonic anhydrase IV) (CA-IV)	1.18697	1.03945	1.15413	1.29597	1.19707	1.11168	1.00591	1.01188	1.08649	1.1402	0.859035	0.783626	0.865	1.06334	0.870566	1.05634	1.05944	1.17683	0.922587	0.929919	0.88134	0.986402	1.18089	1.13645	0.927273	1.17177	0.996036	1.17643	0.00891486	0.0724461	4	3	2	3	3
Q91VE6	MK67I_MOUSE	MKI67 FHA domain-interacting nucleolar phosphoprotein (Nucleolar protein interacting with the FHA domain of pKI-67) (mNIFK)					1.2319																	1.0931	1.11585	0.927875	1.06364	1.2319	1.04746	1.17608	0.17946	0.449782					1
Q75N73	S39AE_MOUSE	Metal cation symporter ZIP14 (Factor for adipocyte differentiation 123) (FAD-123) (Solute carrier family 39 member 14) (Zrt- and Irt-like protein 14) (ZIP-14)					1.12557																	1.01464	1.02642	0.764133	1.05455	1.12557	0.957125	1.17599	0.407753	0.687634					1
Q640M6	GDPD5_MOUSE	Glycerophosphodiester phosphodiesterase domain-containing protein 5 (Glycerophosphocholine phosphodiesterase GDPD5) (EC 3.1.4.2) (Glycerophosphodiester phosphodiesterase 2) (Phosphoinositide phospholipase C GDPD5) (EC 3.1.4.11)	1.03336	1.11381	1.02448	1.33465	1.10816	0.903553	0.936946	0.943564	0.995141	0.952646	0.988647	0.919103	0.898333	0.876428	0.955896	0.945674	1.0073	0.799293	0.326047	1.07951	2.15598	1.02197	1.06707	1.09552	1.01616	1.11765	0.950627	1.1757	0.280237	0.572117	2	2	2	1	2
Q8CEI1	BOLA3_MOUSE	BolA-like protein 3					1.09624																	1.05858	0.885163	0.868421	0.929293	1.09624	0.932518	1.17557	0.203307	0.481601					1
Q64674	SPEE_MOUSE	Spermidine synthase (SPDSY) (EC 2.5.1.16) (Putrescine aminopropyltransferase)	1.16835	1.11684	1.10245	1.10418	1.10357	0.932995	0.964532	0.973267	0.997085	0.964717	0.970672	0.937622	0.924167	0.929387	0.948226	0.839034	0.952033	0.969054	0.991803	0.894879	0.914833	1.00837	1.01016	0.95614	0.981818	1.1188	0.952181	1.17499	6.26943e-08	1.07411e-05	7	17	11	8	13
Q9WUC3	LY6H_MOUSE	Lymphocyte antigen 6H (Ly-6H)	1.51435	1.01517	1.25023	1.16969	1.18148	1.18173	1.18916	1.13564	1.11759	1.11049	0.929044	0.996101	1.03917	0.831776	1.05944	1.0664	1.23149	1.26967	0.713115	1.03908	0.969378	0.958159	1.0498	0.933723	1.05253	1.21577	1.03493	1.17473	0.0281432	0.154727	5	6	5	5	4
Q9CPU4	MGST3_MOUSE	Microsomal glutathione S-transferase 3 (Microsomal GST-3) (Glutathione peroxidase MGST3) (EC 1.11.1.-) (Microsomal glutathione S-transferase III) (Microsomal GST-III)	1.10784	1.15933	1.13781	1.13339	1.10266	1.12792	0.935961	0.964356	1.00194	1.02693	1.00851	1.01559	0.993333	1.17549	0.969319	0.911469	1.02815	0.999116	0.918944	0.769542	0.831579	1.0387	0.816057	0.912281	0.860606	1.12801	0.960321	1.17462	0.00265941	0.0324817	7	6	4	2	5
P10417	BCL2_MOUSE	Apoptosis regulator Bcl-2					1.23373																	1.20188	1.08638	0.846004	1.10303	1.23373	1.05063	1.17427	0.411813	0.69097					1
Q80TP3	UBR5_MOUSE	E3 ubiquitin-protein ligase UBR5 (EC 2.3.2.26) (E3 ubiquitin-protein ligase, HECT domain-containing 1) (HECT-type E3 ubiquitin transferase UBR5) (Hyperplastic discs protein homolog)	1.00233				1.47571	0.900508	1.90345	1.8396	1.10787													0.762552	0.446138	1.12086	0.993939	1.2162	1.03571	1.17427	0.662632	0.843924	1				1
Q62422	OSTF1_MOUSE	Osteoclast-stimulating factor 1 (SH3 domain protein 3)	1.02405			0.974743	1.09808	0.878173	0.851232	0.918812	0.862974									0.912467	0.8898	0.874663	1.01627	1.15586	0.697154	0.754386	0.810101	1.03105	0.878277	1.17395	0.0616277	0.241147	2			2	1
Q78JW9	UBFD1_MOUSE	Ubiquitin domain-containing protein UBFD1	1.03491	1.20258	1.07888	1.11918	1.10449	0.890355	0.839409	0.889109	0.833819	0.977716	1.03784	0.952242	0.958333	0.932503	0.914669	0.884306	0.893639	0.977896	0.957195	0.985175	1.02871	0.990586	1.00407	0.936647	1.00505	1.10665	0.942689	1.17393	2.96076e-05	0.00121086	5	1	6	5	4
Q99NH0	ANR17_MOUSE	Ankyrin repeat domain-containing protein 17 (Ankyrin repeat domain-containing protein FOE) (Gene trap ankyrin repeat protein)	1.01241	1.20789	1.15413	1.04815	1.044	0.929949	1.01379	0.991089	0.975705	0.904364	0.935667	0.977583	0.940833	0.988577	1.04986	0.793763	0.909281	0.904509	0.789617	0.947439	0.892823	0.943515	1.03557	0.809942	0.912121	1.09082	0.92951	1.17354	0.000516023	0.0098824	5	7	5	5	4
Q3UVU3	ZNT10_MOUSE	Zinc transporter 10 (ZnT-10) (Solute carrier family 30 member 10)	1.00155			1.53591		0.996954	0.970443	1.11683	0.8931									1.37401	0.973588	1.09838	1.10144					1.24028	1.05731	1.17306	0.250314	0.537443	2			1
Q09143	SL7A1_MOUSE	High affinity cationic amino acid transporter 1 (CAT-1) (CAT1) (Ecotropic retroviral leukemia receptor) (Ecotropic retrovirus receptor) (ERR) (Solute carrier family 7 member 1) (System Y+ basic amino acid transporter)	1.04189	1.06829	0.952856	1.34017	1.044	0.946193	0.955665	0.965347	0.980564	1.02043	0.906339	0.945419	0.9525	0.938733	0.899329	0.959759	0.993743	0.944297	0.983607	1.03908	0.916746	1.04707	0.654472	0.845029	0.677778	1.08213	0.922525	1.17301	0.016222	0.108039	2	2	1	1	1
Q9CYI0	NJMU_MOUSE	Protein Njmu-R1	0.996897	1.14947	0.993654	1.14286	1.14849	0.897462	0.91133	0.919802	0.8931	0.917363	0.935667	0.94152	0.865833	0.997923	0.985618	1.01408	0.918665	0.942529	0.862477	0.977089	0.916746	1.10879	0.896341	0.74269	0.891919	1.08368	0.924159	1.17261	0.000482608	0.00950293	2	2	2	4	1
P0C7L0	WIPF3_MOUSE	WAS/WASL-interacting protein family member 3 (Corticosteroids and regional expression protein 16 homolog)	1.21412	1.11533	1.17226	1.06314	1.1769	0.985787	1.07291	1.08317	0.960155	0.989786	0.929991	0.884016	0.943333	0.942887	0.956855	0.963783	0.910323	1.02299	1.13388	0.967655	1.16172	1.07845	0.865854	0.905458	0.877778	1.14711	0.978449	1.17237	0.000600521	0.0109388	11	7	8	8	5
Q810D6	GRWD1_MOUSE	Glutamate-rich WD repeat-containing protein 1 (Protein A301)				1.0663	1.2429													1.05659	1.03279	0.958221	0.863158	1.0272	1.00102	0.975634	0.955556	1.15122	0.982061	1.17224	0.0217942	0.132585				2	1
Q03147	CDK7_MOUSE	Cyclin-dependent kinase 7 (EC 2.7.11.22) (EC 2.7.11.23) (39 kDa protein kinase) (P39 Mo15) (CDK-activating kinase) (CR4 protein kinase) (CRK4) (Cell division protein kinase 7) (Protein-tyrosine kinase MPK-7) (TFIIH basal transcription factor complex kinase subunit)			1.15684	1.15549										1.14019	1.05657	0.949698	0.948905	0.958444	0.982696	0.839623	1.04306					1.15616	0.986297	1.17223	0.0467457	0.20539			1	2
P11499	HS90B_MOUSE	Heat shock protein HSP 90-beta (Heat shock 84 kDa) (HSP 84) (HSP84) (Tumor-specific transplantation 84 kDa antigen) (TSTA)	1.17223	1.22231	1.13237	1.11444	1.1659	1.00711	0.976355	0.99505	0.975705	0.994429	1.01987	0.997076	0.99	1.02804	1.01438	0.980885	1.00521	0.965517	1.05464	0.96496	0.972249	0.995816	0.963415	0.933723	0.981818	1.16086	0.990468	1.17203	1.1005e-10	6.97605e-08	88	98	90	49	78
Q9JL35	HMGN5_MOUSE	High mobility group nucleosome-binding domain-containing protein 5 (Nucleosome-binding protein 1) (Nucleosome-binding protein 45) (NBP-45) (Protein GARP45)			1.23844											1.054	1.05657	0.969819	1.15433									1.23844	1.05667	1.17202	0.139853	0.396302			1
O70566	DIAP2_MOUSE	Protein diaphanous homolog 2 (Diaphanous-related formin-2) (DRF2) (mDia3)	1.15593	1.1214	1.1097	1.13339	1.05775	1.03858	1.07094	1.04356	0.996113	0.976787	1.02081	1.05653	1.045	1.13396	1.13327	1.13078	0.933264	0.57206	0.581967	0.83558	0.799043	0.958159	1.05285	0.935673	1.03434	1.11515	0.952092	1.17126	0.0869473	0.298852	12	10	5	3	7
P97770	THUM3_MOUSE	THUMP domain-containing protein 3 (GtROSA26asSor)		0.959788	1.48685		1.03208					0.897864	0.937559	0.987329	0.97	0.795431	0.999041	0.672032	0.929093					1.16423	1.2063	1.06628	1.18081	1.13776	0.971557	1.17107	0.197959	0.474427		1	2		1
Q8BG93	NUD15_MOUSE	Nucleotide triphosphate diphosphatase NUDT15 (EC 3.6.1.9) (MutT homolog 2) (mMTH2) (Nucleoside diphosphate-linked moiety X motif 15) (Nudix motif 15) (Nucleoside diphosphate-linked to another moiety X hydrolase 15) (Nudix hydrolase 15)	1.69666	1.08042	1.18858	0.973165		0.950254	1.43547	1.45941	1.23129	0.975859	0.800378	0.807992	0.893333	1.17238	1.38543	1.02314	1.76747	0.765694	0.878871	0.586253	1.01435					1.2067	1.03078	1.17067	0.328504	0.618653	1	1	1	1
Q9QX47	SON_MOUSE	Protein SON (Negative regulatory element-binding protein) (NRE-binding protein)	1.22964	1.06525	1.54397	0.938437	1.05041	1.0264	0.989163	0.940594	0.95724	1.02136	0.924314	0.995127	0.903333	1.10177	1.11314	1.16901	0.93952	0.993811	0.881603	0.8531	0.795215	1.07636	1.01524	0.986355	1.01111	1.14796	0.980676	1.17058	0.0125575	0.0908698	4	2	2	5	3
Q80UK0	SESD1_MOUSE	SEC14 domain and spectrin repeat-containing protein 1 (Huntingtin-interacting protein-like protein)	1.11404	1.13733	1.05984	1.1247	1.13382	0.986802	0.938916	0.921782	0.947522	0.935933	0.914853	0.933723	0.918333	1.00208	0.949185	0.945674	0.990615	0.954907	0.91439	0.991914	0.903349	0.963389	0.994919	0.957115	0.970707	1.11358	0.951355	1.17052	5.98341e-10	2.76663e-07	8	7	7	4	8
Q8BTI8	SRRM2_MOUSE	Serine/arginine repetitive matrix protein 2	1.18697	1.05387	1.54125	1.21152	1.07699	1.08832	1.15369	1	0.968902	1.10585	1.00095	1.0575	1.0125	1.05192	0.981783	1.0171	0.96976	1.20424	1.04098	0.948787	1.04019	1.08054	0.952236	1.00292	0.923232	1.20262	1.02782	1.17007	0.00161088	0.0224328	14	15	18	12	12
Q60932	VDAC1_MOUSE	Voltage-dependent anion-selective channel protein 1 (VDAC-1) (mVDAC1) (Outer mitochondrial membrane protein porin 1) (Plasmalemmal porin) (Voltage-dependent anion-selective channel protein 5) (VDAC-5) (mVDAC5)	1.23662	1.10091	1.29737	1.19968	1.00642	1.17665	0.97931	0.854455	1.0068	1.16063	0.939451	0.863548	0.924167	1.06127	0.914669	1.08551	0.908238	1.29178	1.11566	1.06469	1.00957	1.03033	0.897358	0.939571	0.807071	1.16353	0.994557	1.1699	0.0135785	0.0960645	15	18	18	21	17
Q8CA72	GAN_MOUSE	Gigaxonin	1.06284	1.28983	0.983681			0.983756	0.859113	0.894059	0.889213	0.990715	1.1088	0.889864	0.9525	0.741433	1.21381	0.854125	1.05005									1.1048	0.94465	1.16954	0.0916801	0.308851	2	2	1
Q60605	MYL6_MOUSE	Myosin light polypeptide 6 (17 kDa myosin light chain) (LC17) (Myosin light chain 3) (MLC-3) (Myosin light chain alkali 3) (Myosin light chain A3) (Smooth muscle and nonmuscle myosin light chain alkali 6)	1.27929	0.729135	2.01088	1.70481	0.989001	1.18274	1.20197	0.928713	0.981535	1.10956	0.96878	0.989279	1.28667	0.826584	0.88303	1.08048	1.07195	1.48895	1.00455	1.0566	1.50335	0.958159	1.01728	1.13353	1.10909	1.25895	1.07645	1.16953	0.169502	0.438257	9	10	13	9	13
Q6VN19	RBP10_MOUSE	Ran-binding protein 10 (RanBP10)					1.21632																	1.02615	1.05386	1.09357	0.991919	1.21632	1.04071	1.16874	0.0431834	0.196229					1
Q9EP69	SAC1_MOUSE	Phosphatidylinositol-3-phosphatase SAC1 (EC 3.1.3.64) (Phosphatidylinositol-4-phosphate phosphatase) (Suppressor of actin mutations 1-like protein)	1.06439	1.08574	1.12058	1.02999	1.05225	0.918782	0.922167	0.886139	0.95724	0.893222	0.914853	0.929825	0.9175	0.922118	0.885906	0.915493	0.964546	0.88771	0.899818	0.896226	0.876555	0.906904	0.89939	0.961014	0.968687	1.07015	0.915805	1.16853	5.29141e-10	2.76663e-07	19	20	19	14	17
Q91YT2	RN185_MOUSE	E3 ubiquitin-protein ligase RNF185 (EC 2.3.2.27) (RING finger protein 185) (RING-type E3 ubiquitin transferase RNF185)					1.12374																	0.885983	1.07317	1.04678	0.859596	1.12374	0.961748	1.16843	0.30686	0.599257					2
P46061	RAGP1_MOUSE	Ran GTPase-activating protein 1 (RanGAP1)	1.13654	1.1525	1.11695	1.13181	1.1879	1	0.981281	0.979208	0.970845	0.987929	1.00662	1.05068	1.00667	0.912773	0.941515	0.93662	0.955162	0.939876	1.03461	0.978437	1.02488	0.92887	1.02642	0.939571	1.01414	1.14489	0.980049	1.16819	2.80554e-08	6.5868e-06	14	12	8	11	6
Q3UFY8	TM10C_MOUSE	tRNA methyltransferase 10 homolog C (Mitochondrial ribonuclease P protein 1) (Mitochondrial RNase P protein 1) (RNA (guanine-9-)-methyltransferase domain-containing protein 1) (mRNA methyladenosine-N(1)-methyltransferase) (EC 2.1.1.-) (tRNA (adenine(9)-N(1))-methyltransferase) (EC 2.1.1.218) (tRNA (guanine(9)-N(1))-methyltransferase) (EC 2.1.1.221)		0.968892	1.17407	1.16654	1.02566					0.90065	0.961211	0.88694	0.863333	0.904465	0.854267	0.972837	0.906152	1.04332	0.850638	1.10512	1.02679	0.946653	0.901423	0.848928	0.871717	1.08011	0.924977	1.16772	0.00342143	0.0384546		1	1	1	2
Q9CR37	PPDPF_MOUSE	Pancreatic progenitor cell differentiation and proliferation factor (Exocrine differentiation and proliferation factor)	1.19085	1.53414		1.21626		1.10863	1.03054	1.19901	0.962099	1.01114	1.1457	1.3577	1.07333					1.19629	0.867942	1.24394	1.32153					1.30492	1.11762	1.16759	0.0954951	0.316437	1	1		1
Q5NCX5	NEUL4_MOUSE	Neuralized-like protein 4				1.24467														1.05217	0.971767	0.997305	1.26699					1.24467	1.06613	1.16746	0.331162	0.619974				1
Q8BTW3	EXOS6_MOUSE	Exosome complex component MTR3 (Exosome component 6) (mRNA transport regulator 3 homolog)			1.68087	0.984215	0.938588									1.26272	0.917546	1.12475	1.09385	1.01061	0.979053	0.958221	0.901435	0.864017	0.863821	1.04191	0.959596	1.15798	0.992088	1.16721	0.169019	0.438206			1	1	1
Q9D3S3	SNX29_MOUSE	Sorting nexin-29		1.06904								0.847725	0.859981	0.997076	0.971667													1.06904	0.916743	1.16613	0.19614	0.471853		2
Q810S1	MCUB_MOUSE	Calcium uniporter regulatory subunit MCUb, mitochondrial (MCUb) (Coiled-coil domain-containing protein 109B)		1.1305								0.94429	1.08704	0.936647	0.92													1.1305	0.969792	1.16571	0.172369	0.44201		1
Q8C0Q9	RPGF5_MOUSE	Rap guanine nucleotide exchange factor 5 (Guanine nucleotide exchange factor for Rap1) (M-Ras-regulated Rap GEF) (MR-GEF)	1.15128	0.856601				1.05787	0.378325	1.03861	1.02818	0.857939	0.914853	0.916179	0.903333													0.99307	0.851985	1.16559	0.565825	0.79493	1	1
Q9D8U2	TM41A_MOUSE	Transmembrane protein 41A	0.981381	1.12671	1.08794	1.20363	0.990834	0.915736	0.987192	0.945545	0.906706	0.891365	0.948912	0.884016	1.01583	0.874351	0.880153	0.784708	0.915537	0.923961	0.932605	0.98248	1.15502	0.777197	0.870935	0.925926	0.991919	1.07485	0.922184	1.16555	0.00176199	0.0239683	1	1	1	1	1
P52875	TM165_MOUSE	Transmembrane protein 165 (TPA-regulated locus protein) (Transmembrane protein PFT27) (Transmembrane protein TPARL)	1.05663		1.03354		1.06874	1.03756	0.898522	0.975248	0.955296					1.00727	0.966443	0.94668	0.860271					0.942469	0.714431	0.849903	0.750505	1.05287	0.90346	1.16538	0.0426235	0.194411	1		1		1
P11103	PARP1_MOUSE	Poly [ADP-ribose] polymerase 1 (PARP-1) (EC 2.4.2.30) (ADP-ribosyltransferase diphtheria toxin-like 1) (ARTD1) (DNA ADP-ribosyltransferase PARP1) (EC 2.4.2.-) (NAD(+) ADP-ribosyltransferase 1) (ADPRT 1) (Poly[ADP-ribose] synthase 1) (msPARP) (Protein poly-ADP-ribosyltransferase PARP1) (EC 2.4.2.-)	1.15128	1.16464	1.10335	1.14128	1.13749	0.918782	0.957635	1.01188	0.949466	0.936862	0.936613	1.03314	1.00583	0.950156	0.976989	0.955734	0.91658	1.10168	0.953552	1.02156	0.963636	0.993724	0.994919	0.989279	1.00606	1.13942	0.977767	1.16533	1.65131e-07	2.49231e-05	5	6	6	3	5
P61164	ACTZ_MOUSE	Alpha-centractin (Centractin) (ARP1) (Actin-RPV) (Centrosome-associated actin homolog)	1.13887	1.07967	1.0961	1.1768	1.09349	0.982741	0.915271	0.889109	0.934888	0.960074	0.952696	0.926901	0.938333	0.981308	0.987536	0.908451	0.973931	0.950486	0.943534	0.938005	0.96555	0.972803	1.05081	0.999025	1.00303	1.11642	0.958039	1.16531	4.19376e-08	7.81889e-06	20	20	18	14	19
Q78PG9	CCD25_MOUSE	Coiled-coil domain-containing protein 25	1.11171	1.16009	1.08794	0.977111	1.17049	0.950254	0.961576	0.978218	0.8931	0.980501	1.00757	0.963938	1.03333	1.06334	0.985618	0.952716	0.877998	0.899204	0.956284	0.960916	0.962679	0.898536	0.875	0.779727	0.931313	1.09921	0.94354	1.16498	0.000194534	0.00469532	3	2	2	2	3
Q9DAU1	CNPY3_MOUSE	Protein canopy homolog 3 (Protein associated with Tlr4) (Trinucleotide repeat-containing gene 5 protein)	1.23196	1.12671	1.09973	1.26756	1.22548	1.0599	1.03547	1.00792	0.940719	1.03807	1.02933	0.974659	1.035	1.13915	1.11985	0.975855	1.0073	1.02564	0.983607	0.955526	0.994258	1.0387	1.01829	0.999025	1.04848	1.18849	1.02026	1.16489	3.01701e-06	0.000205574	4	6	5	5	5
Q8N9S3	AHSA2_MOUSE	Activator of 90 kDa heat shock protein ATPase homolog 2	1.06051					0.871066	0.899507	0.917822	0.959184																	1.06051	0.911337	1.16369	0.0436947	0.197843	1
Q9QYH6	MAGD1_MOUSE	Melanoma-associated antigen D1 (Dlxin-1) (MAGE-D1 antigen) (Neurotrophin receptor-interacting MAGE homolog)		1.05539	1.17498	1.03473	1.05408					0.895079	0.931883	0.945419	0.955	0.911734	0.979866	0.818913	1.01251	0.954907	1.04189	0.993261	1.05455	0.817992	0.931911	0.730019	0.916162	1.07841	0.926812	1.16357	0.00785698	0.0671052		2	3	2	4
Q9D710	TMX2_MOUSE	Thioredoxin-related transmembrane protein 2 (Thioredoxin domain-containing protein 14)	1.1443	1.15326	1.11786	1.1689	1.06783	0.986802	0.953695	0.940594	0.897959	0.999071	0.989593	0.981481	0.970833	0.989616	0.93001	0.89336	0.93952	1.07958	1.09745	0.974394	0.993301	0.971757	0.972561	0.926901	0.957576	1.12987	0.971113	1.16347	2.0589e-06	0.000150016	7	8	5	8	7
Q64339	ISG15_MOUSE	Ubiquitin-like protein ISG15 (Interferon-induced 15 kDa protein) (Interferon-induced 17 kDa protein) (IP17) (Ubiquitin cross-reactive protein)		0.947648	0.942883	1.35201						0.832869	0.965941	0.923977	0.911667	0.879543	0.887824	0.980885	0.978102	0.944297	1.07741	0.82345	0.815311					1.06503	0.915529	1.1633	0.0553454	0.226053		2	2	1
Q9D8Z6	ATGA1_MOUSE	Autophagy-related protein 101	0.870442	0.781487			0.839597	1.02335	0.821675	0.868317	0.938776	0.765088	0.305582	0.323587	0.684167									1.02929	0.786585	0.807018	0.753535	0.82968	0.713705	1.1625	0.53967	0.77839	2	1			2
Q9R0H2	MUCEN_MOUSE	Endomucin (Endomucin-1/2) (Mucin-14) (MUC-14)	1.94802	1.10243				1.15838	2.21675	2.00396	1.77745	0.717734	0.984863	1.03411	0.954167													1.46545	1.26066	1.16245	0.651234	0.836737	1	1
Q9R1Q8	TAGL3_MOUSE	Transgelin-3 (Neuronal protein NP25)	1.30178	1.03642	1.6029	1.31334	0.987168	1.17563	1.11724	0.980198	1.08455	1.11978	1.01987	0.957115	1.08167	1.06542	1.01342	0.966801	1.07821	1.27056	1.06193	1.04313	1.10718	0.969665	0.972561	1.06725	1.04545	1.22899	1.05728	1.16241	0.00854815	0.0711112	31	35	31	30	27
Q3TX08	TRM1_MOUSE	tRNA (guanine(26)-N(2))-dimethyltransferase (EC 2.1.1.216) (tRNA 2,2-dimethylguanosine-26 methyltransferase) (tRNA(guanine-26,N(2)-N(2)) methyltransferase) (tRNA(m(2,2)G26)dimethyltransferase)		1.0736			1.03391					1.07242	1.08325	1.30117	1.05									0.947699	0.710366	0.580897	0.734343	1.05357	0.906455	1.1623	0.475571	0.739258		1			1
Q8K2X3	STN1_MOUSE	CST complex subunit STN1 (Alpha-accessory factor of 44 kDa) (AAF-44) (AAF44) (Oligonucleotide/oligosaccharide-binding fold-containing protein 1) (Suppressor of cdc thirteen homolog)	0.914663	1.24583		0.995264		0.839594	0.928079	1.06139	0.853256	0.922006	0.837275	0.846004	0.970833					0.885942	0.830601	0.915094	0.905263					1.04284	0.897388	1.16209	0.0246388	0.141729	1	2		2
Q8CBG9	RN170_MOUSE	E3 ubiquitin-protein ligase RNF170 (EC 2.3.2.27) (RING finger protein 170) (RING-type E3 ubiquitin transferase RNF170)		1.13809	1.10335		0.945921					0.940576	0.924314	0.837232	0.905	1.13396	1.01055	1.09859	0.918665					1.05858	0.678862	0.732943	0.818182	1.05905	0.91136	1.16205	0.143114	0.401238		1	2		1
Q8VBT0	TMX1_MOUSE	Thioredoxin-related transmembrane protein 1 (Thioredoxin domain-containing protein 1)	1.13576	1.07967	1.07706	1.04104	1.08066	0.973604	1.04138	1.02376	0.980564	1.01486	0.902554	0.973684	0.870833	1.01765	0.965484	1.03219	0.920751	0.880637	0.67031	0.747978	0.808612	0.982218	1.02642	0.978558	0.938384	1.08242	0.931896	1.16152	0.00963489	0.0759964	4	4	2	1	2
Q8R0X7	SGPL1_MOUSE	Sphingosine-1-phosphate lyase 1 (S1PL) (SP-lyase 1) (SPL 1) (mSPL) (EC 4.1.2.27) (Sphingosine-1-phosphate aldolase)	0.972071	1.10774	1.14869	1.07024	0.956004	0.847716	0.796059	0.889109	0.870748	0.879294	0.883633	0.85575	0.889167	0.966771	0.920422	0.916499	0.913452	0.931919	0.968124	0.873315	0.929187	0.871339	1.01016	0.946394	0.916162	1.04823	0.902518	1.16145	4.24118e-05	0.00158146	2	5	4	4	2
Q8R2U6	NUDT4_MOUSE	Diphosphoinositol polyphosphate phosphohydrolase 2 (DIPP-2) (EC 3.6.1.52) (Diadenosine 5',5'''-P1,P6-hexaphosphate hydrolase 2) (EC 3.6.1.-) (Nucleoside diphosphate-linked moiety X motif 4) (Nudix motif 4)	0.823894	1.19499	1.26927	1.07577	1.34464	0.989848	0.910345	0.891089	0.846453	1.14763	1.14759	1.06433	0.966667	1.25026	1.05465	0.966801	0.991658	1.10964	0.932605	0.907008	0.916746	0.936192	1.01321	0.751462	0.753535	1.1257	0.969489	1.16113	0.0491096	0.2102	1	1	1	1	1
Q8R1F6	HID1_MOUSE	Protein HID1 (HID1 domain-containing protein) (Protein hid-1 homolog)	1.15128	1.08574	1.0136	1.28098	1.05041	0.973604	0.969458	0.913861	0.901846	0.95636	0.924314	0.959064	0.9275	0.946002	0.942474	0.911469	0.948905	1.0168	0.839709	0.995957	0.89378	0.975941	1.11179	1.05653	1.03838	1.11259	0.958316	1.16098	0.000268975	0.005935	3	5	8	3	5
P58158	B3GA3_MOUSE	Galactosylgalactosylxylosylprotein 3-beta-glucuronosyltransferase 3 (EC 2.4.1.135) (Beta-1,3-glucuronyltransferase 3) (Glucuronosyltransferase I) (GlcAT-I) (UDP-GlcUA:Gal beta-1,3-Gal-R glucuronyltransferase) (GlcUAT-I)		1.16692	1.12239	1.11444	1.19432					0.853296	0.85052	0.88499	0.9375	0.974039	1.04314	0.934608	1.0146	0.969938	0.985428	0.947439	1.02488	1.07322	1.08841	1.17641	1.14646	1.14906	0.989768	1.16093	0.00745194	0.0647982		4	2	2	2
Q99M71	EPDR1_MOUSE	Mammalian ependymin-related protein 1 (MERP-1)	1.06051	1.05842	1.12965	1.09708	1.20073	0.940102	0.940887	0.943564	0.958212	0.974002	0.929044	0.912281	0.965	1.00831	0.916587	0.830986	1.00313	1.01945	1.03552	0.977089	0.977033	0.898536	0.929878	0.923977	1.03333	1.10805	0.954569	1.16079	1.03285e-05	0.000569327	5	7	7	6	7
Q3UR97	SNX21_MOUSE	Sorting nexin-21	1.1505	1.23976	1.09791			0.97665	1.09064	0.980198	0.980564	1.31198	0.97824	0.897661	1.04833	0.863967	1.02109	1.02817	0.896767									1.16126	1.00048	1.16071	0.0437385	0.197884	1	1	1
Q61595	KTN1_MOUSE	Kinectin	1.1443	1.13278	1.05802	1.08208	1.12099	1.00914	0.964532	0.993069	0.94655	0.98143	0.979186	0.961014	0.951667	0.985462	0.944391	0.894366	0.917623	0.990274	0.930783	0.921833	0.9311	0.952929	0.92378	0.934698	0.972727	1.10715	0.953877	1.16069	2.57983e-09	8.24689e-07	27	28	30	27	26
Q8BG26	RUSC1_MOUSE	RUN and SH3 domain-containing protein 1	1.10628	1.06373		1.09392	1.06966	0.93401	0.999015	1.05446	0.947522	0.941504	0.922422	0.909357	1.02083					0.801945	0.815118	0.959569	1.03636	0.845188	0.926829	0.879142	0.984848	1.08326	0.933297	1.16068	0.00208554	0.0274849	2	1		2	2
Q8C7K6	PCYXL_MOUSE	Prenylcysteine oxidase-like (EC 1.8.3.-)	0.983708	1.12822	1.0816	0.943173	1.16132	0.935025	0.829557	0.909901	0.885326	1.00464	0.996216	0.961014	0.901667	0.923157	0.918504	0.863179	0.900938	0.837312	0.865209	0.892183	0.801914	0.967573	1.01931	0.85575	0.971717	1.05627	0.910073	1.16064	0.000356088	0.00742513	4	4	4	1	2
Q9EPE9	AT131_MOUSE	Endoplasmic reticulum transmembrane helix translocase (EC 7.4.2.-) (Endoplasmic reticulum P5A-ATPase)	1.02948	1.06525	1.06165	1.10576	1.0275	0.959391	0.841379	0.846535	0.915452	0.952646	0.89877	0.906433	0.923333	0.998962	0.89837	0.870221	0.868613	0.95756	0.870674	0.929919	0.915789	0.937238	0.912602	0.916179	0.928283	1.05754	0.911597	1.1601	2.75493e-07	3.4927e-05	10	11	7	10	11
Q8BK03	MIGA2_MOUSE	Mitoguardin 2 (Protein FAM73B)	1.28472	1.08574	1.07344	1.12549	1.08066	1.04569	0.86601	1.28614	1.04179	0.923863	0.892148	0.967836	0.9125	1.06438	0.998082	0.972837	1.0365	0.972591	0.92623	0.963612	0.845933	0.929916	0.994919	0.927875	0.948485	1.12737	0.971917	1.15995	0.00265653	0.0324817	3	5	3	8	6
Q8C120	SH3R3_MOUSE	E3 ubiquitin-protein ligase SH3RF3 (EC 2.3.2.27) (Plenty of SH3s 2) (SH3 domain-containing RING finger protein 3) (SH3 multiple domains protein 4)		1.17754								0.721448	1.05582	1.12768	1.23667													1.17754	1.01522	1.15989	0.614395	0.81872		1
Q91WV0	NC2B_MOUSE	Protein Dr1 (Down-regulator of transcription 1) (Negative cofactor 2-beta) (NC2-beta) (TATA-binding protein-associated phosphoprotein)	1.11637	1.06677	1.07072	1.17758		1.00305	1.02266	1.02079	0.867833	1.013	0.982025	0.894737	0.935833	0.845275	0.915628	0.884306	0.885297	1.05836	0.998179	1.00539	0.97512					1.10697	0.954538	1.15969	0.000882159	0.014229	4	5	1	1
Q6PD24	AN13D_MOUSE	Ankyrin repeat domain-containing protein 13D	0.943367	1.01517	1.62194	1.24546	1.04033	0.833503	0.991133	1.02277	1.02332	1.00557	1.10596	0.94152	1.03583	0.423676	0.798658	0.992958	1.06152	1.084	1.60383	1.10377	1.16268	1.01987	1.05793	1.05361	1	1.15014	0.991809	1.15964	0.224884	0.507377	5	4	1	2	3
Q5U458	DJC11_MOUSE	DnaJ homolog subfamily C member 11	1.08146	1.05083	1.05802	1.2352	1.12282	1.01624	0.928079	0.992079	1.01263	1.02786	0.863765	0.846004	0.888333	0.976116	0.810163	0.914487	0.921794	1.09461	0.965392	0.95283	0.935885	1.07322	1.00915	1.00097	0.930303	1.10769	0.955282	1.15954	0.000703204	0.0122126	13	11	13	6	9
Q6P9Q6	FKB15_MOUSE	FK506-binding protein 15 (FKBP-15) (133 kDa FK506-binding protein) (133 kDa FKBP) (FKBP-133) (WASP and FKBP-like) (WAFL)	1.02405	1.13885	1.00725	1.16811	1.08158	0.907614	0.975369	0.980198	0.926142	0.906221	0.95175	0.931774	0.915	0.941848	0.983701	0.939638	0.941606	0.88771	0.871585	0.978437	0.921531	0.9341	0.921748	0.955166	0.905051	1.08216	0.933319	1.15948	1.92986e-07	2.69568e-05	8	3	10	5	6
S4R2P9	NAC3_MOUSE	Sodium/calcium exchanger 3 (Na(+)/Ca(2+)-exchange protein 3) (Solute carrier family 8 member 3)				0.962904														0.882405	0.875228	0.880054	0.700478					0.962904	0.83066	1.1592	0.329185	0.618833				1
Q8C8K3	SRS12_MOUSE	Serine/arginine-rich splicing factor 12 (Splicing factor, arginine/serine-rich 13B)	1.00853					0.708629	0.961576	0.99703	0.843537																	1.00853	0.870069	1.15914	0.455494	0.724797	1
Q99LT0	DPY30_MOUSE	Protein dpy-30 homolog (Dpy-30-like protein) (Dpy-30L)	1.34988	1.13657	0.863101			0.850761	1.12906	0.924752	1.09038	0.753946	0.84579	1.16764	1.05333	0.967809	0.84372	1.1006	0.767466									1.09812	0.947561	1.1589	0.195991	0.471853	2	3	2
Q9D8P4	RM17_MOUSE	39S ribosomal protein L17, mitochondrial (L17mt) (MRP-L17)		1.14188		0.953433	0.897342					0.957289	0.904447	0.920078	0.860833					1.03714	0.933515	0.843666	0.874641	0.883891	0.605691	0.772904	0.769697	0.992255	0.856581	1.15839	0.117272	0.360169		1		2	1
P43275	H11_MOUSE	Histone H1.1 (H1 VAR.3) (Histone H1a) (H1a)	0.950349	0.953718	1.3427	1.13181		1.13503	1.13202	1.05446	1.05053	1.10956	1.06244	0.746589	0.846667	0.899273	0.881112	0.886318	0.734098	1.02918	0.867031	0.923181	0.760766					1.08334	0.935255	1.15833	0.0999419	0.326227	2	1	1	1
Q8CHS8	VP37A_MOUSE	Vacuolar protein sorting-associated protein 37A (Vps37A) (ESCRT-I complex subunit VPS37A)	1.25058	0.981032			1.09349	0.982741	1.00591	0.959406	0.92517	0.957289	0.950804	0.882066	0.956667									0.926778	0.976626	0.91423	0.99697	1.1029	0.952259	1.1582	0.00202635	0.0268725	1	1			1
Q6PB93	GALT2_MOUSE	Polypeptide N-acetylgalactosaminyltransferase 2 (EC 2.4.1.41) (Polypeptide GalNAc transferase 2) (GalNAc-T2) (pp-GaNTase 2) (Protein-UDP acetylgalactosaminyltransferase 2) (UDP-GalNAc:polypeptide N-acetylgalactosaminyltransferase 2) [Cleaved into: Polypeptide N-acetylgalactosaminyltransferase 2 soluble form]	1.1474	1.08649	0.975521		0.989001	0.974619	1.03448	1.05842	1.08941	0.89415	0.866604	1.00975	0.925833	0.74974	0.860978	0.764588	0.877998					0.805439	1.00711	0.677388	0.99596	1.04723	0.904221	1.15816	0.0569602	0.230864	2	5	3		1
Q8BHS8	SYBU_MOUSE	Syntabulin (Golgi-localized syntaphilin-related protein) (m-Golsyn) (Syntaxin-1-binding protein)	1.2405	0.983308	1.1641	1.16417	1.26123	0.990863	0.973399	1.17327	1.11565	1.15042	0.996216	0.991228	0.974167	1.23884	1.2953	0.850101	1.24505	0.650752	0.562842	0.726415	0.75311	1.02301	1.27541	1.29825	1.24444	1.15829	1.00011	1.15816	0.203536	0.481793	2	1	1	1	1
Q6A0A2	LAR4B_MOUSE	La-related protein 4B (La ribonucleoprotein domain family member 4B) (La ribonucleoprotein domain family member 5) (La-related protein 5)	1.1443	1.14264	1.05621	1.11523	1.05958	0.991878	0.996059	1.00495	0.991254	1.04178	0.980132	0.991228	1.00583	0.981308	0.901246	0.971831	0.811262	1.00707	0.833333	0.912399	0.885167	0.936192	0.870935	1.03801	0.940404	1.10291	0.952379	1.15806	0.000202865	0.00483444	4	6	2	3	3
Q8R3Y8	I2BP1_MOUSE	Interferon regulatory factor 2-binding protein 1 (IRF-2-binding protein 1) (IRF-2BP1) (Probable E3 ubiquitin-protein ligase IRF2BP1) (EC 2.3.2.27) (Probable RING-type E3 ubiquitin transferase IRF2BP1)	0.917766				1.33914	0.939086	0.944828	0.977228	0.929057													0.971757	0.96748	0.880117	1.05859	1.10861	0.957349	1.158	0.119667	0.363821	1				1
P55302	AMRP_MOUSE	Alpha-2-macroglobulin receptor-associated protein (Alpha-2-MRAP) (Heparin-binding protein 44) (HBP-44) (Low density lipoprotein receptor-related protein-associated protein 1) (RAP)	1.11947	1.15933	1.06165	1.00552	1.12099	0.969543	0.95468	0.962376	0.948494	0.958217	0.939451	0.951267	0.945	0.976116	0.996165	0.903421	1.01877	0.961096	0.79235	0.893531	0.880383	0.953975	0.997967	0.912281	0.974747	1.09204	0.943172	1.15784	2.15987e-05	0.000964186	14	18	16	13	14
O35166	GOSR2_MOUSE	Golgi SNAP receptor complex member 2 (27 kDa Golgi SNARE protein) (Membrin)		1.39757	1.15594		0.992667					1.41133	1.3737	1.1384	1.29417	1.04881	0.883988	1.04427	1.04797					1.06381	0.635163	0.779727	0.747475	1.1705	1.01107	1.15768	0.35849	0.643576		1	2		1
O35465	FKBP8_MOUSE	Peptidyl-prolyl cis-trans isomerase FKBP8 (PPIase FKBP8) (EC 5.2.1.8) (38 kDa FK506-binding protein) (38 kDa FKBP) (FKBP-38) (mFKBP38) (FK506-binding protein 8) (FKBP-8) (FKBPR38) (Rotamase)	1.15361	1.06525	1.068	1.08919	1.11732	0.967513	0.990148	0.956436	1.01166	0.934076	0.921476	0.931774	0.9525	0.942887	0.939597	0.961771	0.971846	0.900088	0.864299	0.943396	0.937799	0.944561	0.997967	0.92885	0.986869	1.09818	0.948688	1.15757	2.91376e-08	6.59655e-06	15	13	15	10	11
Q91WD5	NDUS2_MOUSE	NADH dehydrogenase [ubiquinone] iron-sulfur protein 2, mitochondrial (EC 7.1.1.2) (Complex I-49kD) (CI-49kD) (NADH-ubiquinone oxidoreductase 49 kDa subunit)	1.28472	1.12291	1.34723	1.06946	1.13107	1.24569	1.19803	0.913861	0.921283	1.1857	1.02933	0.885965	0.916667	1.08827	1.14765	0.782696	0.986444	1.21662	1.01639	0.912399	1.0134	1.12134	1.05081	1.01072	1.00202	1.18645	1.025	1.15751	0.0215152	0.131392	13	11	12	11	9
Q921R7	S35A5_MOUSE	Probable UDP-sugar transporter protein SLC35A5 (Solute carrier family 35 member A5)				1.27782														1.06897	0.81694	1.39757	1.21722					1.27782	1.10401	1.15743	0.607434	0.815029				1
Q921C5	BICD2_MOUSE	Protein bicaudal D homolog 2 (Bic-D 2)					1.07608																	1.00732	0.945122	0.888889	0.883838	1.07608	0.92997	1.15711	0.123125	0.369551					3
Q8R0L9	TADA3_MOUSE	Transcriptional adapter 3 (ADA3 homolog) (mADA3) (Transcriptional adapter 3-like) (ADA3-like protein)	1.06051	1.16237	0.928377		1.2154	0.956345	0.963547	0.949505	0.710398	1.02043	0.952696	0.903509	1.05833	0.885774	0.8907	0.983903	1.09072					1.00418	0.851626	0.911306	0.952525	1.08599	0.938656	1.15696	0.0206669	0.128439	1	1	1		1
Q8R2H9	PHOP1_MOUSE	Phosphoethanolamine/phosphocholine phosphatase (EC 3.1.3.75)	1.0706	1.1047	1.12693	1.19968	1.12832	0.97665	0.846305	0.787129	0.938776	1.03343	1.01608	1.02144	1.13	0.952233	0.920422	0.880282	0.895725	1.0389	1.15756	0.990566	1.07943	1.01674	0.948171	0.971735	0.937374	1.12526	0.972932	1.15657	0.00273637	0.0330397	4	3	4	4	6
Q3UMR5	MCU_MOUSE	Calcium uniporter protein, mitochondrial	0.996897	1.03263	1.07706	0.971586	0.831347	0.908629	0.734975	0.835644	1.07289	0.936862	0.715232	0.846004	0.933333	0.923157	0.699904	1.10362	0.940563	0.987622	0.693078	0.96496	0.778947	0.946653	0.57622	0.796296	0.739394	0.978182	0.845805	1.15651	0.0761531	0.275725	8	10	6	4	3
Q9D7E4	CS025_MOUSE	UPF0449 protein C19orf25 homolog			1.08341											0.958463	0.958773	0.916499	0.914494									1.08341	0.936809	1.15649	0.0163514	0.108394			1
P46662	MERL_MOUSE	Merlin (Moesin-ezrin-radixin-like protein) (Neurofibromin-2) (Schwannomin)	1.0287		1.15866	1.14838	1.14299	0.874112	0.821675	0.860396	0.849368					1.04984	1.03931	0.921529	1.03754	0.810787	0.979053	0.924528	1.09474	1.07322	1.11484	1.077	1.03535	1.11839	0.967246	1.15626	0.0215761	0.131511	3		1	2	1
P49813	TMOD1_MOUSE	Tropomodulin-1 (Erythrocyte tropomodulin) (E-Tmod)	1.18542	1.04704	1.47507	1.44909	1.13749	1.1066	1.10246	1.03564	1.04276	1.06685	1.04257	1	1.20333	1.13084	1.00863	0.996982	1.09698	1.10522	1.11566	0.983827	1.22679	0.973849	0.987805	1.18616	1.21717	1.24721	1.07866	1.15625	0.00462027	0.046663	9	8	9	10	7
Q9CW46	RAVR1_MOUSE	Ribonucleoprotein PTB-binding 1 (Protein raver-1)		1.26707								1.08171	1.06717	1.1345	1.1025													1.26707	1.09618	1.1559	0.0163921	0.108394		1
Q6ZQI3	MLEC_MOUSE	Malectin	1.04888	1.02504	1.00635	1.10339	1.14482	0.929949	0.847291	0.879208	0.834791	0.979573	0.913907	0.950292	0.914167	0.964694	0.971237	0.895372	0.911366	0.964633	0.849727	0.97035	0.866986	0.965481	0.990854	0.88499	0.960606	1.06448	0.921002	1.15578	1.88874e-05	0.000873922	9	9	8	6	6
Q8BXA7	PHLP2_MOUSE	PH domain leucine-rich repeat-containing protein phosphatase 2 (EC 3.1.3.16) (PH domain leucine-rich repeat-containing protein phosphatase-like) (PHLPP-like)	0.852599	1.05083			0.976169	0.908629	0.766502	0.830693	0.904762	1.08264	1.0842	1.1306	0.996667									0.730126	0.460366	0.650097	0.681818	0.956316	0.827541	1.15561	0.376268	0.661259	2	5			1
Q9D6N5	NC2A_MOUSE	Dr1-associated corepressor (Dr1-associated protein 1) (Negative cofactor 2-alpha) (NC2-alpha)	0.984484	1.2868	1.10426	1.20284		1.01218	0.943842	0.933663	0.996113	1.0065	0.888363	1.00292	1.00167	1.04881	0.99233	0.947686	0.957247	1.04775	0.962659	1.05391	0.994258					1.13894	0.985871	1.15526	0.000728692	0.0125047	2	4	3	2
Q99MR1	GGYF1_MOUSE	GRB10-interacting GYF protein 1 (PERQ amino acid-rich with GYF domain-containing protein 1)	1.29558	1.01745		1.11681	1.0275	0.937056	0.951724	0.950495	0.95724	0.949861	0.905393	0.980507	0.8975					0.991158	1.17031	1.04313	0.951196	0.926778	0.879065	0.935673	0.966667	1.10901	0.960047	1.15516	0.0031972	0.0367157	2	2		2	2
P70699	LYAG_MOUSE	Lysosomal alpha-glucosidase (EC 3.2.1.20) (Acid maltase)	0.987587	1.0698	1.02085	1.06551	1.18698	0.900508	0.917241	0.910891	0.897959	0.959146	0.941343	0.961014	0.900833	0.986501	0.962608	0.996982	0.93952	0.904509	0.75592	0.901617	0.78756	1.01987	0.942073	0.898635	0.987879	1.06407	0.921399	1.15484	0.000559714	0.0104048	12	11	9	4	8
Q60648	SAP3_MOUSE	Ganglioside GM2 activator (Cerebroside sulfate activator protein) (GM2-AP) (Sphingolipid activator protein 3) (SAP-3)	1.12801	1.00455	1.09066	1.29361	1.20807	0.954315	0.883744	0.906931	0.902818	0.975859	1.03406	0.932749	0.861667	1.17861	1.05081	1.0664	0.934307	0.975243	1.01457	1	0.835407	1.05962	1.12703	1.07018	1.07374	1.14071	0.987901	1.15468	0.00517253	0.0502645	2	1	4	1	3
P54823	DDX6_MOUSE	Probable ATP-dependent RNA helicase DDX6 (EC 3.6.4.13) (ATP-dependent RNA helicase p54) (DEAD box protein 6) (Oncogene RCK homolog)	1.06051	1.11153	1.09882	1.10734	1.11457	0.95533	1.00197	0.974257	0.970845	0.939647	0.977294	0.934698	1.00083	0.967809	0.990412	0.918511	0.941606	0.929266	0.936248	0.966307	0.911005	0.879707	1.04065	0.848928	0.959596	1.09838	0.951282	1.15463	7.99658e-07	7.68036e-05	11	12	15	6	8
Q9Z0R9	FADS2_MOUSE	Acyl-CoA 6-desaturase (EC 1.14.19.3) (Delta(6) fatty acid desaturase) (D6D) (Delta(6) desaturase) (Delta-6 desaturase) (Fatty acid desaturase 2)	1.33825	0.945372	0.880326	1.1547	0.948671	1.05076	1.1064	0.988119	1.1827	0.965645	0.959319	0.894737	0.911667	0.94081	1.00192	1.05131	0.993743	0.709107	0.468124	0.718329	0.678469	0.968619	1.00508	0.893762	0.879798	1.04057	0.901326	1.15449	0.172849	0.442523	2	4	2	1	2
Q8CIV2	MBRL_MOUSE	Membralin (Transmembrane protein 259)		1.45144								1.07985	1.33207	1.23294	1.40917													1.45144	1.25733	1.15438	0.346545	0.634539		1
Q9JJG9	NOA1_MOUSE	Nitric oxide-associated protein 1				1.10182														0.916004	0.886157	1.04447	0.978947					1.10182	0.954479	1.15436	0.176664	0.446521				1
Q9DCT5	SDF2_MOUSE	Stromal cell-derived factor 2 (SDF-2)	1.08922	1.10091	1.25385			1.16041	1.133	1.00198	0.962099	0.920149	0.894986	0.95614	0.93	1.00312	1.0441	1.0503	0.894682									1.14561	0.992483	1.15429	0.0214266	0.131073	2	2	1
Q8BYC6	TAOK3_MOUSE	Serine/threonine-protein kinase TAO3 (EC 2.7.11.1) (Thousand and one amino acid protein 3)	1.03724			1.24152	1.06508	0.88731	0.859113	0.911881	0.921283									1.1061	1.06102	0.898922	0.955024	0.98954	0.963415	0.988304	1.04646	1.11106	0.963011	1.15374	0.0169818	0.111091	2			2	1
P51880	FABP7_MOUSE	Fatty acid-binding protein, brain (Brain lipid-binding protein) (BLBP) (Brain-type fatty acid-binding protein) (B-FABP) (Fatty acid-binding protein 7)	1.00388	1.66161	2.19311	1.23125	1.18882	1.40102	1.39803	1.05842	1.2964	1.42711	1.35856	1.32261	1.11583	1.47144	1.23011	1.17907	1.13243	1.19452	1.3388	1.04987	1.15407	1.47176	1.0752	0.921053	0.89697	1.39877	1.21239	1.15373	0.138196	0.393011	5	5	5	5	3
Q8BGB8	COQ4_MOUSE	Ubiquinone biosynthesis protein COQ4 homolog, mitochondrial (Coenzyme Q biosynthesis protein 4 homolog)			1.22303	1.2644										1.14538	1.11505	1.14789	1.3024	1.07339	0.921676	1.07547	0.903349					1.24354	1.07885	1.15266	0.148192	0.408431			1	1
O35685	NUDC_MOUSE	Nuclear migration protein nudC (Nuclear distribution protein C homolog) (Silica-induced gene 92 protein) (SIG-92)	1.0962	1.1563	1.18404	1.1547	1.14482	0.998985	0.960591	0.925743	0.866861	1.02136	1.03595	0.976608	1.02083	1.08827	1.02013	0.958753	0.947862	0.948718	1.02823	0.981132	1.06411	0.995816	1.07622	1.02047	0.992929	1.14685	0.995098	1.1525	1.07859e-05	0.00058941	15	22	16	15	16
Q8VHI3	OFUT2_MOUSE	GDP-fucose protein O-fucosyltransferase 2 (EC 2.4.1.221) (Peptide-O-fucosyltransferase 2) (O-FucT-2)	1.05896	1.13505				0.941117	0.923153	0.940594	0.896016	0.997214	0.983917	1.00682	0.928333													1.09635	0.951437	1.15231	0.00283861	0.0338233	2	2
Q8BGN3	ENPP6_MOUSE	Glycerophosphocholine cholinephosphodiesterase ENPP6 (GPC-Cpde) (EC 3.1.4.-) (EC 3.1.4.38) (Choline-specific glycerophosphodiester phosphodiesterase) (Ectonucleotide pyrophosphatase/phosphodiesterase family member 6) (E-NPP 6) (NPP-6)	1.41583	1.01745	1.16228	1.33465	1.00458	1.12893	1.39803	0.929703	0.852284	1.15877	1.03974	0.98538	0.9575	0.941848	0.860019	0.983903	0.860271	1.34129	1.09107	1.27224	0.97799	1.14331	0.880081	1.03899	0.814141	1.17554	1.02084	1.15155	0.0811729	0.285976	5	4	8	4	4
Q922Q8	LRC59_MOUSE	Leucine-rich repeat-containing protein 59 [Cleaved into: Leucine-rich repeat-containing protein 59, N-terminally processed]	1.11792	1.12671	1.01179	1.20047	0.992667	0.919797	1.03645	1.08119	1.03401	0.966574	0.970672	0.974659	1.0075	0.863967	0.940556	0.867203	0.987487	0.967286	0.897996	0.912399	0.908134	0.955021	0.879065	0.858674	0.89596	1.08716	0.94427	1.15132	0.000420573	0.00851761	14	12	10	8	8
Q8BNU0	ARMC6_MOUSE	Armadillo repeat-containing protein 6	1.11249	1.2041	1.15413	1.1618	1.14665	0.994924	0.97734	0.938614	0.950437	1.039	1.0246	1.01754	0.989167	1.01661	1.00192	1.00302	0.967675	0.974359	1.12386	0.995957	1.08804	0.988494	1.02033	0.997076	0.990909	1.15546	1.00416	1.15067	3.11737e-07	3.87471e-05	11	11	13	13	7
P41234	ABCA2_MOUSE	ATP-binding cassette sub-family A member 2 (EC 7.6.2.-) (ATP-binding cassette transporter 2) (ATP-binding cassette 2)	1.42669	1.13961	1.22393	1.01579	1.12832	1.0802	1.12118	0.907921	1.27697	0.940576	0.988647	0.94347	0.953333	0.977155	1.0163	1.34004	1.18665	0.944297	1.00729	0.902965	0.929187	0.990586	1.05691	1.04094	1.01515	1.17928	1.02496	1.15055	0.0197969	0.12462	2	3	1	3	6
Q9ERB5	SO1C1_MOUSE	Solute carrier organic anion transporter family member 1C1 (Organic anion transporter 2) (OATP2) (Organic anion transporter F) (OATP-F) (Organic anion-transporting polypeptide 14) (OATP-14) (Solute carrier family 21 member 14) (Thyroxine transporter)		1.28376		1.33938	0.964253					0.712163	0.885525	1.5	0.8575					1.0504	1.0674	1.12938	1.22584	1.00418	1.14329	0.961014	1.01111	1.18357	1.02872	1.15053	0.266417	0.556264		1		1	1
Q9EPS3	GLCE_MOUSE	D-glucuronyl C5-epimerase (EC 5.1.3.17) (Heparan sulfate C5-epimerase) (Hsepi) (Heparin sulfate C5-epimerase) (Heparin/heparan sulfate:glucuronic acid C5-epimerase) (Heparosan-N-sulfate-glucuronate 5-epimerase)	1.14275					0.979695	0.990148	1.01881	0.985423																	1.14275	0.993406	1.15033	0.00551081	0.0524633	1
Q8K268	ABCF3_MOUSE	ATP-binding cassette sub-family F member 3	1.00931	1.22079	1.02539		1.05133	0.747208	0.995074	1.06139	0.869776	0.706592	0.746452	1.03216	0.850833	0.910696	0.95302	0.967807	0.914494					1.10146	1.08028	1.03411	1.10202	1.07355	0.933261	1.15032	0.0823444	0.289003	3	3	5		3
Q922K7	NOP2_MOUSE	Probable 28S rRNA (cytosine-C(5))-methyltransferase (EC 2.1.1.-) (Nucleolar protein 1) (Nucleolar protein 2 homolog) (Proliferating-cell nucleolar antigen p120) (Proliferation-associated nucleolar protein p120)	0.977502	1.07436		1.08524		0.833503	0.804926	0.947525	0.823129	1.04271	0.885525	0.974659	1.01					1.00884	0.720401	1.01887	0.892823					1.04455	0.908089	1.15028	0.0679282	0.256919	1	2		1
Q9CWN7	CNO11_MOUSE	CCR4-NOT transcription complex subunit 11	0.979054		1.17951	1.22257	0.995417	0.846701	0.897537	0.927723	0.841594					0.912773	0.946309	0.986922	1.00209	0.882405	0.891621	0.977089	0.955024	0.937238	1.06809	1.07407	1.04141	1.0888	0.946754	1.15003	0.00753728	0.0653974	2		1	2	1
Q9QYF1	RDH11_MOUSE	Retinol dehydrogenase 11 (EC 1.1.1.300) (Androgen-regulated short-chain dehydrogenase/reductase 1) (Cell line MC/9.IL4-derived protein 1) (M42C60) (Prostate short-chain dehydrogenase/reductase 1) (Retinal reductase 1) (RalR1) (Short-chain aldehyde dehydrogenase) (SCALD)	1.11947	1.02656	1.05168	1.14128	1.01467	1.00203	0.878818	0.920792	0.920311	0.90065	0.868496	0.918129	0.89	0.979232	0.971237	0.954728	0.929093	0.956676	0.872495	1.13342	0.993301	0.859833	0.885163	0.889864	0.918182	1.06954	0.930179	1.14983	0.000201374	0.00481701	5	4	5	1	2
P43277	H13_MOUSE	Histone H1.3 (H1 VAR.4) (H1d)			1.18042											0.943925	1.03643	1.04829	1.08342									1.18042	1.02669	1.14973	0.125185	0.372996			12
Q61147	CERU_MOUSE	Ceruloplasmin (EC 1.16.3.1) (Ferroxidase)		1.16085								1.04735	1.1561	0.854776	1.00417													1.16085	1.00969	1.14971	0.394239	0.675175		2
Q8K4K6	PANK1_MOUSE	Pantothenate kinase 1 (mPank) (mPank1) (EC 2.7.1.33) (Pantothenic acid kinase 1)			1.02085	0.89266	1.08341									1.07788	0.927133	0.972837	0.906152	0.401415	1.37432	0.459569	0.880383	0.935146	1.01423	0.962963	0.991919	0.995743	0.86609	1.1497	0.514893	0.764739			1	1	2
Q9D6J6	NDUV2_MOUSE	NADH dehydrogenase [ubiquinone] flavoprotein 2, mitochondrial (EC 7.1.1.2) (NADH-ubiquinone oxidoreductase 24 kDa subunit)	1.10396	1.12367	1.33998	1.17048	1.21632	1.26294	1.17241	0.892079	0.81827	1.25162	1.02081	0.827485	0.99	1.02077	1.12176	0.896378	0.935349	1.4076	0.973588	0.862534	1.06986	1.17573	1.06098	1.05653	1.0697	1.18801	1.03359	1.1494	0.0541492	0.222746	9	11	12	9	8
P62482	KCAB2_MOUSE	Voltage-gated potassium channel subunit beta-2 (EC 1.1.1.-) (K(+) channel subunit beta-2) (Kv-beta-2) (Neuroimmune protein F5)	1.23584	1.19423	1.19946	1.03946	1.09624	1.01523	1.02365	0.981188	1.17979	0.987929	1.02365	1.03021	1.03167	1.03946	0.964525	1.02012	1.0292	0.98939	0.981785	0.954178	0.908134	0.975941	0.938008	1.05166	0.939394	1.15067	1.00177	1.14863	9.11156e-05	0.00275039	27	31	22	17	19
Q6P8J2	SAT2_MOUSE	Thialysine N-epsilon-acetyltransferase (EC 2.3.1.-) (Diamine acetyltransferase 2) (EC 2.3.1.57) (Spermidine/spermine N(1)-acetyltransferase 2) (SSAT-2)	1.06284	0.981791	1.26201	1.0221		0.938071	0.95665	0.952475	0.969874	1.01114	0.770104	1.00195	0.854167	1.06854	1.00671	1.02213	0.866528	0.915119	0.854281	1.00135	0.867943					1.07711	0.937757	1.1486	0.0145443	0.101158	3	2	2	2
Q9Z0Y1	DCTN3_MOUSE	Dynactin subunit 3 (Dynactin light chain p24)	1.0737	1.12443	1.02629	1.0513	1.07149	0.959391	0.878818	0.869307	0.926142	0.927577	0.946074	0.909357	0.911667	0.920042	0.908917	0.876258	0.885297	0.961096	1.00182	0.956873	0.958852	0.930962	0.897358	1.00195	1.00404	1.06896	0.930711	1.14854	1.3253e-06	0.000105157	9	9	10	5	4
Q64516	GLPK_MOUSE	Glycerol kinase (GK) (Glycerokinase) (EC 2.7.1.30) (ATP:glycerol 3-phosphotransferase)	1.06982		1.32276	1.26125	0.980752	1.05482	0.917241	0.928713	0.911565					1.08411	0.94535	0.924547	0.965589	1.31565	0.888889	1.0903	0.964593	0.867155	1.02134	1.18908	1.05657	1.15024	1.00158	1.14842	0.0507498	0.214753	5		3	1	1
P37172	ACVR1_MOUSE	Activin receptor type-1 (EC 2.7.11.30) (Activin receptor type I) (ACTR-I) (Serine/threonine-protein kinase receptor R1) (SKR1) (TGF-B superfamily receptor type I) (TSR-I) (TSK-7L)	1.07603	1.1085		1.206	1.03116	1.14112	0.832512	0.905941	1.07483	0.983287	0.942289	0.992203	1.00833					1.05217	0.875228	1.05795	0.997129	0.911088	0.871951	0.898635	0.889899	1.10359	0.961008	1.14837	0.0101696	0.0788083	1	2		1	1
P97366	EVI5_MOUSE	Ecotropic viral integration site 5 protein (EVI-5)		1.08801								0.994429	0.910123	0.94152	0.945833													1.08801	0.947501	1.1483	0.0428639	0.195197		1
P39038	CADH4_MOUSE	Cadherin-4 (Retinal cadherin) (R-CAD) (R-cadherin)	1.26998				1.04858	0.928934	1.06995	0.968317	0.990282													0.983264	1.26524	0.976608	0.90101	1.15398	1.00532	1.14788	0.150531	0.411901	1				3
P58501	PAXB1_MOUSE	PAX3- and PAX7-binding protein 1 (PAX3/7BP) (GC-rich sequence DNA-binding factor 1)			1.33364											1.28141	1.2349	1.05433	1.09281									1.33364	1.16201	1.1477	0.281154	0.573136			1
Q8CBY8	DCTN4_MOUSE	Dynactin subunit 4 (Dynactin subunit p62)	1.15438	1.10319	1.10789	1.04893	1.08433	0.987817	0.987192	0.952475	0.997085	0.98143	0.960265	0.945419	0.9725	1.02804	0.987536	0.940644	0.93952	0.933687	0.878871	0.929919	0.911005	0.944561	0.965447	0.955166	0.974747	1.09921	0.958114	1.14726	5.62415e-08	9.90319e-06	13	16	16	11	12
P49586	PCY1A_MOUSE	Choline-phosphate cytidylyltransferase A (EC 2.7.7.15) (CCT-alpha) (CTP:phosphocholine cytidylyltransferase A) (CCT A) (CT A) (Phosphorylcholine transferase A)	1.0993	1.02428	1.0825	1.06709		0.958376	0.983251	0.971287	0.992225	1.0455	1.0123	0.92885	1.01417	0.930426	0.939597	0.89839	0.925965	1.09814	0.698543	0.762803	0.82488					1.06793	0.930864	1.14724	0.0337441	0.169228	8	4	4	1
Q9D483	RPC3_MOUSE	DNA-directed RNA polymerase III subunit RPC3 (RNA polymerase III subunit C3) (DNA-directed RNA polymerase III subunit C)	0.934833					0.879188	0.813793	0.685149	0.899903																	0.934833	0.814974	1.14707	0.393303	0.674771	1
Q99KJ8	DCTN2_MOUSE	Dynactin subunit 2 (50 kDa dynein-associated polypeptide) (Dynactin complex 50 kDa subunit) (DCTN-50) (Growth cone membrane protein 23-48K) (GMP23-48K) (p50 dynamitin)	1.09154	1.0736	1.06256	1.12628	1.08524	0.93401	0.914286	0.914851	0.907677	0.942433	0.945128	0.935673	0.958333	0.950156	0.973154	0.913481	1.00626	0.939876	0.880692	0.942049	0.934928	0.952929	1.02033	1.01462	0.99798	1.08763	0.948249	1.14699	1.3619e-07	2.21362e-05	30	38	38	31	34
Q9D428	GOG7B_MOUSE	Golgin subfamily A member 7B	1.10861	1.08118	1.12783	1.12391	1.1824	1.04975	0.978325	1	1.05637	0.955432	1.00757	0.871345	0.975833	1.00623	1.01055	0.960765	0.934307	0.908046	0.859745	0.978437	0.870813	1.04393	1.1128	1.02144	1.04949	1.12431	0.98028	1.14692	0.000343045	0.00724854	4	2	2	2	3
Q67BT3	S13A5_MOUSE	Solute carrier family 13 member 5 (Na(+)/citrate cotransporter) (NaCT) (Sodium-coupled citrate transporter) (Sodium-dependent citrate transporter)	1.1024	1.01745	1.22847	1.23125		1.16244	0.961576	1.04752	0.964043	1.06314	1.08325	0.973684	1.09167	1.06542	0.795781	0.825956	1.01043	1.10256	0.877049	0.882749	1.11388					1.14128	0.995451	1.14649	0.0394362	0.186696	2	1	2	2
Q68ED7	CRTC1_MOUSE	CREB-regulated transcription coactivator 1 (Mucoepidermoid carcinoma translocated protein 1 homolog) (Transducer of regulated cAMP response element-binding protein 1) (TORC-1) (Transducer of CREB protein 1)	1.18619	1.10622	1.00272	1.06946	1.07058	0.967513	0.944828	0.991089	0.973761	0.961003	0.9035	1.00682	0.935	0.903427	0.892617	0.926559	0.92805	0.89832	0.856102	0.944744	0.938756	0.995816	0.992886	1.05848	0.941414	1.0854	0.94693	1.14623	2.32319e-05	0.00102269	3	4	5	7	6
Q64096	MCF2L_MOUSE	Guanine nucleotide exchange factor DBS (DBL's big sister) (MCF2-transforming sequence-like protein)	0.979054	1.06222	1.10245	1.10103		0.942132	0.907389	0.943564	0.992225	0.950789	0.981079	0.909357	0.933333	0.894081	0.845638	0.860161	0.923879	0.902741	0.920765	1.00539	0.900478					1.05997	0.924848	1.1461	9.09171e-05	0.00275039	3	4	4	3
E9Q555	RN213_MOUSE	E3 ubiquitin-protein ligase RNF213 (EC 2.3.2.27) (EC 3.6.4.-) (Mysterin) (RING finger protein 213) (RING-type E3 ubiquitin transferase RNF213)		1.19727			1.13291					0.952646	1.14853	1.11891	1.10917									1.00941	0.958333	0.868421	0.99697	1.16464	1.01621	1.14607	0.0944996	0.314783		2			2
Q8C4B4	U119B_MOUSE	Protein unc-119 homolog B		1.30046								1.03343	1.15516	1.23099	1.13													1.30046	1.13518	1.1456	0.191548	0.465668		1
Q8R1C3	VOPP1_MOUSE	Vesicular, overexpressed in cancer, prosurvival protein 1 (EGFR-coamplified and overexpressed protein) (ECop)					1.09624																	0.891213	0.906504	0.934698	1.11111	1.09624	0.957073	1.14541	0.317187	0.607446					1
Q9R1E6	ENPP2_MOUSE	Ectonucleotide pyrophosphatase/phosphodiesterase family member 2 (E-NPP 2) (EC 3.1.4.39) (Autotaxin) (Extracellular lysophospholipase D) (LysoPLD)			1.38078											1.71755	0.915628	1.2495	1.07508									1.38078	1.20559	1.14531	0.681353	0.854083			1
Q05793	PGBM_MOUSE	Basement membrane-specific heparan sulfate proteoglycan core protein (HSPG) [Cleaved into: Endorepellin; LG3 peptide]		1.0258								1.03064	0.890255	0.826511	0.85													1.0258	0.89603	1.14482	0.305774	0.598426		1
P08030	APT_MOUSE	Adenine phosphoribosyltransferase (APRT) (EC 2.4.2.7)	1.03646	1.04704	0.993654	1.03473	0.955087	0.914721	0.825616	0.888119	0.856171	0.91922	0.902554	0.879142	0.929167	0.931464	0.919463	0.860161	0.883212	0.809019	0.826047	0.929919	0.903349	0.966527	0.896341	0.848928	0.825253	1.0128	0.884698	1.1448	8.9434e-06	0.000501701	8	6	3	2	4
Q9CZP7	CD37L_MOUSE	Hsp90 co-chaperone Cdc37-like 1	1.07603	1.13809	1.11695	1.11129	1.12741	0.929949	0.937931	0.952475	0.944606	1.03343	1.04825	0.909357	0.934167	1.06127	1.02013	0.966801	1.04067	0.889478	1.08106	0.867925	0.994258	0.929916	1.00711	0.967836	0.982828	1.11375	0.973255	1.14436	7.49715e-05	0.00244971	2	2	2	3	2
Q6NTA4	RRAGB_MOUSE	Ras-related GTP-binding protein B (Rag B) (RagB) (EC 3.6.5.-)		1.14871		1.07419						1.00743	1	1.02242	1.06667					1.06278	0.784153	0.986523	0.872727					1.11083	0.970705	1.14435	0.129405	0.380825		1		2
Q3TIU4	PDE12_MOUSE	2',5'-phosphodiesterase 12 (2'-PDE) (2-PDE) (EC 3.1.4.-) (Mitochondrial deadenylase) (EC 3.1.13.4)	1.06827	1.05083	1.07706	1.05998	1.06141	0.856853	0.940887	0.940594	0.928086	0.922934	0.891202	0.930799	0.950833	0.957425	0.934803	0.934608	0.913452	0.913351	0.877049	0.981132	0.88134	0.937238	0.965447	0.965887	0.974747	1.06348	0.929353	1.14432	3.49262e-08	7.14184e-06	5	6	5	3	7
Q8BT14	CNOT4_MOUSE	CCR4-NOT transcription complex subunit 4 (EC 2.3.2.27) (CCR4-associated factor 4) (E3 ubiquitin-protein ligase CNOT4) (Potential transcriptional repressor NOT4Hp) (RING-type E3 ubiquitin transferase CNOT4)	1.0287			1.08129	1.04583	0.972589	0.860099	0.827723	0.65792									1.09991	0.84153	1.04717	0.966507	0.979079	0.962398	0.938596	0.962626	1.05172	0.91909	1.1443	0.116018	0.357532	1			1	2
Q91VW3	SH3L3_MOUSE	SH3 domain-binding glutamic acid-rich-like protein 3	1.11715	1.10243	1.0961	1.09392	1	1.04264	1.19704	1.04554	1.07191	1.02971	0.974456	1.01559	0.978333	0.986501	0.983701	0.993964	0.93952	1.02476	0.956284	0.969003	0.96555	0.747908	0.642276	0.961988	0.60202	1.08108	0.944966	1.14404	0.0910487	0.308064	6	9	8	6	1
Q8R395	COMD5_MOUSE	COMM domain-containing protein 5	0.950349	1.06297	1.10607	1.09866		0.907614	0.882759	0.775248	0.929057	1.04364	0.963103	1.03216	0.874167	1	0.969319	0.87827	1	0.890363	0.948087	0.859838	0.817225					1.0526	0.920193	1.14389	0.00850113	0.070813	2	3	2	2
Q9R020	ZRAB2_MOUSE	Zinc finger Ran-binding domain-containing protein 2 (Zinc finger protein 265) (Zinc finger, splicing)	1.30644	1.00986	1.1641	1.22415	1.15032	0.963452	1.41872	1.30396	1.08455	1.18292	0.96878	0.848928	1.1075	1.00104	0.976031	0.887324	0.915537	1.02387	0.955373	0.830189	1.15502	1.03138	1.01423	0.975634	0.940404	1.16681	1.02008	1.14384	0.0482197	0.208319	1	2	3	2	4
Q3U1F9	PHAG1_MOUSE	Phosphoprotein associated with glycosphingolipid-enriched microdomains 1 (Csk-binding protein) (Transmembrane phosphoprotein Cbp)		1.28225								1.10306	0.933775	1.39084	1.10417													1.28225	1.12147	1.14336	0.517197	0.765471		1
Q9CPR5	RM15_MOUSE	39S ribosomal protein L15, mitochondrial (L15mt) (MRP-L15)	1.07758	1.04021		1.13102	0.998167	0.91269	0.885714	0.90495	0.90379	0.965645	0.950804	0.867446	0.898333					0.924845	0.741348	0.928571	0.844019	1.06904	1.07114	1.00292	1.03131	1.06062	0.927718	1.14326	0.0133653	0.0950873	4	5		2	2
Q9JIB4	TF2H2_MOUSE	General transcription factor IIH subunit 2 (Basic transcription factor 2 44 kDa subunit) (BTF2 p44) (General transcription factor IIH polypeptide 2) (TFIIH basal transcription factor complex p44 subunit)			0.952856											0.879543	0.80441	0.823944	0.827946									0.952856	0.833506	1.14319	0.0512523	0.215729			1
Q8BIG7	CMTD1_MOUSE	Catechol O-methyltransferase domain-containing protein 1 (EC 2.1.1.-)	0.976726	1.09029	0.962829	1.06551	0.95967	0.878173	0.945813	0.953465	0.966958	0.923863	0.895932	0.912281	0.906667	0.764278	0.947267	0.788732	0.923879	0.857648	0.673953	0.858491	0.754067	0.940377	0.948171	0.954191	0.954545	1.0095	0.883541	1.14257	0.00872429	0.071835	9	9	4	4	7
Q8BFZ9	ERLN2_MOUSE	Erlin-2 (Endoplasmic reticulum lipid raft-associated protein 2) (Stomatin-prohibitin-flotillin-HflC/K domain-containing protein 2) (SPFH domain-containing protein 2)	0.999224	0.981032				1.04467	0.662069	0.806931	0.984451	0.907149	0.630085	0.983431	1.03													0.990086	0.866606	1.14249	0.392802	0.674401	2	2
Q61337	BAD_MOUSE	Bcl2-associated agonist of cell death (BAD) (Bcl-2-binding component 6) (Bcl-xL/Bcl-2-associated death promoter) (Bcl2 antagonist of cell death)	1.00698	1.73369	1.70898	0.914759	0.907424	1.13604	1.58128	1.38515	1.40428	0.440111	1.93945	1.9191	0.865	1.79751	0.641419	1.77565	1.33472	0.655172	1.46266	0.714286	1.37512	0.742678	0.384146	0.990253	0.730303	1.19886	1.04949	1.14233	0.573549	0.797834	4	1	1	1	2
P70345	B2CL2_MOUSE	Bcl-2-like protein 2 (Bcl2-L-2) (Apoptosis regulator Bcl-W) (c98)	1.14197	0.984067	0.976428	1.17916	1.05041	1.05381	0.895567	0.933663	0.915452	0.961003	0.954588	0.852827	0.905	0.889927	0.96836	0.876258	0.937435	0.899204	0.925319	0.920485	1.00383	0.880753	1.00915	0.952242	0.908081	1.06329	0.930915	1.1422	0.00017618	0.00436251	1	2	2	2	2
O70496	CLCN7_MOUSE	H(+)/Cl(-) exchange transporter 7 (Chloride channel 7 alpha subunit) (Chloride channel protein 7) (ClC-7)	1.18697	1.05235			1.13841	0.86802	0.875862	0.99604	0.90379	1.11699	1.00946	1.00097	1.06833									0.85251	1.125	1.09942	0.953535	1.12452	0.984564	1.14215	0.0513517	0.215861	1	2			1
Q8R242	DIAC_MOUSE	Di-N-acetylchitobiase (EC 3.2.1.-)	1.22498					1.08934	1.09163	1.04455	1.06706																	1.22498	1.07297	1.14167	0.010485	0.0801738	1
Q80UY1	CARME_MOUSE	Carnosine N-methyltransferase (EC 2.1.1.22)			1.18042											1.27207	1.18792	0.93159	0.812304									1.18042	1.03409	1.1415	0.611083	0.8166			1
P70196	TRAF6_MOUSE	TNF receptor-associated factor 6 (EC 2.3.2.27) (E3 ubiquitin-protein ligase TRAF6) (RING-type E3 ubiquitin transferase TRAF6)	1.07448					0.920812	0.851232	0.969307	1.03401																	1.07448	0.941459	1.14129	0.246128	0.531949	1
Q61035	HARS1_MOUSE	Histidine--tRNA ligase, cytoplasmic (EC 6.1.1.21) (Histidyl-tRNA synthetase) (HisRS)	1.01086	1.10698	1.02539	0.977111	1.12282	0.935025	0.874877	0.873267	0.905734	0.940576	0.945128	1.0039	0.933333	0.991693	0.963567	0.922535	0.979145	0.924845	0.883424	0.907008	0.907177	0.882845	0.856707	0.835283	0.905051	1.04712	0.917528	1.14124	2.78677e-05	0.00116219	17	22	22	16	18
Q91ZV0	MIA2_MOUSE	Melanoma inhibitory activity protein 2 (CTAGE family member 5 ER export factor)	1.03181	1.14795	1.07978	1.2502	1.19798	0.938071	0.950739	1.01188	1.02624	0.946147	1.01608	1.03119	1.0175	1.03946	1.00096	1.1328	0.991658	1.00177	0.795993	0.954178	0.936842	1.00105	1.01016	1.07212	1.14646	1.13883	0.998343	1.14072	0.00225731	0.0289658	5	6	4	4	3
Q9ERE7	MESD_MOUSE	LRP chaperone MESD (LDLR chaperone MESD) (Mesoderm development candidate 2) (Mesoderm development protein)	1.01552	1.13581	0.951043	1.07735	1.18057	0.985787	0.86798	0.89604	0.838678	0.915506	0.880795	0.987329	0.8475	0.888889	0.946309	0.973843	0.933264	0.905393	0.974499	0.950135	1.06316	1.00837	1.03557	0.905458	0.978788	1.06888	0.937247	1.14044	0.000982474	0.0153775	4	3	1	2	2
Q91WJ8	FUBP1_MOUSE	Far upstream element-binding protein 1 (FBP) (FUSE-binding protein 1)	1.05353	1.14795	1.1505	1.05604	1.01925	0.947208	0.965517	0.974257	0.977648	0.98143	0.912015	0.998051	0.965833	0.979232	0.87536	0.909457	0.994786	1.04686	0.880692	0.950135	0.938756	0.898536	0.894309	0.976608	0.966667	1.08413	0.950674	1.14039	1.65358e-05	0.000803578	15	15	11	13	13
Q6PDS3	SARM1_MOUSE	NAD(+) hydrolase SARM1 (NADase SARM1) (EC 3.2.2.6) (NADP(+) hydrolase SARM1) (EC 3.2.2.-) (Sterile alpha and TIR motif-containing protein 1)	1.09232	1.09636	1.28377	1.08761	1.011	1.00102	0.960591	0.947525	0.980564	1.01671	0.974456	0.987329	0.945833	0.935618	0.995206	0.94165	1.01251	1.02829	1.01275	0.950135	0.90622	0.970711	0.974593	0.981481	0.979798	1.11072	0.97467	1.13958	1.11961e-05	0.0006066	8	8	7	8	10
Q5XJE5	LEO1_MOUSE	RNA polymerase-associated protein LEO1				1.16417														0.947834	1.051	0.990566	1.10526					1.16417	1.02193	1.13918	0.181501	0.451544				2
Q8CIP5	DISP2_MOUSE	Protein dispatched homolog 2	0.975175	0.935508	1.29918	1.00158	1.06141	0.987817	1.01773	0.961386	0.955296	0.834726	0.883633	0.817739	0.688333	1.06127	1.29914	1.22133	0.875912	0.893015	0.723133	0.772237	0.695694	1.0387	0.844512	1.07602	1.00505	1.04731	0.919359	1.13917	0.131419	0.383426	3	1	1	1	2
Q14C51	PTCD3_MOUSE	Pentatricopeptide repeat domain-containing protein 3, mitochondrial (28S ribosomal protein S39, mitochondrial) (MRP-S39)	1.02095	0.946889	1.01904	0.617995	2.28048	0.961421	0.912315	1.00891	0.979592	1.02136	0.926206	0.869396	0.963333	1.00104	0.976989	0.958753	0.953076	1.40141	1.32878	1.19677	1.19809	0.230126	1.48679	2.15595	0.228283	1.06783	0.937654	1.13883	0.621303	0.823399	4	4	3	4	1
Q571K4	TAB3_MOUSE	TGF-beta-activated kinase 1 and MAP3K7-binding protein 3 (Mitogen-activated protein kinase kinase kinase 7-interacting protein 3) (TAK1-binding protein 3) (TAB-3) (TGF-beta-activated kinase 1-binding protein 3)		0.949165	1.16047	0.908445	1.02658					0.922934	0.87701	0.595517	0.966667	0.944964	1.11314	0.953722	0.996872	0.912467	0.766849	0.827493	0.85933	0.924686	0.848577	0.91423	0.841414	1.00674	0.884348	1.1384	0.0951678	0.316247		1	1	1	2
Q02384	SOS2_MOUSE	Son of sevenless homolog 2 (SOS-2) (mSOS-2)	1.46858		1.04714	1.07261	0.976169	0.928934	1.30345	1.26337	1.2381					1.24818	1.18504	1.12475	1.17414	0.821397	0.688525	0.623989	0.914833	0.822176	0.910569	0.953216	0.99596	1.12647	0.989813	1.13806	0.300629	0.593013	1		2	1	1
P26638	SYSC_MOUSE	Serine--tRNA ligase, cytoplasmic (EC 6.1.1.11) (Seryl-tRNA synthetase) (SerRS) (Seryl-tRNA(Ser/Sec) synthetase)	1.15516	1.15326	1.11514	1.14759	1.14024	0.991878	1.04236	1.00495	1.09038	0.973073	1.04163	0.977583	1.01	1.06438	1.04219	1.03421	1.01877	0.970822	1.01821	0.963612	0.948325	1.01674	0.989837	0.923002	0.969697	1.14219	1.00377	1.13789	6.00346e-07	6.21185e-05	28	28	27	23	21
Q9Z1K7	APCL_MOUSE	Adenomatous polyposis coli protein 2			1.06709		1.20348									1.05504	0.955896	1	0.967675					1.12971	0.908537	1.00487	0.962626	1.13324	0.99606	1.13772	0.0468096	0.20541			3		2
Q9CZH3	PSMG3_MOUSE	Proteasome assembly chaperone 3 (PAC-3) (mPAC3)		1.02428	1.05802							1.03528	0.901608	1.04873	0.928333	0.781931	0.961649	0.745473	0.964546									1.04101	0.915005	1.13772	0.195417	0.471007		1	1
Q9D6T0	NOSIP_MOUSE	Nitric oxide synthase-interacting protein (E3 ubiquitin-protein ligase NOSIP) (EC 2.3.2.27) (RING-type E3 ubiquitin transferase NOSIP)	1.08689	0.954476	1.11423	1.16969	0.991751	0.788832	0.906404	0.921782	0.847425	0.932219	0.77105	0.869396	0.9625	0.856698	1.03739	1.0161	1.03962	0.90893	1.00638	0.989218	1.12536	0.91841	0.903455	0.979532	0.942424	1.06043	0.932279	1.13746	0.0102603	0.0792206	1	3	2	2	3
Q8VEF1	ASTRA_MOUSE	Protein Aster-A (GRAM domain-containing protein 1A)	1.26144				1.00825	0.956345	0.931034	0.943564	1.00972													0.975941	1.06911	1.0575	0.99899	1.12776	0.991642	1.13727	0.0579072	0.23262	1				1
Q62188	DPYL3_MOUSE	Dihydropyrimidinase-related protein 3 (DRP-3) (Unc-33-like phosphoprotein 1) (ULIP-1)	1.12102	1.21548	1.1369	1.32518	1.29331	1.21015	1.06305	1.00099	0.921283	1.23863	1.09272	0.921053	0.909167	1.04673	1.16203	0.95674	0.965589	1.28205	1.20401	1.01482	0.983732	1.35356	1.18293	1.00975	1.00909	1.21566	1.06901	1.13719	0.0326484	0.166499	30	39	37	32	30
Q8BPB0	MOB1B_MOUSE	MOB kinase activator 1B (Mob1 homolog 1A) (Mps one binder kinase activator-like 1A)	1.21645	1.07587	1.10789	0.984215	1.14115	0.967513	0.986207	0.945545	0.783285	0.905292	1.05298	1.02632	0.955833	0.976116	0.996165	0.920523	0.910323	0.961981	1.05009	0.946092	0.970335	0.988494	1.11789	0.97271	1.00303	1.10244	0.969514	1.13711	0.00180089	0.0243929	1	1	1	2	1
Q8R180	ERO1A_MOUSE	ERO1-like protein alpha (ERO1-L) (ERO1-L-alpha) (EC 1.8.4.-) (Endoplasmic reticulum oxidoreductase alpha) (Endoplasmic reticulum oxidoreductin-1-like protein) (Oxidoreductin-1-L-alpha)	0.965865	1.02049	1.00907	1.12155	1.08066	0.815228	0.833498	0.910891	0.832847	0.91922	0.910123	0.95614	0.918333	0.934579	0.929051	0.940644	0.970803	0.864721	0.826047	0.920485	0.898565	0.981172	1.06098	0.889864	0.985859	1.03808	0.913009	1.13698	0.000689902	0.0120809	5	6	4	7	8
Q3UH93	PLXD1_MOUSE	Plexin-D1	1.18697	1.022	0.99456	1.09392	1.14574	1.01929	0.901478	0.859406	0.875607	0.930362	0.936613	0.916179	0.86	0.988577	0.999041	1.00805	0.98123	1.01768	0.956284	0.998652	0.908134	0.956067	1.08333	0.973684	0.972727	1.08622	0.955402	1.13693	0.000551137	0.0103669	6	10	11	8	9
P70460	VASP_MOUSE	Vasodilator-stimulated phosphoprotein (VASP)		1.28073			0.978918					1.28412	1.13718	1.44834	1.3675									0.825314	0.529472	0.97076	0.722222	1.1197	0.984997	1.13675	0.641131	0.83401		1			1
Q8K3C3	LZIC_MOUSE	Protein LZIC (Leucine zipper and CTNNBIP1 domain-containing protein) (Leucine zipper and ICAT homologous domain-containing protein)	0.96121	1.31335	1.11695	1.25493	1.12741	0.972589	1.01182	1.01089	0.949466	1.00279	1.13718	1.16862	1.07333	1.03219	1.07191	0.967807	0.913452	0.94076	0.942623	0.997305	1.03349	1.05858	1.01931	0.974659	0.971717	1.14812	1.01058	1.1361	0.00285912	0.03394	3	4	4	3	4
Q9CQF9	PCYOX_MOUSE	Prenylcysteine oxidase (EC 1.8.3.5)	1.03336	1.02276	1.04261	1.05446	1.1439	0.981726	0.931034	0.985149	0.96793	0.914578	0.890255	0.926901	0.885833	0.917965	0.953979	0.820926	0.942649	0.910698	0.86612	0.919137	0.890909	0.9341	1.01626	0.999025	1.00707	1.05856	0.93182	1.13601	6.8712e-05	0.00230458	16	14	18	13	16
Q99PM9	UCK2_MOUSE	Uridine-cytidine kinase 2 (UCK 2) (EC 2.7.1.48) (Cytidine monophosphokinase 2) (Uridine monophosphokinase 2)	1.17223		1.39347	1.14759		1.0467	1.00887	1.02673	0.983479					1.32399	1.25312	0.851107	1.24088	0.992042	1.21767	1.04447	1.13397					1.23301	1.08539	1.13601	0.138839	0.394664	2		1	2
Q62186	SSRD_MOUSE	Translocon-associated protein subunit delta (TRAP-delta) (Signal sequence receptor subunit delta) (SSR-delta)	1.09542	0.994689	1.52312	1.04657	0.955087	0.959391	1.00099	1.0505	1.01069	0.991643	0.940397	1.01754	0.973333	0.977155	0.972196	0.915493	1.04171	0.93634	0.989071	0.927224	0.887081	0.946653	0.98374	0.981481	1.00101	1.10653	0.974343	1.13567	0.00744434	0.0647982	5	7	4	2	4
P97364	SPS2_MOUSE	Selenide, water dikinase 2 (EC 2.7.9.3) (Selenium donor protein 2) (Selenophosphate synthase 2)			1.14415	1.15391										1.04673	1.0815	0.990946	1.03337	1	0.942623	1.01617	0.989474					1.14902	1.01183	1.13558	0.00333123	0.0378536			2	2
P60710	ACTB_MOUSE	Actin, cytoplasmic 1 (Beta-actin) [Cleaved into: Actin, cytoplasmic 1, N-terminally processed]	1.34368	1.0478	1.5621	1.32991	0.915674	1.20203	1.11429	0.990099	1.06608	1.12163	1.01419	0.996101	1.10833	0.978193	0.962608	0.961771	1.1001	1.32538	1.09563	1.0903	1.15981	0.975941	1.01524	1.14912	1.09899	1.21778	1.07263	1.13532	0.0414012	0.191704	76	82	87	73	63
Q8BH79	ANO10_MOUSE	Anoctamin-10 (Transmembrane protein 16K)				0.950276														0.977896	0.809654	0.708895	0.874641					0.950276	0.837049	1.13527	0.462908	0.730489				1
Q61024	ASNS_MOUSE	Asparagine synthetase [glutamine-hydrolyzing] (EC 6.3.5.4) (Glutamine-dependent asparagine synthetase)	1.16757	1.18741	0.996374	1.1026	1.10907	1.04061	0.915271	0.929703	0.912536	0.949861	0.986755	0.974659	0.925833	0.916926	0.907958	0.965795	0.941606	0.980548	1.09381	0.933962	0.983732	1.25628	0.976626	1.04094	0.990909	1.11055	0.978332	1.13514	0.00272114	0.0329815	18	15	14	12	12
Q69ZQ2	ISY1_MOUSE	Pre-mRNA-splicing factor ISY1 homolog		1.11836								0.909935	1.00095	0.990253	1.04667													1.11836	0.985698	1.13459	0.148922	0.410084		1
Q9D8S4	ORN_MOUSE	Oligoribonuclease, mitochondrial (EC 3.1.-.-) (RNA exonuclease 2 homolog) (Small fragment nuclease)	0.919317	0.971927	0.969175	1.22099	0.99725	0.849746	0.856158	0.863366	0.799806	0.867224	0.880795	0.909357	0.889167	0.892004	0.91371	0.855131	0.890511	0.921309	0.743169	0.876011	0.974163	0.906904	0.980691	1.01559	0.975758	1.01066	0.89088	1.13445	0.004249	0.0443732	3	5	6	3	2
Q3TP92	CNEP1_MOUSE	CTD nuclear envelope phosphatase 1 (EC 3.1.3.16) (Serine/threonine-protein phosphatase dullard)					1.11366																	0.90795	1.04675	0.980507	0.99697	1.11366	0.981769	1.13434	0.152159	0.414676					1
Q00422	GABPA_MOUSE	GA-binding protein alpha chain (GABP subunit alpha)			1.11877	1.01342										1.01765	0.833174	0.938632	0.832117	1.02299	0.977231	0.948787	0.960766					1.06479	0.938823	1.13418	0.0782989	0.281211			1	1
Q9JLK7	CABP1_MOUSE	Calcium-binding protein 1 (CaBP1)	0.822343					0.667005	0.650246	0.749505	0.85034																	0.822343	0.725093	1.13412	0.427297	0.703177	1
O70311	NMT2_MOUSE	Glycylpeptide N-tetradecanoyltransferase 2 (EC 2.3.1.97) (Myristoyl-CoA:protein N-myristoyltransferase 2) (NMT 2) (Peptide N-myristoyltransferase 2) (Type II N-myristoyltransferase)	1.1505	1.0607	1.14325	1.1397	1.01833	1.11472	1.01675	0.957426	0.91448	1.0065	1.03974	0.882066	1.06167	1.06231	1.01534	0.966801	0.967675	1.04067	0.775956	0.985175	0.895694	0.950837	0.992886	0.947368	0.887879	1.10118	0.971015	1.13406	0.00391882	0.0418997	7	9	7	4	7
Q8K013	GTPBA_MOUSE	GTP-binding protein 10		0.930197	1.1233							0.92572	0.772942	0.78655	0.809167	1.15265	0.866731	0.934608	1.02815									1.0222	0.901742	1.13358	0.284554	0.577028		2	1
Q3TTA7	CBLB_MOUSE	E3 ubiquitin-protein ligase CBL-B (EC 2.3.2.27) (Casitas B-lineage lymphoma proto-oncogene b) (RING-type E3 ubiquitin transferase CBL-B) (SH3-binding protein CBL-B) (Signal transduction protein CBL-B)		1.28149	1.09519							1.16713	1.22611	0.927875	1.19917	1.01558	0.996165	0.877264	1.0073									1.18468	1.04513	1.13353	0.228468	0.512114		1	1
Q9D2R0	AACS_MOUSE	Acetoacetyl-CoA synthetase (EC 6.2.1.16)	1.05818	1.08422	1.07072	1.16259	1.15124	0.973604	0.856158	0.920792	0.875607	1.05664	1.01419	1.0117	1.05083	1.00312	0.932886	0.940644	0.938478	0.999116	0.942623	0.991914	1.00861	1.08787	0.986789	0.947368	0.983838	1.10456	0.97448	1.13348	0.000228916	0.00534989	6	5	5	3	6
Q8JZY4	MRPP3_MOUSE	Mitochondrial ribonuclease P catalytic subunit (EC 3.1.26.5) (Mitochondrial ribonuclease P protein 3) (Mitochondrial RNase P protein 3)			1.0136											0.936656	0.879195	0.875252	0.887383									1.0136	0.894288	1.13342	0.0375838	0.181174			1
Q8K1C0	ANGE2_MOUSE	Protein angel homolog 2	0.953452	1.06222	1.05712	0.947119		0.959391	1.07586	1.01386	1.0068	0.997214	1.0369	0.921053	0.909167	0.930426	1.24545	0.602616	0.875912	0.766578	0.571038	0.785714	0.744498					1.00348	0.885496	1.13324	0.256789	0.545688	5	3	1	1
P14211	CALR_MOUSE	Calreticulin (CRP55) (Calregulin) (Endoplasmic reticulum resident protein 60) (ERp60) (HACBP)	1.13576	1.20106	1.1233	1.09392	1.15399	1.02538	1.00788	1.01683	1.00777	1.02693	1.0596	1.02534	1.02833	1.03323	1.05081	0.982897	0.996872	1.0336	1.21949	0.958221	1.05933	0.967573	0.901423	0.869396	0.915152	1.14106	1.00691	1.13323	0.000898905	0.0144252	27	38	38	26	28
Q3TYX3	SMYD5_MOUSE	SET and MYND domain-containing protein 5 (EC 2.1.1.-) (Protein NN8-4AG) (Retinoic acid-induced protein 15)	1.09775	1.32701	1.03264	0.875296	1.05591	0.774619	0.962562	1.04059	0.919339	0.89415	0.982971	0.995127	1.0725	0.873313	0.893576	0.907445	0.959333	1.00796	1.03552	0.928571	0.85933	0.975941	1.00508	0.866472	0.955556	1.06812	0.942736	1.133	0.014975	0.102893	3	5	6	2	2
Q9D1I6	RM14_MOUSE	39S ribosomal protein L14, mitochondrial (L14mt) (MRP-L14)		1.20941	0.862194							0.948004	1.0369	0.912281	0.906667	0.791277	0.882071	0.794769	0.965589									1.02115	0.901308	1.13296	0.22906	0.512896		1	1
Q9CRB6	TPPP3_MOUSE	Tubulin polymerization-promoting protein family member 3	1.12025	1.1085	0.952856	0.961326	1.05408	0.867005	0.939901	0.961386	0.854227	0.888579	0.943236	0.959064	0.971667	0.866044	0.916587	0.945674	0.935349	0.824934	0.851548	0.947439	0.989474	0.910042	0.889228	0.897661	0.969697	1.03696	0.915281	1.13295	0.000213231	0.00504355	12	12	12	11	12
Q04735	CDK16_MOUSE	Cyclin-dependent kinase 16 (EC 2.7.11.22) (CRK5) (Cell division protein kinase 16) (PCTAIRE-motif protein kinase 1) (Serine/threonine-protein kinase PCTAIRE-1)	1.10473	1.05615	1.02539	1.22021		0.908629	0.957635	0.939604	1.00875	1.03157	0.982971	0.980507	0.968333	0.979232	0.977948	0.923541	0.952033	1.01415	0.961749	1.00943	0.937799					1.0992	0.970299	1.13284	9.67926e-05	0.00286714	2	5	9	1
P26339	CMGA_MOUSE	Chromogranin-A (CgA) [Cleaved into: Pancreastatin; Beta-granin; WE-14; Catestatin; GE-25; Serpinin-RRG; Serpinin (AL26); p-Glu serpinin precursor]	1.07448	1.32322	1.0272	0.985004	0.955087	0.885279	0.97734	0.806931	0.85034	1.00186	1.11826	1.11501	0.8875	0.855659	0.816874	0.770624	0.849844	1.03006	1.16485	0.919137	1.18469	0.855649	0.932927	0.984405	0.954545	1.0656	0.940829	1.13261	0.0615902	0.241147	3	2	1	2	1
E9Q7G0	NUMA1_MOUSE	Nuclear mitotic apparatus protein 1 (Nuclear mitotic apparatus protein) (NuMA protein)	1.01552	1.09332	1.10245	1.12628	1.055	0.886294	0.960591	0.99604	0.934888	0.879294	0.905393	0.881092	0.936667	0.948079	0.958773	0.943662	0.940563	0.949602	1.00273	1.0027	1.06316	0.975941	0.950203	0.983431	0.955556	1.0778	0.951725	1.13247	1.75072e-05	0.000833026	15	16	19	17	18
Q9JJ61	GLT16_MOUSE	Polypeptide N-acetylgalactosaminyltransferase 16 (EC 2.4.1.41) (Polypeptide GalNAc transferase 16) (GalNAc-T16) (Polypeptide GalNAc transferase-like protein 1) (GalNAc-T-like protein 1) (pp-GaNTase-like protein 1) (Polypeptide N-acetylgalactosaminyltransferase-like protein 1) (Protein-UDP acetylgalactosaminyltransferase-like protein 1) (UDP-GalNAc:polypeptide N-acetylgalactosaminyltransferase-lik…		1.38619		1.10339	1.05591					1.1792	1.16651	1.03606	1.0875					1.00973	0.874317	1.01482	0.90622	1.0931	1.04878	0.95809	1.10707	1.17326	1.03608	1.1324	0.0834373	0.291204		2		1	1
Q7TNP2	2AAB_MOUSE	Serine/threonine-protein phosphatase 2A 65 kDa regulatory subunit A beta isoform (PP2A subunit A isoform PR65-beta) (PP2A subunit A isoform R1-beta)			1.14143											1.00935	1.01246	0.997988	1.01251									1.14143	1.00806	1.13231	0.000510063	0.00979784			1
Q80TV8	CLAP1_MOUSE	CLIP-associating protein 1 (Cytoplasmic linker-associated protein 1)	1.09542	1.12747	1.06437	1.03157	1.08891	0.965482	1.02562	1.02475	1.03984	0.950789	0.984863	0.993177	0.984167	0.959502	0.950144	0.939638	0.987487	0.871795	0.893443	0.873315	0.901435	0.930962	0.919715	0.952242	0.974747	1.08107	0.954994	1.13202	3.18964e-05	0.00127165	35	33	30	24	25
Q6NZC7	S23IP_MOUSE	SEC23-interacting protein	1.01707	1.05159	1.03989	1.07814	1.14757	0.937056	0.923153	0.930693	0.912536	0.961931	0.935667	0.937622	0.91	0.970924	0.962608	0.869215	0.931178	0.931034	0.897086	0.948787	0.911962	0.997908	1.01626	0.938596	1.02424	1.06593	0.941689	1.13193	4.30417e-06	0.00027841	9	6	10	9	7
Q9CPT4	MYDGF_MOUSE	Myeloid-derived growth factor (MYDGF)	1.12723	1.08725	1.07344	0.995264	1.18607	1.02538	0.975369	0.977228	0.898931	0.924791	0.957427	1.04776	0.896667	0.979232	0.952061	0.927565	0.899896	0.906278	1.02732	0.966307	1.03349	1.02301	0.985772	0.890838	1.02929	1.09203	0.964861	1.1318	0.000219785	0.00516005	3	1	3	3	3
Q8VIM9	IRGQ_MOUSE	Immunity-related GTPase family Q protein	1.15516	1.12291	1.0417	1.09787	1.14849	0.936041	1.13103	0.976238	0.895044	1.00557	0.94702	1.11501	1.02917	0.933541	1.03931	1.03722	0.986444	1.15473	0.979964	1.00674	1.01627	0.929916	0.821138	0.884016	0.90404	1.11245	0.982953	1.13175	0.00519814	0.0503069	10	13	11	11	6
Q9WTI7	MYO1C_MOUSE	Unconventional myosin-Ic (Myosin I beta) (MMI-beta) (MMIb)	1.12258	0.913505	1.34995	1.32518		1.06497	1.11133	1.01485	1.16035	0.909935	0.984863	1.01949	1.10333	1.01661	0.926174	1.04427	1.07925	1.08576	0.92623	1.06873	0.977033					1.1638	1.02841	1.13165	0.0373366	0.180119	2	1	3	1
Q63959	KCNC3_MOUSE	Potassium voltage-gated channel subfamily C member 3 (KSHIIID) (Voltage-gated potassium channel subunit Kv3.3)	1.03879			1.19337		1.06904	0.949754	0.889109	1.05831									0.990274	0.96357	0.971698	0.993301					1.1134	0.984131	1.13135	0.0436795	0.197843	2			2
Q60864	STIP1_MOUSE	Stress-induced-phosphoprotein 1 (STI1) (mSTI1) (Hsc70/Hsp90-organizing protein) (Hop)	1.18309	1.08953	1.09429	1.09234	1.17415	1.00203	0.993103	0.965347	1.00486	1.00464	1.01703	0.949318	0.956667	1.02804	1.04027	1.02012	0.972888	0.992042	1.13479	0.966307	1.01148	1.03452	0.91565	0.92885	0.986869	1.12589	0.995204	1.13131	1.78722e-05	0.000833026	54	52	54	56	53
Q8BH43	WASF2_MOUSE	Wiskott-Aldrich syndrome protein family member 2 (WASP family protein member 2) (Protein WAVE-2)	1.14973	1.10243	1.35086	0.857143	0.941338	0.764467	1.36453	1.60099	0.998056	1.07799	0.982971	1.01949	1.02	1.06957	1.07287	1	0.931178	0.661362	0.546448	0.865229	0.733014	0.955021	0.917683	0.919103	0.854545	1.06677	0.943067	1.13117	0.284443	0.576986	1	3	3	2	4
Q99NF2	NSMF_MOUSE	NMDA receptor synaptonuclear signaling and neuronal migration factor (Juxtasynaptic attractor of caldendrin on dendritic boutons protein) (Jacob protein) (Nasal embryonic luteinizing hormone-releasing hormone factor) (Nasal embryonic LHRH factor)	1.01939	0.967375	1.08613	1.21863	1.23281	0.947208	0.88867	0.937624	0.895044	0.94429	0.953642	0.940546	0.919167	1.01142	0.996165	0.915493	1.03545	0.935455	0.888889	0.998652	0.936842	1.06695	1.16667	1.08674	1.03232	1.09981	0.972339	1.1311	0.00534238	0.051389	4	3	4	4	6
Q99KN2	CIAO1_MOUSE	Probable cytosolic iron-sulfur protein assembly protein CIAO1 (WD repeat-containing protein 39)		1.04704								0.881151	0.958373	0.917154	0.948333													1.04704	0.925757	1.13101	0.0621607	0.242484		1
Q8R3L2	TCF25_MOUSE	Transcription factor 25 (TCF-25) (Nuclear localized protein 1)	0.850272	0.990137	1.08432	1.3678	1.06324	0.518782	0.985222	1.41089	1.0068	0.967502	0.902554	1.0848	0.918333	0.685358	0.80441	0.594567	0.977059	1.20778	0.928051	1.23585	1.05455	0.858787	1.0122	1.05263	0.982828	1.05831	0.935884	1.13081	0.289336	0.581516	1	4	2	1	2
Q68FE6	RIPR1_MOUSE	Rho family-interacting cell polarization regulator 1	1.02793	1.02049	1.03536	1.08208		1.05787	0.872906	0.859406	0.770651	0.996286	0.941343	0.831384	0.940833	0.956386	1.0326	0.950704	0.962461	0.928382	0.87796	0.938005	0.864115					1.04119	0.920963	1.13055	0.00936757	0.0744123	2	4	2	2
Q9R0L6	PCM1_MOUSE	Pericentriolar material 1 protein (PCM-1) (mPCM-1)	1.01552		0.813237		1.09808	0.84264	0.881773	0.964356	0.87172					0.761163	0.802493	0.861167	0.92805					0.82636	0.792683	0.878168	0.885859	0.967933	0.856282	1.13039	0.0473432	0.206367	1		1		1
Q505D7	OPA3_MOUSE	Optic atrophy 3 protein homolog	1.13111	1.19196	1.02267	1.13418	0.999083	1.03756	1.17833	1.11287	1.19436	0.859796	0.982971	1.09747	1.06667	0.82243	0.794823	0.831992	0.915537	0.923961	1.26047	0.919137	1.03828	0.829498	0.82622	0.934698	0.90101	1.09334	0.967228	1.13039	0.0742975	0.272284	3	4	2	2	3
Q8K209	AGRG1_MOUSE	Adhesion G-protein coupled receptor G1 (G-protein coupled receptor 56) (Serpentine receptor cyt28) [Cleaved into: ADGRG1 N-terminal fragment (ADGRG1 NT) (GPR56 N-terminal fragment) (GPR56 NT) (GPR56(N)) (GPR56 extracellular subunit) (GPR56 subunit alpha); ADGRG1 C-terminal fragment (ADGRG1-CT) (GPR56 C-terminal fragment) (GPR56 CT) (GPR56(C)) (GPR56 seven-transmembrane subunit) (GPR56 7TM) (GPR56…	1.01939			1.00316		0.945178	0.919212	0.921782	0.847425									0.966401	0.770492	0.923181	0.879426					1.01124	0.89461	1.13037	0.0527955	0.219169	2			1
Q9JI99	SGPP1_MOUSE	Sphingosine-1-phosphate phosphatase 1 (SPP) (SPPase1) (mSPP1) (EC 3.1.3.-) (Sphingosine-1-phosphatase 1)			1.06256											1.25649	0.874401	0.884306	0.803962									1.06256	0.940106	1.13025	0.618747	0.821411			1
Q921M4	GOGA2_MOUSE	Golgin subfamily A member 2 (130 kDa cis-Golgi matrix protein) (GM130)	1.02095	1.00986	1.03626	1.21942	1.11182	0.973604	1.0197	0.978218	0.910593	0.991643	0.923368	1.01852	0.9375	0.998962	0.962608	0.942656	0.944734	0.971706	0.791439	1.02022	0.926316	0.962343	0.929878	0.933723	0.946465	1.07692	0.952843	1.13022	0.000495145	0.00962798	9	8	6	3	10
Q63829	COMD3_MOUSE	COMM domain-containing protein 3 (Bmi-1 upstream gene protein) (Bup protein)	1.0993	1.13354	1.04352	0.994475	1.19157	0.973604	1.00197	0.986139	0.980564	1.01671	0.994324	1.02437	1.03667	1.00727	0.995206	0.979879	0.986444	0.941645	0.896175	0.796496	0.98756	0.858787	1.05285	0.955166	0.867677	1.09032	0.964771	1.13013	0.00204223	0.0270265	2	6	4	4	3
P06797	CATL1_MOUSE	Procathepsin L (EC 3.4.22.15) (Cathepsin L1) (Major excreted protein) (MEP) (p39 cysteine proteinase) [Cleaved into: Cathepsin L; Cathepsin L heavy chain; Cathepsin L light chain]	0.972071	0.858877	1.11877	1.12865	1.15582	0.922843	0.861084	0.848515	0.82896	0.994429	0.913907	0.77193	0.981667	1.01869	0.957814	0.836016	1.02503	1.02034	0.978142	1.00809	1.00191	0.780335	0.817073	0.901559	1.02626	1.04031	0.920654	1.12997	0.026326	0.14847	5	4	3	6	4
Q5SW19	CLU_MOUSE	Clustered mitochondria protein homolog	1.08999	1.08498	1.0544	1.11839	1.09258	0.928934	0.84532	0.920792	0.901846	0.973073	0.947966	0.964912	0.955	0.96054	0.981783	0.903421	0.972888	1.02299	1.0255	0.97035	1.01053	1.01255	0.962398	1.00877	1.00808	1.08787	0.962782	1.12993	2.00722e-05	0.000911277	6	9	11	11	8
Q5XJV6	LMTK3_MOUSE	Serine/threonine-protein kinase LMTK3 (EC 2.7.11.1) (Apoptosis-associated tyrosine kinase 3) (Lemur tyrosine kinase 3)	1.08611	1.02352	1.18132	1.24388	1.1879	1.02234	1.05419	1.07426	1.02041	0.946147	0.952696	0.998051	0.946667	1.08204	1.10259	1.07445	0.978102	0.973475	0.908015	1.11321	1.01531	1.00837	1.03049	1.02242	0.921212	1.14177	1.01055	1.12986	0.000750172	0.0126809	10	5	6	5	5
O88811	STAM2_MOUSE	Signal transducing adapter molecule 2 (STAM-2) (Hrs-binding protein)	1.06284	1.03566	1.00272	0.972376		0.892386	0.923153	0.929703	0.94655	0.76416	0.871334	0.817739	0.879167	0.909657	0.946309	0.852113	0.95829	0.953139	0.894353	0.978437	0.925359					1.01783	0.900894	1.1298	0.0021464	0.0278242	2	2	2	4
Q64331	MYO6_MOUSE	Unconventional myosin-VI (Protein twist) (Unconventional myosin-6)	1.15516	0.936267	1.81505	1.18785	0.870761	1.10457	1.10345	0.982178	0.980564	1.06128	0.988647	0.946394	1.0825	1.02285	0.93001	0.990946	0.980188	1.21043	1.03825	1.07951	1.13589	0.908996	0.906504	1.00975	0.992929	1.15217	1.01994	1.12965	0.0910729	0.308064	18	15	28	15	15
Q5SYD0	MYO1D_MOUSE	Unconventional myosin-Id	1.23041	0.801973	1.87035	1.16101	0.906508	1.09137	1.20985	1	0.969874	1.03157	0.914853	0.865497	1.10583	1.00312	0.866731	1.00604	1.0073	1.14324	0.89071	1.07547	1.08134	0.906904	0.872967	1.18713	1.09596	1.14201	1.01094	1.12965	0.157067	0.42178	16	14	18	14	10
Q80U23	SNPH_MOUSE	Syntaphilin	1.07836	1.00152	1.09248	1.1618	1.15215	1.02538	0.9133	0.882178	0.965015	1.01021	0.92526	0.865497	0.900833	0.981308	0.900288	1.02817	0.89781	1.33068	0.918944	1.1469	0.784689	1.07113	0.997967	1.04483	0.933333	1.09571	0.969978	1.12962	0.0316365	0.164376	8	9	8	7	7
A2AAY5	SPD2B_MOUSE	SH3 and PX domain-containing protein 2B (Factor for adipocyte differentiation 49) (Tyrosine kinase substrate with four SH3 domains)			1.18586											1.0945	0.959732	1.14085	1.01356									1.18586	1.04981	1.12959	0.253441	0.541469			2
Q8BUV8	GP107_MOUSE	Protein GPR107	0.992242	1.2352	0.961922	1.07893		0.974619	0.968473	0.922772	0.964043	1.00743	0.923368	1.09747	1.01	1.03011	0.889741	0.991952	0.882169	0.932803	0.765938	0.920485	0.816268					1.06199	0.940189	1.12955	0.0307657	0.161894	2	1	2	1
Q925H0	ASIC2_MOUSE	Acid-sensing ion channel 2 (ASIC2) (Amiloride-sensitive brain sodium channel) (Amiloride-sensitive cation channel 1, neuronal) (Brain sodium channel 1) (BNC1) (BNaC1)		0.918058								0.87558	0.723746	0.853801	0.806667													0.918058	0.812799	1.1295	0.288352	0.580739		1
P50428	ARSA_MOUSE	Arylsulfatase A (ASA) (EC 3.1.6.8) (Cerebroside-sulfatase)	1.05974	1.21244	1.0825	1.10103	0.993584	0.983756	0.928079	0.89703	0.943635	0.929434	0.981079	0.896686	1.0425	0.894081	0.878236	0.879276	1.03441	1.04156	1.04554	0.995957	0.961722	0.966527	1.01931	1.01852	0.955556	1.08757	0.963007	1.12935	0.000700295	0.0121955	5	6	6	7	5
Q3UMB9	WASC4_MOUSE	WASH complex subunit 4 (WASH complex subunit SWIP)	1.04965	1.03338	1.08069	1.0884	1.16499	0.983756	0.988177	0.939604	0.94655	0.909935	0.907285	0.890838	0.920833	0.941848	0.934803	0.977867	0.942649	0.903625	0.870674	1.01887	0.878469	1.14854	0.997967	1.06628	1.05152	1.08249	0.958684	1.12914	0.00142209	0.0203872	12	9	11	9	3
Q9CRC6	BORC7_MOUSE	BLOC-1-related complex subunit 7	1.02793	1.48179				0.99797	0.930049	0.911881	0.937804	1.21077	1.31693	1.07115	1.50333													1.23417	1.09308	1.12908	0.454048	0.724443	2	1
Q9CQU5	ZWINT_MOUSE	ZW10 interactor (ZW10-interacting protein 1) (Zwint-1)	1.0287	1.12064	1.03898	1.15391	1.01833	0.881218	1.05813	1.04455	0.958212	0.842154	0.929991	1.05556	0.873333	0.895119	0.985618	1.00101	0.920751	0.912467	0.938069	0.967655	0.92823	0.973849	0.942073	0.954191	0.944444	1.07074	0.948629	1.12873	0.000557759	0.0103989	7	6	4	6	7
Q8K1X1	WDR11_MOUSE	WD repeat-containing protein 11 (Bromodomain and WD repeat-containing protein 2)	1.06827	0.997724	1.01723	1.22415	1.07608	0.991878	0.951724	0.969307	0.968902	0.936862	0.919584	0.890838	0.885833	0.995846	0.96836	0.940644	0.936392	0.900088	0.870674	0.940701	0.961722	1	1.07215	0.946394	1.00303	1.07388	0.951429	1.12871	0.00025446	0.00571993	8	6	8	3	4
O54951	SEM6B_MOUSE	Semaphorin-6B (Semaphorin VIB) (Sema VIB) (Semaphorin-N) (Sema N)					1.11732																	1.0251	1.03252	0.935673	0.969697	1.11732	0.989935	1.12868	0.104143	0.334258					1
Q9JJJ7	PORCN_MOUSE	Protein-serine O-palmitoleoyltransferase porcupine (mPORC) (EC 2.3.1.250)	1.01396					1.07208	0.825616	0.814851	0.90379																	1.01396	0.898541	1.12846	0.455357	0.724797	1
Q9JMG3	TMUB1_MOUSE	Transmembrane and ubiquitin-like domain-containing protein 1 (Hepatocyte odd protein shuttling protein) [Cleaved into: iHOPS]			1.32729	1.01342	1.07699									1.27726	1.14477	1.14688	1.05422	1.02829	0.702186	1.03774	0.867943	1	0.885163	1.0848	0.937374	1.1315	1.00286	1.12828	0.249395	0.536891			1	1	1
Q4VAA2	CDV3_MOUSE	Protein CDV3 (Carnitine deficiency-associated protein 3) (Tyrosine-phosphorylated protein 36) (TPP36)	0.965865	0.92261	1.2466	1.20442	1.08616	0.973604	1.09655	1.05743	1.00777	0.824513	0.941343	0.938596	0.9275	0.898235	1.06616	0.972837	1.00938	0.870911	0.8898	0.967655	0.955024	0.917364	0.925813	0.949318	0.959596	1.07762	0.955282	1.12807	0.0084519	0.0705884	5	3	4	6	5
Q6ZWY3	RS27L_MOUSE	40S ribosomal protein S27-like				1.04262														0.779841	0.979964	0.845013	1.13014					1.04262	0.924279	1.12804	0.558239	0.790236				1
Q60900	ELAV3_MOUSE	ELAV-like protein 3 (Hu-antigen C) (HuC)	1.0962	1.02049	1.09519	1.15627	1.10816	0.982741	0.97734	0.910891	0.988338	1.013	0.976348	1.01949	0.975833	0.909657	0.941515	0.887324	0.960375	1.01857	0.972678	0.983827	0.982775	1.01151	0.946138	0.976608	0.983838	1.09438	0.970282	1.1279	2.97951e-06	0.000205574	9	9	3	3	2
A2BE28	LAS1L_MOUSE	Ribosomal biogenesis protein LAS1L (Protein LAS1 homolog)		0.904401			1.17324					0.817084	0.981079	0.805068	0.82									1.0523	1.10671	0.852827	0.921212	1.03008	0.913327	1.12784	0.284253	0.576794		1			1
Q921L5	COG2_MOUSE	Conserved oligomeric Golgi complex subunit 2 (COG complex subunit 2) (Component of oligomeric Golgi complex 2) (Low density lipoprotein receptor defect C-complementing protein)	1.08534	1.18892	0.928377	1.11129	0.957837	1.02132	0.931034	1.01584	0.992225	0.987929	0.975402	0.92885	1.10333	0.86812	0.768936	0.915493	0.900938	0.833775	0.802368	0.959569	1.01148	0.906904	0.944106	0.830409	0.990909	1.04981	0.93082	1.12784	0.0169427	0.11095	2	2	1	1	1
Q8R059	GALE_MOUSE	UDP-glucose 4-epimerase (EC 5.1.3.2) (Galactowaldenase) (UDP-N-acetylglucosamine 4-epimerase) (UDP-GlcNAc 4-epimerase) (EC 5.1.3.7) (UDP-galactosamine 4-epimerase) (UDP-GalNAc 4-epimerase) (UDP-galactose 4-epimerase)	1.06362	0.969651	1.04442	1.1618		1.23046	0.807882	0.821782	0.809524	0.922006	0.866604	0.910331	0.856667	0.877466	0.917546	1.01308	0.993743	1.04509	0.92714	1.06873	1.03923					1.05767	0.938051	1.12752	0.0684815	0.258088	1	2	1	1
Q9WVM3	APC7_MOUSE	Anaphase-promoting complex subunit 7 (APC7) (Cyclosome subunit 7) (Prediabetic NOD sera-reactive autoantigen)	1.10473	1.05159	1.56664	1.21073		1.1533	1.267	1.27129	1.11759	1.065	0.934721	1.04386	1.02333	0.990654	0.950144	1.09356	1.08759	1.1786	0.906193	0.947439	1.38182					1.21837	1.08058	1.12751	0.123424	0.369964	1	1	1	1
P17710	HXK1_MOUSE	Hexokinase-1 (EC 2.7.1.1) (Hexokinase type I) (HK I) (Hexokinase, tumor isozyme)	1.08456	0.990895	1.11514	1.05762	1.17415	0.97868	0.885714	0.925743	0.927114	1.00929	0.895932	0.879142	0.910833	0.90135	0.935762	1.00503	0.996872	1.01768	0.848816	1.09299	0.908134	1.0795	0.887195	1.09844	1.08384	1.08276	0.960329	1.12749	0.00569519	0.0536011	40	31	42	28	36
Q9CR27	WASC3_MOUSE	WASH complex subunit 3 (Coiled-coil domain-containing protein 53)	1.04965	0.989378	1.02811	1.07498	0.960587	0.805076	0.856158	0.934653	0.859086	0.959146	0.977294	0.968811	0.924167	0.827622	0.837009	0.855131	0.92805	0.846154	0.795082	0.925876	0.943541	0.955021	0.99187	0.962963	0.980808	1.01971	0.90448	1.1274	0.00179086	0.0243089	3	1	3	1	2
Q9JMB0	GKAP1_MOUSE	G kinase-anchoring protein 1 (cGMP-dependent protein kinase-anchoring protein of 42 kDa)					1.06874																	1.03033	0.882114	0.975634	0.911111	1.06874	0.94807	1.12728	0.221189	0.504177					1
Q01730	RSU1_MOUSE	Ras suppressor protein 1 (RSP-1) (Rsu-1)	1.00543	1.03642	0.988214	1.16101	1.08158	0.870051	0.878818	0.888119	0.87172	0.97493	0.957427	0.95614	0.928333	0.949117	0.919463	0.905433	0.910323	0.953139	0.920765	1.01213	0.924402	0.968619	1.04065	0.935673	0.935354	1.05275	0.934056	1.12708	8.43921e-05	0.00261081	7	13	11	8	6
P50285	FMO1_MOUSE	Dimethylaniline monooxygenase [N-oxide-forming] 1 (EC 1.14.13.8) (Dimethylaniline oxidase 1) (Hepatic flavin-containing monooxygenase 1) (FMO 1)		1.10167								0.93779	1.03027	0.922027	1.025													1.10167	0.977533	1.12699	0.163305	0.432298		1
Q8K4Q7	CERK1_MOUSE	Ceramide kinase (mCERK) (EC 2.7.1.138) (Acylsphingosine kinase)			1.03898											0.880582	0.919463	1.02918	0.86757									1.03898	0.922092	1.12677	0.261056	0.549151			1
A2AF47	DOC11_MOUSE	Dedicator of cytokinesis protein 11 (Activated Cdc42-associated guanine nucleotide exchange factor) (ACG) (Zizimin-2)		1.16085								1.06221	0.983917	1.0692	1.00833													1.16085	1.03029	1.12673	0.0774405	0.279093		1
O08919	NUMBL_MOUSE	Numb-like protein	1.07292	1.04173	1.00453	1.08919	1.0275	0.944162	0.949754	0.99901	1.06511	0.912721	0.910123	0.960039	0.933333	0.915888	0.901246	0.925553	0.956204	0.974359	0.870674	0.942049	0.907177	0.867155	0.859756	0.926901	0.885859	1.04673	0.929205	1.12648	5.14222e-05	0.00184161	10	14	13	11	12
Q65Z40	WAPL_MOUSE	Wings apart-like protein homolog (Dioxin-inducible factor 2) (DIF-2) (WAPL cohesin release factor)				1.17522														1.08223	1.03825	0.994609	1.06029					1.17522	1.04334	1.1264	0.0600861	0.237312				1
E9PZQ0	RYR1_MOUSE	Ryanodine receptor 1 (RYR-1) (RyR1) (Skeletal muscle calcium release channel) (Skeletal muscle ryanodine receptor) (Skeletal muscle-type ryanodine receptor) (Type 1 ryanodine receptor)		1.37936								1.24884	1.21949	1.41326	1.045													1.37936	1.22463	1.12635	0.453673	0.724209		1
Q8BVD5	MPP7_MOUSE	MAGUK p55 subfamily member 7		1.76024	1.19674							1.32683	1.68496	1.1384	1.475	1.30633	1.45733	0.744467	1.43066									1.45139	1.2888	1.12616	0.567438	0.795114		1	1
B2RXR6	ANR44_MOUSE	Serine/threonine-protein phosphatase 6 regulatory ankyrin repeat subunit B (PP6-ARS-B) (Serine/threonine-protein phosphatase 6 regulatory subunit ARS-B) (Ankyrin repeat domain-containing protein 44)	1.02017		1.18223		1.05408	1.02843	0.877833	0.964356	0.827017					0.954309	0.927133	0.917505	1.00938					1.11088	0.992886	0.951267	1.01919	1.0833	0.962343	1.12569	0.0348797	0.172736	1		1		1
O88559	MEN1_MOUSE	Menin					1.00092																	0.953975	0.914634	0.925926	0.773737	1.00092	0.889178	1.12567	0.343637	0.632128					1
Q80U87	UBP8_MOUSE	Ubiquitin carboxyl-terminal hydrolase 8 (EC 3.4.19.12) (Deubiquitinating enzyme 8) (Ubiquitin isopeptidase Y) (mUBPy) (Ubiquitin thioesterase 8) (Ubiquitin-specific-processing protease 8)	1.10396	1.10319	1.24841	1.00079	0.967003	0.916751	0.972414	1.02475	0.955296	1.02971	0.964049	0.984405	0.97	0.984424	0.967402	0.964789	0.931178	0.875332	0.896175	0.979784	0.911005	0.820084	1.02642	0.979532	1.07677	1.0803	0.959778	1.12558	0.00262133	0.0321404	8	8	9	10	6
Q9Z1X2	PTSS2_MOUSE	Phosphatidylserine synthase 2 (PSS-2) (PtdSer synthase 2) (EC 2.7.8.29) (Serine-exchange enzyme II)	1.04189	1.05008		1.09313	0.985335	1.01218	0.887685	0.949505	0.964043	0.939647	0.936613	0.942495	0.965					0.915119	0.834244	0.911051	0.842105	0.953975	1.01626	0.860624	0.908081	1.0419	0.925977	1.12519	0.00130041	0.0189502	2	1		1	1
P14824	ANXA6_MOUSE	Annexin A6 (67 kDa calelectrin) (Annexin VI) (Annexin-6) (Calphobindin-II) (CPB-II) (Chromobindin-20) (Lipocortin VI) (Protein III) (p68) (p70)	1.30877	1.03414	0.918404	0.846093	0.67736	0.947208	0.714286	0.871287	1.13994	0.827298	0.620624	0.745614	0.936667	1.00415	0.650048	0.861167	0.952033	0.974359	0.759563	1.09838	0.94067	0.575314	0.679878	0.79922	0.789899	0.934422	0.83047	1.12517	0.248569	0.535944	11	18	15	5	6
Q64378	FKBP5_MOUSE	Peptidyl-prolyl cis-trans isomerase FKBP5 (PPIase FKBP5) (EC 5.2.1.8) (51 kDa FK506-binding protein) (51 kDa FKBP) (FKBP-51) (FK506-binding protein 5) (FKBP-5) (Rotamase)	1.11171	1.14112	1.09973	0.921073	1.14024	0.991878	0.987192	0.965347	0.841594	1.01021	0.962157	0.919103	0.876667	1.07061	1.13806	1.03018	0.955162	0.979664	0.860656	0.863881	0.877512	1.05858	0.943089	0.945419	0.969697	1.07939	0.95945	1.12501	0.00811276	0.0685691	7	4	6	5	6
Q8R1N4	NUDC3_MOUSE	NudC domain-containing protein 3	1.24593	1.04401	1.07434	1.17206	1.13657	1.03452	1.0069	0.910891	0.902818	1.10306	1.035	0.984405	1.04333	1.02181	0.987536	1.03622	0.900938	1.06631	1.04007	0.973046	1.02584	1.10356	0.997967	0.996101	0.992929	1.13234	1.00662	1.1249	0.00063634	0.0114403	11	13	10	10	11
Q3U5F4	YRDC_MOUSE	YrdC domain-containing protein, mitochondrial (Ischemia/reperfusion-inducible protein) (mIRIP)	1.13344	1.15099	1.04714	1.07814	0.950504	1.0264	0.928079	0.823762	0.901846	0.954503	0.985809	0.920078	0.923333	0.974039	0.923298	0.945674	0.954119	0.987622	1.05009	0.929919	1.0134	1.00941	0.890244	0.954191	0.950505	1.0696	0.95094	1.12478	0.000636737	0.0114403	1	1	2	1	1
P56873	ZNRD2_MOUSE	Protein ZNRD2 (Autoantigen p27 homolog) (Protein C184L) (Sjoegren syndrome/scleroderma autoantigen 1 homolog) (Zinc ribbon domain-containing protein 2)	1.0737	1.05235	1.16863	1.11365	1.47296	0.942132	0.935961	0.968317	0.907677	0.915506	1.05487	0.952242	0.914167	1.00104	1.03643	0.990946	0.965589	1.06897	1.17395	0.991914	0.934928	1.08473	1.54167	1.3655	1.22222	1.16717	1.03782	1.12464	0.108274	0.344207	2	2	2	3	2
Q6NS82	RETR2_MOUSE	Reticulophagy regulator 2		0.98786	1.09519	1.23599	1.17874					1.00557	1.035	0.978558	1.04833	1.07477	1.15244	0.904427	1.04484	0.899204	0.92714	0.881402	1.1866	0.982218	1.0122	0.853801	1.02121	1.12048	0.996441	1.12448	0.0378079	0.181955		3	1	3	2
Q8K224	NAT10_MOUSE	RNA cytidine acetyltransferase (EC 2.3.1.-) (18S rRNA cytosine acetyltransferase) (N-acetyltransferase 10)	0.936385	1.10091	1.02357	0.899763	1.04675	0.925888	0.872906	0.90297	0.875607	0.909006	0.879849	0.923977	0.869167	0.846314	0.858102	0.912475	0.843587	0.938992	0.79235	0.812668	0.777033	0.961297	0.981707	1.00195	0.918182	0.998755	0.888302	1.12434	0.00283631	0.0338233	1	3	3	2	3
Q9QZD9	EIF3I_MOUSE	Eukaryotic translation initiation factor 3 subunit I (eIF3i) (Eukaryotic translation initiation factor 3 subunit 2) (TGF-beta receptor-interacting protein 1) (TRIP-1) (eIF-3-beta) (eIF3 p36)	1.13499	1.03263	1.08794	1.12865	1.07058	0.964467	0.984236	1.04653	0.995141	0.953575	0.964049	0.95614	0.935833	1.01246	1.03931	0.93662	1.03128	0.954023	0.901639	0.938005	0.919617	0.969665	1.00407	0.97271	0.932323	1.09029	0.969795	1.12425	7.90166e-06	0.000459529	10	11	9	7	7
Q99M28	RNPS1_MOUSE	RNA-binding protein with serine-rich domain 1	0.912335	0.889226	1.28105	1.00237	1.02658	0.870051	0.976355	0.965347	1.09038	1	0.955535	0.871345	1.05917	1.04881	1.09971	0.997988	0.789364	1.11671	0.982696	0.623989	1.24785	1.03661	0.578252	0.645224	0.531313	1.01352	0.901538	1.12421	0.309145	0.601132	2	1	3	2	2
Q8CGU1	CACO1_MOUSE	Calcium-binding and coiled-coil domain-containing protein 1 (Coiled-coil coactivator protein)	1.21257	1.13429	1.27833	1.05209	1.11641	1.00305	1.13399	1.13069	1.06122	1.01021	1.00284	1.00195	1.0375	1.1433	0.982742	1.05835	1.00209	0.987622	1.11111	0.974394	1.09474	1.01046	0.903455	1.01462	0.943434	1.15609	1.02843	1.12412	0.00161151	0.0224328	9	9	6	7	6
Q9JJA2	COG8_MOUSE	Conserved oligomeric Golgi complex subunit 8 (COG complex subunit 8) (Component of oligomeric Golgi complex 8)	1.06982	1.16995	0.980961	1.1989	1.03116	1.01523	1.03054	0.955446	1.04179	0.903435	0.922422	0.923002	0.941667	0.778816	1.01055	0.843058	1.02711	0.961981	0.981785	1.09434	1.19809	0.830544	0.982724	1.05263	0.942424	1.08705	0.967403	1.12368	0.0240581	0.140039	3	4	3	1	1
Q7TQK5	CCD93_MOUSE	Coiled-coil domain-containing protein 93	1.00621	1.03718	0.93563	1.09234	1.09258	0.954315	0.947783	0.931683	0.942663	0.921077	0.940397	0.967836	0.899167	0.90135	0.88303	0.839034	0.924922	0.910698	0.871585	0.933962	0.934928	0.917364	0.912602	0.892788	0.938384	1.03108	0.91778	1.12345	8.8581e-06	0.000501352	7	8	6	8	10
Q02257	PLAK_MOUSE	Junction plakoglobin (Desmoplakin III) (Desmoplakin-3)	1.18774	1.12519	1.08432	0.973954	1.00275	0.88934	0.960591	1.00396	0.933916	0.950789	0.999054	0.974659	1.07833	0.969886	0.957814	0.963783	0.92805	0.923077	1.06648	0.932615	1.12153	0.92364	0.771341	0.905458	0.886869	1.07193	0.954184	1.1234	0.00803289	0.0679846	11	9	6	7	6
Q9D8V0	HM13_MOUSE	Minor histocompatibility antigen H13 (EC 3.4.23.-) (Presenilin-like protein 3) (Signal peptide peptidase)	0.977502	0.984067	1.03264	1.19337		1.10761	0.958621	0.931683	0.888241	0.961003	0.939451	0.881092	0.870833	0.929387	0.924257	0.873239	0.858186	1.02829	0.8898	0.98248	0.87177					1.04344	0.928863	1.12335	0.0111698	0.0836941	1	2	2	2
Q3TRM4	PLPL6_MOUSE	Patatin-like phospholipase domain-containing protein 6 (Neuropathy target esterase) (EC 3.1.1.5)			1.0544		1.02475									0.988577	1.01726	0.826962	0.884254					0.877615	0.902439	0.957115	0.966667	1.03947	0.925621	1.12299	0.0571154	0.231013			2		2
O35344	IMA4_MOUSE	Importin subunit alpha-4 (Importin alpha Q2) (Qip2) (Karyopherin subunit alpha-3)	1.06362	1.07208	1.10245	1.12313	1.16499	1.02944	0.917241	0.924752	0.969874	1.01671	1.00473	0.917154	0.979167	1.02908	0.972196	0.98994	0.907195	1.00973	1.00364	0.983827	1.00574	1.01569	1.06911	0.940546	1.00707	1.10465	0.983705	1.12295	2.12731e-05	0.000956382	11	10	8	8	5
Q6PEE2	CTIF_MOUSE	CBP80/20-dependent translation initiation factor	1.05043	1.04249	1.18223	1.12628	1.04216	0.982741	0.935961	0.889109	0.979592	1.01114	0.980132	0.983431	1.065	1.09657	1.03068	1.08753	1.00938	1.03625	0.944444	1.02426	0.979904	0.90272	0.780488	0.858674	0.857576	1.08729	0.968367	1.12281	0.0100406	0.0781269	3	6	3	4	2
Q9DCF9	SSRG_MOUSE	Translocon-associated protein subunit gamma (TRAP-gamma) (Signal sequence receptor subunit gamma) (SSR-gamma)	1.0737	1.08574	1.10607	0.976322	1.05133	0.995939	0.88867	0.99802	0.985423	0.888579	0.873226	0.891813	0.926667	0.919003	0.942474	0.880282	0.921794	0.920424	0.928962	0.959569	1	0.912134	1.1372	0.935673	0.968687	1.05766	0.941983	1.1228	0.000726986	0.0125047	2	3	3	1	1
P15864	H12_MOUSE	Histone H1.2 (H1 VAR.1) (H1c)	1.08534	1.22307	1.16863	1.05288	0.963336	0.928934	0.978325	1.01881	0.94655	0.932219	0.96878	0.87232	1.01083	0.914849	1.04027	0.982897	0.956204	0.977011	1.47814	0.990566	1.16268	0.955021	0.816057	0.919103	0.813131	1.09489	0.975166	1.12277	0.0682469	0.257664	4	3	2	15	4
Q8VDR9	DOCK6_MOUSE	Dedicator of cytokinesis protein 6				1.04972														0.934571	0.946266	0.959569	0.900478					1.04972	0.934962	1.12275	0.0320756	0.165011				2
Q9Z2V6	HDAC5_MOUSE	Histone deacetylase 5 (HD5) (EC 3.5.1.98) (Histone deacetylase mHDA1)	1.04888	1.01897	1.12965	1.16022	1.044	0.977665	0.935961	1.01881	0.971817	0.891365	0.907285	0.893762	0.94	1.00208	1	0.958753	0.935349	0.935455	0.863388	0.990566	0.919617	0.991632	1.06098	1.01365	1.04242	1.07898	0.961121	1.12263	0.00037839	0.00781632	5	3	4	5	4
Q8CDA1	SAC2_MOUSE	Phosphatidylinositide phosphatase SAC2 (EC 3.1.3.25) (Inositol polyphosphate 5-phosphatase F) (Sac domain-containing inositol phosphatase 2) (Sac domain-containing phosphoinositide 4-phosphatase 2) (hSAC2)	1.06129	1.14264	1.08976	0.992107	0.982585	0.990863	0.942857	0.990099	0.93586	0.91922	0.966887	0.920078	0.895	0.92108	0.944391	0.913481	0.925965	0.921309	0.887978	0.881402	0.88134	0.967573	0.973577	0.993177	0.983838	1.05196	0.937094	1.12258	3.189e-05	0.00127165	4	6	9	5	5
Q9JIK5	DDX21_MOUSE	Nucleolar RNA helicase 2 (EC 3.6.4.13) (DEAD box protein 21) (Gu-alpha) (Nucleolar RNA helicase Gu) (Nucleolar RNA helicase II) (RH II/Gu)		1.04476	1.07072	1.04578	1.06599					0.933148	0.915799	0.945419	0.908333	0.895119	0.881112	1.19115	0.892596	1.00619	0.925319	1.07547	0.961722	1.01674	0.819106	0.867446	0.889899	1.05675	0.94147	1.12245	0.0236615	0.13888		3	1	2	1
Q60829	PPR1B_MOUSE	Protein phosphatase 1 regulatory subunit 1B (DARPP-32) (Dopamine- and cAMP-regulated neuronal phosphoprotein)	1.67417	1.08649	2.27743	0.96764	1.27956	1.17462	2.11232	1.43069	1.00292	1.06314	1.21003	1.17057	1.30083	1.58982	1.65388	1.06942	1.16475	1.0672	1.13388	0.962264	1.49856	1.02406	1.1372	1.0731	1.3798	1.38678	1.23554	1.12242	0.329556	0.618943	8	6	8	9	5
O08788	DCTN1_MOUSE	Dynactin subunit 1 (150 kDa dynein-associated polypeptide) (DAP-150) (DP-150) (p150-glued)	1.05974	1.10395	1.07888	1.07577	1.07424	0.983756	1.00099	0.981188	0.977648	0.971216	0.961211	0.953216	0.961667	1.02492	1.01246	0.980885	0.944734	0.95756	0.92714	0.962264	0.97799	0.919456	0.89939	0.895712	0.935354	1.07842	0.960856	1.12235	4.15133e-07	4.8732e-05	62	67	64	51	56
Q5DTM8	BRE1A_MOUSE	E3 ubiquitin-protein ligase BRE1A (BRE1-A) (EC 2.3.2.27) (RING finger protein 20) (RING-type E3 ubiquitin transferase BRE1A)	0.94647	1.15023	1.15594	0.982636	1.06966	1.01827	0.905419	0.917822	0.892128	0.971216	0.949858	0.907407	0.99	0.979232	0.976989	0.922535	0.931178	0.862953	0.779599	0.876011	1.01818	0.970711	0.994919	1.04678	0.975758	1.05753	0.942255	1.12234	0.00446978	0.0456999	3	3	7	1	4
Q9R0Y8	GBRG1_MOUSE	Gamma-aminobutyric acid receptor subunit gamma-1 (GABA(A) receptor subunit gamma-1)		1.02807	0.962829							0.929434	0.952696	0.97076	0.895	0.791277	0.90604	0.792757	0.872784									0.994916	0.886551	1.12223	0.0848376	0.294193		1	1
Q80TN7	NAV3_MOUSE	Neuron navigator 3 (Pore membrane and/or filament-interacting-like protein 1)		1.37936		0.985793	1.07333					0.789229	0.684011	1.21345	0.815833					1.00265	1.12659	1.03235	1.07656	1.18201	1.06199	1.22125	1.10808	1.13431	1.01096	1.12202	0.350756	0.637821		2		1	2
Q7TNM2	TRI46_MOUSE	Tripartite motif-containing protein 46 (Gene Y protein) (GeneY) (Tripartite, fibronectin type-III and C-terminal SPRY motif protein)	1.04577	1.17071	1.07797	1.12076	1.08433	1.0599	1.02069	1.04851	1.03207	1.01486	0.986755	0.976608	1	0.975078	0.93001	0.900402	0.954119	0.969938	0.943534	1.00135	1.04115	0.985356	0.912602	0.926901	0.936364	1.09909	0.979749	1.12181	6.06723e-05	0.00210165	5	11	9	9	9
Q80V03	ADCK5_MOUSE	Uncharacterized aarF domain-containing protein kinase 5 (EC 2.7.11.-)	1.16912	1.10243		1.10813	0.986251	0.86599	0.839409	0.919802	1.09329	0.836583	1.03122	0.992203	1.0475					1.07692	1.20036	1.16577	1.03062	0.964435	0.829268	0.935673	0.825253	1.08942	0.971407	1.12149	0.0951548	0.316247	1	1		2	1
Q61062	DVL3_MOUSE	Segment polarity protein dishevelled homolog DVL-3 (Dishevelled-3) (DSH homolog 3)		1.21624	1.0961	0.78532						1.06035	0.961211	0.926901	1.16667	1.71651	1.47651	0.731388	1.29614	0.471264	0.702186	0.451482	0.767464					1.0154	0.905446	1.12144	0.66004	0.842189		2	1	1
Q9D1R2	KTI12_MOUSE	Protein KTI12 homolog	1.02017		1.27199	1.0663	1.13107	1.02843	1.02463	1.18218	1.02915					1.14642	1.12752	1.20624	1.0365	0.841733	0.806922	0.928571	0.961722	1.01046	0.934959	0.910331	0.888889	1.11849	0.997499	1.12129	0.0912303	0.308432	1		1	2	1
Q8K0S0	PHYIP_MOUSE	Phytanoyl-CoA hydroxylase-interacting protein (Phytanoyl-CoA hydroxylase-associated protein 1) (PAHX-AP1) (PAHXAP1)	1.10318	1.13733	1.08794	1.04736	1.13107	1.00203	0.935961	0.918812	0.966958	0.987929	1.01135	1.03996	0.994167	1.01142	0.982742	0.972837	0.974974	0.998232	0.960838	1.00135	0.912919	0.993724	0.958333	1.01365	1.01313	1.10089	0.982032	1.12103	6.85262e-07	6.78731e-05	12	17	14	17	14
Q6PD10	IP6K1_MOUSE	Inositol hexakisphosphate kinase 1 (InsP6 kinase 1) (EC 2.7.4.21) (Inositol hexaphosphate kinase 1)	0.988363	1.6912	1.06981	0.918706	1.09991	0.961421	0.952709	0.974257	0.951409	1.14856	1.35005	1.03411	1.02833	1.07684	1.14286	0.942656	1.16684	0.939876	1.03005	0.816712	0.905263	0.944561	0.97561	0.88499	0.981818	1.12562	1.00414	1.12098	0.12385	0.370672	2	1	2	4	3
Q8BWY4	MBLC1_MOUSE	Metallo-beta-lactamase domain-containing protein 1 (EC 3.-.-.-)		1.2519		1.05998	1.19615					1.1727	1.07569	1.32554	1.02667					1.00177	1.00455	1.04987	1.06603	0.853556	0.981707	0.986355	1.0101	1.1665	1.04071	1.12087	0.110731	0.349216		1		1	1
Q3TY65	ICA1L_MOUSE	Islet cell autoantigen 1-like protein (Amyotrophic lateral sclerosis 2 chromosomal region candidate gene 15 protein homolog) (Ica69-related protein)		1.0569								1.02136	0.868496	0.988304	0.9025													1.0569	0.943128	1.12064	0.271972	0.563593		1
Q61081	CDC37_MOUSE	Hsp90 co-chaperone Cdc37 (Hsp90 chaperone protein kinase-targeting subunit) (p50Cdc37) [Cleaved into: Hsp90 co-chaperone Cdc37, N-terminally processed]	1.08689	1.11229	1.09338	1.13181	1.08341	0.975635	1.0197	1.00198	0.994169	0.9935	1.00946	0.946394	1.0025	1.02388	1.02876	1.01509	0.932221	1.03625	1.03461	0.994609	1.00383	0.996862	0.900407	0.879142	0.892929	1.10141	0.982945	1.12052	5.56407e-05	0.00195948	17	16	19	18	19
Q9D4H2	GCC1_MOUSE	GRIP and coiled-coil domain-containing protein 1 (Golgi coiled-coil protein 1)		1.04249	1.10154	0.923441	0.987168					0.841226	1.01987	0.892788	0.946667	1.06646	1.09492	1.09759	0.841502	0.921309	0.869763	0.792453	0.898565	0.930962	0.731707	0.848928	0.753535	1.01151	0.902713	1.12052	0.0998262	0.326016		2	2	2	1
Q8BFZ3	ACTBL_MOUSE	Beta-actin-like protein 2 (Kappa-actin)				1.40489														1.34748	1.35974	1.1159	1.21053					1.40489	1.25428	1.12008	0.360174	0.645686				2
Q6Y685	TACC1_MOUSE	Transforming acidic coiled-coil-containing protein 1	1.09154	1.12671	1.06256	1.10182	1.03483	0.991878	0.993103	0.961386	0.960155	0.974002	0.97351	0.946394	0.930833	1.00208	0.980825	0.908451	0.966632	1.0168	0.95082	1.04313	0.914833	0.914226	0.989837	0.95614	0.981818	1.08302	0.96725	1.11969	1.63303e-06	0.00012472	7	9	10	6	7
Q99JY8	PLPP3_MOUSE	Phospholipid phosphatase 3 (EC 3.1.3.-) (EC 3.1.3.4) (Lipid phosphate phosphohydrolase 3) (PAP2-beta) (Phosphatidate phosphohydrolase type 2b) (Phosphatidic acid phosphatase 2b) (PAP-2b) (PAP2b)	1.1249	1.09105	1.05893	0.960537	1.12099	0.993909	0.980296	0.982178	0.939747	1.00743	0.952696	0.95809	0.905	0.977155	0.94535	0.927565	0.921794	1.15296	1.09016	0.915094	0.923445	0.955021	0.990854	0.762183	0.884848	1.06952	0.9553	1.11956	0.00868561	0.071835	10	10	7	6	7
Q9QXB9	DRG2_MOUSE	Developmentally-regulated GTP-binding protein 2 (DRG-2) (Translation factor GTPase DRG2) (TRAFAC GTPase DRG2) (EC 3.6.5.-)	1.06827	1.04932	1.09973	1.15943	1.01558	0.988832	0.941872	0.944554	0.915452	0.971216	0.983917	0.999025	0.966667	0.988577	0.98466	0.934608	0.997914	0.964633	0.941712	1.00674	0.979904	0.958159	0.895325	0.961014	0.934343	1.07737	0.962516	1.11933	1.53726e-06	0.000118838	14	8	11	2	4
P43024	CX6A1_MOUSE	Cytochrome c oxidase subunit 6A1, mitochondrial (Cytochrome c oxidase polypeptide VIa-liver)	1.32196	1.15478				1.33706	1.16552	1.04059	0.97862	1.16713	0.979186	1.08187	1.1275													1.23554	1.10435	1.1188	0.205967	0.484641	1	2
Q9CQ56	USE1_MOUSE	Vesicle transport protein USE1 (Protein D12) (USE1-like protein)	0.988363	0.981032	0.82049			0.869036	0.981281	1.01683	0.971817	0.847725	0.87701	0.859649	0.900833	0.608515	0.566635	0.805835	0.773723									0.926597	0.828307	1.11866	0.326709	0.61674	3	2	1
Q9Z103	ADNP_MOUSE	Activity-dependent neuroprotector homeobox protein (Activity-dependent neuroprotective protein)	1.85881	0.984067		0.933702	0.973419	1.0264	1.00197	0.919802	1.03304	0.985144	1.00946	0.987329	0.9725					1.00973	1.04736	1.04178	1.10718	1.02929	1.03659	1.01559	1.0303	1.13551	1.01509	1.11864	0.167149	0.435494	3	4		4	3
Q91VE0	S27A4_MOUSE	Long-chain fatty acid transport protein 4 (FATP-4) (Fatty acid transport protein 4) (Arachidonate--CoA ligase) (EC 6.2.1.15) (Long-chain-fatty-acid--CoA ligase) (EC 6.2.1.-) (Solute carrier family 27 member 4) (Very long-chain acyl-CoA synthetase 4) (ACSVL4)	1.0706	1.12367	1.08704	1.20916	1.11274	1.00406	1.01182	0.943564	1.01361	1.02043	1.02271	1.03606	1.0475	0.979232	0.95302	0.954728	0.962461	1.00707	0.923497	0.948787	0.982775	1.01883	1.09959	1.09162	1.01818	1.11964	1.00094	1.11858	7.57742e-05	0.00245068	13	14	10	13	12
Q8R420	ABCA3_MOUSE	ATP-binding cassette sub-family A member 3	1.11947	1.23445	1.12058	1.13575		1.04772	1.02365	1.01089	1.10884	1.03714	0.969726	1.02632	1.055	1.04984	0.982742	1.0332	0.8561	1.0168	1.16758	1.09164	1.02967					1.1516	1.02958	1.11852	0.00558309	0.0529017	1	3	4	2
Q9EQG7	ENPP5_MOUSE	Ectonucleotide pyrophosphatase/phosphodiesterase family member 5 (E-NPP 5) (NPP-5) (EC 3.1.-.-)	1.03258	1.15857	1.20852	1.22415	1.07974	1.16345	0.914286	0.887129	0.939747	1.02414	0.959319	0.966862	1.045	1.07477	1.0441	0.985915	0.993743	0.932803	0.906193	0.983827	0.98756	1.15272	1.24289	1.09844	1.13535	1.13829	1.0177	1.11849	0.0199707	0.125247	1	1	4	3	1
Q9D1Q4	DPM3_MOUSE	Dolichol-phosphate mannosyltransferase subunit 3 (Dolichol-phosphate mannose synthase subunit 3) (DPM synthase subunit 3) (Dolichyl-phosphate beta-D-mannosyltransferase subunit 3) (Mannose-P-dolichol synthase subunit 3) (MPD synthase subunit 3)	1.17455	1.05311	1.14869	1.11208	1.07974	0.930964	1.13005	0.99505	0.889213	1.0325	0.994324	0.98538	0.9475	0.982347	1.05849	0.963783	1.02294	1.01415	0.989982	1.02291	1.01148	0.89749	1.00711	1.00487	1.04646	1.11276	0.994916	1.11844	0.00034921	0.00735428	1	1	1	1	1
Q4VBE8	WDR18_MOUSE	WD repeat-containing protein 18	0.93173	1.11305	0.966455	1.09629	1.12741	0.951269	0.866995	0.842574	0.858115	0.963788	0.989593	0.850877	0.880833	0.955348	1.03931	0.986922	0.849844	1.03979	0.937158	0.977089	0.945455	0.979079	0.944106	0.911306	0.938384	1.04375	0.933514	1.11809	0.00398121	0.0422914	3	3	1	3	3
Q8BFZ2	PLPR1_MOUSE	Phospholipid phosphatase-related protein type 1 (Lipid phosphate phosphatase-related protein type 1) (Plasticity-related gene 3 protein) (PRG-3)	0.99069	1.21093	1.04714	1.09945	1.28506	1.02538	0.91133	0.90396	0.6793	1.12721	1.05393	0.980507	0.836667	0.904465	1.16395	1.02314	0.927007	1.16622	0.928051	1.02022	0.985646	1.35879	1.23476	0.885965	1.18384	1.12158	1.00336	1.11783	0.14967	0.411429	3	2	4	2	2
O09012	PEX5_MOUSE	Peroxisomal targeting signal 1 receptor (PTS1 receptor) (PTS1R) (PTS1-BP) (PXR1P) (Peroxin-5) (Peroxisomal C-terminal targeting signal import receptor) (Peroxisome receptor 1)	1.13732	1.1176	1.19492	1.02999	1.12557	0.986802	0.995074	0.935644	0.894072	0.9935	0.985809	0.979532	0.995833	1.14226	1.18313	1.09457	1.09906	0.893899	0.861566	1.0027	0.867943	1.12448	0.990854	1.07992	1.00808	1.11981	1.00183	1.11776	0.0155486	0.105857	4	4	2	4	1
Q80ZK0	RT10_MOUSE	28S ribosomal protein S10, mitochondrial (MRP-S10) (S10mt)		0.981791	1.07162		1.06691					0.936862	0.887417	0.947368	0.811667	0.82866	1.02493	0.921529	0.986444					0.904812	0.981707	1.03314	0.922222	1.03927	0.929838	1.11769	0.0321357	0.16508		1	1		2
Q61543	GSLG1_MOUSE	Golgi apparatus protein 1 (E-selectin ligand 1) (ESL-1) (Selel) (Golgi sialoglycoprotein MG-160)	1.02483	1.20941	1.09338	1.00237	1.05591	0.929949	1.00099	1.01782	0.975705	0.978644	0.982971	1.02242	0.974167	0.92731	0.973154	0.949698	0.966632	1.00265	0.879781	0.907008	0.847847	1.00418	0.964431	1.00487	0.944444	1.07481	0.961655	1.11766	0.000424024	0.00856015	19	23	15	9	18
P61294	RAB6B_MOUSE	Ras-related protein Rab-6B	0.986811	1.16313	1.09973	1.05841	1.1494	0.969543	0.8867	0.907921	0.905734	0.990715	1.02838	1.02242	0.983333	1.01765	0.93768	0.913481	0.954119	0.944297	0.997268	1.00135	1.00096	0.991632	1.03963	1	1.02727	1.08957	0.974947	1.11757	0.000270171	0.005935	9	10	8	11	12
Q91X20	ASH2L_MOUSE	Set1/Ash2 histone methyltransferase complex subunit ASH2 (ASH2-like protein)		1.0478								0.91922	0.982025	0.97076	0.8825													1.0478	0.937761	1.11734	0.139776	0.396279		1
P46467	VPS4B_MOUSE	Vacuolar protein sorting-associated protein 4B (EC 3.6.4.6) (Suppressor of K(+) transport growth defect 1) (Protein SKD1)	1.06749	1.00835	1.07434	1.17995	1.07424	1.00102	0.975369	0.934653	0.911565	1.02414	0.986755	0.971735	0.974167	1.08827	1.07287	0.974849	0.865485	0.963749	0.812386	1.06199	0.999043	0.993724	0.934959	0.942495	0.880808	1.07949	0.966154	1.1173	0.00404306	0.0427149	7	9	4	3	7
Q8BGH4	REEP1_MOUSE	Receptor expression-enhancing protein 1	1.26067	1.38771	1.08704	0.857143	1.06874	0.989848	1.07291	1.10297	1.08455	0.972145	1.05393	1.30312	1.0075	0.971963	1.03068	0.934608	0.889468	0.909814	0.840619	0.933962	0.888995	0.965481	1.08943	0.92885	1.13535	1.11741	1.00012	1.11728	0.0799864	0.283894	2	1	4	3	2
P62956	CCG7_MOUSE	Voltage-dependent calcium channel gamma-7 subunit (Neuronal voltage-gated calcium channel gamma-7 subunit) (Transmembrane AMPAR regulatory protein gamma-7) (TARP gamma-7)	0.940264	1.08725	1.22484			1.01015	1.03054	0.911881	1.02041	1.013	0.784295	0.947368	0.849167	1.00623	1.00192	0.939638	1.10845									1.07784	0.964749	1.11722	0.113248	0.353113	1	1	2
Q9Z0H1	WDR46_MOUSE	WD repeat-containing protein 46 (WD repeat-containing protein BING4)		1.01669	1.18767							1.16713	1.0842	0.937622	1.0625	0.908619	0.991371	0.834004	0.924922									1.09886	0.98358	1.11721	0.237452	0.523732		1	1
Q9JL56	GDE1_MOUSE	Glycerophosphodiester phosphodiesterase 1 (Glycerophosphoinositol glycerophosphodiesterase GDE1) (EC 3.1.4.44) (Lysophospholipase D GDE1) (EC 3.1.4.-) (Membrane-interacting protein of RGS16)	0.979054	1.1176	1.00181	1.11444	1.06874	0.992893	0.86798	0.882178	0.965015	0.921077	0.937559	0.937622	0.9225	0.929387	0.931927	0.868209	0.953076	0.960212	0.973588	0.956873	0.999043	0.953975	0.950203	0.997076	0.99899	1.05478	0.944164	1.11716	7.79003e-05	0.00248146	8	8	5	5	5
Q60967	PAPS1_MOUSE	Bifunctional 3'-phosphoadenosine 5'-phosphosulfate synthase 1 (PAPS synthase 1) (PAPSS 1) (Sulfurylase kinase 1) (SK 1) (SK1) [Includes: Sulfate adenylyltransferase (EC 2.7.7.4) (ATP-sulfurylase) (Sulfate adenylate transferase) (SAT); Adenylyl-sulfate kinase (EC 2.7.1.25) (3'-phosphoadenosine-5'-phosphosulfate synthase) (APS kinase) (Adenosine-5'-phosphosulfate 3'-phosphotransferase) (Adenylylsul…	1.0737	1.06677	0.966455	1.19416	1.00367	0.879188	1.06502	1.04257	1.12536	0.979573	0.970672	0.961014	0.96	0.88785	0.906999	0.862173	0.93952	0.953139	0.772313	0.838275	0.912919	1.03452	0.990854	0.933723	1.00202	1.05817	0.947437	1.11688	0.0177522	0.115291	4	5	4	2	4
Q3UJU9	RMD3_MOUSE	Regulator of microtubule dynamics protein 3 (RMD-3) (mRMD-3) (Protein FAM82A2) (Protein FAM82C)	1.06672	1.03718	1.08885	1.04657	1.07699	0.974619	0.981281	1.00891	0.999028	0.984215	0.956481	0.897661	0.969167	0.936656	0.959732	0.900402	0.901981	0.998232	0.96357	0.933962	0.997129	0.975941	0.894309	0.888889	0.933333	1.06309	0.951995	1.1167	8.45508e-06	0.000487243	13	14	13	9	11
Q80V91	DTX3_MOUSE	Probable E3 ubiquitin-protein ligase DTX3 (EC 2.3.2.27) (Protein deltex-3) (Deltex3) (mDTX3) (RING-type E3 ubiquitin transferase DTX3)	1.52832	1.01745	1.05712	1.2723	0.988084	1.05178	1.07882	0.890099	1.24101	0.988858	0.875118	0.990253	0.813333	1.08204	0.942474	1.15795	1.03754	1.03979	1.51275	1.2062	1.44019	0.864017	0.921748	0.946394	0.910101	1.15624	1.03542	1.11668	0.203683	0.481952	4	2	3	2	3
Q9CQN1	TRAP1_MOUSE	Heat shock protein 75 kDa, mitochondrial (HSP 75) (TNFR-associated protein 1) (Tumor necrosis factor type 1 receptor-associated protein) (TRAP-1)	1.04112	1.09408	1.06346	1.03631	1.05958	0.960406	0.936946	0.928713	0.940719	0.966574	0.970672	0.965887	0.93	0.956386	0.93001	0.934608	0.990615	1.01326	1.01275	0.933962	0.911962	0.946653	0.89939	0.894737	0.949495	1.05871	0.948172	1.11658	4.92185e-07	5.57136e-05	16	19	19	14	16
O88448	KLC2_MOUSE	Kinesin light chain 2 (KLC 2)	1.17223	1.16085	1.03808	1.06788	1.07058	0.948223	1.05813	0.955446	0.951409	0.932219	1.00946	0.974659	0.914167	0.934579	1.02493	0.892354	0.979145	0.992042	0.977231	0.98248	0.955981	0.981172	1.14431	1.0731	1.06768	1.1006	0.985697	1.11657	0.00116095	0.0175221	19	13	13	13	17
Q8R1X6	SPART_MOUSE	Spartin	1.07292	1.283	1.02267	0.779006	1.01008	0.971574	1.04039	1.09505	1.0447	0.931291	0.967833	1.06335	1.025	1.06646	1.01246	1.03219	0.881126	0.633068	0.730419	0.752022	0.799043	0.874477	0.783537	0.831384	0.942424	1.02067	0.914238	1.11642	0.173637	0.443337	7	8	6	4	5
Q9D0B5	TSTD3_MOUSE	Thiosulfate sulfurtransferase/rhodanese-like domain-containing protein 3 (Rhodanese domain-containing protein 3)					1.14299																	1.18619	1.04167	0.873294	1.01818	1.14299	1.02381	1.11641	0.489989	0.747768					1
P15307	REL_MOUSE	Proto-oncogene c-Rel	1.03569		1.34451			0.969543	0.957635	1.03564	0.972789					1.26895	1.07574	1.16901	1.0438									1.18004	1.057	1.11641	0.253608	0.541469	1		1
Q8K2Q0	COMD9_MOUSE	COMM domain-containing protein 9	0.975175	1.05463	1.11242	1.06393	1.06599	0.900508	0.900493	0.986139	0.996113	1.02136	0.987701	0.965887	1.01833	1.04569	0.98466	0.95674	0.953076	1.00796	0.873406	0.896226	1.0201	0.853556	0.884146	0.8577	0.812121	1.05347	0.943721	1.1163	0.00426663	0.0444838	3	5	5	2	3
Q5SW75	SSH2_MOUSE	Protein phosphatase Slingshot homolog 2 (EC 3.1.3.16) (EC 3.1.3.48) (SSH-like protein 2) (SSH-2L) (mSSH-2L)	1.06672	1.1692				1.04264	0.920197	0.933663	0.982507	1.11328	1.0719	0.980507	0.975833													1.11678	1.00061	1.1161	0.0695537	0.260828	1	1
P47856	GFPT1_MOUSE	Glutamine--fructose-6-phosphate aminotransferase [isomerizing] 1 (EC 2.6.1.16) (D-fructose-6-phosphate amidotransferase 1) (Glutamine:fructose-6-phosphate amidotransferase 1) (GFAT 1) (GFAT1) (Hexosephosphate aminotransferase 1)	1.15128	1.09332	1.00544	0.98974	1.14757	0.924873	0.93399	0.90396	0.919339	0.970288	0.957427	0.980507	0.950833	0.970924	1.02109	0.957746	0.956204	0.962865	0.884335	0.994609	0.962679	0.997908	1.04065	0.990253	1.00606	1.07527	0.963579	1.11591	0.000118184	0.00319214	5	6	6	5	4
P52795	EFNB1_MOUSE	Ephrin-B1 (CEK5 receptor ligand) (CEK5-L) (EFL-3) (ELK ligand) (ELK-L) (EPH-related receptor tyrosine kinase ligand 2) (LERK-2) (Stimulated by retinoic acid gene 1 protein) [Cleaved into: Ephrin-B1 C-terminal fragment (Ephrin-B1 CTF); Ephrin-B1 intracellular domain (Ephrin-B1 ICD)]	1.14818	1.13278	0.962829	1.17127	0.992667	0.900508	0.910345	0.930693	0.956268	1.01486	0.952696	1.03411	0.940833	0.893043	1.00575	0.988934	0.891554	1.06189	1.0173	0.974394	0.950239	0.985356	1.00407	0.999025	0.933333	1.07803	0.96608	1.11589	0.0012459	0.0183669	2	3	2	2	2
Q8BU14	SEC62_MOUSE	Translocation protein SEC62 (Translocation protein 1) (TP-1)	1.02638	1.1434	1.14143	1.08208	1.12649	1.02944	0.987192	1.04851	1.01166	0.952646	0.977294	1.02144	1.03417	0.989616	1.06616	0.99497	0.957247	0.984969	1.04281	1.03369	1.02392	1.0136	0.862805	0.864522	0.907071	1.10303	0.98855	1.11581	0.000901151	0.0144252	2	3	3	2	2
Q6ZQK5	ACAP2_MOUSE	Arf-GAP with coiled-coil, ANK repeat and PH domain-containing protein 2 (Centaurin-beta-2) (Cnt-b2)	1.02638	1.06373	0.990027	1.10655	1.27223	1.02132	0.991133	1.00693	0.948494	0.966574	0.980132	0.935673	0.935833	0.928349	0.864813	0.923541	0.855057	0.945181	0.942623	1.01348	0.960766	0.985356	1.03557	1.1501	1.1596	1.08759	0.974805	1.1157	0.01173	0.0862602	8	15	14	9	9
Q9D855	QCR7_MOUSE	Cytochrome b-c1 complex subunit 7 (Complex III subunit 7) (Complex III subunit VII) (Ubiquinol-cytochrome c reductase complex 14 kDa protein)	1.03569	0.849014	0.990934	1.07735	1.30797	0.983756	0.841379	0.964356	1.00292	0.977716	0.857143	0.851852	0.9475	0.915888	0.961649	1.1992	0.923879	0.970822	0.742259	0.958221	0.874641	0.979079	0.958333	0.967836	0.882828	1.04191	0.93411	1.1154	0.0537731	0.221775	12	16	13	8	10
Q9CQV5	RT24_MOUSE	28S ribosomal protein S24, mitochondrial (MRP-S24) (S24mt)	1.07913			1.21863	0.875344	0.987817	0.861084	0.844554	0.965015									1.04067	0.769581	1.04043	1.01244	0.958159	0.934959	1.03509	0.873737	1.04803	0.939655	1.11534	0.150831	0.412297	1			1	3
Q9CQ86	MIEN1_MOUSE	Migration and invasion enhancer 1	1.07913	1.09408	0.99728	1.26598	0.991751	0.915736	0.925123	0.962376	0.90379	0.947075	0.982971	0.967836	1.095	0.914849	0.965484	0.848089	1.02503	0.920424	0.8898	1.00943	1.06794	0.904812	1.0752	1.04191	1.07778	1.08132	0.969517	1.11532	0.0107716	0.0817692	3	3	3	1	3
Q9DCP2	S38A3_MOUSE	Sodium-coupled neutral amino acid transporter 3 (N-system amino acid transporter 1) (Na(+)-coupled neutral amino acid transporter 3) (Solute carrier family 38 member 3) (mNAT) (System N amino acid transporter 1)	1.22653	1.14492	1.2466	0.932912	1.20807	1.10152	1.1468	1.07921	1.0447	1.26648	0.992431	0.978558	1.05083	1.37072	1.11409	1.03823	1.01981	1.0168	0.879781	0.855795	0.900478	1.29289	0.955285	0.892788	0.755556	1.14557	1.02717	1.11527	0.137074	0.39125	4	3	4	7	8
O08688	CAN5_MOUSE	Calpain-5 (EC 3.4.22.-) (New calpain 3) (nCL-3)	1.15361	1.04325	1.01451	1.14286	1.14574	1.05076	0.895567	0.978218	1.01555	1.04178	0.979186	0.94347	0.955833	0.930426	0.971237	0.953722	0.953076	1.19452	0.929872	0.96496	0.977033	1.00941	1.01016	1.0078	0.969697	1.09839	0.984867	1.11526	0.00143058	0.0204245	4	15	10	7	8
Q9JLM4	ZMYM3_MOUSE	Zinc finger MYM-type protein 3 (DXHXS6673E protein) (Zinc finger protein 261)	1.31963					1.03655	1.39409	1.14554	1.18465																	1.31963	1.18337	1.11514	0.48627	0.746537	1
Q9D486	CMIP_MOUSE	C-Maf-inducing protein (c-Mip)	0.956555	1.09788	1.00816	1.06788	0.993584	0.917766	0.846305	0.905941	0.852284	0.989786	0.945128	0.910331	0.974167	0.88785	0.950144	0.923541	0.898853	0.95137	0.993625	0.909704	0.985646	0.901674	0.851626	0.933723	0.850505	1.02354	0.917854	1.11514	0.000354162	0.00742513	8	6	4	5	3
Q9ERE9	JIP2_MOUSE	C-Jun-amino-terminal kinase-interacting protein 2 (JIP-2) (JNK-interacting protein 2) (Islet-brain-2) (IB-2) (JNK MAP kinase scaffold protein 2) (Mitogen-activated protein kinase 8-interacting protein 2)	1.08844					1.00203	0.989163	0.841584	1.08844																	1.08844	0.97614	1.11505	0.431993	0.70833	1
Q3UXZ9	KDM5A_MOUSE	Lysine-specific demethylase 5A (EC 1.14.11.67) (Histone demethylase JARID1A) (Jumonji/ARID domain-containing protein 1A) (Retinoblastoma-binding protein 2) (RBBP-2) ([histone H3]-trimethyl-L-lysine(4) demethylase 5A)	1.2886				1.033	1.51574	0.999015	1.53366	1.3897													0.761506	0.98374	0.737817	0.737374	1.15374	1.03486	1.11488	0.662865	0.843924	1				1
Q68FF0	K1841_MOUSE	Uncharacterized protein KIAA1841	0.892164	1.92716		1.1468	0.87626	0.895431	1.03744	0.938614	1.02332	0.888579	0.942289	1.62476	1.385					1.18656	1.09381	0.977089	1.09569	0.961297	0.759146	0.97076	0.947475	1.14649	1.02851	1.11471	0.395617	0.676508	3	2		2	2
Q7TSZ8	NACC1_MOUSE	Nucleus accumbens-associated protein 1 (NAC-1) (BTB/POZ domain-containing protein 14B)	0.977502	1.49772				0.624365	1.067	1.47327	0.951409	0.926648	1.03027	1.42593	1.51667													1.20997	1.08552	1.11464	0.659814	0.842189	1	1
Q9JJR9	NRIP3_MOUSE	Nuclear receptor-interacting protein 3	0.996897	0.992413				0.939086	0.765517	0.8	0.725948	1.00371	1.03595	1.03411	0.895833													0.994652	0.89238	1.11461	0.327404	0.6175	1	2
Q6PB44	PTN23_MOUSE	Tyrosine-protein phosphatase non-receptor type 23 (EC 3.1.3.48)	1.03103	1.08042	1.04986	0.985793	1.011	0.983756	0.944828	0.931683	0.913508	0.986072	0.946074	0.966862	0.936667	0.894081	0.893576	0.877264	0.881126	0.856764	0.887978	0.889488	0.907177	1.01255	0.920732	0.927875	0.961616	1.03112	0.925105	1.11459	4.30926e-05	0.00159745	17	26	17	15	16
Q8VCI5	PEX19_MOUSE	Peroxisomal biogenesis factor 19 (Peroxin-19) (Peroxisomal farnesylated protein) (PxF)	1.2436		1.36537	1.09077		1.06802	1.59704	1.26931	1.36054					1.02596	0.990412	1.10161	0.933264	1.05482	0.897996	0.858491	1.28134					1.22806	1.10196	1.11443	0.356977	0.641769	2		3	2
Q9JMH9	MY18A_MOUSE	Unconventional myosin-XVIIIa (Molecule associated with JAK3 N-terminus) (MAJN) (Myosin containing a PDZ domain) (Surfactant protein receptor SP-R210) (SP-R210)	1.17067	1.03566	1.39529	1.14207	1.02108	1.17563	1.02759	1.02574	1.04179	1.09006	0.987701	1.01462	1.04917	1.07269	0.952061	1.06237	1.00626	1.19275	1.00364	1.01617	1.01435	0.969665	0.939024	0.994152	0.967677	1.14555	1.02826	1.11407	0.00976067	0.0766702	54	63	58	54	55
O08580	ERR1_MOUSE	Steroid hormone receptor ERR1 (Estrogen receptor-like 1) (Estrogen-related receptor alpha) (ERR-alpha) (Nuclear receptor subfamily 3 group B member 1)	1.15749	0.968892				1.11066	1.23054	1.18119	1.36735	0.805014	0.613056	0.87037	0.703333													1.059	0.950617	1.11401	0.632689	0.830356	1	1
P97386	DNLI3_MOUSE	DNA ligase 3 (EC 6.5.1.1) (DNA ligase III) (Polydeoxyribonucleotide synthase [ATP] 3)		1.08042								1.0065	0.964995	0.898635	1.01417													1.08042	0.969969	1.11388	0.180131	0.450789		1
Q62313	TGON1_MOUSE	Trans-Golgi network integral membrane protein 1 (TGN38A)	1	1.02352	1.0961	1.06235	1.08708	0.938071	0.946798	0.890099	0.902818	1.01486	0.981079	0.962963	1.01333	0.998962	1.04314	0.912475	0.87487	0.988506	0.772313	0.946092	0.815311	0.924686	1.04878	1.00682	0.982828	1.05316	0.945496	1.11387	0.00761547	0.0658405	2	2	3	3	2
Q6NS59	F135A_MOUSE	Protein FAM135A		1.14795								1.00186	1.08325	1.04776	0.9925													1.14795	1.0307	1.11376	0.0988145	0.323713		1
Q8BXL7	ARFRP_MOUSE	ADP-ribosylation factor-related protein 1 (ARF-related protein 1)				1.0221														0.97878	0.874317	0.932615	0.888995					1.0221	0.917781	1.11366	0.154786	0.417855				2
P61082	UBC12_MOUSE	NEDD8-conjugating enzyme Ubc12 (EC 2.3.2.34) (NEDD8 carrier protein) (Ubiquitin-conjugating enzyme E2 M)	1.17998	1.2739	1.0816	1.07024	0.973419	0.967513	1.02266	1.02178	0.971817	0.914578	0.974456	1.06043	0.989167	0.886812	0.947267	0.87827	0.987487	0.972591	1.2377	1.0283	1.2488	0.920502	0.982724	1.01949	1.00303	1.11115	0.997797	1.1136	0.0285899	0.155703	11	10	10	12	9
Q9Z2N8	ACL6A_MOUSE	Actin-like protein 6A (53 kDa BRG1-associated factor A) (Actin-related protein Baf53a) (BRG1-associated factor 53A) (BAF53A)		1.07208	0.989121	1.10497	0.933089					0.972145	0.99527	1.0614	0.839167	0.892004	0.940556	1.00905	0.880083	0.949602	0.92714	0.865229	0.976077	0.9341	0.810976	0.852827	0.828283	1.02256	0.918244	1.1136	0.0235693	0.138633		2	1	3	1
Q80U49	C170B_MOUSE	Centrosomal protein of 170 kDa protein B (Centrosomal protein 170B) (Cep170B)	1.03026	1.08801	1.02901	1.0734	1.02658	0.883249	0.967488	0.99604	0.954325	0.93779	0.958373	1.04678	0.995833	0.898235	0.896453	0.909457	0.919708	0.906278	0.969035	0.948787	1.01435	0.930962	0.878049	0.924951	0.929293	1.04913	0.94226	1.11342	7.22985e-05	0.00239948	22	27	24	24	24
P63002	TLE5_MOUSE	TLE family member 5 (Amino-terminal enhancer of split) (Amino enhancer of split) (Grg-5) (Groucho-related protein 5) (Protein ESP1) (Protein GRG)	1.0993	0.998483				0.913706	0.984236	1.01386	0.894072	0.940576	0.95175	0.92885	0.906667													1.04768	0.940959	1.11342	0.0193974	0.122405	1	1
Q9D338	RM19_MOUSE	39S ribosomal protein L19, mitochondrial (L19mt) (MRP-L19)	0.933282	1.1305	0.986401	1.17601	1.05775	0.970558	0.84532	0.89703	0.864917	0.989786	0.965941	0.847953	0.978333	0.886812	1.01151	0.910463	0.965589	0.89832	1.00091	0.760108	1.01531	1.03347	1.02541	1.03216	1.08485	1.05299	0.945763	1.11338	0.0254373	0.144952	3	2	2	1	2
Q8VCD6	REEP2_MOUSE	Receptor expression-enhancing protein 2	1.02405	1.15326	1.068	0.975533	1.18057	0.922843	1.00985	0.991089	0.956268	0.933148	0.991485	1	1.045	0.992731	1.07095	1.03521	0.989572	0.925729	0.836976	0.936658	0.911962	0.986402	0.948171	0.884016	1.02222	1.07753	0.967855	1.11332	0.00280798	0.033648	10	10	9	10	9
Q8JZR0	ACSL5_MOUSE	Long-chain-fatty-acid--CoA ligase 5 (EC 6.2.1.3) (Arachidonate--CoA ligase) (EC 6.2.1.15) (Long-chain acyl-CoA synthetase 5) (LACS 5)	1.11171	1.05387	1.0136	1.09155	0.971586	0.93198	0.927094	0.988119	0.984451	0.949861	0.950804	0.945419	0.9625	0.979232	0.938639	0.902414	0.997914	0.813439	0.933515	0.858491	0.943541	0.89749	0.95122	1.02242	0.969697	1.04721	0.941208	1.11263	0.000506696	0.00976276	6	8	7	2	6
Q9CWF2	TBB2B_MOUSE	Tubulin beta-2B chain	1.06749	1.27769	1.04896	1.40884	1.40605	1.21929	1.08867	0.990099	0.97862	1.34819	1.14286	1.02827	0.868333	0.98027	1.21956	1	0.990615	1.39699	1.55009	1.04043	1.16842	1.50628	1.07317	0.916179	0.935354	1.23164	1.10703	1.11256	0.201651	0.478931	9	4	4	4	5
Q5DTT2	PSD1_MOUSE	PH and SEC7 domain-containing protein 1 (Exchange factor for ADP-ribosylation factor guanine nucleotide factor 6) (Exchange factor for ARF6) (Exchange factor for ARF6 A) (Pleckstrin homology and SEC7 domain-containing protein 1)	1.0962	1.15402	1.07978	1.15233	1.07333	0.984772	0.963547	0.978218	1.02721	0.974002	0.967833	1.03606	1.015	1.01142	0.979866	0.94668	0.964546	0.982317	1.02914	1.05526	1.04211	1.03975	0.978659	1.01267	0.984848	1.11058	0.998221	1.11256	9.4867e-07	8.38368e-05	10	8	11	9	9
Q8VEH3	ARL8A_MOUSE	ADP-ribosylation factor-like protein 8A (ADP-ribosylation factor-like protein 10B) (Novel small G protein indispensable for equal chromosome segregation 2)	1.07758	1.07663	1.01904	1.01421	1.04216	0.966497	1.00296	0.918812	0.998056	0.938719	0.984863	0.939571	0.9575	0.895119	1.01055	0.850101	0.895725	0.863837	0.855191	0.902965	0.943541	0.917364	1.02134	0.942495	1.02121	1.04557	0.939827	1.11251	0.000639748	0.0114403	7	9	3	3	4
Q3V0C5	UBP48_MOUSE	Ubiquitin carboxyl-terminal hydrolase 48 (EC 3.4.19.12) (Deubiquitinating enzyme 48) (Ubiquitin thioesterase 48) (Ubiquitin-specific-processing protease 48)					0.967003																	1.05126	0.755081	0.895712	0.80303	0.967003	0.869262	1.11244	0.558126	0.790236					1
Q8R4S0	PP14C_MOUSE	Protein phosphatase 1 regulatory subunit 14C (Kinase-enhanced PP1 inhibitor) (PKC-potentiated PP1 inhibitory protein)		1.2352	1.01632							1.08171	1.01608	1.09649	0.945833	0.969886	1.01438	1.02113	0.924922									1.12043	1.00721	1.11241	0.107719	0.342786		1	1
P09240	CCKN_MOUSE	Cholecystokinin (CCK) [Cleaved into: Cholecystokinin-33 (CCK33); Cholecystokinin-12 (CCK12); Cholecystokinin-8 (CCK8)]			1.27289											0.96054	0.969319	1.39638	1.31908									1.27289	1.14436	1.11231	0.664058	0.844261			1
Q8R3P6	INT14_MOUSE	Integrator complex subunit 14 (von Willebrand factor A domain-containing protein 9)	1.13732					0.939086	1.06601	1.12574	0.969874																	1.13732	1.02248	1.11231	0.338048	0.62758	1
P02798	MT2_MOUSE	Metallothionein-2 (MT-2) (Metallothionein-II) (MT-II)	1.41815		0.967362	1.00316	1.24565	0.749239	1.5202	1.24554	0.795918					0.576324	1.55129	1.44266	1.62044	1.12555	0.721311	1.00404	0.628708	1.19456	0.954268	1.11209	1.02828	1.14424	1.02886	1.11214	0.542769	0.780438	1		1	2	3
Q80WT0	JPH4_MOUSE	Junctophilin-4 (JP-4) (Junctophilin-like 1 protein)		1.07739	1.0825	1.04893	1.0385					0.996286	0.964995	0.97076	0.9675	0.991693	0.973154	0.969819	1.04692	0.970822	0.873406	0.87062	0.966507	0.953975	0.986789	0.904483	0.884848	1.06167	0.954616	1.11214	0.000853204	0.0138679		3	3	1	3
P06802	ENPP1_MOUSE	Ectonucleotide pyrophosphatase/phosphodiesterase family member 1 (E-NPP 1) (Lymphocyte antigen 41) (Ly-41) (Phosphodiesterase I/nucleotide pyrophosphatase 1) (Plasma-cell membrane glycoprotein PC-1) [Cleaved into: Ectonucleotide pyrophosphatase/phosphodiesterase family member 1, secreted form] [Includes: Alkaline phosphodiesterase I (EC 3.1.4.1); Nucleotide pyrophosphatase (NPPase) (EC 3.6.1.9) (…	0.958883	1.22003				1.01929	0.862069	0.982178	0.973761	1.13835	0.970672	1.03801	0.830833													1.0816	0.97262	1.11205	0.263177	0.552044	1	1
Q99MS3	MP17L_MOUSE	Mpv17-like protein (M-LP)		1.28073								1.14113	1.16178	1.07602	1.23333													1.28073	1.1517	1.11203	0.189523	0.462435		2
Q8C9S4	CC186_MOUSE	Coiled-coil domain-containing protein 186 (Oocyte-testis gene 1 protein)	1.00698	1.25114		0.841358	1.0165	0.939086	0.920197	0.961386	0.931001	0.917363	0.97824	0.976608	0.981667					1.46154	0.73133	1.1752	0.700478	0.875523	0.791667	0.75731	0.80202	1.01883	0.916195	1.11203	0.302197	0.593809	5	1		2	2
Q9Z2M6	UBL3_MOUSE	Ubiquitin-like protein 3 (Membrane-anchored ubiquitin-fold protein) (MUB) (MmMUB) (Protein HCG-1)	1.14585	1.02124	1	1.05525		0.935025	0.966502	0.929703	0.923226	0.953575	1.00095	0.987329	0.914167	0.910696	0.917546	0.971831	0.918665	0.882405	1.03097	0.939353	1					1.05415	0.948067	1.1119	0.000610585	0.0110902	1	1	3	2
O88951	LIN7B_MOUSE	Protein lin-7 homolog B (Lin-7B) (Mammalian lin-seven protein 2) (MALS-2) (Vertebrate lin-7 homolog 2) (Veli-2)	0.972071	1.0607	1.04533	1.12549	1.04033	0.93401	0.964532	0.985149	0.988338	0.983287	0.964049	1.0078	1.02917	0.967809	0.998082	0.88833	0.987487	0.697613	0.724954	0.902965	0.942584	1.00314	1.07927	0.904483	0.988889	1.04764	0.942294	1.1118	0.0439673	0.198097	9	8	4	5	7
P56382	ATP5E_MOUSE	ATP synthase subunit epsilon, mitochondrial (ATPase subunit epsilon) (ATP synthase F1 subunit epsilon)	0.949573	1.04476	1.05168	0.928966	0.948671	0.838579	0.946798	0.99604	0.896987	0.901578	0.868496	0.989279	0.866667	0.922118	0.908917	0.812877	0.934307	0.853227	0.667577	0.943396	0.701435	0.885983	0.977642	0.883041	0.983838	0.983352	0.884544	1.1117	0.0416859	0.19232	4	4	4	4	4
Q8R164	BPHL_MOUSE	Valacyclovir hydrolase (VACVase) (Valacyclovirase) (EC 3.1.-.-) (Biphenyl hydrolase-like protein)	1.01707	1.02504	0.998187	0.970797	0.963336	0.862944	0.884729	0.90396	0.881438	0.892293	0.908231	0.885965	0.921667	0.851506	0.876318	0.84004	0.931178	0.832007	0.838798	0.885445	0.872727	0.91318	0.979675	0.976608	0.974747	0.994584	0.894652	1.1117	0.000119332	0.00320527	13	14	17	12	11
Q9CPV2	APC16_MOUSE	Anaphase-promoting complex subunit 16 (APC16) (Cyclosome subunit 16)		1.25493								0.973073	1.02838	1.45322	1.1175													1.25493	1.12907	1.11148	0.631457	0.829597		1
Q6NXK8	ASIC1_MOUSE	Acid-sensing ion channel 1 (ASIC1) (Acid-sensing ion channel) (Amiloride-sensitive cation channel 2, neuronal) (Brain sodium channel 2) (BNaC2)	1.19317	1.15781	0.920218		1.13749	1.1665	1.07094	0.937624	1.33042	0.912721	0.965941	0.903509	0.975833	0.96054	0.910834	0.889336	0.95829					1.01674	0.889228	0.954191	1.03535	1.09659	0.986666	1.11141	0.102522	0.331236	1	1	2		2
O08648	M3K4_MOUSE	Mitogen-activated protein kinase kinase kinase 4 (EC 2.7.11.25) (MAPK/ERK kinase kinase 4) (MEK kinase 4) (MEKK 4)	1.01862	1.25721	1.29012	0.947908	0.937672	0.795939	1.05517	1.17921	0.931973	0.854225	0.97824	1.1423	1	0.929387	0.816874	0.794769	1.11679	1.03183	1.01093	0.93531	0.984689	0.956067	1.00508	0.997076	1.03131	1.07987	0.971734	1.11129	0.0908502	0.307639	3	3	2	3	6
Q8CI59	STEA3_MOUSE	Metalloreductase STEAP3 (EC 1.16.1.-) (Dudulin-2) (Protein nm1054) (Six-transmembrane epithelial antigen of prostate 3) (Tumor suppressor-activated pathway protein 6)	1.03879			1.07735		0.961421	1.04532	1.0099	1.00583									0.975243	1.05373	0.831536	0.773206					1.05789	0.95197	1.11127	0.240146	0.525833	2			1
Q80U72	SCRIB_MOUSE	Protein scribble homolog (Scribble) (Protein LAP4)	1.04732	1.10319	1.14869	0.998421		1.01421	1.02463	1.03366	1.05053	1.01393	0.998108	1.02827	1.04	0.959502	0.956855	0.894366	0.891554	0.854996	0.917122	0.889488	0.914833					1.0729	0.965528	1.11121	0.0116602	0.085847	4	5	4	3
Q62167	DDX3X_MOUSE	ATP-dependent RNA helicase DDX3X (EC 3.6.4.13) (D1Pas1-related sequence 2) (DEAD box RNA helicase DEAD3) (mDEAD3) (DEAD box protein 3, X-chromosomal) (Embryonic RNA helicase)	1.09775	1.05842	1.02901	1.16732	1.12741	0.988832	1.00788	0.956436	1.10107	0.988858	1.01419	1.0078	0.986667	1.00831	1.00863	0.982897	0.984359	0.999116	0.925319	1.00539	0.939713	0.938285	0.942073	0.97076	0.969697	1.09489	0.98562	1.11087	2.95273e-05	0.00121086	18	24	27	13	14
Q99PG2	OGFR_MOUSE	Opioid growth factor receptor (OGFr) (Zeta-type opioid receptor)	1.05586	0.997724	1.23935	0.966851	1.14024	1.06701	1.00985	1.02772	0.747328	1.03157	1.00473	0.959064	1.01083	0.94704	0.995206	0.948692	0.92805	0.932803	0.854281	0.98248	0.955981	1.05544	1.0437	0.875244	1.05354	1.07556	0.968257	1.11082	0.0266998	0.14925	4	4	3	4	3
Q9CQF8	RT63_MOUSE	Ribosomal protein 63, mitochondrial (Mitochondrial ribosomal protein 63) (Mitochondrial ribosomal protein L57) (mMRP63)		1.09939		1.00631						0.965645	0.970672	0.938596	0.9175					1.01326	0.899818	0.993261	0.884211					1.05182	0.94691	1.1108	0.029333	0.157711		2		2
P46638	RB11B_MOUSE	Ras-related protein Rab-11B	1.00543	1.05083	1.09066	1.11287	1.13749	0.952284	0.907389	0.923762	0.910593	0.97493	0.975402	0.932749	0.910833	1.03531	1.0489	0.942656	1.01877	0.894783	1.01275	0.947439	0.990431	0.972803	1.0437	0.996101	1.05859	1.07843	0.97121	1.1104	0.000555355	0.0103989	21	16	18	17	14
Q6P5E4	UGGG1_MOUSE	UDP-glucose:glycoprotein glucosyltransferase 1 (UGT1) (EC 2.4.1.-) (UDP--Glc:glycoprotein glucosyltransferase) (UDP-glucose ceramide glucosyltransferase-like 1)	1.04112	1.07436	1.03808	1.13023	1.09258	0.998985	0.957635	0.967327	0.954325	1.00093	0.96878	0.995127	0.970833	0.989616	0.975072	0.892354	0.962461	0.969938	0.817851	0.975741	0.889952	1.00941	1.08435	1.0078	1	1.07473	0.967925	1.11034	0.0008321	0.0136487	19	27	26	20	23
Q8C6E0	CFA36_MOUSE	Cilia- and flagella-associated protein 36 (Coiled-coil domain-containing protein 104)	1.13499	1.04704	1.01541	1.10576	1.02933	0.956345	1.04729	1.02277	0.888241	0.927577	1.00946	0.917154	1.00833	0.955348	0.98466	1.00402	0.930136	0.913351	0.877049	0.956873	1.00383	0.972803	0.912602	0.948343	0.978788	1.06552	0.95966	1.11031	0.000269952	0.005935	10	6	8	9	6
Q6P3D0	NUD16_MOUSE	U8 snoRNA-decapping enzyme (EC 3.6.1.62) (IDP phosphatase) (IDPase) (EC 3.6.1.64) (Inosine diphosphate phosphatase) (Nucleoside diphosphate-linked moiety X motif 16) (Nudix motif 16) (m7GpppN-mRNA hydrolase)	1.15826	1.00076	0.968268	1.05683	1.31164	0.981726	0.925123	0.852475	0.921283	0.946147	0.934721	0.939571	0.939167	0.870197	0.999041	0.932596	0.954119	1.00884	0.929872	1.01078	0.959809	1.21339	1.27337	1.16082	1.03434	1.09242	0.984186	1.10997	0.0627889	0.244214	5	4	2	6	1
Q8R0A0	T2FB_MOUSE	General transcription factor IIF subunit 2 (EC 3.6.4.12) (ATP-dependent helicase GTF2F2) (Transcription initiation factor IIF subunit beta) (TFIIF-beta)	1.03724					0.979695	0.941872	1.00198	0.825073																	1.03724	0.934563	1.10986	0.362032	0.647187	1
Q8K2M0	RM38_MOUSE	39S ribosomal protein L38, mitochondrial (L38mt) (MRP-L38)	1.09077	1.04173	1.05258			0.918782	0.897537	0.967327	0.960155	0.888579	0.960265	0.974659	0.850833	0.899273	0.950144	0.975855	1.29823									1.06149	0.95653	1.10973	0.122625	0.36884	2	1	1
P41242	MATK_MOUSE	Megakaryocyte-associated tyrosine-protein kinase (EC 2.7.10.2) (Protein kinase NTK) (Tyrosine-protein kinase CTK)	1.07215	1.022	0.980961	1.07103	0.941338	0.974619	1.03645	1.03069	1.02138	0.951718	0.941343	0.911306	0.943333	0.859813	0.860978	0.858149	0.843587	0.878868	0.722222	0.91779	0.850718	1	0.974593	0.924951	0.878788	1.01621	0.915833	1.1096	0.0191241	0.120986	7	5	2	5	4
Q8CFI2	UB2R1_MOUSE	Ubiquitin-conjugating enzyme E2 R1 (EC 2.3.2.23) ((E3-independent) E2 ubiquitin-conjugating enzyme R1) (EC 2.3.2.24) (E2 ubiquitin-conjugating enzyme R1) (Ubiquitin-conjugating enzyme E2-32 kDa complementing) (Ubiquitin-conjugating enzyme E2-CDC34) (Ubiquitin-protein ligase R1)	1.03646					0.980711	0.920197	0.920792	0.916424																	1.03646	0.934157	1.10952	0.0645275	0.248656	2
Q8R0A7	K0513_MOUSE	Uncharacterized protein KIAA0513	1.14585	0.921093	1.33001	1.0663	1.05683	1.01015	1.05419	0.99901	1.05734	0.927577	1.00473	1.0809	1.03667	1.12565	0.881112	1.05533	0.989572	0.912467	1.09472	1.01213	1.03062	0.839958	0.873984	0.938596	0.89798	1.09606	0.987932	1.10945	0.0370919	0.179622	19	22	18	19	18
P48036	ANXA5_MOUSE	Annexin A5 (Anchorin CII) (Annexin V) (Annexin-5) (Calphobindin I) (CBP-I) (Endonexin II) (Lipocortin V) (Placental anticoagulant protein 4) (PP4) (Placental anticoagulant protein I) (PAP-I) (Thromboplastin inhibitor) (Vascular anticoagulant-alpha) (VAC-alpha)	1.0512	1.15478	1.05802	0.930545	0.958753	0.914721	0.924138	0.951485	1.0243	0.895079	0.912961	0.979532	0.924167	0.954309	0.860978	0.938632	0.93952	0.8771	0.981785	0.894879	0.919617	0.869247	0.914634	0.954191	0.911111	1.0276	0.926302	1.10936	0.000697986	0.0121888	28	29	32	21	25
Q9JIH2	NUP50_MOUSE	Nuclear pore complex protein Nup50 (50 kDa nucleoporin) (Nuclear pore-associated protein 60 kDa-like) (Nucleoporin Nup50)	1.18774				0.978002	1.08629	0.999015	1.1	1.06803													0.929916	0.880081	0.844055	0.90202	1.07778	0.971641	1.10924	0.259712	0.54859	2				2
Q6PGL7	WASC2_MOUSE	WASH complex subunit 2	1.10861	1.06904	1.08794	0.964483	0.975252	0.942132	0.996059	1.0297	0.998056	0.970288	0.928098	1	0.97	0.925234	0.943432	0.964789	0.944734	0.93634	0.886157	0.892183	0.886124	0.960251	0.833333	0.925926	0.835354	1.03934	0.936998	1.10922	0.00162	0.0224328	13	12	9	9	11
Q8VBW1	SC6A8_MOUSE	Sodium- and chloride-dependent creatine transporter 1 (CT1) (Creatine transporter 1) (Solute carrier family 6 member 8)	1.02327					0.95533	0.942857	0.918812	0.875607																	1.02327	0.922643	1.10907	0.09522	0.316247	1
Q9EQI8	RM46_MOUSE	39S ribosomal protein L46, mitochondrial (L46mt) (MRP-L46)	1.17921	1.07132	0.981868	1.12707	0.933089	1.02335	0.934975	0.99703	1.02138	0.913649	0.952696	0.825536	0.960833	0.886812	0.943432	0.908451	1.00104	0.943413	0.955373	0.893531	0.864115	1.04498	1.00813	0.949318	1.02626	1.0546	0.950931	1.10902	0.00711396	0.0629824	4	2	3	2	1
Q8R3K3	PTCD2_MOUSE	Pentatricopeptide repeat-containing protein 2, mitochondrial	0.791311					0.939086	0.657143	0.616832	0.681244																	0.791311	0.713606	1.10889	0.65597	0.840209	1
Q9R0M6	RAB9A_MOUSE	Ras-related protein Rab-9A (Sid 99)	1.02948	1.06677	1.02176	1.17048		1.12284	1.03153	0.829703	0.954325	1.02228	1.03595	0.966862	0.9775	0.977155	0.944391	1.16097	1.00626	0.787798	0.787796	0.985175	0.942584					1.07053	0.965511	1.10877	0.0893173	0.303746	1	3	2	1
Q9R190	MTA2_MOUSE	Metastasis-associated protein MTA2 (Metastasis-associated 1-like 1)	0.94647	1	1.08432	1.14207	0.996334	0.880203	0.889655	0.914851	0.909621	0.985144	0.962157	0.951267	0.918333	0.926272	0.927133	0.939638	0.884254	0.979664	0.95082	0.851752	0.920574	0.991632	0.993902	0.933723	0.912121	1.03151	0.930357	1.10872	0.000355113	0.00742513	6	6	8	1	8
Q8K2D3	EDC3_MOUSE	Enhancer of mRNA-decapping protein 3 (YjeF domain-containing protein 1)	1.04577	1.3308	0.944696	1.16022	0.849679	1.00305	0.948768	0.960396	0.970845	0.930362	0.908231	1.1306	0.991667	0.88785	0.893576	0.985915	0.92805	1.06985	0.910747	1.00539	0.902392	0.90272	0.897358	0.92885	0.882828	1.05324	0.949979	1.1087	0.0388	0.185066	4	2	3	2	2
Q6P5G0	MK04_MOUSE	Mitogen-activated protein kinase 4 (MAP kinase 4) (MAPK 4) (EC 2.7.11.24) (Extracellular signal-regulated kinase 4) (ERK-4)	0.87277					0.862944	0.714286	0.738614	0.844509																	0.87277	0.787443	1.10836	0.402718	0.682952	1
Q9D8N2	DEN10_MOUSE	DENN domain-containing protein 10 (Protein FAM45A)	1.03646	1.09181	1.07162	1.05683		1.02538	0.945813	0.918812	0.983479	0.922006	0.941343	0.981481	0.989167	0.939772	1.13615	0.915493	1.01043	0.958444	0.96357	0.928571	0.831579					1.06399	0.959967	1.10836	0.00755181	0.0653974	2	6	1	1
Q9CXJ1	SYEM_MOUSE	Probable glutamate--tRNA ligase, mitochondrial (EC 6.1.1.17) (Glutamyl-tRNA synthetase) (GluRS)		0.991654	1.21215	1.20994	0.908341					1.05757	0.993377	0.992203	0.9	1.09553	1.04602	1.15091	0.941606	1.02741	0.788707	0.845013	0.925359	0.998954	0.952236	0.889864	0.940404	1.07209	0.967317	1.10832	0.101782	0.330304		1	2	1	4
Q9D0T1	NH2L1_MOUSE	NHP2-like protein 1 (Fertilization antigen 1) (FA-1) (High mobility group-like nuclear protein 2 homolog 1) (Sperm-specific antigen 1) (U4/U6.U5 small nuclear ribonucleoprotein SNU13) (U4/U6.U5 tri-snRNP 15.5 kDa protein) [Cleaved into: NHP2-like protein 1, N-terminally processed]	1.44531	0.974962	1.02629	1.13891	1.24015	0.967513	1.25025	1.28515	1.18367	0.833798	0.991485	0.946394	1.0025	0.909657	0.930968	0.890342	1.07299	0.793103	0.979964	0.977089	1.09856	1.06485	1.01829	1.41715	1.49192	1.15355	1.04099	1.10813	0.225912	0.508362	3	3	5	2	3
Q91ZT5	FGD4_MOUSE	FYVE, RhoGEF and PH domain-containing protein 4 (Actin filament-binding protein frabin) (FGD1-related F-actin-binding protein)	0.962762	1.07284	1.13146	1.13339	1.02475	0.895431	0.944828	0.89505	1.03013	0.946147	0.952696	1.00487	0.8775	0.96054	0.965484	0.938632	1.01147	0.959328	0.920765	0.989218	0.933971	1.08891	1.01118	0.949318	0.938384	1.06301	0.959451	1.10794	0.00117575	0.0176614	2	4	1	5	2
P70445	4EBP2_MOUSE	Eukaryotic translation initiation factor 4E-binding protein 2 (4E-BP2) (eIF4E-binding protein 2) (Phosphorylated heat- and acid-stable protein regulated by insulin 2) (PHAS-II)				1.11129														1.13528	0.89071	0.96496	1.03732					1.11129	1.00303	1.10793	0.440595	0.715471				1
Q5XKN4	JAGN1_MOUSE	Protein jagunal homolog 1	0.935609	0.973445	0.969175	1.14838	0.969753	0.966497	0.841379	0.89703	0.856171	0.963788	0.915799	0.935673	0.931667	0.981308	1.00096	0.882294	1.1074	0.85588	0.997268	0.649596	0.894737	0.925732	0.775407	0.89961	0.814141	0.996577	0.899518	1.1079	0.0666523	0.253759	2	2	2	1	1
Q64012	RALY_MOUSE	RNA-binding protein Raly (Maternally-expressed hnRNP C-related protein) (hnRNP associated with lethal yellow protein)	1.03413	1.12291	1.15413	1.02841	1.06141	0.971574	1.02365	1.05644	1.02818	0.957289	0.96878	0.977583	0.99	1.07061	0.950144	1.0503	0.961418	0.923077	0.822404	0.981132	0.872727	1.00314	0.965447	0.990253	0.950505	1.07906	0.973976	1.10789	0.00250925	0.0311885	7	7	8	9	5
Q8BLN6	UNC80_MOUSE	Protein unc-80 homolog (mUNC-80)	1.81071			1.04183		1.45685	1.64532	1.58119	1.89213									0.998232	0.952641	0.876011	0.933971					1.37348	1.23973	1.10789	0.695178	0.862037	1			1
Q91WC0	SETD3_MOUSE	Actin-histidine N-methyltransferase (EC 2.1.1.85) (Endothelial differentiation inhibitory protein D10) (SET domain-containing protein 3)	1.01862	1.0607	1.04714	1.0955	1.011	0.927919	0.927094	0.936634	0.924198	0.935933	0.933775	0.953216	0.915833	0.922118	0.880153	0.863179	0.95829	0.980548	0.931694	0.995957	0.922488	1.04498	0.989837	0.939571	1.02222	1.04615	0.944332	1.10782	0.000105162	0.00298367	4	9	6	6	7
O88343	S4A4_MOUSE	Electrogenic sodium bicarbonate cotransporter 1 (Sodium bicarbonate cotransporter) (Na(+)/HCO3(-) cotransporter) (Solute carrier family 4 member 4)	1.17223	1.01821	1.13055	0.846882	1.43813	1.03046	1.0936	0.946535	1.30029	1.10492	0.914853	1.0614	0.976667	0.954309	0.947267	1.26459	1.07299	1.05836	0.799636	0.938005	0.82201	1.24268	0.865854	0.850877	0.884848	1.10447	0.997037	1.10775	0.188097	0.460365	14	22	17	10	10
P20065	TYB4_MOUSE	Thymosin beta-4 (T beta 4) [Cleaved into: Hematopoietic system regulatory peptide (Seraspenide)]	0.900698					1.02437	0.786207	0.780198	0.695821																	0.900698	0.813155	1.10766	0.615495	0.819152	2
Q91WC9	DGLB_MOUSE	Diacylglycerol lipase-beta (DAGL-beta) (DAGLbeta) (DGL-beta) (EC 3.1.1.-) (PUFA-specific triacylglycerol lipase) (EC 3.1.1.3) (Sn1-specific diacylglycerol lipase beta)		1.30121			0.99725					0.934076	0.956481	1.15302	1.0625									0.988494	1.05691	1.0575	1.03535	1.13914	1.02849	1.10758	0.196122	0.471853		2			2
Q61286	HTF4_MOUSE	Transcription factor 12 (TCF-12) (Class A helix-loop-helix transcription factor ME1) (DNA-binding protein HTF4) (E-box-binding protein) (Transcription factor HTF-4)					1.20348																	0.985356	1.26931	1.13548	0.982828	1.20348	1.08694	1.10722	0.514064	0.764069					1
Q9R0Q9	MPU1_MOUSE	Mannose-P-dolichol utilization defect 1 protein (Suppressor of Lec15 and Lec35 glycosylation mutation homolog) (SL15)			1.12058	0.992107	1.1549									0.951194	1.06328	1.07746	0.995829	0.937224	1.21858	0.838275	1.03062	0.975941	1.03557	0.930799	0.794949	1.08688	0.981651	1.1072	0.172974	0.442524			1	1	1
Q99LW6	YAF2_MOUSE	YY1-associated factor 2					1.26764																	1.01151	1.19512	1.24854	1.13939	1.26764	1.14515	1.10696	0.390472	0.671536					1
Q91YS8	KCC1A_MOUSE	Calcium/calmodulin-dependent protein kinase type 1 (EC 2.7.11.17) (CaM kinase I) (CaM-KI) (CaM kinase I alpha) (CaMKI-alpha)	1.07991	1.0091	1.19855	1.08524	1.06508	1.00711	0.877833	0.886139	0.874636	0.976787	0.981079	0.919103	0.913333	1.081	1.05657	1.10161	0.98123	1.08223	0.98725	0.954178	0.991388	1.09205	0.989837	0.971735	0.943434	1.08587	0.981016	1.10688	0.00826141	0.0695472	5	7	5	4	3
Q9CQC7	NDUB4_MOUSE	NADH dehydrogenase [ubiquinone] 1 beta subcomplex subunit 4 (Complex I-B15) (CI-B15) (NADH-ubiquinone oxidoreductase B15 subunit)	1.03879	0.861912	1.26836	1.22178	1.21357	1.1401	1.16355	0.866337	0.898931	0.810585	1.08893	0.796296	1.10583	1.13084	1.1371	0.969819	1.19499	1.27144	1.00091	0.824798	0.92823	1.2113	0.839431	0.951267	0.936364	1.10983	1.00273	1.10682	0.193219	0.468381	3	2	2	2	4
D3Z4S3	PTRD1_MOUSE	Putative peptidyl-tRNA hydrolase PTRHD1 (EC 3.1.1.29) (Peptidyl-tRNA hydrolase domain-containing protein 1)		1.0349	0.948323		1.27406					0.909006	0.946074	0.929825	0.9625	1.00208	0.995206	0.916499	0.95829					0.981172	1.07927	0.945419	1.07172	1.07733	0.973366	1.10681	0.0660157	0.252383		1	4		1
P59325	IF5_MOUSE	Eukaryotic translation initiation factor 5 (eIF-5)	1.03724	1.09029	1.04442	1.08287	1.09074	0.941117	0.990148	0.940594	0.977648	0.954503	0.985809	1.03411	0.971667	0.913811	0.891659	0.900402	0.977059	0.94076	0.938069	0.991914	0.949282	0.961297	1.03252	1.05166	0.99596	1.06886	0.966101	1.10636	6.34917e-05	0.00217554	13	15	11	14	14
P14069	S10A6_MOUSE	Protein S100-A6 (5B10) (Calcyclin) (Prolactin receptor-associated protein) (S100 calcium-binding protein A6)	0.807603	0.985584	0.751587	0.726125	1.07424	0.88934	0.804926	0.905941	0.795918	0.636026	0.745506	0.647173	0.7125	0.734164	0.829338	0.811871	0.665276	0.701149	0.968124	0.614555	0.857416	0.819038	0.946138	0.810916	0.753535	0.858612	0.776101	1.10631	0.160513	0.428419	2	4	2	2	1
O09172	GSH0_MOUSE	Glutamate--cysteine ligase regulatory subunit (GCS light chain) (Gamma-ECS regulatory subunit) (Gamma-glutamylcysteine synthetase regulatory subunit) (Glutamate--cysteine ligase modifier subunit)	1.12335	1.27238	1.03445	0.984215	1.06324	0.943147	1.04828	0.99505	1.09913	0.97493	1.03122	1.11988	1.035	0.866044	0.88303	0.910463	0.91658	0.984085	1.01002	0.927224	0.908134	1.04916	1.0061	1.04288	1.02626	1.09122	0.986394	1.10627	0.015645	0.105857	5	8	6	5	5
Q8R066	C1QT4_MOUSE	Complement C1q tumor necrosis factor-related protein 4 (C1q/TNF-related protein 4)	1.22886		1.15956	1.23678		1.12386	1.44532	0.975248	1.62002					0.978193	1.04219	1.0996	0.964546	1.07427	1.04098	0.943396	0.980861					1.2079	1.09188	1.10625	0.33362	0.622607	1		2	2
Q8VI24	SATB2_MOUSE	DNA-binding protein SATB2 (Special AT-rich sequence-binding protein 2)	0.589604		1.01813	1.68666	0.945005	0.722843	0.430542	0.463366	0.435374					0.968847	0.905081	0.868209	1.03441	1.03095	1.69945	1.12938	2.16459	1.03556	1.00915	0.902534	0.834343	0.989024	0.894053	1.10623	0.683695	0.855131	1		2	1	1
P57080	UBP25_MOUSE	Ubiquitin carboxyl-terminal hydrolase 25 (EC 3.4.19.12) (Deubiquitinating enzyme 25) (Ubiquitin thioesterase 25) (Ubiquitin-specific-processing protease 25) (mUSP25)			0.995467	1.206	1.01833									1.04984	0.997124	0.974849	0.952033	1.05924	0.91439	1.03774	1.00574	0.867155	0.851626	0.923977	0.99596	1.06927	0.966869	1.10591	0.0666193	0.253759			3	2	2
Q5F2E7	NUFP2_MOUSE	Nuclear fragile X mental retardation-interacting protein 2 (82 kDa FMRP-interacting protein) (82-FIP) (FMRP-interacting protein 2)	1.07913	1.08725	1.02811	1.12865	1.16774	0.909645	0.958621	1.03069	0.971817	0.999071	0.984863	1.02242	0.998333	0.964694	0.999041	1.02616	1.03024	1.07162	0.95173	1.01348	1.02584	1.05753	0.896341	1.01852	0.937374	1.09716	0.992354	1.10561	0.000317706	0.00681124	5	4	2	4	4
Q61189	ICLN_MOUSE	Methylosome subunit pICln (Chloride channel, nucleotide sensitive 1A) (Chloride conductance regulatory protein ICln) (I(Cln)) (Chloride ion current inducer protein) (ClCI)	0.986036	1.07208	1.1233		1.26123	1.02843	0.978325	0.940594	0.942663	1.12721	1.07379	1.00292	0.996667	0.992731	0.98466	1.00905	0.906152					1.16004	1.01931	0.945419	0.936364	1.10625	1.00061	1.10557	0.026627	0.149106	5	2	2		1
Q8K2C7	OS9_MOUSE	Protein OS-9	1.13887	0.979514	1.23572	1.22257	1.10357	1.20812	1.16059	1.15248	1.01263	1.02878	0.986755	0.953216	1.0425	1.20768	1.27229	1.07545	1.00626	0.912467	0.931694	0.796496	1.13971	0.940377	0.938008	0.85575	1.00707	1.13213	1.02411	1.10548	0.10281	0.331774	1	3	2	1	3
Q9CQM9	GLRX3_MOUSE	Glutaredoxin-3 (PKC-interacting cousin of thioredoxin) (PICOT) (PKC-theta-interacting protein) (PKCq-interacting protein) (Thioredoxin-like protein 2)	1.07991	1.00152	1.07616	1.16259	1.16499	1.02843	0.962562	0.936634	0.923226	1.09842	0.99527	0.862573	0.940833	0.979232	1.02493	0.967807	0.996872	1.04509	0.986339	0.936658	0.972249	1.04812	1.08638	0.997076	1.06162	1.0953	0.990847	1.10542	0.00293503	0.0345821	16	15	12	11	14
Q68EF0	RAB3I_MOUSE	Rab-3A-interacting protein (Rab3A-interacting protein) (Rabin-3) (SSX2-interacting protein)	1.03801	1.06753	0.949229	1.29124	1.1604	1.01827	0.942857	0.910891	0.90379	1.02693	1.08988	0.992203	0.975833	0.917965	0.985618	0.911469	0.922836	1.19187	0.904372	1.07682	0.90622	1.04393	1.23272	0.968811	0.974747	1.09525	0.990919	1.10529	0.0474665	0.206655	3	3	2	1	3
Q7TPW1	NEXN_MOUSE	Nexilin (F-actin-binding protein)	1.045	1.11533	1.24207		1.15582	0.928934	1.0798	1.12475	0.825073	1.11421	0.963103	1.02144	0.958333	1.40914	1.18408	1.1006	1.04275					1.05126	0.966463	0.821637	1.01212	1.13733	1.02908	1.10519	0.16816	0.437409	2	1	1		1
Q8R361	RFIP5_MOUSE	Rab11 family-interacting protein 5 (Rab11-FIP5) (Rab11-interacting protein Rip11)	1.0993	1.01517	1.06528	1.06472	1.14024	0.902538	0.994089	0.976238	0.983479	0.933148	0.970672	0.957115	1.04083	1.08307	1.05657	0.98994	1.01356	0.86649	0.860656	0.977089	0.929187	0.975941	0.964431	1.02924	1.00505	1.07614	0.973825	1.10507	0.001974	0.026455	8	11	11	9	9
Q8BL03	MCATL_MOUSE	Mitochondrial basic amino acids transporter (Carnitine/acylcarnitine translocase-like) (CACT-like) (Mitochondrial carnitine/acylcarnitine carrier protein CACL) (Mitochondrial ornithine transporter 3) (Solute carrier family 25 member 29)				1.08287	1.14757													1.20513	1.03097	1.07412	1.111	0.803347	0.871951	1.04483	0.988889	1.11475	1.00886	1.10497	0.336085	0.624975				2	2
Q9Z0S6	CLD10_MOUSE	Claudin-10	1.00931			1.14207	1.10907	0.987817	1.10345	1.08515	0.929057									1.01857	0.8898	0.998652	0.956938	0.851464	1.20528	0.811891	1.01717	1.08532	0.982255	1.10493	0.169433	0.438257	2			2	1
Q99J27	ACATN_MOUSE	Acetyl-coenzyme A transporter 1 (AT-1) (Acetyl-CoA transporter 1) (Solute carrier family 33 member 1)	1.03957			1.10418		0.921827	0.929064	0.972277	0.966958									1.05747	0.948998	1.04852	0.922488					1.07139	0.969662	1.10491	0.045693	0.201986	2			1
O70152	DPM1_MOUSE	Dolichol-phosphate mannosyltransferase subunit 1 (EC 2.4.1.83) (Dolichol-phosphate mannose synthase subunit 1) (DPM synthase subunit 1) (Dolichyl-phosphate beta-D-mannosyltransferase subunit 1) (Mannose-P-dolichol synthase subunit 1) (MPD synthase)	1.01939	1.04552	1.00363	1.09945	1.033	0.921827	0.923153	0.857426	0.880466	0.938719	0.991485	0.974659	0.954167	1.00312	0.96836	0.932596	0.932221	0.873563	0.806922	0.898922	0.898565	1.01987	1.08841	0.961014	1.04343	1.03969	0.941203	1.10464	0.00613722	0.0564642	6	4	3	1	2
Q99N96	RM01_MOUSE	39S ribosomal protein L1, mitochondrial (L1mt) (MRP-L1)	1.17533	1.15175	1.11877	1.08524	0.988084	0.983756	1.06108	0.966337	1.07872	0.951718	1.04068	0.896686	0.99	1.15992	1.093	1.05131	1.27424	1.06189	0.811475	0.987871	0.85933	0.969665	0.881098	0.930799	1.00606	1.10183	0.997487	1.10461	0.0579999	0.232697	1	6	2	4	4
Q6ZQ29	TAOK2_MOUSE	Serine/threonine-protein kinase TAO2 (EC 2.7.11.1) (Thousand and one amino acid protein 2)	1.02483	1.1047	1.08704	1.11523		0.872081	0.960591	1.00198	0.892128	0.938719	0.970672	1.01949	1.01083	0.987539	0.987536	1.07042	0.991658	0.916004	0.982696	1.06739	1.03445					1.08237	0.979973	1.10449	0.00477057	0.0473991	4	5	6	5
Q8CH77	NAV1_MOUSE	Neuron navigator 1 (Pore membrane and/or filament-interacting-like protein 3)	1.11792	1.20258	1.11242	1.09313	1.00733	1.03858	0.993103	1.10099	0.983479	1.0325	0.989593	0.986355	0.983333	1.10903	1.05561	1.13883	0.993743	0.937224	0.96357	0.975741	1.07273	0.99477	0.90752	0.877193	0.918182	1.10491	1.00039	1.10448	0.0071431	0.0631521	9	8	8	8	5
P56395	CYB5_MOUSE	Cytochrome b5	1.04189	1.01973	1.00181	1.23441	1.06691	0.888325	0.950739	0.871287	0.923226	0.906221	0.999054	0.948343	0.9725	0.916926	0.962608	0.912475	0.970803	1.00619	1.18852	0.977089	1.14737	0.885983	1.04675	1.02047	0.942424	1.06988	0.968786	1.10435	0.0223614	0.134614	6	6	7	6	6
O70591	PFD2_MOUSE	Prefoldin subunit 2	1.05818	1.02959	1.07888	0.899763	0.973419	0.93401	0.973399	1.01881	0.922255	0.972145	0.974456	0.978558	0.9675	0.962617	0.954938	0.868209	0.888425	0.841733	0.838798	0.857143	0.862201	0.912134	0.810976	0.812865	0.909091	1.00583	0.91098	1.10412	0.00909308	0.0730558	7	9	7	8	10
Q6P9J5	KANK4_MOUSE	KN motif and ankyrin repeat domain-containing protein 4 (Ankyrin repeat domain-containing protein 38)				1.19574														1.22989	1.16667	1.10782	0.866029					1.19574	1.08319	1.10391	0.60862	0.815826				1
Q6PB66	LPPRC_MOUSE	Leucine-rich PPR motif-containing protein, mitochondrial (130 kDa leucine-rich protein) (LRP 130) (mLRP130)	1.06517	1.05008	1.08069	1.09392	1.11732	1.00203	0.941872	0.977228	0.958212	1.00929	0.999054	0.974659	0.985	1	1.00767	0.988934	0.962461	1.03979	0.967213	0.981132	0.980861	0.980126	0.97561	0.924951	0.939394	1.08119	0.979424	1.1039	1.7339e-07	2.49799e-05	51	57	49	46	40
Q9CRD2	EMC2_MOUSE	ER membrane protein complex subunit 2 (Tetratricopeptide repeat protein 35) (TPR repeat protein 35)	0.910008	1.04249	1.0816	1.08445	1.1714	0.962437	0.861084	0.929703	0.91448	0.987001	0.980132	1.03411	0.969167	0.929387	0.887824	0.917505	0.972888	0.984085	0.982696	0.995957	0.954067	0.966527	1.11585	0.955166	0.839394	1.05443	0.955195	1.10389	0.00849757	0.070813	5	8	3	3	1
Q9EPR4	S23A2_MOUSE	Solute carrier family 23 member 2 (Na(+)/L-ascorbic acid transporter 2) (Sodium-dependent vitamin C transporter 2) (SVCT-2) (mSVCT2) (Yolk sac permease-like molecule 2)	1.21877		1.06618	0.987372	1.01925	1.07919	0.941872	0.855446	1.07677					1.17134	0.99233	1.00402	1.07508	1.06631	0.930783	0.847709	0.90622	1.00523	0.879065	0.846979	0.89798	1.06937	0.968775	1.10384	0.0952383	0.316247	4		2	2	2
Q3TWI9	CSCL2_MOUSE	CSC1-like protein 2 (Transmembrane protein 63B)	1.01552	1.01669	1.01904	1.04104	0.978918	0.926904	0.900493	0.891089	0.926142	0.976787	0.917692	0.920078	0.884167	0.897196	0.955896	0.930584	0.91658	1.03625	0.875228	0.933962	0.855502	0.961297	0.85061	0.951267	0.884848	1.01404	0.918659	1.10383	0.00015088	0.00383339	3	1	2	4	3
Q80ZU0	ARL5A_MOUSE	ADP-ribosylation factor-like protein 5A		1.14795		1.04972						0.970288	0.938505	0.979532	0.905					1.06808	1.02277	1	1.08517					1.09774	0.994513	1.1038	0.0781393	0.280956		1		2
P50096	IMDH1_MOUSE	Inosine-5'-monophosphate dehydrogenase 1 (IMP dehydrogenase 1) (IMPD 1) (IMPDH 1) (EC 1.1.1.205) (IMPDH-I)	0.911559	1.27314	1.06618	1.25178	0.907424	0.937056	0.923153	0.853465	0.844509	1.04271	1.05866	1.05556	1.06417	0.929387	0.914669	1.00704	0.912409	1.00177	0.879781	1.07951	1.13971	1.01674	0.969512	0.884016	0.949495	1.07045	0.969819	1.10376	0.0683918	0.257949	2	2	3	1	1
Q9DBM1	GPTC1_MOUSE	G patch domain-containing protein 1			1.18858	1.05604										1.03842	1.05273	1.11871	0.908238	0.987622	1.051	0.93531	1.04498					1.12035	1.01504	1.10375	0.116019	0.357532			2	1
P59017	B2L13_MOUSE	Bcl-2-like protein 13 (Bcl2-L-13) (Bcl-rambo) (Protein Mil1)	0.959659	1.09636	0.988214	1.11444	1.17324	1.0203	0.948768	0.876238	0.885326	1.00836	1	0.968811	0.980833	0.912773	0.952061	0.889336	0.932221	1.02034	0.966302	0.944744	1.0134	1.0272	1.01728	0.884016	1.05152	1.06334	0.963495	1.10363	0.0046624	0.0468851	7	9	9	9	9
Q9R1V4	ADA11_MOUSE	Disintegrin and metalloproteinase domain-containing protein 11 (ADAM 11) (Metalloproteinase-like, disintegrin-like, and cysteine-rich protein) (MDC)	1.12645	1.12747	1.01632	0.958958	1.03666	1.00406	1.06798	1.12871	1.05831	0.896007	0.95175	1.0575	0.964167	1.0758	1.07383	0.966801	1.00417	0.774536	0.761384	0.880054	0.838278	0.899582	0.889228	0.891813	0.973737	1.05113	0.952457	1.1036	0.0715913	0.265597	7	8	4	4	4
Q52KI8	SRRM1_MOUSE	Serine/arginine repetitive matrix protein 1 (Plenty-of-prolines 101)	1.01707	1.0478	1.0961	1.10024	1.03391	0.878173	1.12906	1.04653	0.915452	0.94429	0.975402	1.07407	1.0025	1.1163	1.09971	1.10463	1.03128	0.923077	0.728597	0.735849	0.913876	1.05962	0.792683	1.06335	0.817172	1.0585	0.959223	1.10349	0.130842	0.382541	4	3	3	1	1
Q8R332	NUP58_MOUSE	Nucleoporin p58/p45 (58 kDa nucleoporin) (Nucleoporin-like protein 1)			1.19674		0.936755									0.977155	0.983701	0.993964	0.887383					0.879707	0.981707	1.04288	0.941414	1.0588	0.959579	1.1034	0.16711	0.435494			1		2
Q8JZU0	NUD13_MOUSE	NAD(P)H pyrophosphatase NUDT13, mitochondrial (EC 3.6.1.22) (Nucleoside diphosphate-linked moiety X motif 13) (Nudix motif 13)	0.972847					0.95533	0.874877	0.819802	0.88241																	0.972847	0.8818	1.10325	0.255514	0.544072	1
Q07113	MPRI_MOUSE	Cation-independent mannose-6-phosphate receptor (CI Man-6-P receptor) (CI-MPR) (M6PR) (300 kDa mannose 6-phosphate receptor) (MPR 300) (Insulin-like growth factor 2 receptor) (Insulin-like growth factor II receptor) (IGF-II receptor) (M6P/IGF2 receptor) (M6P/IGF2R) (CD antigen CD222)	1.04344	1.2261	1.02811	1.07656	0.940422	0.927919	0.942857	0.953465	0.928086	0.823584	0.864711	0.912281	0.885	0.799585	0.924257	0.693159	0.879041	1.09461	1.3561	0.991914	1.22871	1.11506	1.01829	1.06725	1.00909	1.05896	0.960157	1.1029	0.183836	0.454499	3	1	3	3	1
Q3UZ39	LRRF1_MOUSE	Leucine-rich repeat flightless-interacting protein 1 (LRR FLII-interacting protein 1) (FLI-LRR-associated protein 1) (Flap-1) (H186 FLAP)	1.07215	0.97041	1.06528	0.950276	1.14115	0.919797	0.921182	0.944554	0.938776	0.986072	0.963103	0.927875	0.960833	1.0405	1.06807	0.969819	0.860271	0.854111	1.03825	0.858491	0.939713	0.967573	0.846545	0.876218	0.972727	1.03746	0.940719	1.10284	0.008947	0.0724461	2	3	1	1	2
Q3UHH1	ZSWM8_MOUSE	Zinc finger SWIM domain-containing protein 8	1.21645	1.20106	1.16954	1.20126	1.01192	1.14721	1.41675	1.52475	1.37804	0.961931	0.986755	1.16569	1.2675	1.02077	0.95302	0.983903	1.11887	0.883289	0.850638	1.04313	0.989474	1.091	0.781504	0.907407	0.859596	1.15742	1.04984	1.10247	0.253486	0.541469	2	2	2	3	2
Q99J47	DRS7B_MOUSE	Dehydrogenase/reductase SDR family member 7B (EC 1.1.-.-) (Short-chain dehydrogenase/reductase family 32C member 1)	1.01552	1.07436	1.06437	1.28098	1.11549	1.0599	1.07783	1.04653	0.950437	1.03064	1.00378	0.987329	0.951667	1.04361	1.01822	1.09759	0.924922	1.04156	0.928051	1.1159	1.02297	1.12552	0.871951	0.929825	0.90303	1.10659	1.00401	1.10217	0.0176628	0.114836	4	6	6	4	7
Q8VE22	RT23_MOUSE	28S ribosomal protein S23, mitochondrial (MRP-S23) (S23mt)	1.03646	1.10167	1.14234	0.964483	1.14115	0.958376	0.894581	0.9	0.91448	1.05014	1.01041	1.00292	1.04833	1.05296	0.999041	1.05433	0.985401	0.969938	0.898907	0.925876	0.853589	1.06799	0.979675	0.989279	0.989899	1.075	0.975381	1.10213	0.00731718	0.0640657	2	3	3	6	7
Q6ZQ88	KDM1A_MOUSE	Lysine-specific histone demethylase 1A (EC 1.14.99.66) (BRAF35-HDAC complex protein BHC110) (Flavin-containing amine oxidase domain-containing protein 2)	1.01552	1.13278	1.07888		1.03116	1.0335	1.08374	1.08515	1.07969	0.903435	0.922422	0.992203	1.01667	0.920042	1.00767	1.01308	0.93952					0.940377	0.85061	0.837232	0.871717	1.06361	0.965295	1.10185	0.0444127	0.198822	3	2	2		2
P07356	ANXA2_MOUSE	Annexin A2 (Annexin II) (Annexin-2) (Calpactin I heavy chain) (Calpactin-1 heavy chain) (Chromobindin-8) (Lipocortin II) (Placental anticoagulant protein IV) (PAP-IV) (Protein I) (p36)	1.07758	1.30956	1.19674	1.00474	0.957837	1.18579	0.95468	0.936634	1.09621	1.14949	0.99527	0.922027	1.11	1.13811	1.0489	0.879276	0.879041	1.00619	0.864299	0.892183	1.05646	1.13389	1.01423	0.926901	0.914141	1.102	1.00015	1.10184	0.0841028	0.292606	8	11	7	4	3
Q6PGD0	ARAID_MOUSE	All-trans retinoic acid-induced differentiation factor (Apoptosis-related protein 3) (APR-3)	1.21179					1	1.09951	1.2505	1.06414																	1.21179	1.09982	1.10181	0.425181	0.702246	1
Q8BZZ3	WWP1_MOUSE	NEDD4-like E3 ubiquitin-protein ligase WWP1 (EC 2.3.2.26) (HECT-type E3 ubiquitin transferase WWP1) (WW domain-containing protein 1)	1.08844	1.06222	1.03626	1.06709	1.00275	1.02234	1.01084	1.16436	1.0622	0.84494	0.789972	0.887914	0.900833	1.03219	1.12272	1.04427	1.15746	0.758621	0.681239	0.924528	0.945455	0.924686	1.06504	0.922027	0.990909	1.05094	0.953827	1.10181	0.146575	0.40659	1	1	1	1	4
Q3TZX8	NOL9_MOUSE	Polynucleotide 5'-hydroxyl-kinase NOL9 (EC 2.7.1.-) (Nucleolar protein 9)	1.04422	0.959029		1.00631	1.06874	0.871066	0.936946	0.825743	0.854227	0.941504	0.970672	0.921053	0.8925					0.961096	0.997268	0.955526	0.807656	0.940377	1.02541	1.01949	0.908081	1.01873	0.924662	1.10173	0.018678	0.119234	1	2		1	1
Q3UJD6	UBP19_MOUSE	Ubiquitin carboxyl-terminal hydrolase 19 (EC 3.4.19.12) (Deubiquitinating enzyme 19) (Ubiquitin thioesterase 19) (Ubiquitin-specific-processing protease 19)	1.35531	1.26404	1.08794	1.04104	1.10724	1.18985	1.06995	1.15446	1.08552	1.02414	1.05109	1.13938	1.01167	0.990654	1.01726	0.966801	1.02398	1.02476	1.04554	1.01213	1.03828	1.091	1.12195	1.09357	1.03232	1.16526	1.05773	1.10166	0.00870718	0.071835	3	4	2	6	3
Q924C1	XPO5_MOUSE	Exportin-5 (Exp5) (Ran-binding protein 21)	0.982933	1.06525	1.11242	1.16654	1.04125	0.946193	0.959606	0.907921	0.960155	1.04271	0.998108	0.97271	0.975	0.932503	0.988495	0.959759	0.971846	1.04951	0.898907	0.983827	0.934928	1.01778	1.01118	0.991228	0.974747	1.07186	0.973097	1.1015	0.000320053	0.00683103	10	10	9	6	12
Q9DB15	RM12_MOUSE	39S ribosomal protein L12, mitochondrial (L12mt) (MRP-L12)	1.04344	1.10319	1.00635	1.05525	0.976169	0.932995	0.969458	0.916832	0.815355	0.9935	0.975402	0.901559	0.963333	1.00104	1.04027	1.05734	0.979145	1.00884	0.904372	0.902965	0.855502	0.948745	0.816057	0.953216	0.921212	1.03597	0.940623	1.10137	0.00882418	0.0724461	4	6	6	5	6
Q62048	PEA15_MOUSE	Astrocytic phosphoprotein PEA-15 (15 kDa phosphoprotein enriched in astrocytes)	1.17223	0.813354	1.05893	1.05919	0.912007	1.01015	0.972414	0.684158	0.7862	0.930362	0.972564	1.26316	1.02917	1.01454	1.06711	1.12676	0.98123	1.23342	0.991803	0.555256	0.722488	0.829498	0.863821	0.6423	0.781818	0.995008	0.90349	1.10129	0.356891	0.641769	5	6	5	4	6
Q3UFS4	GPT11_MOUSE	G patch domain-containing protein 11 (Coiled-coil domain-containing protein 75)	1.09775					0.973604	0.952709	1.1	0.96793																	1.09775	0.996885	1.10118	0.284136	0.576794	1
Q91Y63	S13A3_MOUSE	Solute carrier family 13 member 3 (Na(+)/dicarboxylate cotransporter 3) (NaDC-3) (mNaDC3) (Sodium-dependent high-affinity dicarboxylate transporter 2)	1.1474	1.01593	1.30825	0.993686	0.948671	0.884264	1.2	1.14059	1.01458	1.00464	0.932829	0.889864	0.911667	0.934579	0.93768	0.858149	0.912409	1.09637	0.835155	1.43801	1.20096	0.929916	0.867886	0.823587	0.923232	1.07529	0.976508	1.10116	0.188774	0.46161	2	1	2	1	1
Q8BU88	RM22_MOUSE	39S ribosomal protein L22, mitochondrial (L22mt) (MRP-L22)	0.978278			1.39227	1.0495	0.97665	0.997044	1.06832	1.09621									0.983201	1.11658	1.15903	1.09569	0.966527	0.950203	0.895712	1.00606	1.12648	1.02313	1.10101	0.167838	0.437095	1			1	3
Q8C341	SUCO_MOUSE	SUN domain-containing ossification factor (Membrane protein CH1) (Protein osteopotentia) (SUN-like protein 1)				0.995264														0.833775	0.802368	0.950135	1.05072					0.995264	0.904011	1.10094	0.536672	0.777414				1
Q9JII1	INP5E_MOUSE	Phosphatidylinositol polyphosphate 5-phosphatase type IV (72 kDa inositol polyphosphate 5-phosphatase) (Inositol polyphosphate-5-phosphatase E) (Phosphatidylinositol 4,5-bisphosphate 5-phosphatase) (EC 3.1.3.36) (Phosphatidylinositol-3,4,5-trisphosphate 5-phosphatase) (EC 3.1.3.86)	1.02948			1.06709		0.86802	1.0335	1.10198	1.02721									0.852343	0.766849	0.997305	1.0201					1.04812	0.952101	1.10084	0.328331	0.618653	2			1
P97352	S10AD_MOUSE	Protein S100-A13 (S100 calcium-binding protein A13)	1.38712	0.929439	1.52947	1.94081	1.16957	1.24569	1.24039	0.979208	0.960155	1.1922	1.15326	0.874269	1.14583	1.08723	1.1534	1.11972	0.962461	1.44209	2.46357	1.4124	2.89187	1.02929	1.2561	1.17836	0.982828	1.34951	1.22589	1.10084	0.518868	0.767228	3	3	2	2	1
Q6P542	ABCF1_MOUSE	ATP-binding cassette sub-family F member 1	1.06749	1.17602	1.22121	1.14128	1.02291	1.18071	1.06207	1.01782	0.98931	1.03714	1.12961	1.01072	1.13833	1.25857	1.19271	1.05231	0.88634	1.07958	1.02641	1.0283	1.13589	0.92887	0.772358	0.841131	0.808081	1.12347	1.02062	1.10078	0.132818	0.385577	8	3	5	7	4
Q8BFQ4	WDR82_MOUSE	WD repeat-containing protein 82	1.06982	1.04704	1.07434	1.09708	1.08158	0.977665	0.905419	0.90495	0.966958	1.02786	1.02649	0.978558	1.0225	0.998962	0.944391	0.908451	1	0.924845	0.87796	0.986523	0.952153	1.03243	1.06606	1.02729	1.01414	1.07385	0.975821	1.10046	0.000840333	0.0136938	5	7	5	4	6
P55264	ADK_MOUSE	Adenosine kinase (AK) (EC 2.7.1.20) (Adenosine 5'-phosphotransferase)	0.971296	1.02124	1.1097	1.02684	1.0495	0.985787	0.893596	0.876238	0.909621	0.974002	0.950804	0.921053	0.9225	0.890966	0.891659	0.961771	0.937435	0.992042	0.949909	0.894879	0.890909	0.944561	0.972561	1.06433	1.00606	1.03475	0.940377	1.10035	0.000907164	0.0144849	14	14	8	9	11
Q8BGE6	ATG4B_MOUSE	Cysteine protease ATG4B (EC 3.4.22.-) (AUT-like 1 cysteine endopeptidase) (Autophagin-1) (Autophagy-related cysteine endopeptidase 1) (Autophagy-related protein 4 homolog B)	1.14585	1.1085	1.0689	1.00474	1.23281	0.996954	1.00887	0.972277	1.01166	0.978644	1.0246	0.951267	0.991667	1.027	1.04219	0.973843	1.05422	1.06012	0.973588	1.02291	0.875598	1.12448	1.02541	1.0731	1.00707	1.10956	1.0085	1.1002	0.00269012	0.0327307	3	3	4	2	2
Q3TAS6	EMC10_MOUSE	ER membrane protein complex subunit 10 (Hematopoietic signal peptide-containing membrane domain-containing protein 1)	1.13576	1.32094				1.03959	1.01872	1.07129	1.00972	1.08171	1.29328	1.12671	1.30833													1.22486	1.11345	1.10006	0.274224	0.565671	2	1
Q8CI95	OSB11_MOUSE	Oxysterol-binding protein-related protein 11 (ORP-11) (OSBP-related protein 11)	1.07525	1.10622	1.02629			0.99797	0.991133	0.979208	0.887269	0.999071	1.04068	1.0848	1.17333	0.941848	1.03356	0.759557	0.841502									1.06875	0.97159	1.1	0.194703	0.47018	2	3	1
Q9ES34	UBE3B_MOUSE	Ubiquitin-protein ligase E3B (EC 2.3.2.26) (HECT-type ubiquitin transferase E3B)	1.09387	1.04249	1.11695	1.16811	0.873511	0.883249	0.952709	0.907921	0.963071	0.841226	0.949858	1.03509	1.02167	0.942887	0.993289	0.907445	0.994786	1.00177	0.953552	1.02965	0.970335	0.872385	1.02947	1.00975	0.934343	1.05382	0.958126	1.09987	0.0140476	0.0985038	3	3	4	4	3
P48193	EPB41_MOUSE	Protein 4.1 (P4.1) (4.1R) (Band 4.1) (Erythrocyte membrane protein band 4.1)	1.20714	0.948407	1.08341	1.28019	0.967003	1.03858	1.0601	1.11188	1.03013	0.970288	0.954588	0.924951	0.961667	1.0893	0.975072	0.933602	0.906152	0.982317	1.01275	0.946092	1.14258	0.911088	0.948171	0.945419	1.01111	1.08955	0.990671	1.09982	0.0294113	0.157999	2	2	2	1	5
Q99LJ1	FUCO_MOUSE	Tissue alpha-L-fucosidase (EC 3.2.1.51) (Alpha-L-fucosidase I) (Alpha-L-fucoside fucohydrolase 1) (Alpha-L-fucosidase 1)	0.976726					0.849746	0.981281	0.835644	0.8931																	0.976726	0.88818	1.09969	0.324028	0.613687	1
Q8BJU0	SGTA_MOUSE	Small glutamine-rich tetratricopeptide repeat-containing protein alpha (Alpha-SGT)	1.10008	1.09256	1.068	1.05998	1.09624	1.03249	1.0266	0.973267	0.939747	0.996286	1.00473	0.920078	0.944167	1.03634	1.0604	1.02918	0.959333	1.01061	1.06102	0.943396	1.00191	0.978033	0.916667	0.935673	0.951515	1.08325	0.985055	1.09969	0.000194805	0.00469532	10	13	13	12	11
Q8BZQ7	ANC2_MOUSE	Anaphase-promoting complex subunit 2 (APC2) (Cyclosome subunit 2)		1.08118	1	1.10418						1.07242	1.0369	0.891813	0.9825	0.979232	0.938639	0.942656	0.923879	0.984969	0.938069	0.989218	0.912919					1.06083	0.964836	1.0995	0.0159833	0.106988		2	1	2
Q9DC11	PXDC2_MOUSE	Plexin domain-containing protein 2 (Tumor endothelial marker 7-related protein)	1.16292	1.19879	0.920218	0.868982	0.874427	0.826396	1.07882	1.27129	0.922255	0.941504	0.881741	0.934698	0.8275	0.928349	0.953979	0.755533	0.947862	1.00177	0.850638	0.979784	0.92823	0.822176	0.816057	0.769981	0.794949	0.994908	0.904887	1.09948	0.157974	0.423245	1	2	1	2	1
P54103	DNJC2_MOUSE	DnaJ homolog subfamily C member 2 (Mouse Id associate 1) (MIDA1) (Zuotin-related factor 1)	1.09775		1.32185			0.857868	1.43645	1.55743	1.07872					1.15161	1.11697	0.708249	1.10115									1.2046	1.09566	1.09943	0.633279	0.830746	1		1
O70622	RTN2_MOUSE	Reticulon-2 (Neuroendocrine-specific protein-like 1) (NSP-like protein 1) (Neuroendocrine-specific protein-like I) (NSP-like protein I) (NSPLI)	1.04112					1	0.972414	0.861386	0.960155																	1.04112	0.946995	1.09939	0.285769	0.577756	1
Q8K448	ABCA5_MOUSE	ATP-binding cassette sub-family A member 5	1.10396	0.906677	1.08885		1.04308	0.954315	0.957635	0.915842	0.949466	0.927577	0.889309	0.873294	0.875833	1.00623	0.920422	0.930584	0.971846					0.958159	0.958333	0.968811	0.981818	1.03258	0.939242	1.09937	0.00450768	0.0458299	4	2	2		2
Q9JIX0	ENY2_MOUSE	Transcription and mRNA export factor ENY2 (Enhancer of yellow 2 transcription factor homolog)	1.09775	1.13278	0.952856	1.0884	1.022	0.985787	0.992118	0.918812	0.867833	0.910864	0.997162	0.982456	0.945	0.955348	1.0604	1.0493	0.917623	0.947834	0.961749	0.874663	0.894737	1.04603	0.942073	1.0039	1.00404	1.05678	0.961343	1.09927	0.00451258	0.0458299	2	4	2	3	1
O09117	SYPL1_MOUSE	Synaptophysin-like protein 1 (Pantophysin)	1.01862	1.11608	0.980961	0.984215	1.73602	0.869036	0.912315	1.07228	0.840622	0.921077	1.11637	0.865497	1.08667	0.92108	0.967402	1.0996	1.08029	0.962865	1.50911	1.11051	1.28804	0.947699	0.667683	1.19298	1.7303	1.13763	1.0349	1.09927	0.392895	0.674401	3	2	3	2	1
Q60899	ELAV2_MOUSE	ELAV-like protein 2 (ELAV-like neuronal protein 1) (Hu-antigen B) (HuB) (Nervous system-specific RNA-binding protein Mel-N1)	1.06672	0.994689	0.975521	1.11918	1.23923	0.977665	0.957635	0.959406	1.00194	1.01857	0.939451	0.948343	1.00333	0.990654	0.977948	0.939638	0.968717	0.952255	0.978142	1.00674	1.06603	1.02824	0.918699	0.993177	0.944444	1.07499	0.977937	1.09924	0.00138527	0.0200027	1	2	2	2	1
Q9QYA2	TOM40_MOUSE	Mitochondrial import receptor subunit TOM40 homolog (Mitochondrial outer membrane protein of 35 kDa) (MOM35) (Protein Haymaker) (Translocase of outer membrane 40 kDa subunit homolog)	0.989139	1.14871	1.05893	1.1547	1.10357	1.00812	1.01281	1.00594	0.991254	1.06221	1.00284	1.00682	0.918333	0.987539	0.91371	0.912475	0.92805	1.05659	0.917122	1.08625	0.980861	1.02406	0.995935	1.03606	0.99697	1.08923	0.990928	1.09921	0.00202477	0.0268725	10	6	7	2	3
Q9CYZ2	TPD54_MOUSE	Tumor protein D54 (Tumor protein D52-like 2)	1.06051	1.05083	1.09519	1.0884	1.15307	1	1.03153	0.973267	1	1.00371	1.02744	0.938596	0.930833	0.990654	1.06711	1.02012	0.961418	1.00707	1.01275	0.993261	0.900478	0.973849	1	1.00682	0.992929	1.08902	0.990899	1.09902	5.30123e-05	0.00188789	7	5	5	6	5
Q3TDN2	FAF2_MOUSE	FAS-associated factor 2 (UBX domain-containing protein 8)	1.07215	1.01821	1.19764	1.02447	0.957837	1.04772	1.17931	1.0802	1.09913	0.985144	0.950804	0.940546	0.964167	1.08307	0.95302	1.01408	0.976017	1.04951	1.10018	0.929919	1.06507	0.880753	0.579268	0.736842	0.749495	1.05109	0.956422	1.09899	0.239025	0.525759	4	9	4	5	6
Q62351	TFR1_MOUSE	Transferrin receptor protein 1 (TR) (TfR) (TfR1) (Trfr) (CD antigen CD71)	1.12723	1.07815	1.04533	1.35043	1.13657	1.07716	1.02365	0.991089	0.974733	1.08821	1.05393	1.03606	0.955	1.081	0.955896	1.10664	0.961418	1.07958	1.07741	1.03639	0.997129	1.17887	1.06809	1.05458	1.03232	1.14289	1.03996	1.09897	0.00786515	0.0671052	14	16	9	11	14
Q64337	SQSTM_MOUSE	Sequestosome-1 (STONE14) (Ubiquitin-binding protein p62)	1.07603	1.20561	1.14234	1.33228	1.00825	1.04467	1.04729	1.07129	1.12828	0.973073	1.00662	1.08772	1.01417	1.06231	1.04123	1.02817	1.08863	1.1565	1.11749	1.27763	1.58373	0.958159	0.72561	0.898635	0.823232	1.14762	1.0443	1.09894	0.218469	0.501403	6	5	4	1	7
Q3UVG3	F91A1_MOUSE	Protein FAM91A1	0.823894	0.995448	0.93291	1.08208	1.03483	0.915736	0.776355	0.754455	0.768707	0.966574	0.861873	0.889864	0.905833	0.866044	0.902205	0.917505	0.876955	0.952255	0.8898	0.923181	0.930144	0.968619	0.90752	0.825536	0.888889	0.969554	0.882285	1.09891	0.0252968	0.1447	5	4	4	4	4
Q8BGT6	MILK1_MOUSE	MICAL-like protein 1 (Molecule interacting with Rab13) (MIRab13)	0.871218	1.52959		0.900552		1.00812	0.915271	0.890099	0.942663	0.953575	0.970672	1.15984	1.1725					0.938108	0.906193	0.946092	0.853589					1.06268	0.967062	1.09888	0.356414	0.641367	2	1		1
Q9CPP6	NDUA5_MOUSE	NADH dehydrogenase [ubiquinone] 1 alpha subcomplex subunit 5 (Complex I subunit B13) (Complex I-13kD-B) (CI-13kD-B) (NADH-ubiquinone oxidoreductase 13 kDa-B subunit)	1.38092	1.05311	1.13599	0.941594	1.29973	1.28832	1.25714	0.857426	0.941691	1.16806	0.992431	0.823587	0.928333	1.02285	1.11793	0.917505	0.908238	1.20601	0.959927	1.00539	1.11483	1.25628	1.22967	1.11306	1.02929	1.15119	1.04763	1.09885	0.190649	0.463924	3	6	1	1	3
Q8R0H9	GGA1_MOUSE	ADP-ribosylation factor-binding protein GGA1 (Gamma-adaptin-related protein 1) (Golgi-localized, gamma ear-containing, ARF-binding protein 1)	1.10784	0.997724	1.04986	1.10734	1.02475	0.968528	0.957635	0.938614	0.985423	0.959146	0.972564	0.935673	0.933333	0.994808	0.979866	0.940644	0.942649	0.969938	0.880692	0.932615	0.907177	1.00941	1.01321	1.03899	0.984848	1.05658	0.961588	1.09879	0.000113745	0.00310787	14	14	13	7	9
P16675	PPGB_MOUSE	Lysosomal protective protein (EC 3.4.16.5) (Carboxypeptidase C) (Carboxypeptidase L) (Cathepsin A) (Protective protein cathepsin A) (PPCA) (Protective protein for beta-galactosidase) [Cleaved into: Lysosomal protective protein 32 kDa chain; Lysosomal protective protein 20 kDa chain]	1.03801	1.20486		0.972376	0.992667	0.876142	0.934975	0.905941	0.965986	0.97493	0.959319	1.14815	0.904167					0.95137	0.971767	0.940701	0.852632	1.00314	0.984756	0.961988	0.959596	1.0482	0.95399	1.09875	0.030826	0.161894	2	2		3	3
Q8BYY4	TT39B_MOUSE	Tetratricopeptide repeat protein 39B (TPR repeat protein 39B)	1.06749	1.01593		1.30545	0.905591	1.0335	0.898522	0.870297	0.887269	1.23491	1.07852	0.876218	1.07333					1.14943	1.0592	0.990566	1.03349	0.921548	0.802846	0.800195	0.905051	1.0641	0.968563	1.09863	0.216659	0.500051	3	1		4	2
Q8BRH0	TMTC3_MOUSE	Protein O-mannosyl-transferase TMTC3 (EC 2.4.1.109) (Transmembrane and TPR repeat-containing protein 3)		1.17071	1.18132							0.911792	0.933775	0.842105	1.075	1.22015	1.35954	1.07042	1.26069									1.17601	1.07056	1.0985	0.477087	0.740003		1	1
Q7TPM1	PRC2B_MOUSE	Protein PRRC2B (HLA-B-associated transcript 2-like 1) (Proline-rich coiled-coil protein 2B)	1.01009	1.07739	1.57842		1.02658	0.959391	1.02266	0.987129	1.03304	0.997214	1.10785	1.08285	1.13417	1.37799	0.872483	1.04527	1.15224					1.12971	0.971545	1	0.99697	1.15236	1.04903	1.0985	0.204211	0.482514	3	1	1		2
O88456	CPNS1_MOUSE	Calpain small subunit 1 (CSS1) (Calcium-activated neutral proteinase small subunit) (CANP small subunit) (Calcium-dependent protease small subunit) (CDPS) (Calcium-dependent protease small subunit 1) (Calpain regulatory subunit)	0.977502	0.97041	0.977335	1.05998	1.08524	0.937056	0.86601	0.866337	0.793975	0.924791	0.95175	0.893762	0.8875	1.03738	0.956855	0.938632	0.888425	0.925729	0.879781	0.955526	0.935885	0.940377	0.976626	0.930799	0.984848	1.01295	0.92217	1.09844	0.00303194	0.0352005	7	10	7	8	9
Q8BX80	ENASE_MOUSE	Cytosolic endo-beta-N-acetylglucosaminidase (ENGase) (EC 3.2.1.96)					0.983501																	0.939331	0.837398	0.778752	1.04949	0.983501	0.895432	1.09835	0.567376	0.795114					2
Q80XI3	IF4G3_MOUSE	Eukaryotic translation initiation factor 4 gamma 3 (eIF-4-gamma 3) (eIF-4G 3) (eIF4G 3) (eIF-4-gamma II) (eIF4GII)	1.03879	1.04173	1.02448	1.06867	1.08983	1.01624	0.951724	0.952475	0.995141	0.954503	0.949858	0.966862	0.981667	0.961578	0.928092	0.953722	0.983316	0.969054	0.881603	0.929919	0.904306	0.959205	0.964431	0.997076	0.974747	1.05244	0.958284	1.09825	5.04135e-06	0.000319571	26	29	15	18	24
Q9CZ83	RM55_MOUSE	39S ribosomal protein L55, mitochondrial (L55mt) (MRP-L55)		1.05842	1.19039	1.08603	1.09441					0.961931	0.929991	0.846979	0.980833	1.13915	1.13902	1.28974	1.02711	1.05836	0.962659	0.998652	0.989474	0.975941	0.956301	0.894737	1.04848	1.10622	1.00744	1.09805	0.0956729	0.31686		3	2	2	3
P56387	DYLT3_MOUSE	Dynein light chain Tctex-type 3 (Protein 91/23) (T-complex-associated testis-expressed 1-like)	1.22576	1.03035	1.04986			1.10558	1.04532	1.16337	1.0311	0.685237	1.21949	0.641326	0.7	1.20249	1.1745	1.22535	1.11783									1.0986	1.0005	1.09805	0.535692	0.776882	1	1	1
Q8BXN9	TM87A_MOUSE	Transmembrane protein 87A				1.07182														1.03006	1.00364	0.839623	1.04593					1.07182	0.97613	1.09803	0.471726	0.737374				1
Q9CQK7	RWDD1_MOUSE	RWD domain-containing protein 1 (DRG family-regulatory protein 2) (IH1)	0.972847	1.17754	1.09157	1.06235	1.00642	0.991878	1.13005	1.12871	1.01846	1.0195	0.983917	1.01852	1.0425	0.982347	0.952061	0.923541	0.919708	0.984085	0.910747	0.998652	0.988517	0.935146	0.744919	0.847953	0.866667	1.0598	0.965334	1.09786	0.0536765	0.221587	6	9	7	4	5
Q9DBA9	TF2H1_MOUSE	General transcription factor IIH subunit 1 (Basic transcription factor 2 62 kDa subunit) (BTF2 p62) (General transcription factor IIH polypeptide 1) (TFIIH basal transcription factor complex p62 subunit)	1.01552					0.858883	1.02266	0.816832	1.02041																	1.01552	0.925003	1.09785	0.525103	0.77123	1
P62876	RPAB5_MOUSE	DNA-directed RNA polymerases I, II, and III subunit RPABC5 (RNA polymerases I, II, and III subunit ABC5) (DNA-directed RNA polymerase III subunit L) (RPB10 homolog)					1.07333																	0.919456	0.984756	1.00097	1.00808	1.07333	0.977675	1.09784	0.141555	0.39863					1
Q4V9Z5	SE6L2_MOUSE	Seizure 6-like protein 2 (Brain-specific receptor-like protein A) (BSRP-A)	1.0481	1.07436	1.02176	1.15233	1.2484	1.03046	1.01379	0.99703	1.03693	1.00929	0.986755	0.971735	0.98	0.936656	0.93768	0.917505	0.962461	1.04951	1.1612	1.05795	1.05933	1.02406	0.97561	1.05361	1.01616	1.10603	1.00748	1.09782	0.00469953	0.0470119	9	9	6	4	7
Q9JLC4	SORC1_MOUSE	VPS10 domain-containing receptor SorCS1 (mSorCS)	1.31342	1.27618		0.900552	1.0055	1.15939	0.974384	1.01188	1.24781	1.12535	0.902554	1.12768	1					1.06101	0.8898	0.893531	0.889952	1.03347	0.961382	0.988304	0.990909	1.10994	1.01111	1.09775	0.178993	0.449093	1	2		1	3
O35207	CDKA1_MOUSE	Cyclin-dependent kinase 2-associated protein 1 (CDK2-associated protein 1) (Deleted in oral cancer 1) (DOC-1) (Putative oral cancer suppressor)	1.22808	1.24583	1.19764			0.932995	1.20887	1.21188	1.18853	0.935005	1.035	0.879142	1.0225	1.37799	1.25503	1.22736	1.22732									1.22369	1.11473	1.09774	0.29502	0.586998	2	1	1
P05532	KIT_MOUSE	Mast/stem cell growth factor receptor Kit (SCFR) (EC 2.7.10.1) (Proto-oncogene c-Kit) (Tyrosine-protein kinase Kit) (CD antigen CD117)	0.989915	0.867982		1.00395	1.15949	0.735025	0.906404	1.05842	0.853256	0.914578	0.866604	0.878168	0.7975					0.882405	0.710383	0.933962	0.833493	1.12238	1.09045	1.07212	1.05253	1.00005	0.911004	1.09774	0.234568	0.519904	4	3		5	4
Q8K296	MTMR3_MOUSE	Myotubularin-related protein 3 (EC 3.1.3.48) (Phosphatidylinositol-3,5-bisphosphate 3-phosphatase) (EC 3.1.3.95) (Phosphatidylinositol-3-phosphate phosphatase) (EC 3.1.3.64)		0.996965	1.11877	1.03078	1.02016					0.886722	0.932829	0.884016	0.885	0.971963	0.932886	0.907445	0.953076	0.990274	0.959016	1.031	0.877512	1.07322	0.98374	1.00487	0.920202	1.04067	0.948019	1.09773	0.0101895	0.0788663		2	2	3	2
Q921J2	RHEB_MOUSE	GTP-binding protein Rheb (Ras homolog enriched in brain)	1.00155	1.02504	0.965549	1.15233	1.09074	0.989848	0.887685	0.872277	0.91448	0.978644	0.966887	0.961014	0.961667	0.973001	0.905081	0.910463	0.94682	0.94076	0.913479	0.947439	0.980861	1.01255	1.05691	0.94152	0.99697	1.04495	0.951924	1.09773	0.00148561	0.0210207	8	12	5	7	8
Q8BX90	FND3A_MOUSE	Fibronectin type-III domain-containing protein 3A		1.01442	1.02539	1.12076	1.13016					1.01857	0.916746	0.977583	0.975833	0.895119	0.962608	0.928571	0.930136	1.00619	0.835155	0.960916	0.91866	1.0136	1.19411	1.03996	1.09596	1.07137	0.976038	1.09767	0.0530909	0.219981		2	1	2	1
Q56A08	GPKOW_MOUSE	G-patch domain and KOW motifs-containing protein (Protein MOS2 homolog)	0.878976				1.13749	0.874112	0.902463	0.787129	0.869776													1.0136	0.955285	0.921053	0.984848	0.999913	0.910988	1.09761	0.268064	0.559071	2				1
Q8BH73	QPCTL_MOUSE	Glutaminyl-peptide cyclotransferase-like protein (EC 2.3.2.5) (Golgi-resident glutaminyl-peptide cyclotransferase) (isoQC) (gQC)		0.878604								0.703807	0.755913	0.912281	0.846667													0.878604	0.800648	1.09737	0.524122	0.770504		1
Q8BPM0	DAAM1_MOUSE	Disheveled-associated activator of morphogenesis 1	1.32583	1.0091	1.03264	1.02447	1.033	1.06294	0.959606	0.985149	0.950437	0.967502	0.965941	1.00097	0.9525	0.953271	0.950144	1.03119	0.941606	0.950486	0.921676	1.01078	0.951196	0.995816	1.05081	1.0809	1	1.07893	0.983227	1.09734	0.00698064	0.0620621	13	18	14	12	12
Q3TBL6	TP8L3_MOUSE	Tumor necrosis factor alpha-induced protein 8-like protein 3 (TNF alpha-induced protein 8-like protein 3) (TNFAIP8-like protein 3)	1.06284					0.972589	0.974384	0.977228	0.950437																	1.06284	0.968601	1.09729	0.00738633	0.0644931	2
Q9EPL2	CSTN1_MOUSE	Calsyntenin-1 (Alcadein-alpha) (Alc-alpha) [Cleaved into: Soluble Alc-alpha (SAlc-alpha); CTF1-alpha (C-terminal fragment 1-alpha)]	1.22886	1.04173	1.04624	1.1547	1.08249	1.01726	1.02167	1.00594	1.07677	1.06314	1.03311	0.992203	0.990833	0.964694	0.989453	0.974849	1.00209	1.04686	0.92714	0.98248	0.942584	1.00837	1.06098	1.06628	1.05556	1.10855	1.01027	1.09728	0.000815258	0.0134581	8	8	9	7	7
Q5EBG8	CA050_MOUSE	Uncharacterized protein C1orf50 homolog	1.67804	0.945372	0.977335	1.2423		1.40305	1.38719	1.40891	1.29738	0.910864	0.955535	0.932749	0.895	1.15057	1.10451	0.953722	0.920751	1.09284	0.883424	1.01078	1.10813					1.17807	1.07369	1.09721	0.389652	0.671199	1	2	1	1
Q9EPK2	XRP2_MOUSE	Protein XRP2	0.950349	0.947648	1.27017	0.936069	1.02016	0.961421	0.866995	0.857426	0.895044	0.960074	0.937559	0.88694	0.964167	0.974039	0.972196	0.89336	0.943691	0.854111	0.903461	0.90027	0.930144	0.975941	1.00203	0.934698	0.966667	1.01783	0.928016	1.09678	0.0132584	0.0945384	5	6	5	4	5
Q8VE96	S35F6_MOUSE	Solute carrier family 35 member F6 (ANT2-binding protein) (ANT2BP) (Transport and Golgi organization 9 homolog)			0.832276											0.701973	0.686481	0.82495	0.834202									0.832276	0.758861	1.09674	0.482661	0.744788			1
Q9D1P4	CHRD1_MOUSE	Cysteine and histidine-rich domain-containing protein 1 (CHORD domain-containing protein 1) (CHORD-containing protein 1) (Chp-1) (Protein morgana)	1.2242	1.15706	1.06618	1.01026	1.01283	1.15127	1.07586	1.02277	0.991254	1.00279	1.035	1.00195	0.949167	1.05088	1.04698	0.996982	1.00209	0.88771	1.02186	0.932615	0.930144	0.978033	0.966463	0.945419	0.940404	1.09094	0.9948	1.09665	0.00886936	0.0724461	6	9	10	6	3
O35657	NEUR1_MOUSE	Sialidase-1 (EC 3.2.1.18) (G9 sialidase) (Lysosomal sialidase) (N-acetyl-alpha-neuraminidase 1)		1.19499								1.03157	1.28382	1.07992	0.985833													1.19499	1.08968	1.09664	0.52643	0.77228		1
Q8R4C2	RUFY2_MOUSE	RUN and FYVE domain-containing protein 2 (Leucine zipper FYVE-finger protein) (LZ-FYVE)	0.995345	0.925645	0.99456	0.95738	1.2539	0.926904	0.905419	0.881188	0.883382	0.865367	0.912015	0.856725	0.849167	0.900312	0.920422	0.911469	0.86757	0.977896	0.946266	0.932615	0.985646	0.962343	1.08638	1.05263	1.00707	1.01925	0.929495	1.09656	0.0288223	0.156425	4	3	4	2	2
Q61387	COX7R_MOUSE	Cytochrome c oxidase subunit 7A-related protein, mitochondrial (Cytochrome c oxidase subunit VIIa-related protein) (Silica-induced gene 81 protein) (SIG-81) (Supercomplex assembly factor I)	1.1218	1.48407	1.22937	1.10339	0.636114	1.03858	1.24729	0.792079	0.811467	1.08914	0.956481	0.823587	0.878333	0.932503	0.855225	0.651911	1.05735	1.15208	0.930783	0.936658	0.9311	1.01151	1.09553	1.20565	1.56667	1.07514	0.980552	1.09646	0.408187	0.688165	3	4	4	3	1
Q9Z2T6	KRT85_MOUSE	Keratin, type II cuticular Hb5 (Keratin-85) (K85) (Type II hair keratin Hb5) (Type-II keratin Kb25)					1.08616																	0.961297	1.06707	0.937622	1.00202	1.08616	0.990807	1.09624	0.241913	0.527119					1
Q9CY27	TECR_MOUSE	Very-long-chain enoyl-CoA reductase (EC 1.3.1.93) (Synaptic glycoprotein SC2) (Trans-2,3-enoyl-CoA reductase) (TER)	1.11482	0.985584	1.01813	1.17601	1.09624	0.935025	1.0335	1.03366	1.16715	0.896936	0.893094	0.844055	0.914167	0.941848	0.930968	1.02213	0.944734	1.01149	1.31239	1.01752	1.1866	0.893305	0.91565	0.859649	1.00202	1.07598	0.981548	1.09621	0.100273	0.326969	7	5	6	4	5
Q91Z49	UIF_MOUSE	UAP56-interacting factor (Forty-two-three domain-containing protein 1) (Protein 40-2-3)	1.05043	1.11153	1.04714	1.24388	0.903758	0.977665	0.983251	0.960396	0.966958	1.06778	0.959319	0.952242	0.949167	1.03842	1.01151	0.960765	0.960375	1.03537	0.893443	1.03774	0.873684	0.927824	1.02541	1.03021	0.863636	1.06568	0.972173	1.09618	0.0177874	0.115291	2	1	1	3	2
Q8K449	ABCA9_MOUSE	ATP-binding cassette sub-family A member 9	0.979054	1.1085	1.10517			0.945178	0.920197	1.01881	0.951409	0.967502	1.08704	0.951267	0.975833	0.905504	1.02205	0.948692	0.952033									1.06249	0.969314	1.09612	0.02076	0.128742	2	2	2
P83741	WNK1_MOUSE	Serine/threonine-protein kinase WNK1 (EC 2.7.11.1) (Protein kinase lysine-deficient 1) (Protein kinase with no lysine 1)	1.03258	1.07663	1.02629	1.07261	1.0165	0.968528	0.983251	1.02475	0.936832	1.03157	0.991485	0.980507	0.9775	1.00415	0.919463	0.955734	0.904067	0.915119	0.875228	0.951482	0.911005	1.00314	0.83435	0.992203	0.931313	1.04463	0.953258	1.09585	0.00146747	0.0208572	17	9	14	8	12
O54825	BYST_MOUSE	Bystin	1.01707	0.91654		1.05446	1.14849	0.994924	0.797044	0.890099	0.865889	0.929434	0.863765	1.0809	0.84					0.82847	0.992714	0.904313	1.16364	0.956067	1.01728	0.906433	1.10808	1.03078	0.940795	1.09564	0.144654	0.403416	1	1		2	1
Q9D061	ACBD6_MOUSE	Acyl-CoA-binding domain-containing protein 6	1.03413	1.03945	1.04805	1.04893	1.07424	0.979695	0.960591	0.985149	0.97862	0.898793	0.937559	0.880117	1.01083	0.956386	0.911793	0.906439	0.963504	1.01326	0.956284	1.03774	0.974163	0.946653	1.0061	0.904483	0.956566	1.04887	0.957339	1.09561	0.000174697	0.00435986	6	6	5	6	6
Q9CZ28	SNF8_MOUSE	Vacuolar-sorting protein SNF8 (ESCRT-II complex subunit VPS22)	0.935609	1.01821	1.08613	1.12155	1.10541	0.867005	0.858128	0.836634	0.760933	1.00371	0.999054	1.05263	0.955	0.950156	0.998082	0.960765	0.947862	1.01061	0.900729	1.04717	0.956938	1.0272	1.1189	1.00292	1.00606	1.05107	0.959365	1.09559	0.0496313	0.211726	3	2	3	5	3
P46935	NEDD4_MOUSE	E3 ubiquitin-protein ligase NEDD4 (EC 2.3.2.26) (HECT-type E3 ubiquitin transferase NEDD4) (Neural precursor cell expressed developmentally down-regulated protein 4) (NEDD-4)	1.05586	1.05235	1.03989	1.05446	1.05133	0.946193	0.852217	0.894059	0.863946	0.9935	0.969726	0.995127	0.974167	0.953271	0.964525	0.957746	0.943691	1.03537	0.937158	0.967655	0.922488	0.975941	1.03049	1.00682	1.02424	1.05076	0.95915	1.09551	0.0009677	0.0151838	11	19	13	10	12
P35487	ODPAT_MOUSE	Pyruvate dehydrogenase E1 component subunit alpha, testis-specific form, mitochondrial (EC 1.2.4.1) (PDHE1-A type II)			1.2194		1.08983									0.963655	1.05081	1.05533	0.843587					1.10774	1.10874	1.1423	1.18889	1.15279	1.05231	1.09549	0.30827	0.600503			1		1
Q9Z0H8	CLIP2_MOUSE	CAP-Gly domain-containing linker protein 2 (Cytoplasmic linker protein 115) (CLIP-115) (Cytoplasmic linker protein 2)	1.05508	1.04932	1.01269	1.07656	1.07699	0.949239	0.936946	0.944554	0.93586	0.96286	0.971618	0.935673	0.958333	0.98027	0.964525	0.98994	0.93952	0.972591	1.03734	0.95283	1.01435	0.986402	0.941057	0.932749	0.943434	1.05386	0.962122	1.09535	1.35717e-06	0.000106211	33	38	39	40	37
Q9CQB5	CISD2_MOUSE	CDGSH iron-sulfur domain-containing protein 2 (MitoNEET-related 1 protein) (Miner1) (Nervous system overexpressed protein 70)	1.12801	1.11305	1.01632	1.12155	0.992667	0.944162	0.916256	0.941584	0.875607	0.996286	1.02554	0.963938	0.988333	0.948079	0.999041	0.94668	0.982273	1.03271	0.998179	0.936658	0.907177	1.02197	1.09654	1.02924	1.06667	1.07274	0.979361	1.09535	0.00416036	0.0435909	3	5	2	3	5
Q99LI8	HGS_MOUSE	Hepatocyte growth factor-regulated tyrosine kinase substrate	1.08689	1.06677	1.09157	0.971586	0.953254	0.977665	0.997044	1.0297	0.98931	0.988858	0.992431	0.995127	0.9825	0.916926	0.93001	0.915493	0.932221	0.885057	0.864299	0.869272	0.873684	0.965481	0.911585	0.940546	0.917172	1.03228	0.942487	1.09528	0.00301148	0.0351572	19	21	22	15	16
Q03249	GALT_MOUSE	Galactose-1-phosphate uridylyltransferase (Gal-1-P uridylyltransferase) (EC 2.7.7.12) (UDP-glucose--hexose-1-phosphate uridylyltransferase)	1.04888	1.19803	1.06709	1.03552	1.10632	0.951269	0.844335	0.90099	0.857143	0.901578	1.00946	0.87037	0.955	1.12357	1.01822	1.13179	1.0073	1.14058	1.23953	1.05391	1.09474	0.910042	0.955285	1.06823	0.976768	1.08965	0.99505	1.09507	0.0828292	0.290305	1	1	1	1	1
Q61584	FXR1_MOUSE	Fragile X mental retardation syndrome-related protein 1 (mFxr1p)	0.937936	1.12671	0.970082	1.11839	1.0495	0.920812	0.794089	0.90396	0.799806	1.00371	0.979186	1.01754	0.9625	0.951194	0.966443	0.927565	0.936392	0.961096	0.851548	0.989218	0.927273	1.04707	1.01829	1.03704	1.01111	1.0377	0.947629	1.09505	0.0303488	0.160747	4	9	7	6	6
Q3V132	ADT4_MOUSE	ADP/ATP translocase 4 (ADP,ATP carrier protein 4) (Adenine nucleotide translocator 4) (ANT 4) (Solute carrier family 25 member 31) (Sperm flagellar energy carrier protein)		1.23596								1.12071	1.15137	1.16277	1.08167													1.23596	1.12869	1.09505	0.0869826	0.298852		1
O70405	ULK1_MOUSE	Serine/threonine-protein kinase ULK1 (EC 2.7.11.1) (Serine/threonine-protein kinase Unc51.1) (Unc-51-like kinase 1)	1.12645	1.00228	1.00272		1.0495	0.890355	0.775369	0.918812	0.880466	1.039	1.0492	1.03216	1.0925	0.923157	0.996165	0.954728	0.887383					0.943515	0.947154	0.874269	1.11616	1.04404	0.953453	1.095	0.0884309	0.3017	2	2	3		2
Q80WW9	DDRGK_MOUSE	DDRGK domain-containing protein 1 (UFM1-binding and PCI domain-containing protein 1)	1.09465	1.28756	1.22393	0.948698	1	0.984772	1.01773	1.06238	1.02915	1.00371	0.967833	1.10916	1.1625	1.03531	1.07574	1.11569	1.00938	1.03537	1.08288	0.933962	1.13014	0.854603	0.877033	0.906433	0.845455	1.10353	1.00789	1.0949	0.0834702	0.291204	4	3	2	3	3
P31649	S6A13_MOUSE	Sodium- and chloride-dependent GABA transporter 2 (GAT-2) (Sodium- and chloride-dependent GABA transporter 3) (GAT-3) (Solute carrier family 6 member 13)					1.13382																	1.20607	1.14736	0.877193	0.947475	1.13382	1.03558	1.09487	0.630508	0.828988					1
Q9DCL8	IPP2_MOUSE	Protein phosphatase inhibitor 2 (IPP-2)	1.16835	1.08574	1.60018	1.05446	1.04308	1.00508	1.25222	1.04851	0.981535	1.02878	1.11447	1.10526	1.21667	0.904465	1.10547	1.03018	0.998957	1.10168	1.4326	1.13208	1.47368	0.917364	0.848577	0.994152	0.969697	1.17426	1.07258	1.0948	0.233638	0.518931	3	4	3	1	2
Q62092	NSG1_MOUSE	Neuronal vesicle trafficking-associated protein 1 (M234) (Neuron-enriched endosomal protein of 21 kDa) (Neuron-specific protein family member 1) (p21)	0.993794	1.04249				0.941117	0.860099	0.843564	0.878523	1.00743	0.997162	0.978558	0.946667													1.01785	0.929722	1.09479	0.118384	0.361655	2	2
Q8BZM1	GLMN_MOUSE	Glomulin (FK506-binding protein-associated protein) (FAP) (FKBP-associated protein)	0.917766	0.971168	1.02267	1.11208		0.961421	0.874877	0.881188	0.88241	1.02321	0.92526	0.920078	0.915	0.930426	0.807287	0.863179	0.92805	0.976127	0.864299	1.01752	0.923445					1.0034	0.916693	1.09459	0.024528	0.141477	3	3	2	2
Q8BXQ2	PIGT_MOUSE	GPI transamidase component PIG-T (Neuronal development-associated protein 7) (Phosphatidylinositol-glycan biosynthesis class T protein)	0.90768			1.10813	1.11366	0.971574	0.8	0.835644	0.933916									0.98939	0.845173	1.03504	0.966507	0.965481	1	1.02047	1.06465	1.03854	0.948804	1.09458	0.165381	0.433289	1			3	5
Q8VCH8	UBXN4_MOUSE	UBX domain-containing protein 4 (Erasin) (UBX domain-containing protein 2)	1.03801	1.18665	1.14869	0.805051	1.09349	1.05279	1.22167	1.10495	1.06803	0.576602	0.719016	0.87232	0.851667	1.04465	0.912752	1.02414	0.986444	0.938108	0.965392	0.896226	1.00096	0.956067	1.03862	1.0078	1.07879	1.0449	0.954617	1.09457	0.275945	0.568111	3	2	5	4	4
Q78RX3	SIM12_MOUSE	Small integral membrane protein 12					1.08433																	0.853556	0.85061	1.38986	0.954545	1.08433	0.990679	1.09453	0.750653	0.89166					1
Q9CR59	G45IP_MOUSE	Growth arrest and DNA damage-inducible proteins-interacting protein 1 (39S ribosomal protein L59, mitochondrial) (MRP-L59)		1.05159	1.09338	1.04262	0.984418					1	0.985809	0.905458	0.9575	0.987539	0.96069	1.04326	0.98123	1.13174	0.956284	1.10512	0.839234	0.901674	0.864837	0.880117	0.8	1.04227	0.952295	1.09449	0.0828463	0.290305		4	2	2	1
Q9Z2W1	STK25_MOUSE	Serine/threonine-protein kinase 25 (EC 2.7.11.1) (Ste20-like kinase) (Sterile 20/oxidant stress-response kinase 1) (SOK-1) (Ste20/oxidant stress response kinase 1)	1.05741	1.07891	1.01813			0.939086	0.919212	0.949505	0.885326	0.980501	0.989593	1.01462	0.945	0.946002	0.995206	0.987928	0.982273									1.05118	0.960529	1.09438	0.0025604	0.0316516	4	4	5
Q6A065	CE170_MOUSE	Centrosomal protein of 170 kDa (Cep170)	1.02017	1.04097	1.05712	1.06314	1.07608	0.913706	0.989163	1.02673	0.990282	0.96286	0.959319	0.948343	1.0025	0.971963	0.999041	0.998994	0.947862	0.932803	0.910747	0.969003	0.96555	0.968619	0.916667	0.923977	0.926263	1.05132	0.960667	1.09436	1.35437e-05	0.000697995	27	34	28	25	25
Q8VHK5	MLC1_MOUSE	Membrane protein MLC1	0.937936	1.18741	0.988214	0.938437	1.00092	0.911675	1.04729	1.01386	0.911565	1.02414	1.09461	0.993177	0.973333	0.794393	0.93768	0.844064	0.947862	0.921309	0.806922	0.95283	0.759809	0.964435	0.852642	0.907407	0.822222	1.00667	0.919875	1.09435	0.0786306	0.281604	7	5	3	5	6
Q6AW69	CGNL1_MOUSE	Cingulin-like protein 1 (Junction-associated coiled-coil protein)					0.95692																	0.950837	0.816057	0.869396	0.866667	0.95692	0.874428	1.09434	0.290527	0.582064					1
Q9CZW6	RN146_MOUSE	E3 ubiquitin-protein ligase RNF146 (EC 2.3.2.27) (Iduna) (RING finger protein 146) (RING-type E3 ubiquitin transferase RNF146)				1.05288														1.01149	1.01548	0.901617	0.925359					1.05288	0.962148	1.0943	0.27797	0.569567				2
Q66L44	CBARP_MOUSE	Voltage-dependent calcium channel beta subunit-associated regulatory protein (Downstream of Stk11 protein)	1.31652	0.977997	1.08522	1.09234	1.21357	1.02944	1.04828	1.05248	0.870748	1.05107	0.989593	1.0614	0.976667	1.04881	1.02685	1.10765	1.05214	1.03714	0.954463	1.02965	1.06029	1.07322	1.31911	0.890838	1.06465	1.13121	1.03374	1.09428	0.0559999	0.228138	4	7	8	5	4
Q91W96	APC4_MOUSE	Anaphase-promoting complex subunit 4 (APC4) (Cyclosome subunit 4)	1.07448	1.02276		1.16101		1.0731	1.04433	1.05149	1.10204	1.065	1.03879	0.95809	0.970833					1.01503	0.936248	0.915094	0.774163					1.0846	0.991226	1.0942	0.157095	0.42178	2	1		1
O88602	CCG2_MOUSE	Voltage-dependent calcium channel gamma-2 subunit (Neuronal voltage-gated calcium channel gamma-2 subunit) (Stargazin) (Transmembrane AMPAR regulatory protein gamma-2) (TARP gamma-2)	1.0512	1.02807	0.977335	1.09945	0.812099	1.03858	1.02562	0.980198	1.05734	0.910864	0.940397	1.07407	0.995	0.930426	0.8907	0.948692	1.04797	1.03448	1.00911	0.954178	1.08708	1.09205	0.705285	0.374269	0.50303	0.988342	0.903275	1.09418	0.484092	0.745728	6	4	4	3	1
Q8BXV2	BRI3B_MOUSE	BRI3-binding protein (I3-binding protein)	0.843289	1.26328	1.12874	0.982636	1.09166	0.97665	0.716256	0.70297	0.737609	0.94429	0.924314	1.00877	0.979167	1.06542	0.887824	1.01509	0.937435	1.12821	1.49362	1.031	1.30239	0.980126	0.837398	0.934698	0.938384	1.05223	0.96176	1.09407	0.317137	0.607446	4	6	4	5	7
Q8C0L9	GPCP1_MOUSE	Glycerophosphocholine phosphodiesterase GPCPD1 (EC 3.1.4.2) (Glycerophosphodiester phosphodiesterase 5) (Preimplantation protein 4)	1.04267	1.05311	1.13146	1.15075	0.993584	0.837563	1.01478	1.13663	1.069	0.877437	0.837275	0.935673	0.9	0.993769	0.886865	0.94668	0.976017	1.07781	1.10747	1.01078	0.98756	1.06172	0.97561	1.02924	1.02222	1.07273	0.980582	1.09397	0.0441174	0.198452	4	5	8	7	3
Q61127	NAB2_MOUSE	NGFI-A-binding protein 2 (EGR-1-binding protein 2)	0.973623	1.07511			1.08066	0.807107	0.900493	0.929703	0.921283	1.07985	1.04825	1.05653	1.1									1.14644	0.919715	0.793372	0.814141	1.04194	0.95251	1.09389	0.26991	0.561212	1	1			1
Q923U0	TM1L1_MOUSE	TOM1-like protein 1 (Src-activating and signaling molecule protein) (Target of Myb-like protein 1)	1.04422					0.935025	0.957635	0.978218	0.948494																	1.04422	0.954714	1.09375	0.0241904	0.140039	1
Q925J9	MED1_MOUSE	Mediator of RNA polymerase II transcription subunit 1 (Mediator complex subunit 1) (Peroxisome proliferator-activated receptor-binding protein) (PBP) (PPAR-binding protein) (Thyroid hormone receptor-associated protein complex 220 kDa component) (Trap220) (Thyroid receptor-interacting protein 2) (TR-interacting protein 2) (TRIP-2)		1.16313	1.1369	1.05841						1.039	0.933775	0.962963	1.06833	1.21391	1.45925	0.902414	1.05631	0.85588	0.870674	0.889488	1.17225					1.11858	1.02273	1.09372	0.367336	0.650977		1	1	2
Q7TNR6	IGS21_MOUSE	Immunoglobulin superfamily member 21 (IgSF21)	1.15516	1.0736	1.28377	1.1989	0.95692	1.16548	1.05911	1.04059	1.06122	1.16342	1.06339	1.10624	1.03167	1.06957	0.973154	1.02616	0.994786	1.06897	0.846084	0.989218	0.866986	1.05439	1.05488	1.00682	1.04747	1.12804	1.03153	1.09356	0.047362	0.206367	9	3	4	6	5
Q3UMT1	PP12C_MOUSE	Protein phosphatase 1 regulatory subunit 12C (Protein phosphatase 1 myosin-binding subunit of 85 kDa) (Protein phosphatase 1 myosin-binding subunit p85)	1.08922	1.04932	1.18495	1.01026	1.06049	0.950254	0.990148	1.07723	0.977648	0.983287	0.926206	0.977583	0.953333	1.09138	1.0163	1.10563	1.02398	0.894783	0.943534	0.919137	0.993301	0.963389	1.02134	0.938596	0.985859	1.07729	0.985136	1.09354	0.00467446	0.0468851	5	8	4	8	6
Q8R2T8	TF3C5_MOUSE	General transcription factor 3C polypeptide 5 (TF3C-epsilon) (Transcription factor IIIC 63 kDa subunit) (TFIIIC 63 kDa subunit) (TFIIIC63) (Transcription factor IIIC subunit epsilon)				1.31807														1.25287	1.42532	0.986523	1.19809					1.31807	1.20532	1.09354	0.636225	0.831039				1
Q6NZL8	SCUB1_MOUSE	Signal peptide, CUB and EGF-like domain-containing protein 1	1.03957					1.01624	0.892611	0.959406	0.938776																	1.03957	0.950727	1.09344	0.233746	0.518989	1
Q64735	CR1L_MOUSE	Complement component receptor 1-like protein (Complement regulatory protein Crry) (Protein p65)	1.12025	1.07284	1.10245	0.991318	1.00825	1.1066	0.964532	0.988119	0.928086	0.968431	0.941343	0.936647	0.9225	0.92731	0.969319	0.902414	0.940563	0.979664	0.962659	0.950135	0.911962	1.04812	0.994919	0.97076	1.06061	1.05779	0.967467	1.09336	0.00241292	0.0303945	2	6	2	3	2
P17439	GLCM_MOUSE	Lysosomal acid glucosylceramidase (Lysosomal acid GCase) (EC 3.2.1.45) (Acid beta-glucosidase) (Beta-glucocerebrosidase) (Cholesterol glucosyltransferase) (SGTase) (EC 2.4.1.-) (Cholesteryl-beta-glucosidase) (EC 3.2.1.-) (D-glucosyl-N-acylsphingosine glucohydrolase)	0.989139	0.981791	1.09701		1.11366	0.921827	0.941872	0.888119	0.962099	0.938719	0.900662	0.851852	0.871667	1.01558	0.965484	0.920523	0.91658					1.06067	1.09756	1.04581	1.01313	1.04366	0.954571	1.09333	0.0406434	0.189517	4	4	3		4
Q99J25	MRM1_MOUSE	rRNA methyltransferase 1, mitochondrial (EC 2.1.1.-) (16S rRNA (guanosine(1145)-2'-O)-methyltransferase) (16S rRNA [Gm1145] 2'-O-methyltransferase)	1.03258		1.11333			1.03756	0.983251	1.03861	0.988338					0.992731	0.970278	0.950704	0.892596									1.0722	0.98075	1.09324	0.0515544	0.216283	1		1
P29699	FETUA_MOUSE	Alpha-2-HS-glycoprotein (Countertrypin) (Fetuin-A)	1.06905	1.0478	1.72167	1.32991		1.36751	1.25714	1.45644	0.8931	1.2442	1.54967	1.3616	0.7825	0.895119	0.903164	1.27767	1.07091	1.70822	1.58834	0.904313	0.83445					1.2655	1.15764	1.09317	0.536158	0.777024	3	3	1	2
A2AAE1	K1109_MOUSE	Transmembrane protein KIAA1109 (Fragile site-associated protein homolog)	1.04344	1.14264	1.2058	1.02999	0.998167	1.07513	0.959606	0.953465	0.951409	0.859796	0.911069	0.952242	0.88	1.06957	1.02109	1.05835	1.02398	0.927498	0.846084	1.05256	1.00574	1.04812	1.14837	1.0575	1.04747	1.08128	0.989234	1.09305	0.041478	0.191779	8	2	7	4	6
Q5PR69	CRACD_MOUSE	Capping protein inhibiting regulator of actin dynamics (Cancer-related regulator of actin dynamics)		1.15706	1.14869	0.877664	1.1439					0.978644	0.943236	1.0575	0.92	1.00519	1.11026	1.2837	0.949948	0.923077	1.05556	0.947439	0.885167	1.01674	0.922764	0.897661	0.908081	1.07478	0.983301	1.09303	0.143705	0.401704		2	2	2	2
Q3THE2	ML12B_MOUSE	Myosin regulatory light chain 12B (Myosin regulatory light chain 2-B, smooth muscle isoform) (Myosin regulatory light chain 20 kDa) (MLC20) (Myosin regulatory light chain MRLC2)	1.11482	0.917299	1.66092	1.30781	1.02475	1.21421	1.15271	1	1.08649	1.18013	0.997162	0.968811	1.20833	1.09761	0.979866	1.09557	1.06882	1.28028	1.00911	1.12534	1.18756	1.02301	0.895325	1.00975	1.07677	1.17881	1.07854	1.09298	0.176227	0.445867	15	15	16	10	12
Q99N95	RM03_MOUSE	39S ribosomal protein L3, mitochondrial (L3mt) (MRP-L3)	1.3142	1.10926	1.05621	1.05919		0.984772	1.23645	1.25149	1.20117	1.00093	1.01514	0.890838	0.930833	1.07788	1.10355	1.12274	1.06882	0.985853	0.920765	0.912399	0.938756					1.13007	1.03416	1.09274	0.163199	0.432298	2	2	2	4
Q8BH48	UBAP1_MOUSE	Ubiquitin-associated protein 1 (UBAP-1)	1.03026	0.942337	1.03898	0.970008	1.19707	0.812183	0.992118	1.11584	1.08358	1.06314	0.984863	0.95614	0.881667	0.904465	0.923298	0.865191	0.887383	0.961981	0.759563	0.95283	0.799043	0.947699	1.16768	0.916179	1.02727	1.03212	0.94454	1.09272	0.114954	0.35633	2	1	1	1	3
Q9WUB0	HOIL1_MOUSE	RanBP-type and C3HC4-type zinc finger-containing protein 1 (EC 2.3.2.31) (Heme-oxidized IRP2 ubiquitin ligase 1 homolog) (HOIL-1) (RING-type E3 ubiquitin transferase HOIL-1) (UbcM4-interacting protein 28) (Ubiquitin-conjugating enzyme 7-interacting protein 3)	1.01552	1.14188			1.11457	0.977665	0.930049	1.00099	0.926142	0.975859	1.03406	1.04678	1.02167									0.91318	1.15752	0.982456	1.01919	1.08928	0.99685	1.09272	0.0523296	0.218134	2	2			1
Q9CQ79	TXND9_MOUSE	Thioredoxin domain-containing protein 9 (ATP-binding protein associated with cell differentiation)	1.03413	0.949924				1.01421	0.922167	0.839604	0.894072	0.860724	0.901608	0.933723	0.901667													0.991136	0.907176	1.09255	0.0860707	0.297585	3	2
O35551	RABE1_MOUSE	Rab GTPase-binding effector protein 1 (Rabaptin-5) (Rabaptin-5alpha)	1.07603	1.04021	1.05077	1.03473	1.04033	0.97665	0.926108	0.937624	0.916424	0.98143	0.982025	0.933723	0.988333	0.968847	0.985618	0.974849	0.950991	0.961096	0.934426	0.928571	0.925359	0.946653	1.01423	0.976608	0.988889	1.04831	0.959548	1.0925	1.00091e-06	8.38368e-05	21	33	30	28	27
Q9ES46	PARVB_MOUSE	Beta-parvin		1.01897			0.984418					0.913649	0.870388	1.01852	0.970833									0.90795	0.92378	0.832359	0.909091	1.00154	0.916789	1.09245	0.0914528	0.308851		1			1
Q8BWQ6	VP35L_MOUSE	VPS35 endosomal protein-sorting factor-like	1.06362	1.07663	0.955576	1.11681	1.06966	0.968528	1.01675	1.0505	1.02332	0.946147	0.927152	0.978558	0.983333	0.956386	0.95302	0.961771	0.996872	0.889478	0.956284	0.974394	0.956938	0.916318	0.965447	0.926901	0.982828	1.05504	0.965851	1.09234	0.000426133	0.00857542	6	9	6	5	6
Q9Z2G6	SE1L1_MOUSE	Protein sel-1 homolog 1 (Suppressor of lin-12-like protein 1) (Sel-1L)	1.25912	1.16161	0.969175	1.05525	1.07608	1.08934	1.25222	1.23663	1.21477	0.985144	1.02554	1.0078	1.03833	0.951194	0.866731	0.919517	0.938478	1.05836	1.10747	0.93531	0.894737	0.976987	0.968496	0.851852	0.944444	1.09988	1.00705	1.09218	0.121543	0.367343	7	3	4	1	4
Q8C739	F110B_MOUSE	Protein FAM110B		0.956753	1.14053		1.12832					0.727019	0.728477	0.787524	0.84	1.49325	1.38926	1.15895	1.28467					0.927824	0.86687	0.940546	0.975758	1.0718	0.981451	1.09205	0.563456	0.793309		1	1		2
Q9Z1R4	CF047_MOUSE	Uncharacterized protein C6orf47 homolog	1.03181	0.97648			1.07791	0.871066	0.795074	0.917822	0.874636	0.970288	0.906339	0.916179	0.968333									0.982218	1.06707	1.02437	1.03838	1.02789	0.941249	1.09205	0.11282	0.352365	2	1			1
Q922E6	FAKD2_MOUSE	FAST kinase domain-containing protein 2, mitochondrial	1.12723			1.17206	1.14574	1.06294	0.972414	1.05248	1.08941									0.973475	1.16393	1.031	1.14641	1.25628	0.859756	0.913255	1.16667	1.1482	1.05148	1.09198	0.204301	0.482514	1			1	1
Q9JLM9	GRB14_MOUSE	Growth factor receptor-bound protein 14 (GRB14 adapter protein)		0.861153	0.934723	1.17758						0.81987	0.964995	0.815789	0.9025	0.791277	0.855225	0.914487	0.959333	1.0168	0.825137	1.01887	0.950239					0.982318	0.899595	1.09196	0.212055	0.494005		1	2	2
Q66T02	PKHG5_MOUSE	Pleckstrin homology domain-containing family G member 5 (PH domain-containing family G member 5) (Synectin-binding RhoA exchange factor) (SYX)	1.03724	0.924886		0.985004		0.877157	0.919212	0.871287	0.979592	0.860724	0.927152	0.873294	0.85					0.927498	0.907104	0.938005	0.863158					0.9813	0.898732	1.09187	0.0109129	0.0822556	2	1		1
Q31125	S39A7_MOUSE	Zinc transporter SLC39A7 (Histidine-rich membrane protein Ke4) (Solute carrier family 39 member 7) (Zrt-, Irt-like protein 7) (ZIP7)	0.905353		1.05258	1.07814	0.958753	0.878173	1.07291	1.10891	1.06414					0.895119	0.826462	0.921529	0.910323	0.938108	0.918033	0.896226	0.982775	0.841004	0.761179	0.863548	0.79798	0.99624	0.912456	1.09182	0.140216	0.396528	2		3	3	3
Q3ULB5	PAK6_MOUSE	Serine/threonine-protein kinase PAK 6 (EC 2.7.11.1) (p21-activated kinase 6) (PAK-6)	1.17688		1.04352			1.03249	0.934975	0.921782	0.970845					1.05192	1.10259	0.970825	1.1585									1.1082	1.01505	1.09177	0.210056	0.491708	2		1
E9PVA8	GCN1_MOUSE	eIF-2-alpha kinase activator GCN1 (GCN1 eIF-2-alpha kinase activator homolog) (GCN1-like protein 1) (General control of amino-acid synthesis 1-like protein 1) (Translational activator GCN1)	1.10784	1.03945	1.08522	1.09077	1.10541	1.01117	0.994089	0.937624	0.986395	0.994429	0.971618	1.02339	0.959167	0.983385	0.979866	0.977867	1.00521	1.00265	1.14845	0.966307	1.01914	1.0136	0.968496	0.961988	0.99596	1.08545	0.994231	1.09175	0.000143116	0.00373339	28	25	35	16	19
Q9CX80	CYGB_MOUSE	Cytoglobin (Histoglobin) (HGb)	1.14197	1.14416	1.04714	0.874507	0.971586	0.91066	1.04039	1.05743	1.00097	0.940576	1.05014	1.02729	0.926667	1.00623	1.02397	1.02012	0.911366	1.00973	0.894353	0.908356	0.944498	0.857741	0.742886	0.848928	0.834343	1.03057	0.944004	1.0917	0.0846288	0.293952	4	3	5	3	3
Q99LP6	GRPE1_MOUSE	GrpE protein homolog 1, mitochondrial (Mt-GrpE#1)	0.956555	1.05918	1.03536	1.05051	1.06966	0.994924	1.02857	1.00693	1.1001	0.930362	0.943236	0.923002	0.9575	0.96054	0.985618	0.908451	0.964546	0.942529	0.82878	0.897574	0.90622	0.915272	0.938008	0.888889	0.948485	1.03344	0.946846	1.09145	0.00585694	0.0546519	8	12	12	8	7
O70279	ESS2_MOUSE	Splicing factor ESS-2 homolog (ES2 protein) (Expressed sequence 2 embryonic lethal)					1.033																	0.874477	0.961382	0.897661	1.06364	1.033	0.946537	1.09134	0.437053	0.712635					1
Q9D0D5	T2EA_MOUSE	General transcription factor IIE subunit 1 (General transcription factor IIE 56 kDa subunit) (Transcription initiation factor IIE subunit alpha) (TFIIE-alpha)		1.15099								1.0065	1.0123	1.04483	1.1625													1.15099	1.05473	1.09126	0.327369	0.6175		1
Q9CRB9	MIC19_MOUSE	MICOS complex subunit Mic19 (Coiled-coil-helix-coiled-coil-helix domain-containing protein 3)	0.926299	0.984825	0.883953	0.828729	0.868928	0.777665	0.766502	1.03465	1.04568	0.802228	0.700095	0.909357	0.923333	0.772586	0.693193	0.891348	0.966632	0.654288	0.568306	0.907008	0.77799	0.845188	0.778455	0.912281	0.89697	0.896989	0.821976	1.09126	0.236582	0.522358	11	7	10	9	13
P37040	NCPR_MOUSE	NADPH--cytochrome P450 reductase (CPR) (P450R) (EC 1.6.2.4)	1.04267	1.10698	1.06074	1.04262	1.05133	0.99797	0.960591	0.985149	0.962099	0.972145	1.00568	0.994152	1.00167	0.987539	0.941515	0.955734	0.967675	0.952255	1.0082	0.956873	1.01435	0.968619	0.938008	0.907407	0.970707	1.0606	0.972051	1.0911	1.96135e-06	0.00014457	24	28	28	25	24
Q80Y83	DIXC1_MOUSE	Dixin (Coiled-coil protein DIX1) (Coiled-coil-DIX1) (DIX domain-containing protein 1)				0.872139														0.977011	0.713115	0.851752	0.688038					0.872139	0.799367	1.09104	0.665492	0.845387				1
Q78J03	MSRB2_MOUSE	Methionine-R-sulfoxide reductase B2, mitochondrial (MsrB2) (EC 1.8.4.12) (EC 1.8.4.14)	1.03103	0.953718	0.939257	1.11602	1.08066	0.945178	0.908374	0.967327	0.980564	0.872795	0.907285	0.852827	0.903333	0.917965	0.911793	0.932596	1.02294	0.935455	0.807832	0.963612	0.916746	0.91318	1.01931	1.08869	1.00909	1.0218	0.936769	1.09077	0.020007	0.125247	6	3	2	4	4
Q99K23	UFSP2_MOUSE	Ufm1-specific protease 2 (UfSP2) (EC 3.4.22.-)	1.01086	1.07891	1.04533	1.18627	1.23373	1.07005	1.05222	0.969307	1.04762	1.0195	0.976348	1.01462	0.9925	1.04361	0.93768	0.970825	1.07404	0.917772	0.871585	1.09973	1.07943	1.03347	1.0437	0.987329	1.15354	1.10781	1.01565	1.09075	0.0204508	0.127471	4	2	3	1	1
Q3U319	BRE1B_MOUSE	E3 ubiquitin-protein ligase BRE1B (BRE1-B) (EC 2.3.2.27) (RING finger protein 40) (RING-type E3 ubiquitin transferase BRE1B)	1.0737	0.930197	1.01632	1.00631	0.949588	0.926904	0.969458	0.980198	0.904762	0.843083	0.843898	0.807018	0.855	0.812046	0.931927	0.901408	0.913452	0.999116	1.05373	0.921833	1.02967	0.891213	0.896341	0.898635	0.891919	0.99392	0.911281	1.09068	0.0211957	0.129946	5	5	4	2	7
Q8BGT5	ALAT2_MOUSE	Alanine aminotransferase 2 (ALT2) (EC 2.6.1.2) (Glutamate pyruvate transaminase 2) (GPT 2) (Glutamic--alanine transaminase 2) (Glutamic--pyruvic transaminase 2)	0.986811	0.961305	1.10426	1.05446	1.02475	0.913706	0.894581	0.880198	0.767736	0.972145	0.959319	0.894737	0.951667	0.922118	0.958773	0.981891	1.02294	1.01238	1	0.912399	0.911005	1.00941	1.03252	0.897661	0.944444	1.02509	0.93992	1.09062	0.0156667	0.105876	2	5	5	2	3
Q61069	USF1_MOUSE	Upstream stimulatory factor 1 (Major late transcription factor 1)				1.18153														1.06631	1.11566	1.12264	1.03158					1.18153	1.0834	1.09057	0.147373	0.407299				2
Q8VBY2	KKCC1_MOUSE	Calcium/calmodulin-dependent protein kinase kinase 1 (CaM-KK 1) (CaM-kinase kinase 1) (CaMKK 1) (EC 2.7.11.17) (CaM-kinase IV kinase) (Calcium/calmodulin-dependent protein kinase kinase alpha) (CaM-KK alpha) (CaM-kinase kinase alpha) (CaMKK alpha)	1.06672	1.05615	1.03445	1.01421	1.07699	0.886294	0.915271	0.982178	0.963071	0.976787	0.960265	0.983431	1	1.0135	0.983701	1.02817	0.992701	0.958444	1.12295	0.963612	0.930144	0.922594	0.825203	0.945419	0.927273	1.04946	0.962306	1.09056	0.00582242	0.0545175	5	10	9	7	5
O08740	RPB11_MOUSE	DNA-directed RNA polymerase II subunit RPB11 (RNA polymerase II subunit B11) (DNA-directed RNA polymerase II subunit J) (RNA polymerase II 13.3 kDa subunit) (RPB14)	1.08146					1.13198	1.13695	0.828713	0.906706																	1.08146	0.991659	1.09056	0.660445	0.842536	1
E9Q5C9	NOLC1_MOUSE	Nucleolar and coiled-body phosphoprotein 1 (140 kDa nucleolar phosphoprotein) (Nopp140)	1.16912	1.06753	1.07072	1.10813	0.998167	0.963452	1.1202	1.02277	0.878523	1.00836	0.963103	0.969786	1.0175	0.942887	0.971237	1.00402	0.919708	1.0504	1.16758	0.96496	1.13014	0.990586	0.895325	0.966862	0.936364	1.08129	0.99155	1.0905	0.0238499	0.139598	8	5	8	7	8
Q9EPL8	IPO7_MOUSE	Importin-7 (Imp7) (Ran-binding protein 7) (RanBP7)	0.994569	1.08118	1.02357	1.11523	1.13382	1.01015	0.893596	0.872277	0.913508	1.00743	1.0246	0.930799	0.988333	0.985462	1.00288	0.952716	0.950991	0.938992	1.01275	0.995957	0.997129	1.05649	1.06504	0.983431	1.03939	1.06835	0.979756	1.09042	0.00405437	0.0427632	17	16	14	14	9
Q66JZ4	TCAIM_MOUSE	T-cell activation inhibitor, mitochondrial (Tolerance associated gene-1 protein) (TOAG-1)					0.982585																	0.850418	0.979675	1.05068	0.753535	0.982585	0.901203	1.0903	0.637944	0.832598					1
Q5U5V2	HYKK_MOUSE	Hydroxylysine kinase (5-hydroxy-L-lysine kinase) (EC 2.7.1.81) (Aminoglycoside phosphotransferase domain-containing protein 1)			1.02811											0.840083	0.959732	1.01911	0.963504									1.02811	0.943272	1.08993	0.416652	0.695408			1
Q8K097	LFG2_MOUSE	Protein lifeguard 2 (Fas apoptotic inhibitory molecule 2) (Neural membrane protein 35)	1.07137	1.04249	1.08522	0.940805	1.1824	1.20305	1.16059	1.13861	1.04179	1.0325	1.07001	0.987329	1.20583	1.18276	1.01151	1.09054	0.904067	0.915119	0.90255	0.904313	1.11483	0.891213	0.583333	0.712476	0.746465	1.0616	0.974093	1.08983	0.340819	0.629535	3	3	2	2	2
P41778	PBX1_MOUSE	Pre-B-cell leukemia transcription factor 1 (Homeobox protein PBX1)	1.13964					1.15228	0.969458	0.970297	1.10398																	1.13964	1.0459	1.08963	0.451179	0.722958	2
Q8BGF9	S2544_MOUSE	Solute carrier family 25 member 44	0.988363	1.07056		1.29045		1.0802	0.944828	1.02871	1.04762	0.848654	1.21192	1.00487	1.0525					1.1008	0.958106	1.02156	0.962679					1.1094	1.01815	1.08962	0.198501	0.474853	2	2		1
Q9DBT5	AMPD2_MOUSE	AMP deaminase 2 (EC 3.5.4.6) (AMP deaminase isoform L)	1.07292	1.03414	1.15866	1.015	1.02291	0.960406	0.986207	0.975248	0.960155	0.985144	0.97824	0.980507	0.964167	1.00519	1.03739	1.00402	0.954119	0.979664	0.959927	0.986523	0.9311	0.990586	0.948171	0.920078	0.947475	1.05945	0.972362	1.08957	3.97405e-05	0.0014995	12	17	13	14	11
Q3U7R1	ESYT1_MOUSE	Extended synaptotagmin-1 (E-Syt1) (Membrane-bound C2 domain-containing protein)	0.955004	0.969651	1.09882	0.972376	1.06783	0.906599	0.872906	0.883168	0.872692	0.973073	0.954588	0.903509	0.91	0.931464	0.907958	0.920523	0.960375	0.856764	0.89071	0.938005	0.873684	0.971757	0.95935	1.077	1.02525	1.01106	0.927969	1.08954	0.00791358	0.0673345	6	5	4	6	8
Q9JKF1	IQGA1_MOUSE	Ras GTPase-activating-like protein IQGAP1	1.16602	1.03338	1.14053	1.12786	0.976169	1.06802	0.980296	1.11584	1.04568	1.06964	0.942289	0.964912	1.03583	0.944964	0.956855	0.95674	0.980188	1.18302	0.931694	1	1.0134	0.965481	0.932927	0.977583	0.919192	1.08635	0.997091	1.08952	0.0191165	0.120986	1	6	7	4	9
Q7TN99	CPEB3_MOUSE	Cytoplasmic polyadenylation element-binding protein 3 (CPE-BP3) (CPE-binding protein 3) (mCPEB-3)	1.11482	1.20258		1.01973	0.905591	1.05584	0.95468	0.915842	1.05345	0.959146	0.890255	1.35283	1.075					1.02299	0.948087	1.00943	0.929187	0.879707	0.833333	0.853801	0.866667	1.05483	0.968167	1.08952	0.217498	0.500304	5	3		1	1
Q5RJI5	BRSK1_MOUSE	Serine/threonine-protein kinase BRSK1 (EC 2.7.11.1) (EC 2.7.11.26) (Brain-specific serine/threonine-protein kinase 1) (BR serine/threonine-protein kinase 1) (Serine/threonine-protein kinase SAD-B)	0.896819	1.05615	1.05893	1.01894	0.901925	0.960406	0.905419	0.905941	0.934888	0.904364	0.902554	0.97271	0.9675	0.911734	0.889741	0.873239	0.887383	0.870027	0.867942	0.929919	0.929187	0.869247	0.855691	0.851852	0.884848	0.983837	0.903052	1.08946	0.00232578	0.0296046	18	11	12	14	9
Q8K009	AL1L2_MOUSE	Mitochondrial 10-formyltetrahydrofolate dehydrogenase (Mitochondrial 10-FTHFDH) (mtFDH) (EC 1.5.1.6) (Aldehyde dehydrogenase family 1 member L2)					1.10541																	1.33682	1.0437	0.898635	0.845455	1.10541	1.01468	1.08941	0.732293	0.882687					1
Q99JT2	STK26_MOUSE	Serine/threonine-protein kinase 26 (EC 2.7.11.1) (Mammalian STE20-like protein kinase 4) (MST-4) (STE20-like kinase MST4) (Serine/threonine-protein kinase MST4)	1.04034	1.13809		1.06393	1.08891	1.02234	1.04039	1.03366	0.825073	1.03621	0.97824	1.04191	0.808333					0.979664	1.05373	1.03235	1.23732	1.00941	0.972561	0.94347	0.951515	1.08222	0.993434	1.08937	0.109416	0.346212	2	1		2	2
P31750	AKT1_MOUSE	RAC-alpha serine/threonine-protein kinase (EC 2.7.11.1) (AKT1 kinase) (Protein kinase B) (PKB) (Protein kinase B alpha) (PKB alpha) (Proto-oncogene c-Akt) (RAC-PK-alpha) (Thymoma viral proto-oncogene)	1.00465	1.02352	1.02357	0.961326	1.1934	1.00203	0.922167	0.979208	0.918367	1.01393	0.988647	1.00877	0.9475	0.963655	0.997124	0.962777	1.04171	0.970822	0.928051	0.944744	0.896651	0.901674	0.887195	0.912281	0.89798	1.03843	0.953241	1.08937	0.00491373	0.0484419	7	8	10	8	5
Q3TIR1	TPC13_MOUSE	Trafficking protein particle complex subunit 13	0.996121	1.14416	1.16591	0.869771	0.912007	1.02741	0.928079	0.90297	0.934888	0.986072	0.964995	1.01462	0.814167	1.027	1.01822	1.00905	1.05318	0.836428	0.885246	0.793801	0.885167	0.910042	0.787602	0.882066	0.963636	1.01059	0.927689	1.08936	0.0957934	0.317094	2	4	4	3	3
Q9D7G0	PRPS1_MOUSE	Ribose-phosphate pyrophosphokinase 1 (EC 2.7.6.1) (Phosphoribosyl pyrophosphate synthase I) (PRS-I)	1.08999	1.01062	1.00816	1.02999	1.03941	0.982741	1.03153	0.99901	1.06317	0.906221	0.869442	0.922027	0.914167	0.963655	0.916587	0.905433	1.00417	0.939876	0.968124	0.932615	0.998086	0.855649	0.942073	0.925926	0.99798	1.03522	0.9505	1.08913	0.00358888	0.0397726	21	19	21	13	17
Q8CCP0	NEMF_MOUSE	Nuclear export mediator factor Nemf (Serologically defined colon cancer antigen 1 homolog)	0.982157	1.0129	0.88214		1.14207	0.852792	0.84335	0.891089	0.852284	0.968431	0.971618	0.968811	0.980833	0.771547	0.872483	0.873239	0.931178					0.941423	1.01626	0.964912	1.04848	1.00056	0.918978	1.08878	0.0934837	0.312714	2	3	1		3
Q99J77	SIAS_MOUSE	Sialic acid synthase (N-acetylneuraminate-9-phosphate synthase) (EC 2.5.1.57) (N-acetylneuraminic acid phosphate synthase)	1.05431	1.06373	0.980054	1.07024	1.00092	0.946193	0.995074	1.00396	1.00583	0.934076	0.940397	0.94152	0.978333	0.924195	0.973154	0.831992	1.01981	0.857648	0.783242	0.90566	0.878469	0.997908	1.09248	1.00877	1.02121	1.0332	0.949181	1.08852	0.0319753	0.164924	10	9	8	6	7
P46735	MYO1B_MOUSE	Unconventional myosin-Ib (MIH-L) (Myosin I alpha) (MMI-alpha) (MMIa)	1.19162	0.940819	1.51768	1.35517	0.945005	1.23249	1.21281	1.08218	1.10398	1.13742	1.03879	0.993177	1.11333	1.02285	0.976989	0.978873	1.06257	1.27763	0.837887	1.05526	1.03828	1.04079	1.09248	1.17251	1.09192	1.16856	1.07363	1.08842	0.183765	0.454499	8	7	8	7	8
Q9WV85	NDK3_MOUSE	Nucleoside diphosphate kinase 3 (NDK 3) (NDP kinase 3) (EC 2.7.4.6) (DR-nm23) (Nucleoside diphosphate kinase C) (NDPKC) (nm23-M3)		1.35205		1.12628	1.14299					1.14113	1.40303	1.31969	1.12					1.12113	0.922587	0.989218	1.06411	1.05962	0.908537	1.16862	1.14545	1.20289	1.10518	1.08842	0.310739	0.601641		1		2	2
Q6P1H6	ANKL2_MOUSE	Ankyrin repeat and LEM domain-containing protein 2 (LEM domain-containing protein 4)	1.25524	1.08574		0.991318	1.11732	1.11675	1.01675	1.42178	1.11467	1.0195	1.00757	0.923002	1.19417					1.11317	1.06557	1.07278	1.04115	0.920502	0.754065	0.808967	0.883838	1.10844	1.01844	1.08836	0.309956	0.601596	1	1		2	1
P62071	RRAS2_MOUSE	Ras-related protein R-Ras2 (EC 3.6.5.-)	0.980605	1.05766	1.01179	1.0371	1.09074	1.03249	0.968473	1.01188	0.911565	1.04178	1.02365	0.873294	0.9125	0.937695	0.969319	0.963783	0.94682	0.921309	0.837887	0.8531	0.799043	1.1046	1.0935	0.963938	0.919192	1.03489	0.951002	1.08821	0.0443257	0.198573	9	7	7	8	3
P54285	CACB3_MOUSE	Voltage-dependent L-type calcium channel subunit beta-3 (CAB3) (Calcium channel voltage-dependent subunit beta 3) (CCHB3)	1.05043	0.885432	0.959202	0.936859	0.967003	0.873096	0.906404	0.933663	0.951409	0.929434	0.868496	0.92885	0.855	0.923157	0.885906	0.958753	0.924922	1.03183	0.895264	1.00943	0.946411	0.927824	0.60874	0.68616	0.70404	0.958311	0.880638	1.0882	0.180707	0.451518	4	3	4	3	1
O54962	BAF_MOUSE	Barrier-to-autointegration factor (Breakpoint cluster region protein 1) (LAP2-binding protein 1) [Cleaved into: Barrier-to-autointegration factor, N-terminally processed]	0.903026	1.01062	1.03626	1.09471	0.780018	0.905584	0.907389	0.818812	0.966958	0.682451	0.66982	0.847953	0.764167	0.964694	0.963567	0.973843	0.910323	1.06897	0.948087	1.14825	0.97512	0.732218	0.789634	0.818713	0.920202	0.958149	0.880526	1.08815	0.241527	0.526742	2	4	1	1	3
P21803	FGFR2_MOUSE	Fibroblast growth factor receptor 2 (FGFR-2) (EC 2.7.10.1) (Keratinocyte growth factor receptor) (KGFR) (CD antigen CD332)				1.06156														0.942529	0.969035	1.03235	0.960766					1.06156	0.975594	1.08812	0.151332	0.412959				1
Q3U1Y4	DEN4B_MOUSE	DENN domain-containing protein 4B (Brain-specific gene 4 protein) (Brain specific protein 4)	0.968192	1.04704	1.22847	1.02684	0.971586	0.746193	0.985222	1.15545	0.965015	0.868152	0.877956	0.996101	0.956667	0.938733	0.956855	0.789738	0.978102	1.21662	1.20128	1.09704	1.10239	0.82113	1.0437	0.774854	0.910101	1.04437	0.959921	1.08797	0.223572	0.50597	2	4	2	1	2
Q7TSH8	TMM94_MOUSE	Transmembrane protein 94		1.0827	0.964642	1.10734	0.996334					1.04085	1.0596	1.00975	0.993333	0.966771	0.927133	0.916499	0.912409	0.786914	0.606557	0.955526	0.895694	1.10356	1.11382	0.94347	1.16667	1.03607	0.9524	1.08785	0.3092	0.601132		2	1	1	1
Q8CHW4	EI2BE_MOUSE	Translation initiation factor eIF-2B subunit epsilon (eIF-2B GDP-GTP exchange factor subunit epsilon)	0.940264	1.12443	1.09157	1.05762	1.19432	0.963452	0.97734	0.957426	1.03887	1.10956	1.06717	1.07602	1.0375	1.00623	1.01534	0.959759	0.917623	0.931919	0.944444	0.919137	0.992344	1.04393	1.03049	0.907407	0.960606	1.07829	0.991235	1.08783	0.0155647	0.105857	2	4	4	3	1
Q5SSL4	ABR_MOUSE	Active breakpoint cluster region-related protein	1.06129	1.06222	1.13509	1.05919	1.05225	0.97868	0.960591	0.974257	0.961127	1.01114	1.01608	1.00975	1	1	1.0326	0.978873	0.956204	1.00265	1.06011	1.02695	1.01148	1.02824	0.870935	0.946394	0.931313	1.07358	0.986967	1.08775	0.000585337	0.0107238	33	34	35	27	23
Q8BTY8	SCFD2_MOUSE	Sec1 family domain-containing protein 2 (Neuronal Sec1) (Syntaxin-binding protein 1-like 1)	1.0706	0.995448	1.01995	1.16101	1.11549	0.97868	1.02167	1.0099	1.10982	0.991643	1.01892	0.966862	0.990833	1.06438	1.01055	0.95171	1.06152	1.1733	1.10565	1.07143	1.06794	0.798117	0.795732	0.931774	0.708081	1.07079	0.9846	1.08754	0.159519	0.426483	6	4	4	1	1
Q9CR25	DPH2_MOUSE	2-(3-amino-3-carboxypropyl)histidine synthase subunit 2 (EC 2.5.1.108) (Diphthamide biosynthesis protein 2) (Diphtheria toxin resistance protein 2) (MmDph2) (S-adenosyl-L-methionine:L-histidine 3-amino-3-carboxypropyltransferase DPH2)				1.206	1.06233													1.03714	0.937158	1.031	1.08325	0.944561	1.05183	1.15789	1.10303	1.13189	1.04084	1.08747	0.195038	0.470517				1	1
Q3TLH4	PRC2C_MOUSE	Protein PRRC2C (BAT2 domain-containing protein 1) (HLA-B-associated transcript 2-like 2) (Proline-rich and coiled-coil-containing protein 2C)	1.03026	1.04249	1.12874	1.0371	1.02108	0.998985	1.00197	1.07525	0.964043	0.989786	0.986755	1.0078	0.999167	0.937695	1.00575	0.930584	0.924922	0.975243	0.919854	0.932615	1.0134	0.963389	0.887195	0.904483	0.935354	1.05123	0.966686	1.08746	0.00138164	0.0199959	18	23	8	15	16
Q9DBR0	AKAP8_MOUSE	A-kinase anchor protein 8 (AKAP-8) (A-kinase anchor protein 95 kDa) (AKAP 95)		1.08194			1.08249					1.11421	0.999054	1.08772	1.01667									0.91318	1.01524	0.91423	0.922222	1.08222	0.995196	1.08744	0.181169	0.451518		1			3
P29416	HEXA_MOUSE	Beta-hexosaminidase subunit alpha (EC 3.2.1.52) (Beta-N-acetylhexosaminidase subunit alpha) (Hexosaminidase subunit A) (N-acetyl-beta-glucosaminidase subunit alpha)	1.05508	0.864947	1.01451	1.15785	0.942255	0.920812	0.967488	0.969307	0.971817	0.843083	0.875118	0.839181	0.856667	0.934579	0.922339	0.932596	1.07404	0.736516	1.16485	0.884097	1.04498	0.877615	0.851626	0.983431	0.869697	1.00201	0.921447	1.08743	0.117387	0.360172	3	2	2	2	3
Q9WUU7	CATZ_MOUSE	Cathepsin Z (EC 3.4.18.1)	0.923972	0.849772	1.0553	0.959747	0.964253	0.796954	0.868966	0.878218	0.784257	0.848654	0.865658	0.909357	0.8175	0.967809	0.940556	0.925553	0.88634	0.961096	0.837887	0.882749	0.761722	0.865063	0.924797	0.923002	0.836364	0.948282	0.872293	1.08711	0.0235282	0.138611	3	4	3	4	2
Q9DAZ9	ANCHR_MOUSE	Abscission/NoCut checkpoint regulator (ANCHR) (Zinc finger FYVE domain-containing protein 19)	1.0737	1.03718	1	0.958169	0.996334	1.03249	1.00591	1.07624	0.905734	0.884865	0.881741	1.03509	1.00167	0.928349	0.944391	0.920523	0.935349	0.906278	0.826047	0.920485	0.922488	0.952929	0.844512	0.901559	0.844444	1.01232	0.931281	1.08702	0.0209726	0.129179	1	2	2	2	2
Q9DBZ5	EIF3K_MOUSE	Eukaryotic translation initiation factor 3 subunit K (eIF3k) (Eukaryotic translation initiation factor 3 subunit 12) (eIF-3 p25)	1.13576	1.0607	1.00997	1.11839	0.9945	0.982741	0.893596	0.894059	0.908649	1.03807	1.02933	0.987329	1.0375	1.00208	0.966443	0.965795	0.971846	0.983201	0.887978	1.02561	0.958852	0.988494	1.08232	0.989279	0.980808	1.06237	0.977366	1.08698	0.00569919	0.0536011	2	4	3	3	4
Q9JHR7	IDE_MOUSE	Insulin-degrading enzyme (EC 3.4.24.56) (Insulin protease) (Insulinase) (Insulysin)	0.942591	1.05766	1.35177	1.1026	1.022	1.13909	0.91133	0.866337	0.91448	1.07799	0.950804	1.19103	1.16167	1.41121	0.880153	0.902414	0.889468	0.885942	0.833333	1.11456	1.34067	0.921548	1.01626	0.932749	0.89899	1.08715	1.00037	1.08675	0.278077	0.569567	10	14	7	10	9
Q60973	RBBP7_MOUSE	Histone-binding protein RBBP7 (Histone acetyltransferase type B subunit 2) (Nucleosome-remodeling factor subunit RBAP46) (Retinoblastoma-binding protein 7) (RBBP-7) (Retinoblastoma-binding protein p46)	1.03646	1.01745	1.00453	1.12391	1.06508	1.00914	1.00394	0.947525	1.00292	1.08264	1.02271	0.975634	1.01167	1.00312	0.953979	0.935614	0.922836	0.964633	0.896175	0.95283	0.974163	0.978033	0.921748	0.82846	0.940404	1.04865	0.964954	1.08673	0.00580026	0.0543903	10	6	6	8	3
Q9D1B9	RM28_MOUSE	39S ribosomal protein L28, mitochondrial (L28mt) (MRP-L28)	1.01862	1.08877	0.964642	1.11523	1.05591	0.965482	0.898522	0.928713	0.956268	0.922006	0.917692	0.838207	0.855	0.889927	0.946309	0.933602	1.0219	0.956676	0.871585	0.979784	1.01148	1.14644	1.07724	1.04678	1.19596	1.04728	0.963922	1.08647	0.071621	0.265597	3	4	3	2	1
Q99PU8	DHX30_MOUSE	ATP-dependent RNA helicase DHX30 (EC 3.6.4.13) (DEAH box protein 30)	1.03103	0.9522	1.01995	1.14996	0.958753	0.939086	0.925123	0.928713	0.937804	0.948932	0.935667	0.968811	0.968333	0.936656	0.88303	0.912475	0.942649	0.920424	0.8051	1.00404	0.923445	0.955021	0.985772	0.982456	0.994949	1.01998	0.938918	1.08634	0.00542079	0.0517506	10	16	12	7	9
Q9D0F3	LMAN1_MOUSE	Protein ERGIC-53 (ER-Golgi intermediate compartment 53 kDa protein) (Lectin mannose-binding 1) (p58)	1.01164	0.981791	1.17407	1.0292	0.984418	0.923858	1.00197	1.14554	1.01652	0.952646	0.92526	0.965887	0.931667	0.958463	0.87536	0.963783	0.893639	0.994695	0.990893	1.00135	0.94067	0.904812	0.88313	0.896686	0.906061	1.03391	0.951809	1.08626	0.01798	0.115946	8	4	7	3	6
Q91XD6	VPS36_MOUSE	Vacuolar protein-sorting-associated protein 36 (ESCRT-II complex subunit VPS36)	1	0.983308	0.925657	1.05604	1.23006	0.986802	0.961576	0.977228	0.956268	0.9935	0.965941	0.912281	0.928333	0.949117	0.98466	0.809859	0.949948	0.932803	0.840619	0.947439	0.932057	1.02197	1.04878	0.939571	1.03434	1.03407	0.95198	1.08623	0.030358	0.160747	4	5	6	3	4
Q8BW96	KCC1D_MOUSE	Calcium/calmodulin-dependent protein kinase type 1D (EC 2.7.11.17) (CaM kinase I delta) (CaM-KI delta) (CaMKI delta) (CaM kinase ID) (CaMKI-like protein kinase) (CKLiK) (mCKLiK)	1.05353	1.04249	1.04714	1.0071	1.12282	1.03046	0.946798	0.961386	0.961127	1.00464	1.00284	0.983431	1.0025	1.01038	1.00479	0.957746	0.942649	0.947834	0.946266	0.933962	0.996172	0.967573	0.913618	0.922027	0.981818	1.05395	0.97038	1.08613	8.51413e-05	0.00261081	12	18	17	15	12
Q9QZE5	COPG1_MOUSE	Coatomer subunit gamma-1 (Gamma-1-coat protein) (Gamma-1-COP)	1.04577	1.06904	1.06709	0.970008	0.993584	0.974619	0.955665	0.931683	0.953353	0.969359	0.940397	0.975634	0.959167	0.943925	0.981783	0.94668	0.936392	1.00707	0.855191	0.960916	0.856459	0.927824	0.987805	0.971735	0.915152	1.02831	0.946776	1.08611	0.000663742	0.0117527	20	16	17	10	14
Q8BJZ4	RT35_MOUSE	28S ribosomal protein S35, mitochondrial (MRP-S35) (S35mt)	1.11482	1.19423	0.890299	0.872139	1.08066	1.05787	0.892611	0.928713	0.943635	0.992572	0.94702	0.991228	1.11167	1.01869	1.01246	1.07445	0.813347	1.01857	0.995446	0.932615	1.0823	0.932008	0.668699	0.776803	0.779798	1.0224	0.94134	1.08611	0.221538	0.504429	2	2	1	1	1
O35435	PYRD_MOUSE	Dihydroorotate dehydrogenase (quinone), mitochondrial (DHOdehase) (EC 1.3.5.2) (Dihydroorotate oxidase)	0.935609	1.07436	0.998187	1.0513	1.08524	0.988832	0.938916	0.975248	0.920311	0.897864	0.912961	0.907407	0.8675	0.984424	0.953979	0.949698	0.995829	0.925729	0.91439	0.969003	0.8689	0.975941	0.995935	0.994152	1.00101	1.02741	0.945963	1.08609	0.00260624	0.0320796	3	9	7	8	5
Q9WVR4	FXR2_MOUSE	Fragile X mental retardation syndrome-related protein 2	1.07525	1.17375	1.08976		1.18423	1.11574	1.26305	1.2099	1.31584	0.971216	1.00757	1.02047	1.0425	0.967809	0.957814	0.979879	1.04901					0.919456	0.964431	0.925926	1.02929	1.1297	1.04027	1.08597	0.162247	0.430951	6	7	5		4
P51807	DYLT1_MOUSE	Dynein light chain Tctex-type 1 (Activator of G-protein signaling 2) (AGS2) (T-complex testis-specific protein 1) (TCTEX-1)	1.21334		0.895739	1.04025		1.10761	1.0936	1.04752	1.21283					0.86189	0.801534	0.715292	0.937435	1.09726	0.956284	0.892183	0.910048					1.04176	0.959294	1.08597	0.417909	0.696404	1		1	1
O54786	DFFA_MOUSE	DNA fragmentation factor subunit alpha (DNA fragmentation factor 45 kDa subunit) (DFF-45) (Inhibitor of CAD) (ICAD)	1.24903	1.17982	0.969175	0.948698	1.07058	1.09848	1.19113	1.02871	1.15355	0.987001	1.00568	0.930799	0.964167	0.883697	0.889741	0.887324	0.91658	0.980548	1.01639	0.97035	1.05167	1.01255	0.996951	1.02437	0.915152	1.07723	0.991981	1.08594	0.0804881	0.284718	2	4	2	1	3
A2RSX7	TYW5_MOUSE	tRNA wybutosine-synthesizing protein 5 (EC 1.14.11.42) (tRNA(Phe) (7-(3-amino-3-carboxypropyl)wyosine(37)-C(2))-hydroxylase)					1.12374																	1.11088	1.03455	1.00487	0.992929	1.12374	1.03481	1.08593	0.239159	0.525833					1
Q8CD92	TTC27_MOUSE	Tetratricopeptide repeat protein 27 (TPR repeat protein 27)	0.979054	1.22231			1.02933	1.04061	0.949754	0.936634	1.02721	1.05014	1.03974	1.01852	1.0025									1.01255	0.900407	0.920078	0.963636	1.07196	0.987216	1.08585	0.0786008	0.281604	2	2			3
Q9QXY9	PEX3_MOUSE	Peroxisomal biogenesis factor 3 (Peroxin-3) (Peroxisomal assembly protein PEX3)		0.977997		1.12786	0.981668					0.935005	0.950804	0.898635	0.889167					1.06985	0.816029	1.07951	0.867943	1.06904	0.948171	0.92885	0.936364	1.02688	0.945781	1.08575	0.164029	0.433194		2		1	1
O08807	PRDX4_MOUSE	Peroxiredoxin-4 (EC 1.11.1.24) (Antioxidant enzyme AOE372) (Peroxiredoxin IV) (Prx-IV) (Thioredoxin peroxidase AO372) (Thioredoxin-dependent peroxide reductase A0372) (Thioredoxin-dependent peroxiredoxin 4)	1.00853	0.951442	1.00091	1.07419	1.17232	0.925888	0.898522	0.905941	0.904762	0.872795	0.92053	0.807018	0.895	1.10903	1.14382	0.976861	1.23566	0.717065	0.910747	0.671159	0.909091	1.08787	1.14126	1.15497	1.19293	1.03877	0.956747	1.08573	0.296473	0.588767	4	2	4	2	4
A2ADY9	DDI2_MOUSE	Protein DDI1 homolog 2 (EC 3.4.23.-)	1.05043	1.02504	1.07978	1.13496	1.08341	1.01015	0.955665	0.99802	0.995141	0.961931	0.97824	0.982456	0.981667	1.05504	0.99233	0.935614	0.953076	0.889478	0.967213	0.986523	1.00861	0.996862	1.03252	1.05361	1.07475	1.0741	0.989548	1.08544	0.000857358	0.0138997	9	7	6	5	5
P61290	PSME3_MOUSE	Proteasome activator complex subunit 3 (11S regulator complex subunit gamma) (REG-gamma) (Activator of multicatalytic protease subunit 3) (Ki nuclear autoantigen) (Proteasome activator 28 subunit gamma) (PA28g) (PA28gamma)	0.993794	1.12974	0.967362	1.04972	1.11641	0.967513	0.984236	0.980198	0.964043	0.916435	0.900662	0.971735	0.895	0.909657	0.874401	0.953722	0.870699	0.980548	1.08106	0.991914	1.0134	1.00105	1.05183	1.0575	1.00606	1.04943	0.966825	1.08544	0.0161207	0.107795	6	3	3	6	3
Q3U308	CTU2_MOUSE	Cytoplasmic tRNA 2-thiolation protein 2	1.01474	0.97648	1.25385		1.03391	0.951269	0.764532	0.845545	0.802721	0.988858	0.919584	1.03314	1.0325	1.2783	1.12752	1.21429	0.890511					1.08054	0.919715	0.999025	0.989899	1.0646	0.980809	1.08543	0.293492	0.585599	4	4	2		2
Q6NZJ6	IF4G1_MOUSE	Eukaryotic translation initiation factor 4 gamma 1 (eIF-4-gamma 1) (eIF-4G 1) (eIF-4G1)	0.930178	1.1176	1.02539	1.0663	1.07333	0.974619	0.882759	0.883168	0.904762	0.974002	0.985809	0.980507	1.00083	0.953271	0.948226	0.970825	0.945777	1.01592	1.0255	0.956873	1.01148	1.01883	0.898374	0.927875	0.935354	1.04057	0.95875	1.08534	0.00413739	0.0434221	14	19	23	14	15
Q9WTR1	TRPV2_MOUSE	Transient receptor potential cation channel subfamily V member 2 (TrpV2) (Growth factor-regulated calcium channel) (GRC) (Osm-9-like TRP channel 2) (OTRPC2)	1.14119	1.10319	1.08341	1.07735	1.15674	1.18782	1.07586	0.938614	0.956268	1.2117	1.08136	0.939571	0.896667	1.23468	1.08341	1.03018	0.973931	1.10256	1.03916	0.8531	0.872727	1.19561	1.05488	0.978558	0.907071	1.11193	1.0245	1.08534	0.12545	0.373345	5	6	3	3	8
Q8C2E7	WASC5_MOUSE	WASH complex subunit 5 (WASH complex subunit strumpellin)	0.999224	1.00303	0.999093	1.05998	0.973419	0.897462	0.863054	0.876238	0.947522	0.91922	0.945128	0.917154	0.946667	0.952233	0.95302	0.972837	0.961418	1.00531	0.910747	1.01078	0.826794	0.925732	0.840447	0.981481	0.921212	1.00655	0.927428	1.08532	0.00398296	0.0422914	9	10	9	4	4
Q9QZB7	ARP10_MOUSE	Actin-related protein 10 (Actin-related protein 11)	1.09775	1.1176	1.04442	1.09629	0.977085	0.992893	1.0335	0.963366	1.02332	0.997214	0.999054	1.01949	0.944167	1.00935	0.979866	0.981891	0.956204	0.961981	0.992714	0.960916	0.958852	0.950837	0.955285	1.03509	0.926263	1.06538	0.981638	1.08531	0.000185384	0.00453726	14	12	9	11	13
O88967	YMEL1_MOUSE	ATP-dependent zinc metalloprotease YME1L1 (EC 3.4.24.-) (ATP-dependent metalloprotease FtsH1) (YME1-like protein 1)	1.03569	1.03566	0.996374	1.14759	1.07149	0.944162	0.931034	0.989109	0.907677	1.07242	1.07285	0.982456	0.993333	0.94704	0.947267	0.947686	0.990615	0.986737	0.897086	0.947439	0.943541	0.988494	1.00711	0.982456	1.00505	1.05616	0.973174	1.08527	0.00226332	0.0289843	5	6	5	3	6
Q91ZU6	DYST_MOUSE	Dystonin (Bullous pemphigoid antigen 1) (BPA) (Dystonia musculorum protein) (Hemidesmosomal plaque protein) (Microtubule actin cross-linking factor 2)	1.01396	0.969651	1.06528	1.11523	1.09166	0.971574	0.897537	0.945545	0.928086	0.990715	0.979186	0.929825	0.958333	1.00935	0.943432	1.00101	0.940563	0.994695	1.00182	1.04313	0.971292	0.990586	0.945122	0.952242	0.965657	1.04981	0.967411	1.08517	0.000440887	0.00884425	55	60	59	47	43
P70268	PKN1_MOUSE	Serine/threonine-protein kinase N1 (EC 2.7.11.13) (Protein kinase C-like 1) (Protein kinase C-like PKN) (Protein-kinase C-related kinase 1) (Serine-threonine protein kinase N)	1.05275	1.03718	0.971895	1.02841	0.917507	0.896447	0.873892	1.01188	0.906706	1.02043	1.01325	0.998051	0.990833	0.734164	0.721956	0.926559	0.771637	0.94076	0.908015	0.948787	0.923445	1.00209	1.0437	0.974659	0.924242	1.00027	0.921838	1.08508	0.113476	0.353475	3	2	3	6	1
Q9CQT7	DESI1_MOUSE	Desumoylating isopeptidase 1 (DeSI-1) (EC 3.4.-.-) (PPPDE peptidase domain-containing protein 2)		1.04173		1.03473						0.949861	0.95175	0.853801	0.943333					0.93634	1.1184	0.880054	1.04785					1.03822	0.95693	1.08495	0.242179	0.527189		1		1
Q80XH1	KXDL1_MOUSE	KxDL motif-containing protein 1			0.922031	1.25257										1.19522	0.999041	1.07042	0.865485	1.23077	0.764117	0.838275	1.06316					1.07466	0.990595	1.08487	0.578915	0.80066			1	1
Q8CAB8	CAST2_MOUSE	Cytosolic arginine sensor for mTORC1 subunit 2 (GATS-like protein 2)	0.987587	0.983308	1.0272	1.02052	1.09808	0.945178	0.937931	0.908911	0.928086	0.931291	0.884579	0.969786	0.926667	0.943925	1.01342	0.89336	1.0219	0.932803	0.839709	0.927224	0.888995	0.983264	1.0437	0.925926	1.03232	1.02253	0.942542	1.08486	0.00621803	0.0571247	3	4	5	2	1
P56812	PDCD5_MOUSE	Programmed cell death protein 5 (TF-1 cell apoptosis-related protein 19) (Protein TFAR19)	1.29015	1.08953	1.09066	0.891081	1.11274	1.01117	1.17143	1.08911	1.1516	0.915506	0.958373	1.03216	1.01417	0.935618	0.995206	0.947686	0.989572	1.06897	0.959927	0.925876	1.05455	0.927824	1.04573	0.917154	0.985859	1.08737	1.00231	1.08486	0.0708343	0.263804	10	8	8	7	8
Q9DBH5	LMAN2_MOUSE	Vesicular integral-membrane protein VIP36 (Lectin mannose-binding 2) (Vesicular integral-membrane protein 36) (VIP36)	0.994569	1.0607	1.0961	1.09945	1.07608	0.99797	0.879803	0.9	0.81827	1.00371	0.989593	1.03021	0.914167	1.1215	1.02589	1.02314	0.980188	1.04509	0.938069	1.01078	0.957895	0.996862	1.04675	0.990253	1.00505	1.06468	0.981474	1.08478	0.0222543	0.1344	4	4	6	3	3
Q6P2L7	GOLM2_MOUSE	Protein GOLM2 (Cancer susceptibility candidate gene 4 protein homolog) (CASC4) (Golgi membrane protein 2)	1.2149	1.04704	0.962829			1.08832	1.05616	0.928713	0.943635	1.01393	0.896878	0.889864	0.86	1.10384	1.08341	0.977867	1.03441									1.06992	0.986357	1.08472	0.195318	0.470947	1	2	1
Q8R2K1	FUCM_MOUSE	Fucose mutarotase (EC 5.1.3.29)	1.04422	1.04021	0.885766	1.05367		0.896447	1.09163	0.846535	0.904762	0.9935	0.988647	1	0.936667	0.728972	0.860019	0.672032	0.908238	0.94695	0.887978	1.11321	1.16459					1.00342	0.925079	1.08469	0.295119	0.586998	2	2	1	2
Q9EQ06	DHB11_MOUSE	Estradiol 17-beta-dehydrogenase 11 (EC 1.1.1.62) (17-beta-hydroxysteroid dehydrogenase 11) (17-beta-HSD 11) (17bHSD11) (17betaHSD11) (17-beta-hydroxysteroid dehydrogenase XI) (17-beta-HSD XI) (17betaHSDXI) (Dehydrogenase/reductase SDR family member 8)	0.854926	0.950683	1.05168	0.938437	1.08524	0.871066	0.834483	0.809901	0.842566	0.849582	0.863765	0.885965	0.821667	0.854621	0.935762	0.899396	0.944734	0.8771	0.887978	0.901617	0.793301	1.01569	1.09045	1.02437	0.993939	0.972648	0.896759	1.08463	0.0741674	0.272151	4	6	5	3	5
Q50L42	PA24E_MOUSE	Cytosolic phospholipase A2 epsilon (cPLA2-epsilon) (EC 3.1.1.4) (Calcium-dependent N-acyltransferase) (Phospholipase A2 group IVE)					1.01742																	1.18515	0.873984	0.881092	0.848485	1.01742	0.93807	1.08458	0.674599	0.850833					1
Q8C0L8	COG5_MOUSE	Conserved oligomeric Golgi complex subunit 5 (COG complex subunit 5) (Component of oligomeric Golgi complex 5)	0.944919	1.09484	0.912965			1.03959	0.737931	0.79505	0.740525	1.02321	1.03784	1.05653	1.0225	0.928349	0.863854	0.823944	0.877998									0.981145	0.90469	1.08451	0.353446	0.639958	1	1	4
Q66L42	M3K10_MOUSE	Mitogen-activated protein kinase kinase kinase 10 (EC 2.7.11.25)	1.17611	1.02276	1.13509	1.11129	1.25115	1.04162	1.00887	1.10594	0.97862	0.97493	0.952696	0.947368	0.974167	1.01454	0.985618	1.01408	1.02086	1.145	1.27505	0.962264	1.27751	1.05439	0.985772	1.25828	1.08788	1.13678	1.04847	1.08423	0.0953983	0.316281	2	2	3	3	2
Q920A5	RISC_MOUSE	Retinoid-inducible serine carboxypeptidase (EC 3.4.16.-) (Serine carboxypeptidase 1)	0.965865	0.990895	1.03989	1.22573	1.07516	0.890355	0.919212	0.90198	0.87172	1.026	1.00095	0.961014	0.954167	1.01558	0.958773	0.986922	0.968717	1.01149	1.05191	0.995957	1.0756	0.979079	1.06199	0.898635	0.978788	1.05575	0.973802	1.08415	0.0237141	0.138932	4	4	3	1	2
Q9CYA6	ZCHC8_MOUSE	Zinc finger CCHC domain-containing protein 8 (TRAMP-like complex RNA-binding factor ZCCHC8)	1.10473		1.12421			1.05888	1.27389	0.722772	1.01555					1.11215	1.3557	0.855131	0.978102									1.11443	1.02814	1.08392	0.607185	0.815029	1		1
Q8BI84	TGO1_MOUSE	Transport and Golgi organization protein 1 homolog (TANGO1) (Melanoma inhibitory activity protein 3)	1.01784	1.15023	0.982774	1.11681	1.02016	0.992893	0.992118	0.99802	1.01652	0.966574	0.926206	1.03801	0.988333	0.900312	0.941515	0.880282	1.00417	0.970822	1.01093	0.978437	1.04019	0.968619	0.957317	0.951267	0.973737	1.05563	0.973966	1.08385	0.00279871	0.033648	11	7	10	11	8
Q9QYP6	AZI2_MOUSE	5-azacytidine-induced protein 2 (NF-kappa-B-activating kinase-associated protein 1) (Nak-associated protein 1)	1.20171	1.14416		1.02526	1.19798	1.15838	1.25616	1	1.19631	0.955432	0.99527	0.974659	1.07167					0.96817	0.869763	1.00404	1.01148	1.06904	1.10874	1.02339	1.25152	1.13997	1.05183	1.08379	0.162253	0.430951	1	1		2	1
Q9D4V7	RABL3_MOUSE	Rab-like protein 3				0.918706														0.860301	0.798725	0.867925	0.866029					0.918706	0.847745	1.0837	0.169237	0.438257				1
P63030	MPC1_MOUSE	Mitochondrial pyruvate carrier 1 (Brain protein 44-like protein)	0.944143	1.09484	1.00907	1.16022	1.0055	0.906599	0.86601	0.877228	0.934888	0.986072	1.04447	0.955166	0.993333	0.90135	0.932886	0.900402	0.949948	0.929266	0.929872	1	0.98756	0.985356	1.09451	1.06043	0.994949	1.04003	0.959717	1.08368	0.0231468	0.137341	2	2	3	1	2
Q9JKC8	AP3M1_MOUSE	AP-3 complex subunit mu-1 (AP-3 adaptor complex mu3A subunit) (Adaptor-related protein complex 3 subunit mu-1) (Mu-adaptin 3A) (Mu3A-adaptin)	0.950349	1.05842	1.10154	1.15549	1.00825	0.959391	0.859113	0.90495	0.86103	0.958217	1.01325	0.998051	0.965	1.06023	0.974113	1.16097	1.01668	0.920424	0.943534	0.963612	0.905263	0.973849	1.08333	1.00487	0.947475	1.05239	0.971171	1.08363	0.0395705	0.186774	4	7	4	5	4
Q91YD3	DCP1A_MOUSE	mRNA-decapping enzyme 1A (EC 3.-.-.-) (MAD homolog 4-interacting transcription coactivator 1) (Smad4-interacting transcriptional co-activator) (Transcription factor SMIF)		1.17071		1.22257	1.00733					1.026	1.24693	0.959064	1.17917					0.902741	0.961749	1.00135	1.06124	1.01151	1.13618	1.03704	1.03636	1.12971	1.04255	1.0836	0.204388	0.482521		1		1	1
Q6NVG1	LPCT4_MOUSE	Lysophospholipid acyltransferase LPCAT4 (1-acylglycerol-3-phosphate O-acyltransferase 7) (1-AGP acyltransferase 7) (1-AGPAT 7) (1-acylglycerophosphocholine O-acyltransferase) (EC 2.3.1.23) (1-acylglycerophosphoserine O-acyltransferase) (EC 2.3.1.n6) (1-alkenylglycerophosphoethanolamine O-acyltransferase) (EC 2.3.1.121) (1-alkylglycerophosphocholine O-acetyltransferase) (EC 2.3.1.67) (Acyltransfer…	1.21722	1.11381	1.16228	1.17048	1.15949	1.05584	1.1468	1.0604	1.19436	1.01114	1.17597	1.03216	0.975	1.15992	1.11985	1.20724	1.07404	1.03802	1.09199	1.05391	1.05742	1.04079	1.02846	0.992203	1.01616	1.16419	1.07456	1.08341	0.0115536	0.0853591	4	4	6	3	4
P58389	PTPA_MOUSE	Serine/threonine-protein phosphatase 2A activator (EC 5.2.1.8) (PP2A, subunit B', PR53 isoform) (Phosphotyrosyl phosphatase activator) (PTPA) (Serine/threonine-protein phosphatase 2A regulatory subunit 4) (Serine/threonine-protein phosphatase 2A regulatory subunit B')	1.03026	1.07891	1.09248	1.00158	1.13566	0.97868	0.988177	0.974257	0.93586	1.01857	1.01419	1.00975	0.9825	0.969886	1.02972	0.95171	0.920751	0.981432	0.996357	0.963612	0.985646	1.00732	1.04675	0.935673	1.01313	1.06673	0.984669	1.08334	0.000245057	0.0055678	16	16	11	10	7
Q8BGZ2	F168A_MOUSE	Protein FAM168A			1.29284		0.748854									1.00104	0.826462	1.17203	1.05631					0.945607	0.560976	1.09649	0.777778	0.983945	0.908322	1.08326	0.709355	0.869581			1		1
Q9CPQ3	TOM22_MOUSE	Mitochondrial import receptor subunit TOM22 homolog (Translocase of outer membrane 22 kDa subunit homolog)	1.0031	1.00683	1.03808	1.00237	1.0275	1.05888	0.972414	1.01881	1.07483	1.065	0.945128	0.923977	0.985	0.979232	0.889741	1.14185	0.977059	1.0336	0.974499	0.973046	0.903349	0.915272	0.601626	0.763158	0.735354	1.01547	0.937439	1.08324	0.248427	0.535822	8	7	8	4	7
Q9CZX9	EMC4_MOUSE	ER membrane protein complex subunit 4 (Transmembrane protein 85)	1.0287	0.959788	0.910245	1.11129	1.04491	0.97665	0.861084	0.910891	0.90379	0.942433	0.882687	0.876218	0.911667	0.826584	0.830297	0.870221	0.884254	0.938108	0.916211	0.987871	1.01148	0.985356	1.06809	1.0848	1.00707	1.00857	0.931115	1.08319	0.0503192	0.213503	3	4	1	2	1
Q9D2V5	AAR2_MOUSE	Protein AAR2 homolog (AAR2 splicing factor homolog)	1.06206	1.34446	0.891206	1.4925	1.02291	0.904569	1.08473	1.05842	0.963071	0.950789	1.26774	1.29922	1.32167	0.885774	0.88303	1.05332	0.908238	1.20513	1.71585	1.42588	1.08517	0.936192	0.764228	0.963938	0.843434	1.14205	1.05437	1.08316	0.441117	0.715516	1	1	2	1	1
Q61026	NCOA2_MOUSE	Nuclear receptor coactivator 2 (NCoA-2) (Glucocorticoid receptor-interacting protein 1) (GRIP-1) (Steroid receptor coactivator 2) (SRC-2) (Transcriptional intermediary factor 2)					1.09441																	0.992678	1.05488	1.04094	0.956566	1.09441	1.0105	1.08303	0.210422	0.491838					2
Q99K01	PDXD1_MOUSE	Pyridoxal-dependent decarboxylase domain-containing protein 1 (EC 4.1.1.-)	1.01009	1.05918	0.940163	1.22494	0.914757	0.944162	0.990148	0.99505	0.974733	0.930362	0.92053	0.840156	0.929167	0.893043	0.953979	0.882294	0.980188	0.987622	0.945355	0.944744	0.930144	0.961297	1.01423	1.01852	0.9	1.02421	0.945715	1.083	0.0233426	0.138031	7	7	8	10	9
Q99020	ROAA_MOUSE	Heterogeneous nuclear ribonucleoprotein A/B (hnRNP A/B) (CArG-binding factor-A) (CBF-A)	1.15438	1.11457	1.11151	0.940016	0.978918	1.0467	1.16946	1.06139	1.17493	1.05571	1.07001	1.11014	1.08083	1.04154	0.997124	1.06942	1.04588	0.727675	0.698543	0.819407	0.857416	0.970711	0.83435	0.917154	0.956566	1.05645	0.975577	1.0829	0.264201	0.553276	8	13	13	6	7
Q8C3X2	CC90B_MOUSE	Coiled-coil domain-containing protein 90B, mitochondrial		0.915781	1.15866							0.853296	0.887417	0.897661	0.910833	0.974039	1.02685	1.1499	0.941606									1.03009	0.951259	1.08287	0.375264	0.66041		3	1
Q791V5	MTCH2_MOUSE	Mitochondrial carrier homolog 2	1.10861	1.12974	1.02085	1.01736	1.07241	1.07919	0.908374	1.03267	0.95724	1.02971	0.900662	1.02924	0.990833	0.984424	0.881112	0.910463	1.03024	1.15827	0.969945	0.884097	0.952153	1.04603	0.952236	1.06628	1.0303	1.06884	0.987125	1.08278	0.0320964	0.165011	6	7	6	5	3
Q91YJ2	SNX4_MOUSE	Sorting nexin-4	1.08379	1.05235	0.958296	1.05919	1.07058	0.963452	0.993103	0.967327	0.999028	0.970288	0.982025	0.961014	0.973333	0.926272	0.990412	0.875252	0.917623	0.960212	0.884335	0.929919	0.92823	1.02406	1.0498	1.02242	0.983838	1.04385	0.964096	1.08273	0.00268251	0.0327009	9	13	7	8	9
Q99KB8	GLO2_MOUSE	Hydroxyacylglutathione hydrolase, mitochondrial (EC 3.1.2.6) (Glyoxalase II) (Glx II)	1.0962	1.06525	0.984587	1.09077	1.05408	0.972589	0.945813	0.926733	0.912536	0.994429	1.0123	0.947368	0.941667	0.938733	1.00575	0.959759	0.98123	0.973475	0.973588	0.989218	0.94067	1.04812	1.04268	1.04971	0.991919	1.0574	0.976646	1.08269	0.000775199	0.0130344	19	12	20	15	14
Q8K1N4	SPAS2_MOUSE	Spermatogenesis-associated serine-rich protein 2 (Serine-rich spermatocytes and round spermatid 59 kDa protein) (p59scr)	1.08068		1.13055			1.0335	1.06897	1.14059	1.05442					1.03634	0.891659	0.984909	0.976017									1.10534	1.02093	1.08267	0.185425	0.45647	2		1
Q9DCD2	SYF1_MOUSE	Pre-mRNA-splicing factor SYF1 (XPA-binding protein 2)	1.09232		1.10789			1.01523	0.91133	1.07327	1.14577					1.03634	0.951103	1.00905	1.00521									1.10008	1.01623	1.0825	0.164134	0.433194	1		2
P59326	YTHD1_MOUSE	YTH domain-containing family protein 1 (Dermatomyositis associated with cancer putative autoantigen 1 homolog) (DACA-1 homolog)			1.12874	1.07893	1.08158									1.34372	1.15628	0.809859	1.1658	0.945181	0.905282	1.03504	1.02775	0.985356	0.946138	0.952242	0.985859	1.09618	1.01307	1.08204	0.338635	0.62758			2	3	6
Q60974	NCOR1_MOUSE	Nuclear receptor corepressor 1 (N-CoR) (N-CoR1) (Retinoid X receptor-interacting protein 13) (RIP13)		1.26176	1.06437	0.895817	0.991751					0.948004	0.996216	1.15595	1.03667	0.92731	1.20422	0.692153	1.00104	0.762157	0.875228	0.998652	1.07273	0.986402	0.976626	0.968811	0.983838	1.04514	0.965959	1.08197	0.320408	0.610847		2	1	2	2
P24788	CD11B_MOUSE	Cyclin-dependent kinase 11B (Cell division cycle 2-like protein kinase 1) (Cell division protein kinase 11) (Cyclin-dependent kinase 11) (EC 2.7.11.22) (Galactosyltransferase-associated protein kinase p58/GTA) (PITSLRE serine/threonine-protein kinase CDC2L1)	0.948798	1.19803	1.38985		1.04675	0.969543	1.01182	0.958416	1.01846	1.26927	1.29518	1.20663	1.09917	0.975078	0.925216	1.01308	0.918665					1.1046	1.01626	1.04678	1.0303	1.134	1.04815	1.0819	0.243623	0.528888	3	1	2		3
A2RTL5	RSRC2_MOUSE	Arginine/serine-rich coiled-coil protein 2	1.16447		1.50952	1.21389		1.17665	1.49458	1.36733	1.16132					1.13292	1.09012	1.3169	1.13869	1.21132	1.06648	1.23854	0.974163					1.28741	1.18996	1.08189	0.327971	0.618385	1		1	1
Q8CHD8	RFIP3_MOUSE	Rab11 family-interacting protein 3 (FIP3-Rab11) (Rab11-FIP3)				1.55722														1.15385	1.32332	1.60782	1.74833					1.55722	1.43935	1.08189	0.732939	0.882954				1
Q8K1E0	STX5_MOUSE	Syntaxin-5	1.00621	1.07284	1.12693	1.12707	0.963336	0.972589	0.962562	0.994059	1.00194	0.989786	1.0123	1.02047	1.00583	0.994808	0.932886	0.997988	1.01251	1.04951	0.857013	0.932615	0.909091	0.983264	0.955285	1.03509	0.946465	1.05723	0.977243	1.08185	0.00649128	0.0589516	5	4	2	1	3
Q9Z1D1	EIF3G_MOUSE	Eukaryotic translation initiation factor 3 subunit G (eIF3g) (Eukaryotic translation initiation factor 3 RNA-binding subunit) (eIF-3 RNA-binding subunit) (Eukaryotic translation initiation factor 3 subunit 4) (eIF-3-delta) (eIF3 p42) (eIF3 p44)	1.10784	1.16464	1.07888	0.702447	1.0165	0.832487	1.05616	1.0802	0.960155	0.974002	0.946074	0.986355	1.00167	1.05192	1.06424	0.882294	0.875912	0.964633	0.850638	0.826146	0.744498	0.92364	0.835366	0.80117	0.90303	0.998785	0.923222	1.08185	0.229648	0.513363	2	7	3	1	4
Q62189	SNRPA_MOUSE	U1 small nuclear ribonucleoprotein A (U1 snRNP A) (U1-A) (U1A)	0.989139	1.05387	0.995467	1.14365	1.03391	0.969543	0.891626	0.892079	0.947522	0.930362	0.900662	0.965887	0.926667	0.931464	1.04794	0.987928	1.09906	1.06897	0.909836	1.02965	1.07177	0.903766	1.04065	0.847953	0.945455	1.04176	0.962958	1.08184	0.03684	0.178983	6	5	8	6	4
Q8CH02	SUGP1_MOUSE	SURP and G-patch domain-containing protein 1 (Splicing factor 4)	1.01784	1.20561			1.1769	0.880203	1.03251	1.07426	0.961127	0.893222	1.02081	0.967836	1.15917									1.10983	1.11992	1.28752	1.10202	1.13034	1.04484	1.08183	0.278263	0.569699	1	1			1
Q8C9B9	DIDO1_MOUSE	Death-inducer obliterator 1 (DIO-1) (Death-associated transcription factor 1) (DATF-1)	0.942591	1.13126	1.13237		0.99725	1.04975	1.04729	1.01188	1.06414	1.05571	0.990539	0.895712	1.12417	1.33229	1.49377	0.867203	1.26382					0.879707	0.620935	0.637427	0.631313	1.04754	0.96834	1.08179	0.562532	0.793125	2	2	1		1
Q6RI63	F120B_MOUSE	Constitutive coactivator of peroxisome proliferator-activated receptor gamma (Constitutive coactivator of PPAR-gamma) (Constitutive coactivator of PPARG) (Protein FAM120B)	1.21024			0.906077		1.01929	0.967488	0.975248	0.940719									0.992042	0.980874	0.959569	0.912919					1.04717	0.968046	1.08174	0.242936	0.528199	1			3
Q80X82	SYMPK_MOUSE	Symplekin	0.97595	1.27314	1.19674	1.05683		0.984772	0.994089	1.03465	0.959184	0.827298	1.16935	0.898635	1.3175	1.13811	0.973154	1.12173	1.01043	1.01503	1.08379	1.1186	1.00957					1.11964	1.03505	1.08172	0.225195	0.507831	2	1	1	2
Q8BYN3	ITPK1_MOUSE	Inositol-tetrakisphosphate 1-kinase (EC 2.7.1.134) (Inositol 1,3,4-trisphosphate 5/6-kinase) (Inositol-triphosphate 5/6-kinase) (Ins(1,3,4)P(3) 5/6-kinase) (EC 2.7.1.159)		1.17678	1.07616	0.985793	1.17415					0.974002	1.02744	1.01365	1.04	1.01246	1.00863	1.02113	1.08655	1.01061	0.878871	1.0283	0.916746	1.05335	1.09146	1.10429	1.03737	1.10032	1.01741	1.08149	0.0421776	0.193601		2	1	1	3
Q91W90	TXND5_MOUSE	Thioredoxin domain-containing protein 5 (Endoplasmic reticulum resident protein 46) (ER protein 46) (ERp46) (Plasma cell-specific thioredoxin-related protein) (PC-TRP) (Thioredoxin-like protein p46)	1.13887	1.09788	1.03808	0.921073	0.957837	1.00102	1.01084	0.988119	1.01846	0.92572	0.928098	0.995127	0.950833	1.00312	0.993289	1.02314	1.01043	0.8771	0.881603	0.894879	0.797129	0.950837	0.911585	0.932749	0.944444	1.02747	0.950086	1.08145	0.0339758	0.169937	10	7	9	3	4
B2RY56	RBM25_MOUSE	RNA-binding protein 25 (RNA-binding motif protein 25)	0.948798	1.07208	1.03354	1.1247	1.02016	0.983756	0.976355	0.941584	0.986395	0.973073	1.00189	0.98538	1.03083	0.92108	0.924257	0.924547	0.896767	0.952255	0.913479	0.928571	0.986603	1.01151	0.930894	0.902534	1.04747	1.03822	0.960036	1.08143	0.00377442	0.0411809	13	13	6	8	3
Q8BH44	COR2B_MOUSE	Coronin-2B	1.03026	1.04173	1.02448	1.02368	1.05683	0.921827	0.920197	0.952475	0.964043	0.95636	0.996216	0.978558	0.944167	0.952233	0.915628	0.981891	0.995829	0.914235	0.98816	0.944744	0.920574	1.00418	0.966463	0.944444	0.993939	1.03532	0.95737	1.08142	1.58247e-05	0.000789864	25	23	24	17	16
Q62407	SPEG_MOUSE	Striated muscle-specific serine/threonine-protein kinase (EC 2.7.11.1) (Aortic preferentially expressed protein 1) (APEG-1)	0.972071	1.11988	1.00997	0.951066	1.12191	0.918782	0.945813	1.03069	0.926142	0.886722	0.836329	0.892788	0.874167	0.976116	0.965484	0.963783	0.998957	0.908046	0.948087	0.933962	0.979904	1.0272	1.02846	1.03216	1.06061	1.03245	0.954851	1.08127	0.0282651	0.154859	11	11	10	5	4
Q9Z110	P5CS_MOUSE	Delta-1-pyrroline-5-carboxylate synthase (P5CS) (Aldehyde dehydrogenase family 18 member A1) [Includes: Glutamate 5-kinase (GK) (EC 2.7.2.11) (Gamma-glutamyl kinase); Gamma-glutamyl phosphate reductase (GPR) (EC 1.2.1.41) (Glutamate-5-semialdehyde dehydrogenase) (Glutamyl-gamma-semialdehyde dehydrogenase)]	1.0031	1.06601	1.10517	1.04893	1.04033	0.982741	0.971429	0.946535	0.940719	0.987929	0.975402	0.98538	0.935	1	0.952061	1.02414	0.964546	0.994695	1.04918	0.931267	0.946411	0.990586	0.986789	0.923002	0.985859	1.05218	0.97319	1.08117	9.55703e-05	0.00284423	13	13	13	11	9
Q9D0Y8	RM52_MOUSE	39S ribosomal protein L52, mitochondrial (L52mt) (MRP-L52)	0.984484					0.942132	0.964532	0.857426	0.88241																	0.984484	0.910592	1.08115	0.294089	0.586606	1
Q9Z0E6	GBP2_MOUSE	Guanylate-binding protein 2 (EC 3.6.5.-) (GTP-binding protein 2) (GBP-2) (mGBP-2) (mGBP2) (Guanine nucleotide-binding protein 2) (Interferon-induced guanylate-binding protein 2)	1.07836	0.870258	1.12874			0.930964	0.988177	1.39703	1.41885	0.779944	0.894986	0.77193	0.8225	0.673936	0.906999	0.977867	1.0219									1.01938	0.942869	1.08114	0.577573	0.799941	1	1	1
Q9Z0J0	NPC2_MOUSE	NPC intracellular cholesterol transporter 2 (Epididymal secretory protein E1) (mE1) (Niemann Pick type C2 protein homolog)	1.02948	1.01062	1.02901	1.02841	1.07516	1.0203	0.951724	1.00099	0.834791	1.01857	0.987701	0.948343	0.850833	1.07269	1.03068	0.990946	0.923879	1.0893	0.806011	0.919137	0.751196	0.998954	1.00711	1.03704	0.985859	1.03432	0.957061	1.08072	0.0968222	0.319498	3	4	2	2	2
Q8JZR6	S4A8_MOUSE	Electroneutral sodium bicarbonate exchanger 1 (Electroneutral Na+-driven Cl-HCO3 exchanger) (Solute carrier family 4 member 8) (k-NBC3)	1.07448	1.00455	0.981868	1.16101	1.31897	0.928934	0.930049	1.13663	1.12051	0.979573	0.944182	0.949318	0.910833	1.05607	0.941515	0.973843	0.983316	1.08665	1.01275	1.20216	1.01053	1.24268	1.11992	0.981481	0.960606	1.10169	1.01944	1.08068	0.122962	0.369235	1	1	6	2	2
Q9Z1Q9	SYVC_MOUSE	Valine--tRNA ligase (EC 6.1.1.9) (Protein G7a) (Valyl-tRNA synthetase) (ValRS)	0.988363	0.996206	1.02176	1.09392	1.05041	0.962437	0.891626	0.923762	0.92517	0.955432	0.940397	0.934698	0.943333	0.942887	0.935762	0.95674	0.95829	0.979664	1.02095	0.962264	0.976077	1.00105	0.943089	0.97271	0.933333	1.02942	0.952575	1.08067	7.55036e-05	0.00245068	35	32	37	24	23
Q8K0V4	CNOT3_MOUSE	CCR4-NOT transcription complex subunit 3 (CCR4-associated factor 3)	1.04732	0.971927	1.03717	1.08287	0.999083	0.974619	0.876847	0.882178	0.907677	0.927577	0.921476	0.912281	0.911667	1.00519	1.05944	0.93662	0.972888	0.976127	0.935337	1.05795	0.978947	0.941423	0.978659	0.953216	0.921212	1.02695	0.950349	1.0806	0.00513319	0.0500975	3	4	4	3	2
Q9CPX7	RT16_MOUSE	28S ribosomal protein S16, mitochondrial (MRP-S16) (S16mt)	1.10939	0.932473	0.982774	1.03394	1.02566	0.881218	0.868966	0.945545	0.864917	0.992572	0.906339	0.848928	0.981667	0.955348	0.924257	0.982897	0.938478	0.900973	0.785064	0.967655	0.865072	0.987448	1.08333	1.16764	1.01414	1.01516	0.939463	1.08058	0.0848284	0.294193	2	1	2	4	1
A2ASZ8	SCMC2_MOUSE	Calcium-binding mitochondrial carrier protein SCaMC-2 (Small calcium-binding mitochondrial carrier protein 2) (Solute carrier family 25 member 25)	0.979829	1.01366	1.10335	1.06788	0.969753	0.88731	0.863054	0.90495	0.945578	0.941504	0.901608	0.939571	0.941667	0.952233	0.840844	1.02616	0.899896	0.921309	1.04645	1.00943	1.11579	0.966527	0.961382	0.994152	0.964646	1.02562	0.949148	1.08057	0.0262781	0.148332	9	8	3	6	10
O88958	GNPI1_MOUSE	Glucosamine-6-phosphate isomerase 1 (EC 3.5.99.6) (Glucosamine-6-phosphate deaminase 1) (GNPDA 1) (GlcN6P deaminase 1) (Oscillin)	0.976726	0.992413	1.32638	1.14838	0.692942	0.900508	1.01478	0.925743	0.927114	0.96286	0.944182	0.834308	0.87	0.883697	0.983701	0.917505	0.95829	1.00619	0.887978	1.031	0.8	1.03243	1.07114	0.89961	0.80303	1.00458	0.92973	1.0805	0.22975	0.513363	8	12	5	5	7
Q99LR1	ABD12_MOUSE	Lysophosphatidylserine lipase ABHD12 (EC 3.1.1.-) (2-arachidonoylglycerol hydrolase ABHD12) (Abhydrolase domain-containing protein 12) (Monoacylglycerol lipase ABHD12) (EC 3.1.1.23) (Oxidized phosphatidylserine lipase ABHD12) (EC 3.1.-.-)	1.07292	1.09256	1.10698	1.1026	1.11182	0.959391	1.00788	1.0297	1.04276	0.995357	1.00568	0.999025	1.04417	1.00935	0.975072	0.963783	1.03128	1.00531	1.22313	1.01213	1.0488	0.985356	1.01423	0.992203	0.991919	1.09729	1.01555	1.08049	0.00273066	0.0330337	11	13	10	8	11
P28184	MT3_MOUSE	Metallothionein-3 (MT-3) (Growth inhibitory factor) (GIF) (Metallothionein-III) (MT-III)	1.56555	1.61988	1.20218	1.03078	1.44546	1.33299	1.68374	1.63762	1.37026	1.27855	1.43236	1.17154	1.6025	1.08307	1.35475	1.2495	1.25652	1.37931	1.4153	1.11321	1.53493	1.28243	0.650407	0.885965	0.921212	1.3535	1.25271	1.08046	0.49616	0.750813	4	2	2	5	3
Q99M87	DNJA3_MOUSE	DnaJ homolog subfamily A member 3, mitochondrial (DnaJ protein Tid-1) (mTid-1) (Tumorous imaginal discs protein Tid56 homolog)	0.951125	0.968892	1.00907	1.05525	0.91934	0.900508	0.959606	0.956436	0.977648	0.857939	0.859981	0.867446	0.899167	0.888889	0.942474	0.882294	0.959333	0.814324	0.863388	0.940701	0.957895	0.894351	0.964431	0.865497	0.90404	0.979609	0.906687	1.08043	0.00647954	0.0589294	9	11	13	10	7
Q64676	CGT_MOUSE	2-hydroxyacylsphingosine 1-beta-galactosyltransferase (EC 2.4.1.47) (Ceramide UDP-galactosyltransferase) (Cerebroside synthase) (UDP-galactose-ceramide galactosyltransferase)	1.18154	0.999241	1.07344	0.97869	1.37947	1.11066	1.00394	1.06832	1.09232	1.10028	0.999054	0.984405	0.993333	1.0758	0.91371	0.905433	0.921794	1.10698	1.03916	0.90566	0.866986	1.10879	1.03963	1.23489	1.23737	1.1134	1.03055	1.08039	0.165162	0.433289	2	2	2	1	1
Q9CXW2	RT22_MOUSE	28S ribosomal protein S22, mitochondrial (MRP-S22) (S22mt)	1.09387	0.972686	1.1097	1.10024	1.07424	1.02335	0.984236	0.990099	1.04859	0.998143	0.994324	0.959064	0.99	0.998962	0.90604	0.967807	0.925965	1.00531	0.928962	1.03504	0.915789	1.03243	1.09654	1.00195	1.00707	1.06892	0.989411	1.08036	0.00439793	0.0451108	9	8	6	4	3
Q9CSH3	RRP44_MOUSE	Exosome complex exonuclease RRP44 (EC 3.1.13.-) (EC 3.1.26.-) (Protein DIS3 homolog) (Ribosomal RNA-processing protein 44)	1.37005	0.949165				1.1736	1.23645	1.3297	1.09913	0.884865	0.998108	0.844055	0.975													1.14035	1.05558	1.08031	0.594892	0.808356	1	1
Q8QZY1	EIF3L_MOUSE	Eukaryotic translation initiation factor 3 subunit L (eIF3l) (66 kDa tyrosine-rich heat shock protein) (67 kDa polymerase-associated factor) (Eukaryotic translation initiation factor 3 subunit 6-interacting protein) (Eukaryotic translation initiation factor 3 subunit E-interacting protein) (HSP-66Y) (PAF67)	1.03491	0.992413	1.01269	1.07577	1.022	0.975635	0.906404	0.921782	0.926142	0.988858	0.959319	0.967836	0.9625	0.951194	0.949185	0.906439	0.914494	0.952255	0.905282	0.962264	0.895694	0.987448	1.0437	0.965887	0.988889	1.02718	0.950879	1.08025	0.00040627	0.00830772	20	15	17	12	15
Q9CQF6	ADPPT_MOUSE	L-aminoadipate-semialdehyde dehydrogenase-phosphopantetheinyl transferase (EC 2.7.8.7) (4'-phosphopantetheinyl transferase) (Alpha-aminoadipic semialdehyde dehydrogenase-phosphopantetheinyl transferase) (AASD-PPT)	1.18231	0.990895				1.08426	1.05616	1.03069	0.867833	1.11235	0.979186	0.999025	0.911667													1.08238	1.002	1.08022	0.315394	0.604743	1	2
Q8C181	MBNL2_MOUSE	Muscleblind-like protein 2	1.0706		0.934723		1.0055	0.896447	1.0936	1.07129	0.984451					0.82243	0.856184	0.825956	0.917623					0.925732	0.897358	0.939571	0.943434	1.00207	0.927695	1.08017	0.191669	0.465691	4		1		3
Q8BMI3	GGA3_MOUSE	ADP-ribosylation factor-binding protein GGA3 (Golgi-localized, gamma ear-containing, ARF-binding protein 3)	1.04888	1.07663	1.14506	0.968429	1.011	1.01929	1.06305	1.02079	0.984451	0.96286	0.977294	0.973684	0.988333	1.05815	0.983701	1.09356	0.919708	1.08488	1.26047	0.863881	1.04976	0.917364	0.686992	0.864522	0.787879	1.0483	0.970509	1.08016	0.213815	0.496293	9	11	6	7	6
Q8R1F1	NIBA2_MOUSE	Protein Niban 2 (Meg-3) (Niban-like protein 1) (Protein FAM129B)	1.01164	1.04173	0.980961	1.11839	1.02291	0.93198	0.90936	1.01782	0.980564	0.926648	0.958373	0.968811	0.956667	0.946002	0.925216	0.926559	0.95829	0.991158	0.986339	1	0.920574	0.904812	0.968496	1.01462	0.966667	1.03412	0.957382	1.08016	0.000483616	0.00950293	6	5	4	3	6
Q9CX84	RGS19_MOUSE	Regulator of G-protein signaling 19 (RGS19)	0.951125	0.939302	1.18948			0.772589	0.946798	0.853465	0.961127	0.855153	0.865658	0.98538	0.848333	1.108	0.988495	1.14085	1.09072									1.02047	0.944819	1.08007	0.354748	0.640668	1	1	1
Q5SNZ0	GRDN_MOUSE	Girdin (Akt phosphorylation enhancer) (APE) (Coiled-coil domain-containing protein 88A) (G alpha-interacting vesicle-associated protein) (GIV) (Girders of actin filament) (Hook-related protein 1) (HkRP1)	1.04422	1.00076	1.09701	1.01736	1.04858	0.919797	0.941872	0.951485	0.915452	0.942433	0.944182	0.936647	0.936667	0.989616	0.996165	0.940644	0.993743	0.95137	0.960838	0.931267	0.944498	1.03033	1.01423	1.03704	1.01414	1.04107	0.963936	1.08002	0.000484216	0.00950293	16	19	13	11	15
B9EHT4	CLIP3_MOUSE	CAP-Gly domain-containing linker protein 3 (Cytoplasmic linker protein 170-related 59 kDa protein) (CLIP-170-related 59 kDa protein) (CLIPR-59)	1.12878	1.21548	1.05168	1.10576	1.02566	1.01421	0.926108	1.05149	1.06122	1.3974	1.01419	1.2193	1.00833	0.936656	0.972196	0.914487	0.927007	0.95756	1.0173	0.944744	1.00096	0.987448	1.07317	1.0575	1.05758	1.10352	1.02179	1.07998	0.11885	0.362099	3	1	4	3	6
O70378	EMC8_MOUSE	ER membrane protein complex subunit 8 (Neighbor of COX4)	1.18386	1.06373	1.08522	1.01657	1.03758	1.03959	1.33399	1.07723	1.10884	1.02786	0.976348	0.940546	0.981667	0.993769	0.966443	1.0493	0.980188	0.950486	0.846084	0.936658	0.951196	0.997908	0.903455	0.991228	0.958586	1.07588	0.996409	1.07975	0.0902468	0.306086	2	6	8	5	3
Q9CQN7	RM41_MOUSE	39S ribosomal protein L41, mitochondrial (L41mt) (MRP-L41)	0.965865	1.19727	0.988214	1.06314	1.03941	1.00812	0.926108	0.955446	0.922255	1.00371	0.982971	0.95614	1.02417	0.936656	1.00479	1	1.02294	0.961981	0.876138	0.951482	0.903349	1.01569	1.02236	0.917154	1.0404	1.04777	0.970486	1.07964	0.0127442	0.0916976	4	3	3	3	3
P23475	XRCC6_MOUSE	X-ray repair cross-complementing protein 6 (EC 3.6.4.-) (EC 4.2.99.-) (5'-deoxyribose-5-phosphate lyase Ku70) (5'-dRP/AP lyase Ku70) (ATP-dependent DNA helicase 2 subunit 1) (ATP-dependent DNA helicase II 70 kDa subunit) (CTC box-binding factor 75 kDa subunit) (CTC75) (CTCBF) (DNA repair protein XRCC6) (Ku autoantigen protein p70 homolog) (Ku70)		0.849014			1.27956					0.942433	0.883633	0.868421	1.04									1.01987	1.9685	1.49513	0.334343	1.04229	0.96545	1.07959	0.848797	0.933453		2			1
Q8CHP5	PYM1_MOUSE	Partner of Y14 and mago (PYM homolog 1 exon junction complex-associated factor) (Protein wibg homolog)	1.04888	1.00076		1.13181	1.03575	0.953299	1.07389	1.02772	1.03693	0.926648	0.926206	1.03801	1.00917					1.06454	0.875228	0.885445	1.02967	0.929916	0.956301	0.940546	0.966667	1.05322	0.975613	1.07955	0.042026	0.193088	1	4		2	3
Q80WC7	AGFG2_MOUSE	Arf-GAP domain and FG repeat-containing protein 2 (HIV-1 Rev-binding protein-like protein) (Rev/Rex activation domain-binding protein related) (RAB-R)	1.15283	1.17906	1.04261	1.0734	1.03666	0.979695	1.25911	1.2901	1.20991	0.928505	0.961211	1.08967	1.06417	0.917965	0.89837	1.00604	1.05735	1.05659	1.15209	1.06604	1.14354	0.896444	0.769309	0.87037	0.859596	1.09538	1.01468	1.07953	0.241458	0.526742	6	5	5	5	5
Q9QZF2	GPC1_MOUSE	Glypican-1 [Cleaved into: Secreted glypican-1]	1.14275	0.962822	1.16138	1.14759	1.18607	1.0599	1.03448	1.02673	1.06122	1.07521	0.998108	0.971735	0.965833	1.10696	1.09875	1.02515	1.01147	1.06631	0.959016	0.974394	0.992344	1.10042	1.05996	1.07797	1.06061	1.11705	1.03529	1.07897	0.01057	0.0806299	14	15	15	12	10
B2RXC1	TPC11_MOUSE	Trafficking protein particle complex subunit 11	1.05663	1.07284	1.05077	1.16338	1.06966	1.03147	1.0069	0.993069	1.00583	1.03714	0.997162	0.997076	0.943333	0.92731	0.951103	0.971831	0.954119	0.986737	1.08925	1.00809	1.12057	1.02824	1.06809	0.950292	1.01212	1.0819	1.00284	1.07883	0.00410745	0.0431793	13	4	12	8	8
E9Q735	UBE4A_MOUSE	Ubiquitin conjugation factor E4 A (EC 2.3.2.-)	1.04112	1.01517	1.04624	1.13023	1.08433	0.992893	0.981281	0.99604	0.982507	0.89415	0.988647	0.946394	0.9475	0.943925	0.971237	0.940644	0.923879	0.981432	1.17486	0.938005	1.13397	0.963389	1.04573	0.967836	1.02828	1.06267	0.985089	1.07876	0.0218696	0.132916	4	8	4	3	5
Q99J39	DCMC_MOUSE	Malonyl-CoA decarboxylase, mitochondrial (MCD) (EC 4.1.1.9)	0.999224	1.06904	0.99728	1.11839	1.13107	1.01117	1.04532	1.06436	0.973761	0.98143	0.972564	0.999025	0.969167	0.981308	1.00288	0.953722	1.01251	1.04067	1.03643	1.01482	1.02679	0.978033	0.845528	0.807018	1.00404	1.06148	0.984021	1.07872	0.0303239	0.160747	4	11	8	3	3
Q8BRN9	C2D1B_MOUSE	Coiled-coil and C2 domain-containing protein 1B (Five prime repressor element under dual repression-binding protein 2) (FRE under dual repression-binding protein 2) (Freud-2)	0.91699	1.11153		1.0734	0.912924	0.767513	0.999015	1.07624	0.949466	0.798514	0.77105	1.09357	0.888333					0.971706	1.00182	1.04717	1.03541	0.943515	0.916667	0.765107	0.906061	0.999703	0.926846	1.07861	0.269928	0.561212	3	3		2	4
Q8R555	CRAC1_MOUSE	Cartilage acidic protein 1 (68 kDa chondrocyte-expressed protein) (CEP-68) (ASPIC) (Protein CRTAC1-B)	1.01552	0.940819	0.907525	0.948698	1.18882	0.91066	0.795074	0.79901	0.779397	0.996286	0.933775	0.963938	0.94	0.843198	0.96836	0.935614	0.944734	0.909814	0.813297	0.987871	0.796172	1.13285	1.11992	0.982456	1.01313	0.99554	0.923049	1.07853	0.177572	0.447437	1	2	2	1	1
Q5SUF2	LC7L3_MOUSE	Luc7-like protein 3 (Cisplatin resistance-associated-overexpressed protein)	1.08922	0.992413	1.12421	1.06788	1.06508	0.983756	1.07882	1.17525	1.00292	1.01857	0.988647	0.959064	0.9675	0.975078	1.05273	0.82495	1	0.926614	0.836976	0.890836	0.944498	1.02615	1.08638	1.07505	1.0404	1.06687	0.989234	1.07848	0.0743101	0.272284	4	8	6	7	8
Q8R1U1	COG4_MOUSE	Conserved oligomeric Golgi complex subunit 4 (COG complex subunit 4) (Component of oligomeric Golgi complex 4)	1.07448	1.08346	0.937443	1.08919	1.07974	1.13299	0.949754	1.09109	1.0243	1.09006	0.940397	0.961988	0.98	0.985462	0.886865	0.929577	0.903024	0.95756	0.989071	0.950135	1.01244	0.878661	0.964431	0.957115	0.952525	1.05118	0.974793	1.07836	0.0320082	0.164959	2	2	1	2	2
P50586	TUB_MOUSE	Tubby protein	0.927075	0.969651	1.87217	0.899763	1.00917	1.01218	0.821675	0.976238	0.75413	1.00279	0.901608	1.04288	1.0475	1.45691	0.84372	1.50805	1.24713	1.1954	1.67942	0.827493	1.51005	0.820084	0.662602	0.856725	0.739394	1.08851	1.00946	1.07831	0.587236	0.806036	1	2	1	1	2
Q8BL66	EEA1_MOUSE	Early endosome antigen 1	0.986811	1.01973	0.968268	1.05841	1.01008	0.940102	0.93399	0.935644	0.931001	0.950789	0.929991	0.965887	0.975833	0.963655	0.961649	0.948692	0.896767	0.95756	0.915301	0.967655	0.979904	0.943515	0.845528	0.900585	0.868687	1.0082	0.934984	1.0783	0.000581973	0.0106931	54	57	61	48	48
O88322	NID2_MOUSE	Nidogen-2 (NID-2) (Entactin-2)		1.1305		1.09629						0.961003	0.914853	1.15205	1.07083					0.925729	1.09016	1.09838	1.07368					1.11326	1.03243	1.0783	0.278484	0.569822		2		2
Q3UHE1	PITM3_MOUSE	Membrane-associated phosphatidylinositol transfer protein 3 (Phosphatidylinositol transfer protein, membrane-associated 3) (PITPnm 3) (Pyk2 N-terminal domain-interacting receptor 1) (NIR-1)	1.03801	0.982549	1.06165	1.19968	1.2429	1.01929	0.968473	0.957426	1.10107	0.998143	0.982025	1.02437	0.9675	1.0675	0.980825	1.02515	1.01877	1.0557	1.03005	1.04043	1.03732	1.01046	1.0437	1.07505	1.02323	1.10055	1.02065	1.07827	0.00987778	0.0772075	4	7	7	4	4
P16627	HS71L_MOUSE	Heat shock 70 kDa protein 1-like (Heat shock 70 kDa protein 1L) (Heat shock 70 kDa-like protein 1) (Spermatid-specific heat shock protein 70)	0.968192	1.13657	1.1913	1.18785	0.937672	0.993909	1.0532	0.986139	0.934888	1.07892	0.976348	1.09844	1.0125	0.987539	0.96836	1.00101	1	1.06278	1.03916	1.03235	1.14737	0.979079	0.83435	0.987329	0.882828	1.07864	1.0004	1.07821	0.0760813	0.275725	2	3	2	1	5
Q60676	PPP5_MOUSE	Serine/threonine-protein phosphatase 5 (PP5) (EC 3.1.3.16) (Protein phosphatase T) (PPT)	1.07836	1.08498	1.01995	1.10182	1.12649	1.0132	1.067	1.02772	1.09038	0.945218	1.00189	0.988304	0.990833	0.986501	1.02493	0.955734	1.01877	0.95137	0.992714	1.00135	1.00957	0.991632	1.02134	0.975634	1.02626	1.08173	1.00343	1.07804	0.000307286	0.00662547	24	26	29	18	21
Q60972	RBBP4_MOUSE	Histone-binding protein RBBP4 (Chromatin assembly factor 1 subunit C) (CAF-1 subunit C) (Chromatin assembly factor I p48 subunit) (CAF-I 48 kDa subunit) (CAF-I p48) (Nucleosome-remodeling factor subunit RBAP48) (Retinoblastoma-binding protein 4) (RBBP-4) (Retinoblastoma-binding protein p48)	1.01939	1.10774	1.04533	1.0371	1.07608	0.965482	1.04335	0.971287	1.03693	0.982358	0.97351	1.0117	0.966667	0.914849	0.948226	0.93159	0.983316	0.937224	0.974499	0.912399	0.923445	0.993724	1.01728	1.08674	1.05152	1.05667	0.980196	1.07802	0.00356392	0.0396345	3	3	4	1	7
Q99K30	ES8L2_MOUSE	Epidermal growth factor receptor kinase substrate 8-like protein 2 (EPS8-like protein 2) (Epidermal growth factor receptor pathway substrate 8-related protein 2) (EPS8-related protein 2)	1.02715		1.28196		1.09624	0.878173	0.841379	0.970297	1.02915					1.16303	1.07958	1.12475	1.07925					0.853556	1.22561	1.35283	1.10808	1.13016	1.04841	1.07797	0.429248	0.705471	1		1		1
Q6A058	ARMX2_MOUSE	Armadillo repeat-containing X-linked protein 2	0.944919		1.25839	1.13733	0.88451	1.07716	0.970443	0.959406	0.92517					0.943925	0.864813	1.02716	1.04484	1.03448	0.946266	1.06334	0.972249	1.01883	0.880081	0.937622	0.890909	1.0458	0.970188	1.07794	0.157534	0.422601	1		1	2	2
Q60715	P4HA1_MOUSE	Prolyl 4-hydroxylase subunit alpha-1 (4-PH alpha-1) (EC 1.14.11.2) (Procollagen-proline,2-oxoglutarate-4-dioxygenase subunit alpha-1)		1.47724	1.16772		1.01008					1.4234	1.3983	1.5117	1.51667	1.02804	0.844679	0.880282	0.907195					1.0795	0.995935	1.16959	0.941414	1.20332	1.11634	1.07792	0.597199	0.809072		1	1		1
Q68FL4	SAHH3_MOUSE	Putative adenosylhomocysteinase 3 (AdoHcyase 3) (EC 3.3.1.1) (Long-IRBIT) (S-adenosyl-L-homocysteine hydrolase 3) (S-adenosylhomocysteine hydrolase-like protein 2)	0.948798	1.09484	1.068	1.02684	1.05958	0.919797	0.921182	0.980198	0.923226	0.959146	0.99527	1.04191	0.973333	0.934579	1.01151	0.947686	0.978102	0.988506	0.934426	1.01348	0.904306	0.966527	0.982724	0.929825	0.974747	1.03835	0.963363	1.07784	0.00146564	0.0208572	11	9	9	6	8
P70429	EVL_MOUSE	Ena/VASP-like protein (Ena/vasodilator-stimulated phosphoprotein-like)	1.01396	1.03111	1.08432	1.02368	1.00092	1.01523	0.942857	0.914851	0.912536	0.909935	0.889309	0.874269	0.929167	1.11215	1.10738	1.02515	0.869656	1.01768	0.933515	0.950135	1.06699	0.930962	0.920732	0.903509	0.945455	1.03041	0.956018	1.07781	0.0395516	0.186774	6	4	4	6	9
Q91WK1	SPRY4_MOUSE	SPRY domain-containing protein 4	0.989915	1	1.02176	1.06551	1.13657	0.980711	0.950739	0.977228	0.904762	0.96286	0.919584	0.909357	0.9475	0.917965	0.966443	0.921529	0.95829	0.918656	1.21494	0.93531	1.21244	0.965481	0.953252	0.903509	0.975758	1.04141	0.966513	1.07749	0.0696471	0.260828	1	3	2	2	4
Q8R5J9	PRAF3_MOUSE	PRA1 family protein 3 (ADP-ribosylation factor-like protein 6-interacting protein 5) (ARL-6-interacting protein 5) (Aip-5) (Addicsin) (GTRAP3-18) (Glutamate transporter EAAC1-interacting protein) (Prenylated Rab acceptor protein 2) (Protein JWa)	1.0256	1.02656	1.02448	1.11602	1.05225	0.981726	0.895567	0.850495	0.879495	1.05571	1.07379	1.15595	1.04667	1	0.983701	0.993964	0.858186	0.974359	0.954463	1.05121	0.911005	0.985356	0.946138	0.978558	0.942424	1.04841	0.973093	1.0774	0.0520552	0.21742	5	5	3	6	4
Q9JIG4	PPR3F_MOUSE	Protein phosphatase 1 regulatory subunit 3F (R3F)	0.984484	1.01442	1.08432	1.12155	1.20623	0.919797	0.878818	0.922772	0.933916	1.05014	0.912961	1.05361	1.055	1.06023	1.0767	1.06036	1.13869	1.01326	1.09745	1.12399	1.17129	1.03138	0.904472	0.816764	0.912121	1.07936	1.00201	1.07719	0.137053	0.39125	3	4	2	2	1
Q9JHI5	IVD_MOUSE	Isovaleryl-CoA dehydrogenase, mitochondrial (IVD) (EC 1.3.8.4) (Butyryl-CoA dehydrogenase) (EC 1.3.8.1)	0.92242	1.0827	0.916591	1.05998	0.980752	0.923858	1.00296	1.01089	0.97862	0.931291	0.930937	0.889864	0.876667	0.832814	0.897411	0.867203	0.866528	0.974359	0.946266	0.927224	0.850718	1.01046	0.901423	0.949318	0.849495	0.990135	0.919341	1.077	0.0279855	0.154127	20	19	17	14	19
Q9DBE9	SPB1_MOUSE	pre-rRNA 2'-O-ribose RNA methyltransferase FTSJ3 (EC 2.1.1.-) (Protein ftsJ homolog 3) (Putative rRNA methyltransferase 3)	0.98526			1.49092	0.911091	0.813198	1.00887	1.01485	0.909621									0.985853	1.16758	0.880054	1.38086	0.908996	1.01524	1.31579	1.02525	1.10202	1.02333	1.07689	0.532158	0.77621	1			1	1
Q9WTX8	MD1L1_MOUSE	Mitotic spindle assembly checkpoint protein MAD1 (Mitotic arrest deficient 1-like protein 1) (MAD1-like protein 1)	0.975175	1.00759	1.03445		1.13199	0.920812	0.955665	0.968317	0.852284	0.76416	0.804163	0.940546	0.861667	1.00415	1.05465	0.978873	0.970803					1.14331	1.1311	1.04873	1.08889	1.03569	0.961945	1.07666	0.2436	0.528888	1	2	1		1
Q80Y56	RBNS5_MOUSE	Rabenosyn-5 (FYVE finger-containing Rab5 effector protein rabenosyn-5) (RAB effector RBSN) (Zinc finger FYVE domain-containing protein 20)	1.05974	1.08042	1.08885	1.03867	1.08983	0.902538	1.08374	1.04158	1.0447	0.967502	1.00284	1.08577	0.960833	0.982347	0.998082	1.09759	0.932221	0.939876	0.930783	1.11186	0.946411	1.02301	0.971545	0.946394	0.968687	1.07132	0.995106	1.07659	0.0158276	0.106249	4	3	4	4	4
Q9QZ73	DCNL1_MOUSE	DCN1-like protein 1 (DCNL1) (DCUN1 domain-containing protein 1) (Defective in cullin neddylation protein 1-like protein 1) (Testis-specific protein 3)	1.13189	1.00986	1.04624	1.04657	1.10449	1.00406	0.999015	1.10198	0.937804	0.997214	0.929991	0.900585	0.9175	1.07061	1.07766	1.00503	0.929093	1.04598	1.10018	1.00809	1.111	0.970711	0.900407	0.910331	0.951515	1.0669	0.991027	1.07656	0.039626	0.186897	2	5	6	1	4
Q9ERI2	RB27A_MOUSE	Ras-related protein Rab-27A (EC 3.6.5.2)	0.940264					0.929949	0.874877	0.871287	0.821186																	0.940264	0.873478	1.07646	0.285373	0.577756	2
Q9CQE1	NPS3B_MOUSE	Protein NipSnap homolog 3B (NipSnap3B) (NipSnap-related protein) (Protein NipSnap homolog 3A) (NipSnap3A)	1.09465	1.06146	1.10879	1.28571	0.912007	1.04365	0.950739	0.807921	0.95724	1.06871	1.00568	1.03216	1.01167	1.21703	0.979866	1.30282	0.95829	0.939876	1.53916	1.24259	1.60766	1.08159	0.606707	0.641326	0.765657	1.08601	1.0089	1.07643	0.527691	0.773597	3	5	4	2	4
P61022	CHP1_MOUSE	Calcineurin B homologous protein 1 (Calcineurin B-like protein) (Calcium-binding protein CHP) (Calcium-binding protein p22) (EF-hand calcium-binding domain-containing protein p22) (Sid 470) (p24)	1.04422	1.0569	1.02901	0.963694	0.95967	0.97868	0.923153	0.863366	0.910593	0.95636	0.982025	0.960039	0.935833	1.04569	1.0163	1.13078	0.889468	0.973475	1.03005	0.966307	0.899522	0.910042	0.788618	0.850877	0.818182	1.00986	0.938162	1.07643	0.0803717	0.284465	5	7	8	7	11
Q61625	GRID2_MOUSE	Glutamate receptor ionotropic, delta-2 (GluD2) (GluR delta-2 subunit)		1.07739		1.14444						0.994429	1.00946	1.07797	1.12667					1.02918	0.938069	1.07008	1.01818					1.11041	1.03158	1.07641	0.126748	0.375447		2		3
Q8VEE4	RFA1_MOUSE	Replication protein A 70 kDa DNA-binding subunit (RP-A p70) (Replication factor A protein 1) (RF-A protein 1)	0.965089	1.12671	1.06528		1.05316	1.06599	1.07488	1.02376	0.956268	0.920149	0.931883	0.976608	0.898333	1.02285	1.00959	1.02213	0.909281					1.04393	0.904472	0.944444	0.944444	1.05095	0.976372	1.07639	0.0454326	0.201268	3	3	3		2
Q6QD59	SEC20_MOUSE	Vesicle transport protein SEC20	0.971296	1.07056	1.05621	0.984215	1.08524	0.97868	0.986207	0.931683	0.906706	1.01114	0.976348	0.987329	0.959167	1.10384	0.991371	1.0503	0.982273	0.882405	0.749545	0.951482	0.880383	1.06695	1.01931	0.842105	0.994949	1.03244	0.959175	1.07639	0.0885443	0.301765	2	3	2	1	1
Q9EPR5	SORC2_MOUSE	VPS10 domain-containing receptor SorCS2 [Cleaved into: SorCS2 122 kDa chain; SorCS2 104 kDa chain; SorCS2 18 kDa chain]	0.936385	1.02883	1.09429	0.971586	0.875344	0.896447	0.902463	0.924752	0.912536	0.868152	0.905393	0.960039	0.86	0.872274	0.96836	0.89839	0.941606	0.926614	0.916211	0.944744	0.933014	0.945607	0.929878	0.793372	0.89798	0.978404	0.909018	1.07633	0.0129468	0.0925254	6	6	6	6	7
Q64520	KGUA_MOUSE	Guanylate kinase (EC 2.7.4.8) (GMP kinase) (Guanylate kinase 1)	1.15128	1.19954	1.10607	0.968429	0.974335	1.01624	1.1468	1.09703	1.10884	1.05571	1.06339	1.1423	1.07083	1.04777	0.931927	1.06841	1.06152	1.02476	0.874317	0.994609	0.855502	0.919456	0.785569	0.888889	0.939394	1.07585	0.999563	1.07632	0.168897	0.438206	5	7	6	5	2
Q9D920	BORC5_MOUSE	BLOC-1-related complex subunit 5	1.00078	1.022	1.07434		1.17782	1.01929	1.08473	0.971287	0.917396	0.990715	0.958373	0.940546	0.865833	1.00727	1.07095	1.09054	0.985401					1.01464	0.954268	1.00585	1.00606	1.0666	0.990993	1.0763	0.0507832	0.214753	3	1	3		2
Q3URS9	MITOK_MOUSE	Mitochondrial potassium channel (MITOK) (Coiled-coil domain-containing protein 51)	0.94647	1.03945	1.03173	0.899763	1.06049	0.986802	0.859113	0.977228	0.898931	0.989786	0.939451	0.967836	1.055	0.959502	0.88303	0.926559	0.923879	0.821397	0.892532	0.889488	0.977033	0.959205	0.809959	0.839181	0.951515	0.993626	0.9233	1.07617	0.0448521	0.199381	5	3	5	3	4
Q9DCD6	GBRAP_MOUSE	Gamma-aminobutyric acid receptor-associated protein (GABA(A) receptor-associated protein)	1.12025	1.01669				1.08629	0.984236	1.1099	0.994169	1.06592	0.895932	0.927875	0.895													1.06721	0.991718	1.07613	0.300452	0.593013	1	1
Q9D114	MESH1_MOUSE	Guanosine-3',5'-bis(diphosphate) 3'-pyrophosphohydrolase MESH1 (EC 3.1.7.2) (HD domain-containing protein 3) (Metazoan SpoT homolog 1) (MESH1) (Penta-phosphate guanosine-3'-pyrophosphohydrolase) ((ppGpp)ase)	0.885182	0.780728	0.813237	0.64483	0.860678	0.629442	1.04236	1.50594	1.54325	0.57753	0.723746	0.369396	0.780833	0.410177	0.837967	1.51308	1.23879	0.64191	0.74408	0.636119	0.333014	0.688285	0.26626	0.793372	1.25253	0.79215	0.736115	1.07612	0.754676	0.893016	3	1	4	2	2
Q8CDV6	CCD63_MOUSE	Coiled-coil domain-containing protein 63				1.18153	0.970669													0.964633	0.92714	1.24528	0.915789	0.953975	1.02236	1.0117	0.956566	1.07092	0.995255	1.07603	0.399611	0.67993				1	1
P61620	S61A1_MOUSE	Protein transport protein Sec61 subunit alpha isoform 1 (Sec61 alpha-1)	1.06517	1.04552	0.933817	1.52802		1.06904	0.940887	0.932673	0.965015	1.04178	1.02554	0.92885	1.0325	1.03531	1.10738	0.972837	1.03128	0.923077	1.70856	0.84097	1.39617					1.12276	1.04348	1.07598	0.474524	0.738641	3	5	1	1
Q99MU3	DSRAD_MOUSE	Double-stranded RNA-specific adenosine deaminase (DRADA) (EC 3.5.4.37) (RNA adenosine deaminase 1)	0.996897	1.06525	0.978241	1.16654	0.953254	0.908629	0.996059	0.993069	1.09815	0.971216	1.06528	1.12476	1.06583	0.949117	0.950144	1.03622	0.989572	0.822281	0.698543	1.00943	0.885167	0.963389	0.903455	0.909357	0.89596	1.02927	0.956632	1.07593	0.173058	0.442524	4	3	4	1	3
Q8VCW8	ACSF2_MOUSE	Medium-chain acyl-CoA ligase ACSF2, mitochondrial (EC 6.2.1.2)	1.18774	1	1.06437	1.05683	1.09991	1.01421	1.11527	0.994059	0.928086	0.999071	1.0369	1.01852	0.976667	0.926272	1.00192	1.09658	0.936392	1.04421	1.01275	1.07008	0.994258	1.01569	0.921748	1.05653	0.946465	1.08003	1.00383	1.07591	0.016671	0.109738	20	25	21	18	15
Q3B7Z2	OSBP1_MOUSE	Oxysterol-binding protein 1	1.02172	1.08346	1.03083	1.05525	1.17599	0.996954	0.961576	0.965347	0.994169	1	1.04825	0.986355	0.983333	1.00312	1.02589	0.973843	1.00417	1.03714	0.976321	1.01482	0.971292	1.0387	0.992886	0.936647	1.02626	1.07206	0.996454	1.07587	0.000406392	0.00830772	14	12	12	10	11
Q6ZQA6	IGSF3_MOUSE	Immunoglobulin superfamily member 3 (IgSF3)					1.03941																	1.05858	0.99187	0.873294	0.950505	1.03941	0.966214	1.07576	0.477294	0.740003					2
Q8CHK3	MBOA7_MOUSE	Lysophospholipid acyltransferase 7 (LPLAT 7) (EC 2.3.1.-) (1-acylglycerophosphatidylinositol O-acyltransferase) (Bladder and breast carcinoma-overexpressed gene 1 protein) (Leukocyte receptor cluster member 4) (Lysophosphatidylinositol acyltransferase 1) (LPIAT1) (Membrane-bound O-acyltransferase domain-containing protein 7) (O-acyltransferase domain-containing protein 7) (m-mboa-7)	1.06051	0.953718	1.27289		1.30064	1.30863	1.09655	1.0396	1.207	1.18199	0.953642	1.02437	1.04583	1.41121	1.01438	0.982897	1.05422					0.888075	1.01423	0.916179	0.919192	1.13755	1.05751	1.07569	0.339192	0.62758	1	1	2		1
O08582	GTPB1_MOUSE	GTP-binding protein 1 (G-protein 1) (GP-1) (GP1)	1.12102	1.01821	1.11786	1.0371	1.03575	1.01726	0.95665	0.972277	0.996113	0.987929	1.00757	0.994152	0.965833	1.00935	1.05273	0.976861	0.983316	1.02476	0.992714	0.943396	0.961722	0.982218	1.02642	0.994152	0.964646	1.06508	0.990155	1.07567	0.000107089	0.00300372	8	6	7	6	6
Q04899	CDK18_MOUSE	Cyclin-dependent kinase 18 (EC 2.7.11.22) (Cell division protein kinase 18) (PCTAIRE-motif protein kinase 3) (Serine/threonine-protein kinase PCTAIRE-3)	1.0962	1.06373	1.05893	1.03552	0.894592	0.940102	0.895567	1.06832	0.931973	0.974002	0.937559	1.03509	1.01667	0.925234	0.886865	0.884306	0.98123	0.935455	1.03643	0.866577	0.982775	0.888075	0.998984	0.975634	0.973737	1.02725	0.955117	1.07552	0.031433	0.163591	3	5	6	4	3
P25976	UBF1_MOUSE	Nucleolar transcription factor 1 (Upstream-binding factor 1) (UBF-1)	0.996121	0.987102	1.02448	1.06077	0.949588	0.980711	1.12217	0.99901	1.02915	1.02786	0.96878	0.913255	1.01417	0.977155	1.02589	0.925553	0.965589	0.736516	0.704918	0.784367	0.711962	0.990586	0.973577	0.959064	0.986869	1.00292	0.932549	1.07546	0.240469	0.526259	8	4	9	4	7
P18242	CATD_MOUSE	Cathepsin D (EC 3.4.23.5)	1.14119	1.01442	0.970082	1.04972	0.981668	0.981726	0.975369	0.914851	1.069	0.924791	0.961211	0.936647	0.935833	0.90135	0.910834	0.920523	0.992701	0.934571	1.03005	0.929919	0.96555	0.938285	0.978659	1.00292	0.961616	1.02964	0.957441	1.07541	0.00609823	0.056187	21	25	21	22	16
Q06180	PTN2_MOUSE	Tyrosine-protein phosphatase non-receptor type 2 (Protein-tyrosine phosphatase PTP-2) (EC 3.1.3.48) (MPTP)	1.0993	0.932473	0.93835		0.901008	0.972589	0.964532	0.984158	1.03887	0.924791	0.87701	0.884016	0.905	0.870197	0.791946	0.868209	0.83316					0.985356	0.840447	0.775828	0.884848	0.964854	0.897227	1.07537	0.13562	0.389708	2	3	1		3
Q8BIQ5	CSTF2_MOUSE	Cleavage stimulation factor subunit 2 (CF-1 64 kDa subunit) (Cleavage stimulation factor 64 kDa subunit) (CSTF 64 kDa subunit) (CstF-64)	1.03258	1.01669	1.12602	1.13496	1.09533	0.958376	1.07291	1.05347	0.996113	0.989786	1.00568	1.08187	1.01583	0.955348	1.18504	0.775654	0.915537	0.945181	0.936248	1.04043	1.02775	0.985356	1.14533	1.04288	1.03535	1.08003	1.00451	1.07518	0.0959402	0.317414	9	6	5	6	5
Q8BXN7	PPM1K_MOUSE	Protein phosphatase 1K, mitochondrial (EC 3.1.3.16) (Protein phosphatase 2C isoform kappa) (PP2C-kappa)	1.00465	1.01669	1.11423	1.10339	1.10082	1.24162	1.09458	1.18713	1.17396	0.946147	0.942289	1.00877	0.95	1.00727	1.01342	0.832998	0.89781	0.997347	0.992714	1.02426	1.04689	0.856695	0.869919	0.977583	0.89899	1.06691	0.992431	1.07504	0.162553	0.431319	1	2	1	2	2
Q80Y81	RNZ2_MOUSE	Zinc phosphodiesterase ELAC protein 2 (EC 3.1.26.11) (ElaC homolog protein 2) (Ribonuclease Z 2) (RNase Z 2) (tRNA 3 endonuclease 2) (tRNase Z 2)	1.05741	1.04325	0.976428	1.15549	1.14665	1.00914	0.924138	0.907921	0.91448	1.00186	1.0246	1.04483	1.0175	0.849429	0.894535	0.924547	1.05318	1.07073	1.04827	1.00674	1.04402	1.11715	1.12602	0.981481	1.07172	1.07373	0.998781	1.07504	0.0710048	0.263988	5	4	2	4	2
O35855	BCAT2_MOUSE	Branched-chain-amino-acid aminotransferase, mitochondrial (BCAT(m)) (EC 2.6.1.42)	1.02327	1.01973	0.931097	1.09787	0.920257	0.941117	0.951724	0.961386	0.965986	0.929434	0.912015	0.882066	0.921667	0.845275	0.8907	0.882294	0.962461	0.943413	0.887978	0.83558	0.91866	0.967573	0.966463	0.999025	0.992929	0.996291	0.926793	1.07499	0.0147243	0.101674	3	8	7	4	2
Q8BU33	HACL2_MOUSE	2-hydroxyacyl-CoA lyase 2 (EC 4.1.2.-) (Acetolactate synthase-like protein) (IlvB-like protein)	1.04965	1.09636	1.16047			0.829442	0.964532	1.09505	1.00583	1.039	0.971618	1.1384	0.988333	1.07373	1.0441	1.12978	1.05527									1.10123	1.02454	1.07485	0.193641	0.468687	1	1	1
P12657	ACM1_MOUSE	Muscarinic acetylcholine receptor M1	0.964313	1.261	1.02448	0.829519	1.11457	1.04264	0.895567	0.870297	0.774538	0.88208	0.936613	1.10624	1.11417	0.94081	1.0278	0.905433	0.959333	1.02653	1.09654	0.822102	0.923445	1.03975	1.04573	0.901559	0.922222	1.02867	0.957079	1.0748	0.212481	0.494464	1	2	4	3	3
[truncated: 5,390 more rows]

## Sheet: Week 2
		Sex	F	F	F	F	F	F	F	F	F	F	F	F	F	F	F	F	F	F	F	F	F	F	F	F	F
	Genotype	NEFH-tTA	+	+	+	+	+	-	+	+	+	-	+	-	+	-	-	-	+	+	-	-	-	-	-	-	-
	Genotype	tetO-NLS-TDP-43	+	+	+	+	+	-	-	-	-	-	-	-	-	+	-	-	-	-	-	-	-	-	-	+	-
		Group	1	2	3	4	5	1	1	1	1	2	2	2	2	3	3	3	3	4	4	4	4	5	5	5	5
[truncated: 6,573 more rows]

## Sheet: Week 4
		Sex	F	F	F	F	F	F	F	F	F	F	F	F	F	F	F	F	F	F	F	F	F	F	F	F	F
[truncated: 6,576 more rows]

[truncated: 2 more sheets: Week 6, Week 6 + recovery]
