# Supplementary material for: A transient protein folding response targets aggregation in the early phase of TDP-43-mediated neurodegeneration
Source: Nat Commun. 2024 Feb 19;15:1508. doi: 10.1038/s41467-024-45646-9 (PMC10876645; doi:10.1038/s41467-024-45646-9)
Supplement: Supplementary file 6 — Supplementary Data 3 [file 41467_2024_45646_MOESM6_ESM.xlsx]

## Sheet: Description
Supplementary Data 3
Table	Description
Proteins DOWN	Protein lists from Venn diagram Fig 1e showing which signficantly decreased* proteins (P<0.05, FC >/=1.2) are common and unique to rNLS mice at each timepoint.
Proteins UP	Protein lists from Venn diagram Fig 1f showing which signficantly increased* proteins (P<0.05, FC >/=1.2) are common and unique to rNLS mice at each timepoint.
*	Significantly altered proteins were identified based on two-sided student t-tests of log-transformed ratios where P < 0.05 and fold change >1.2 were considered statistically significant.

## Sheet: Proteins DOWN
Subset	Total # proteins	Accession	Entry name	Protein names	Gene names	Length	Tissue specificity	Gene ontology (biological process)	Gene ontology (cellular component)	Gene ontology (GO)	Gene ontology (molecular function)	Gene ontology IDs	Subcellular location [CC]	Function [CC]	Pathway
Week 1 Week 2 Week 4 Week 6 Week 6 + rec	5	Q2TA57	ASPH1_MOUSE	Aspartate beta-hydroxylase domain-containing protein 1 (EC 1.14.11.-)	Asphd1	360		peptidyl-amino acid modification [GO:0018193]	integral component of membrane [GO:0016021]	integral component of membrane [GO:0016021]; dioxygenase activity [GO:0051213]; peptidyl-amino acid modification [GO:0018193]	dioxygenase activity [GO:0051213]	GO:0016021; GO:0018193; GO:0051213	SUBCELLULAR LOCATION: Membrane {ECO:0000305}; Single-pass type II membrane protein {ECO:0000305}.
		Q8C078	KKCC2_MOUSE	Calcium/calmodulin-dependent protein kinase kinase 2 (CaM-KK 2) (CaM-kinase kinase 2) (CaMKK 2) (EC 2.7.11.17) (Calcium/calmodulin-dependent protein kinase kinase beta) (CaM-KK beta) (CaM-kinase kinase beta) (CaMKK beta)	Camkk2 Kiaa0787	588	TISSUE SPECIFICITY: Expressed in all tissues tested. A differential expression pattern compared to CAMKK1 is observed in the brain. {ECO:0000269|PubMed:12654522}.	activation of protein kinase activity [GO:0032147]; CAMKK-AMPK signaling cascade [GO:0061762]; positive regulation of protein phosphorylation [GO:0001934]; protein autophosphorylation [GO:0046777]; protein phosphorylation [GO:0006468]	cytosol [GO:0005829]; neuron projection [GO:0043005]; nucleus [GO:0005634]	cytosol [GO:0005829]; neuron projection [GO:0043005]; nucleus [GO:0005634]; ATP binding [GO:0005524]; calcium ion binding [GO:0005509]; calmodulin binding [GO:0005516]; calmodulin-dependent protein kinase activity [GO:0004683]; protein serine kinase activity [GO:0106310]; protein threonine kinase activity [GO:0106311]; activation of protein kinase activity [GO:0032147]; CAMKK-AMPK signaling casca…	ATP binding [GO:0005524]; calcium ion binding [GO:0005509]; calmodulin binding [GO:0005516]; calmodulin-dependent protein kinase activity [GO:0004683]; protein serine kinase activity [GO:0106310]; protein threonine kinase activity [GO:0106311]	GO:0001934; GO:0004683; GO:0005509; GO:0005516; GO:0005524; GO:0005634; GO:0005829; GO:0006468; GO:0032147; GO:0043005; GO:0046777; GO:0061762; GO:0106310; GO:0106311	SUBCELLULAR LOCATION: Nucleus {ECO:0000250|UniProtKB:Q96RR4}. Cytoplasm {ECO:0000250|UniProtKB:Q96RR4}. Cell projection, neuron projection {ECO:0000250|UniProtKB:Q96RR4}. Note=Predominantly nuclear in unstimulated cells, relocalizes into cytoplasm and neurites after forskolin induction. {ECO:0000250|UniProtKB:Q96RR4}.	FUNCTION: Calcium/calmodulin-dependent protein kinase belonging to a proposed calcium-triggered signaling cascade involved in a number of cellular processes. Phosphorylates CAMK1, CAMK4 and CAMK1D (By similarity). Efficiently phosphorylates 5'-AMP-activated protein kinase (AMPK) trimer, including that consisting of PRKAA1, PRKAB1 and PRKAG1. This phosphorylation is stimulated in response to Ca(2+…
		Q6NS52	DGKB_MOUSE	Diacylglycerol kinase beta (DAG kinase beta) (EC 2.7.1.107) (Diglyceride kinase beta) (DGK-beta)	Dgkb Kiaa0718	802	TISSUE SPECIFICITY: Expressed in hippocampus, cerebral cortex, and caudate putamen (at protein level). {ECO:0000269|PubMed:20657643}.	diacylglycerol metabolic process [GO:0046339]; glycerolipid metabolic process [GO:0046486]; intracellular signal transduction [GO:0035556]; lipid phosphorylation [GO:0046834]; modulation of chemical synaptic transmission [GO:0050804]; phosphatidic acid biosynthetic process [GO:0006654]; phosphatidic acid metabolic process [GO:0046473]; protein kinase C-activating G protein-coupled receptor signal…	cytosol [GO:0005829]; glutamatergic synapse [GO:0098978]; membrane [GO:0016020]; plasma membrane [GO:0005886]; postsynaptic membrane [GO:0045211]; Schaffer collateral - CA1 synapse [GO:0098685]	cytosol [GO:0005829]; glutamatergic synapse [GO:0098978]; membrane [GO:0016020]; plasma membrane [GO:0005886]; postsynaptic membrane [GO:0045211]; Schaffer collateral - CA1 synapse [GO:0098685]; ATP binding [GO:0005524]; calcium ion binding [GO:0005509]; diacylglycerol kinase activity [GO:0004143]; lipid binding [GO:0008289]; NAD+ kinase activity [GO:0003951]; diacylglycerol metabolic process [GO…	ATP binding [GO:0005524]; calcium ion binding [GO:0005509]; diacylglycerol kinase activity [GO:0004143]; lipid binding [GO:0008289]; NAD+ kinase activity [GO:0003951]	GO:0003951; GO:0004143; GO:0005509; GO:0005524; GO:0005829; GO:0005886; GO:0006654; GO:0007205; GO:0008289; GO:0009617; GO:0016020; GO:0035556; GO:0045211; GO:0046339; GO:0046473; GO:0046486; GO:0046834; GO:0050804; GO:0098685; GO:0098978; GO:0099175	SUBCELLULAR LOCATION: Cell junction, synapse, postsynaptic cell membrane {ECO:0000269|PubMed:20657643}; Peripheral membrane protein {ECO:0000305|PubMed:20657643}. Cell membrane {ECO:0000269|PubMed:20657643}; Peripheral membrane protein {ECO:0000305|PubMed:20657643}. Cytoplasm {ECO:0000305|PubMed:20657643}. Note=Translocation to the plasma membrane is induced by phorbol esters. {ECO:0000250|UniPro…	FUNCTION: Diacylglycerol kinase that converts diacylglycerol/DAG into phosphatidic acid/phosphatidate/PA and regulates the respective levels of these two bioactive lipids (PubMed:20657643). Thereby, acts as a central switch between the signaling pathways activated by these second messengers with different cellular targets and opposite effects in numerous biological processes (Probable). Has a hig…	PATHWAY: Lipid metabolism; glycerolipid metabolism. {ECO:0000305|PubMed:20657643}.
		Q8BHK2	SCN3B_MOUSE	Sodium channel subunit beta-3	Scn3b	215		atrial cardiac muscle cell action potential [GO:0086014]; cardiac conduction [GO:0061337]; cardiac muscle cell action potential involved in contraction [GO:0086002]; cardiac muscle contraction [GO:0060048]; membrane depolarization [GO:0051899]; membrane depolarization during action potential [GO:0086010]; membrane depolarization during cardiac muscle cell action potential [GO:0086012]; nervous sy…	integral component of membrane [GO:0016021]; plasma membrane [GO:0005886]; voltage-gated sodium channel complex [GO:0001518]; Z disc [GO:0030018]	integral component of membrane [GO:0016021]; plasma membrane [GO:0005886]; voltage-gated sodium channel complex [GO:0001518]; Z disc [GO:0030018]; ion channel binding [GO:0044325]; sodium channel inhibitor activity [GO:0019871]; sodium channel regulator activity [GO:0017080]; voltage-gated ion channel activity [GO:0005244]; voltage-gated sodium channel activity involved in cardiac muscle cell act…	ion channel binding [GO:0044325]; sodium channel inhibitor activity [GO:0019871]; sodium channel regulator activity [GO:0017080]; voltage-gated ion channel activity [GO:0005244]; voltage-gated sodium channel activity involved in cardiac muscle cell action potential [GO:0086006]	GO:0001518; GO:0005244; GO:0005886; GO:0006814; GO:0007399; GO:0010460; GO:0010765; GO:0016021; GO:0017080; GO:0019233; GO:0019871; GO:0030018; GO:0035725; GO:0044325; GO:0051899; GO:0060048; GO:0060371; GO:0060373; GO:0061337; GO:0072659; GO:0086002; GO:0086005; GO:0086006; GO:0086010; GO:0086012; GO:0086014; GO:0086015; GO:0086091; GO:2000649	SUBCELLULAR LOCATION: Membrane {ECO:0000250}; Single-pass type I membrane protein {ECO:0000250}.	FUNCTION: Modulates channel gating kinetics. Causes unique persistent sodium currents. Inactivates the sodium channel opening more slowly than the subunit beta-1. Its association with NFASC may target the sodium channels to the nodes of Ranvier of developing axons and retain these channels at the nodes in mature myelinated axons (By similarity). {ECO:0000250}.
		P08551	NFL_MOUSE	Neurofilament light polypeptide (NF-L) (68 kDa neurofilament protein) (Neurofilament triplet L protein)	Nefl Nf68 Nfl	543	TISSUE SPECIFICITY: Expressed in the sciatic nerve (at protein level). {ECO:0000269|PubMed:22723690}.	anterograde axonal transport [GO:0008089]; axonal transport of mitochondrion [GO:0019896]; cerebral cortex development [GO:0021987]; hippocampus development [GO:0021766]; intermediate filament bundle assembly [GO:0045110]; intermediate filament organization [GO:0045109]; intermediate filament polymerization or depolymerization [GO:0045105]; locomotion [GO:0040011]; microtubule cytoskeleton organi…	axon [GO:0030424]; axon cytoplasm [GO:1904115]; cholinergic synapse [GO:0098981]; cytoplasm [GO:0005737]; growth cone [GO:0030426]; intermediate filament [GO:0005882]; myelin sheath [GO:0043209]; neurofilament [GO:0005883]; neuromuscular junction [GO:0031594]; neuron projection [GO:0043005]; postsynaptic intermediate filament cytoskeleton [GO:0099160]; presynaptic intermediate filament cytoskelet…	axon [GO:0030424]; axon cytoplasm [GO:1904115]; cholinergic synapse [GO:0098981]; cytoplasm [GO:0005737]; growth cone [GO:0030426]; intermediate filament [GO:0005882]; myelin sheath [GO:0043209]; neurofilament [GO:0005883]; neuromuscular junction [GO:0031594]; neuron projection [GO:0043005]; postsynaptic intermediate filament cytoskeleton [GO:0099160]; presynaptic intermediate filament cytoskelet…	identical protein binding [GO:0042802]; phospholipase binding [GO:0043274]; protein-containing complex binding [GO:0044877]; protein C-terminus binding [GO:0008022]; protein domain specific binding [GO:0019904]; protein-macromolecule adaptor activity [GO:0030674]; structural constituent of cytoskeleton [GO:0005200]; structural constituent of postsynaptic intermediate filament cytoskeleton [GO:009…	GO:0000226; GO:0005200; GO:0005737; GO:0005882; GO:0005883; GO:0008022; GO:0008089; GO:0008090; GO:0009636; GO:0014012; GO:0019896; GO:0019904; GO:0021510; GO:0021766; GO:0021987; GO:0030424; GO:0030426; GO:0030674; GO:0031133; GO:0031594; GO:0033693; GO:0040011; GO:0042802; GO:0043005; GO:0043209; GO:0043274; GO:0043434; GO:0043524; GO:0044877; GO:0045105; GO:0045109; GO:0045110; GO:0048812; GO:…	SUBCELLULAR LOCATION: Cell projection, axon {ECO:0000269|PubMed:22723690}. Cytoplasm, cytoskeleton {ECO:0000269|PubMed:22723690}.	FUNCTION: Neurofilaments usually contain three intermediate filament proteins: NEFL, NEFM, and NEFH which are involved in the maintenance of neuronal caliber. May additionally cooperate with the neuronal intermediate filament proteins PRPH and INA to form neuronal filamentous networks (PubMed:22723690). {ECO:0000269|PubMed:22723690}.
Week 1 Week 2 Week 4 Week 6	20	P62761	VISL1_MOUSE	Visinin-like protein 1 (VILIP) (Neural visinin-like protein 1) (NVL-1) (NVP-1)	Vsnl1 Visl1	191		negative regulation of insulin secretion [GO:0046676]; positive regulation of exocytosis [GO:0045921]; positive regulation of insulin secretion involved in cellular response to glucose stimulus [GO:0035774]	cytosol [GO:0005829]; membrane [GO:0016020]	cytosol [GO:0005829]; membrane [GO:0016020]; calcium ion binding [GO:0005509]; negative regulation of insulin secretion [GO:0046676]; positive regulation of exocytosis [GO:0045921]; positive regulation of insulin secretion involved in cellular response to glucose stimulus [GO:0035774]	calcium ion binding [GO:0005509]	GO:0005509; GO:0005829; GO:0016020; GO:0035774; GO:0045921; GO:0046676		FUNCTION: Regulates (in vitro) the inhibition of rhodopsin phosphorylation in a calcium-dependent manner. {ECO:0000250}.
		P60879	SNP25_MOUSE	Synaptosomal-associated protein 25 (SNAP-25) (Super protein) (SUP) (Synaptosomal-associated 25 kDa protein)	Snap25 Snap	206	TISSUE SPECIFICITY: Expressed in the outer nuclear layer of the retina (at protein level). {ECO:0000269|PubMed:26406599}.	associative learning [GO:0008306]; calcium ion-regulated exocytosis of neurotransmitter [GO:0048791]; endosomal transport [GO:0016197]; exocytic insertion of neurotransmitter receptor to postsynaptic membrane [GO:0098967]; exocytosis [GO:0006887]; locomotory behavior [GO:0007626]; long-term memory [GO:0007616]; long-term synaptic potentiation [GO:0060291]; neurotransmitter receptor internalizatio…	actin cytoskeleton [GO:0015629]; anchored component of presynaptic membrane [GO:0099026]; axon [GO:0030424]; axonal growth cone [GO:0044295]; BLOC-1 complex [GO:0031083]; cytoplasm [GO:0005737]; cytoskeleton [GO:0005856]; cytosol [GO:0005829]; endosome [GO:0005768]; extrinsic component of cytoplasmic side of plasma membrane [GO:0031234]; filopodium [GO:0030175]; glutamatergic synapse [GO:0098978]…	actin cytoskeleton [GO:0015629]; anchored component of presynaptic membrane [GO:0099026]; axon [GO:0030424]; axonal growth cone [GO:0044295]; BLOC-1 complex [GO:0031083]; cytoplasm [GO:0005737]; cytoskeleton [GO:0005856]; cytosol [GO:0005829]; endosome [GO:0005768]; extrinsic component of cytoplasmic side of plasma membrane [GO:0031234]; filopodium [GO:0030175]; glutamatergic synapse [GO:0098978]…	calcium-dependent protein binding [GO:0048306]; ion channel binding [GO:0044325]; myosin binding [GO:0017022]; protein domain specific binding [GO:0019904]; protein N-terminus binding [GO:0047485]; SNAP receptor activity [GO:0005484]; SNARE binding [GO:0000149]; syntaxin-1 binding [GO:0017075]; syntaxin binding [GO:0019905]; voltage-gated potassium channel activity [GO:0005249]	GO:0000149; GO:0001917; GO:0005249; GO:0005484; GO:0005737; GO:0005768; GO:0005802; GO:0005829; GO:0005856; GO:0005886; GO:0006887; GO:0006906; GO:0007269; GO:0007616; GO:0007626; GO:0008021; GO:0008076; GO:0008306; GO:0010975; GO:0015629; GO:0016020; GO:0016079; GO:0016082; GO:0016197; GO:0017022; GO:0017075; GO:0019904; GO:0019905; GO:0030027; GO:0030175; GO:0030424; GO:0030426; GO:0030431; GO:…	SUBCELLULAR LOCATION: Cytoplasm, perinuclear region {ECO:0000269|PubMed:16672379}. Cell membrane {ECO:0000269|PubMed:10413679, ECO:0000269|PubMed:9349529}; Lipid-anchor {ECO:0000269|PubMed:9349529}. Cell junction, synapse, synaptosome {ECO:0000269|PubMed:2592413}. Photoreceptor inner segment {ECO:0000269|PubMed:26406599}. Note=Membrane association requires palmitoylation (PubMed:9349529). Express…	FUNCTION: t-SNARE involved in the molecular regulation of neurotransmitter release (PubMed:8243676, PubMed:8103915). May play an important role in the synaptic function of specific neuronal systems. Associates with proteins involved in vesicle docking and membrane fusion. Regulates plasma membrane recycling through its interaction with CENPF (PubMed:16672379). Modulates the gating characteristics…
		Q9ERZ3	ACM3_MOUSE	Muscarinic acetylcholine receptor M3 (Mm3 mAChR)	Chrm3 Chrm-3	589	TISSUE SPECIFICITY: Expressed in cerebral cortex, submandibular gland, hypothalamus, pancreas, liver, and ileum. {ECO:0000269|PubMed:21056967}.	acetylcholine receptor signaling pathway [GO:0095500]; adenylate cyclase-inhibiting G protein-coupled acetylcholine receptor signaling pathway [GO:0007197]; calcium-mediated signaling [GO:0019722]; chemical synaptic transmission [GO:0007268]; G protein-coupled acetylcholine receptor signaling pathway [GO:0007213]; G protein-coupled receptor signaling pathway, coupled to cyclic nucleotide second m…	asymmetric synapse [GO:0032279]; axon terminus [GO:0043679]; basal plasma membrane [GO:0009925]; basolateral plasma membrane [GO:0016323]; dendrite [GO:0030425]; endoplasmic reticulum membrane [GO:0005789]; glutamatergic synapse [GO:0098978]; integral component of plasma membrane [GO:0005887]; integral component of postsynaptic density membrane [GO:0099061]; integral component of presynaptic memb…	asymmetric synapse [GO:0032279]; axon terminus [GO:0043679]; basal plasma membrane [GO:0009925]; basolateral plasma membrane [GO:0016323]; dendrite [GO:0030425]; endoplasmic reticulum membrane [GO:0005789]; glutamatergic synapse [GO:0098978]; integral component of plasma membrane [GO:0005887]; integral component of postsynaptic density membrane [GO:0099061]; integral component of presynaptic memb…	acetylcholine binding [GO:0042166]; G protein-coupled acetylcholine receptor activity [GO:0016907]; G protein-coupled serotonin receptor activity [GO:0004993]; neurotransmitter receptor activity [GO:0030594]	GO:0003056; GO:0003063; GO:0004993; GO:0005789; GO:0005886; GO:0005887; GO:0006939; GO:0007187; GO:0007197; GO:0007213; GO:0007268; GO:0007271; GO:0009925; GO:0016020; GO:0016323; GO:0016907; GO:0019722; GO:0030425; GO:0030594; GO:0032279; GO:0032412; GO:0042166; GO:0043679; GO:0045202; GO:0045907; GO:0045987; GO:0046541; GO:0095500; GO:0098978; GO:0099056; GO:0099061; GO:1904695	SUBCELLULAR LOCATION: Cell membrane {ECO:0000250|UniProtKB:P20309}; Multi-pass membrane protein {ECO:0000255}. Cell junction, synapse, postsynaptic cell membrane {ECO:0000250}; Multi-pass membrane protein {ECO:0000255}. Basolateral cell membrane {ECO:0000250|UniProtKB:P20309}; Multi-pass membrane protein {ECO:0000255}. Endoplasmic reticulum membrane {ECO:0000250|UniProtKB:P20309}; Multi-pass memb…	FUNCTION: The muscarinic acetylcholine receptor mediates various cellular responses, including inhibition of adenylate cyclase, breakdown of phosphoinositides and modulation of potassium channels through the action of G proteins. Primary transducing effect is Pi turnover.
		O54946	DNJB6_MOUSE	DnaJ homolog subfamily B member 6 (Heat shock protein J2) (HSJ-2) (MRJ) (mDj4)	Dnajb6 Hsj2 Mrj	365		actin cytoskeleton organization [GO:0030036]; chaperone-mediated protein folding [GO:0061077]; chorio-allantoic fusion [GO:0060710]; chorion development [GO:0060717]; extracellular matrix organization [GO:0030198]; intermediate filament organization [GO:0045109]; negative regulation of cysteine-type endopeptidase activity involved in apoptotic process [GO:0043154]; negative regulation of inclusio…	cytoplasm [GO:0005737]; cytosol [GO:0005829]; nucleoplasm [GO:0005654]; nucleus [GO:0005634]; perinuclear region of cytoplasm [GO:0048471]; Z disc [GO:0030018]	cytoplasm [GO:0005737]; cytosol [GO:0005829]; nucleoplasm [GO:0005654]; nucleus [GO:0005634]; perinuclear region of cytoplasm [GO:0048471]; Z disc [GO:0030018]; ATPase activator activity [GO:0001671]; chaperone binding [GO:0051087]; DNA binding [GO:0003677]; heat shock protein binding [GO:0031072]; identical protein binding [GO:0042802]; protein folding chaperone [GO:0044183]; unfolded protein bi…	ATPase activator activity [GO:0001671]; chaperone binding [GO:0051087]; DNA binding [GO:0003677]; heat shock protein binding [GO:0031072]; identical protein binding [GO:0042802]; protein folding chaperone [GO:0044183]; unfolded protein binding [GO:0051082]	GO:0001671; GO:0003677; GO:0005634; GO:0005654; GO:0005737; GO:0005829; GO:0006457; GO:0030018; GO:0030036; GO:0030198; GO:0031072; GO:0032880; GO:0034504; GO:0042802; GO:0043154; GO:0044183; GO:0045109; GO:0045892; GO:0048471; GO:0051082; GO:0051087; GO:0060710; GO:0060715; GO:0060717; GO:0061077; GO:0090084	SUBCELLULAR LOCATION: Cytoplasm, perinuclear region {ECO:0000250|UniProtKB:O75190}. Nucleus {ECO:0000250|UniProtKB:O75190}. Cytoplasm, myofibril, sarcomere, Z line {ECO:0000250|UniProtKB:O75190}.	FUNCTION: Plays an indispensable role in the organization of KRT8/KRT18 filaments. Acts as an endogenous molecular chaperone for neuronal proteins including huntingtin. Suppresses aggregation and toxicity of polyglutamine-containing, aggregation-prone proteins (By similarity). Has a stimulatory effect on the ATPase activity of HSP70 in a dose-dependent and time-dependent manner and hence acts as …
		P54227	STMN1_MOUSE	Stathmin (Leukemia-associated gene protein) (Leukemia-associated phosphoprotein p18) (Metablastin) (Oncoprotein 18) (Op18) (Phosphoprotein p19) (pp19) (Prosolin) (Protein Pr22) (pp17)	Stmn1 Lag Lap18 Pr22	149	TISSUE SPECIFICITY: Highly expressed in the lateral nucleus of the amygdala. {ECO:0000269|PubMed:16286011}.	axonogenesis [GO:0007409]; brain development [GO:0007420]; establishment of skin barrier [GO:0061436]; hepatocyte growth factor receptor signaling pathway [GO:0048012]; microtubule depolymerization [GO:0007019]; mitotic cytokinesis [GO:0000281]; mitotic spindle organization [GO:0007052]; negative regulation of guanyl-nucleotide exchange factor activity [GO:1905098]; negative regulation of microtu…	cytoplasm [GO:0005737]; cytosol [GO:0005829]; membrane [GO:0016020]; microtubule [GO:0005874]; neuron projection [GO:0043005]	cytoplasm [GO:0005737]; cytosol [GO:0005829]; membrane [GO:0016020]; microtubule [GO:0005874]; neuron projection [GO:0043005]; tubulin binding [GO:0015631]; axonogenesis [GO:0007409]; brain development [GO:0007420]; establishment of skin barrier [GO:0061436]; hepatocyte growth factor receptor signaling pathway [GO:0048012]; microtubule depolymerization [GO:0007019]; mitotic cytokinesis [GO:000028…	tubulin binding [GO:0015631]	GO:0000281; GO:0005737; GO:0005829; GO:0005874; GO:0007019; GO:0007052; GO:0007409; GO:0007420; GO:0009615; GO:0015631; GO:0016020; GO:0031110; GO:0031115; GO:0031175; GO:0035024; GO:0043005; GO:0048012; GO:0051272; GO:0051497; GO:0061436; GO:0070495; GO:1905098	SUBCELLULAR LOCATION: Cytoplasm, cytoskeleton.	FUNCTION: Involved in the regulation of the microtubule (MT) filament system by destabilizing microtubules. Prevents assembly and promotes disassembly of microtubules. Phosphorylation at Ser-16 may be required for axon formation during neurogenesis (By similarity). Involved in the control of the learned and innate fear. {ECO:0000250, ECO:0000269|PubMed:16286011}.
		Q2M3X8	PHAR1_MOUSE	Phosphatase and actin regulator 1	Phactr1	580		actin cytoskeleton organization [GO:0030036]; actin cytoskeleton reorganization [GO:0031532]; actomyosin structure organization [GO:0031032]; cell motility [GO:0048870]; cerebral cortex development [GO:0021987]; dendrite arborization [GO:0140059]; regulation of neuron migration [GO:2001222]; regulation of phosphorylation [GO:0042325]; stress fiber assembly [GO:0043149]	cytosol [GO:0005829]; nucleus [GO:0005634]; synapse [GO:0045202]	cytosol [GO:0005829]; nucleus [GO:0005634]; synapse [GO:0045202]; actin binding [GO:0003779]; protein phosphatase 1 binding [GO:0008157]; protein phosphatase inhibitor activity [GO:0004864]; protein phosphatase regulator activity [GO:0019888]; actin cytoskeleton organization [GO:0030036]; actin cytoskeleton reorganization [GO:0031532]; actomyosin structure organization [GO:0031032]; cell motility…	actin binding [GO:0003779]; protein phosphatase 1 binding [GO:0008157]; protein phosphatase inhibitor activity [GO:0004864]; protein phosphatase regulator activity [GO:0019888]	GO:0003779; GO:0004864; GO:0005634; GO:0005829; GO:0008157; GO:0019888; GO:0021987; GO:0030036; GO:0031032; GO:0031532; GO:0042325; GO:0043149; GO:0045202; GO:0048870; GO:0140059; GO:2001222	SUBCELLULAR LOCATION: Cytoplasm. Cell junction, synapse {ECO:0000250}. Nucleus. Note=Enriched at synapses (By similarity). Cytoplasmic in resting cells, and is imported into the nucleus upon serum stimulation. Interaction with actin prevents nuclear import. {ECO:0000250}.	FUNCTION: Binds actin monomers (G actin) and plays a role in multiple processes including the regulation of actin cytoskeleton dynamics, actin stress fibers formation, cell motility and survival, formation of tubules by endothelial cells, and regulation of PPP1CA activity. Involved in the regulation of cortical neuron migration and dendrite arborization (PubMed:30256902). {ECO:0000250, ECO:000026…
		P68404	KPCB_MOUSE	Protein kinase C beta type (PKC-B) (PKC-beta) (EC 2.7.11.13)	Prkcb Pkcb Prkcb1	671		adaptive immune response [GO:0002250]; apoptotic process [GO:0006915]; B cell activation [GO:0042113]; B cell receptor signaling pathway [GO:0050853]; calcium ion transport [GO:0006816]; cellular calcium ion homeostasis [GO:0006874]; cellular response to carbohydrate stimulus [GO:0071322]; histone H3-T6 phosphorylation [GO:0035408]; intracellular signal transduction [GO:0035556]; negative regulat…	brush border membrane [GO:0031526]; calyx of Held [GO:0044305]; centrosome [GO:0005813]; cytoplasm [GO:0005737]; cytosol [GO:0005829]; membrane [GO:0016020]; nucleoplasm [GO:0005654]; nucleus [GO:0005634]; plasma membrane [GO:0005886]; presynaptic cytosol [GO:0099523]; spectrin [GO:0008091]	brush border membrane [GO:0031526]; calyx of Held [GO:0044305]; centrosome [GO:0005813]; cytoplasm [GO:0005737]; cytosol [GO:0005829]; membrane [GO:0016020]; nucleoplasm [GO:0005654]; nucleus [GO:0005634]; plasma membrane [GO:0005886]; presynaptic cytosol [GO:0099523]; spectrin [GO:0008091]; androgen receptor binding [GO:0050681]; ATP binding [GO:0005524]; calcium channel regulator activity [GO:0…	androgen receptor binding [GO:0050681]; ATP binding [GO:0005524]; calcium channel regulator activity [GO:0005246]; calcium-dependent protein kinase C activity [GO:0004698]; chromatin binding [GO:0003682]; histone binding [GO:0042393]; histone kinase activity (H3-T6 specific) [GO:0035403]; nuclear receptor coactivator activity [GO:0030374]; protein kinase C activity [GO:0004697]; protein kinase C …	GO:0001666; GO:0002250; GO:0003682; GO:0004674; GO:0004697; GO:0004698; GO:0005080; GO:0005246; GO:0005524; GO:0005634; GO:0005654; GO:0005737; GO:0005813; GO:0005829; GO:0005886; GO:0006357; GO:0006468; GO:0006816; GO:0006874; GO:0006915; GO:0008091; GO:0008270; GO:0010827; GO:0010829; GO:0014059; GO:0016020; GO:0018105; GO:0030374; GO:0030949; GO:0031526; GO:0035403; GO:0035408; GO:0035556; GO:…	SUBCELLULAR LOCATION: Cytoplasm {ECO:0000250}. Nucleus {ECO:0000250}. Membrane {ECO:0000250}; Peripheral membrane protein {ECO:0000250}.	FUNCTION: Calcium-activated, phospholipid- and diacylglycerol (DAG)-dependent serine/threonine-protein kinase involved in various cellular processes such as regulation of the B-cell receptor (BCR) signalosome, oxidative stress-induced apoptosis, androgen receptor-dependent transcription regulation, insulin signaling and endothelial cells proliferation. Plays a key role in B-cell activation by reg…
		Q9JLM8	DCLK1_MOUSE	Serine/threonine-protein kinase DCLK1 (EC 2.7.11.1) (Doublecortin-like and CAM kinase-like 1) (Doublecortin-like kinase 1)	Dclk1 Dcamkl1 Dclk	756		axon extension [GO:0048675]; axonogenesis [GO:0007409]; brain development [GO:0007420]; central nervous system projection neuron axonogenesis [GO:0021952]; dendrite morphogenesis [GO:0048813]; forebrain development [GO:0030900]; intracellular signal transduction [GO:0035556]; negative regulation of protein localization to nucleus [GO:1900181]; neuron migration [GO:0001764]; neuron projection morp…	postsynaptic density [GO:0014069]	postsynaptic density [GO:0014069]; ATP binding [GO:0005524]; protein kinase activity [GO:0004672]; protein serine kinase activity [GO:0106310]; protein threonine kinase activity [GO:0106311]; axon extension [GO:0048675]; axonogenesis [GO:0007409]; brain development [GO:0007420]; central nervous system projection neuron axonogenesis [GO:0021952]; dendrite morphogenesis [GO:0048813]; forebrain deve…	ATP binding [GO:0005524]; protein kinase activity [GO:0004672]; protein serine kinase activity [GO:0106310]; protein threonine kinase activity [GO:0106311]	GO:0001764; GO:0004672; GO:0005524; GO:0007409; GO:0007420; GO:0009615; GO:0014069; GO:0018105; GO:0021952; GO:0030900; GO:0035556; GO:0048675; GO:0048812; GO:0048813; GO:0106310; GO:0106311; GO:1900181		FUNCTION: Probable kinase that may be involved in a calcium-signaling pathway controlling neuronal migration in the developing brain. May also participate in functions of the mature nervous system (By similarity). {ECO:0000250}.
		P70211	DCC_MOUSE	Netrin receptor DCC (Tumor suppressor protein DCC)	Dcc	1447	TISSUE SPECIFICITY: In the embryo, expressed at high levels in the developing brain and neural tube. In the embryo, expressed in developing neurons of the telencephalic cortical plate and in developing brainstem nuclei (PubMed:28250456). In adult, highly expressed in brain with very low levels found in testis, heart and thymus. Isoform C is expressed only in the embryo. {ECO:0000269|PubMed:282504…	anterior/posterior axon guidance [GO:0033564]; apoptotic process [GO:0006915]; axon guidance [GO:0007411]; dorsal/ventral axon guidance [GO:0033563]; neuron migration [GO:0001764]; positive regulation of ERK1 and ERK2 cascade [GO:0070374]; positive regulation of neuron projection development [GO:0010976]; postsynaptic modulation of chemical synaptic transmission [GO:0099170]; regulation of neuron…	axon [GO:0030424]; growth cone membrane [GO:0032584]; integral component of postsynaptic density membrane [GO:0099061]; membrane raft [GO:0045121]; plasma membrane [GO:0005886]; Schaffer collateral - CA1 synapse [GO:0098685]	axon [GO:0030424]; growth cone membrane [GO:0032584]; integral component of postsynaptic density membrane [GO:0099061]; membrane raft [GO:0045121]; plasma membrane [GO:0005886]; Schaffer collateral - CA1 synapse [GO:0098685]; identical protein binding [GO:0042802]; netrin receptor activity [GO:0005042]; transcription coactivator activity [GO:0003713]; anterior/posterior axon guidance [GO:0033564]…	identical protein binding [GO:0042802]; netrin receptor activity [GO:0005042]; transcription coactivator activity [GO:0003713]	GO:0001764; GO:0003713; GO:0005042; GO:0005886; GO:0006915; GO:0007411; GO:0010976; GO:0021965; GO:0030424; GO:0032584; GO:0033563; GO:0033564; GO:0042802; GO:0045121; GO:0070374; GO:0098685; GO:0099061; GO:0099170; GO:1901214	SUBCELLULAR LOCATION: Membrane; Single-pass type I membrane protein.	FUNCTION: Receptor for netrin required for axon guidance. Mediates axon attraction of neuronal growth cones in the developing nervous system upon ligand binding. Its association with UNC5 proteins may trigger signaling for axon repulsion. It also acts as a dependence receptor required for apoptosis induction when not associated with netrin ligand. Implicated as a tumor suppressor gene.
		Q91VC9	GHITM_MOUSE	Growth hormone-inducible transmembrane protein (Mitochondrial morphology and cristae structure 1) (MICS1)	Ghitm Mics1	346		apoptotic process [GO:0006915]; inner mitochondrial membrane organization [GO:0007007]; negative regulation of release of cytochrome c from mitochondria [GO:0090201]	integral component of mitochondrial inner membrane [GO:0031305]; mitochondrion [GO:0005739]	integral component of mitochondrial inner membrane [GO:0031305]; mitochondrion [GO:0005739]; apoptotic process [GO:0006915]; inner mitochondrial membrane organization [GO:0007007]; negative regulation of release of cytochrome c from mitochondria [GO:0090201]		GO:0005739; GO:0006915; GO:0007007; GO:0031305; GO:0090201	SUBCELLULAR LOCATION: Mitochondrion inner membrane {ECO:0000250}; Multi-pass membrane protein {ECO:0000250}.	FUNCTION: Required for the mitochondrial tubular network and cristae organization. Involved in apoptotic release of cytochrome c (By similarity). {ECO:0000250}.
		Q9WTU6	MK09_MOUSE	Mitogen-activated protein kinase 9 (MAP kinase 9) (MAPK 9) (EC 2.7.11.24) (Stress-activated protein kinase JNK2) (c-Jun N-terminal kinase 2)	Mapk9 Jnk2 Prkm9	423	TISSUE SPECIFICITY: All four isoforms are widely distributed in brain. Isoforms alpha-1 and alpha-2 are predominantly expressed in hippocampus, cerebral cortex, caudate-putamen, amygdala and the granule layer of the cerebellum. Alpha-1 is more abundant than alpha-2 in the periaqueductal region and the substantia nigra. {ECO:0000269|PubMed:10674476}.	cellular response to cadmium ion [GO:0071276]; cellular response to reactive oxygen species [GO:0034614]; cellular response to UV [GO:0034644]; intracellular signal transduction [GO:0035556]; JNK cascade [GO:0007254]; JUN phosphorylation [GO:0007258]; neuron projection development [GO:0031175]; peptidyl-serine phosphorylation [GO:0018105]; positive regulation of apoptotic process [GO:0043065]; po…	cytoplasm [GO:0005737]; cytosol [GO:0005829]; mitochondrion [GO:0005739]; neuron projection [GO:0043005]; nucleus [GO:0005634]; perikaryon [GO:0043204]	cytoplasm [GO:0005737]; cytosol [GO:0005829]; mitochondrion [GO:0005739]; neuron projection [GO:0043005]; nucleus [GO:0005634]; perikaryon [GO:0043204]; ATP binding [GO:0005524]; cysteine-type endopeptidase activator activity involved in apoptotic process [GO:0008656]; JUN kinase activity [GO:0004705]; MAP kinase activity [GO:0004707]; mitogen-activated protein kinase kinase kinase binding [GO:00…	ATP binding [GO:0005524]; cysteine-type endopeptidase activator activity involved in apoptotic process [GO:0008656]; JUN kinase activity [GO:0004705]; MAP kinase activity [GO:0004707]; mitogen-activated protein kinase kinase kinase binding [GO:0031435]; protein kinase activity [GO:0004672]; protein serine/threonine/tyrosine kinase activity [GO:0004712]; protein serine/threonine kinase activity [G…	GO:0001836; GO:0001934; GO:0004672; GO:0004674; GO:0004705; GO:0004707; GO:0004712; GO:0005524; GO:0005634; GO:0005737; GO:0005739; GO:0005829; GO:0006468; GO:0007254; GO:0007258; GO:0008134; GO:0008656; GO:0010628; GO:0010744; GO:0010770; GO:0018105; GO:0031175; GO:0031394; GO:0031396; GO:0031398; GO:0031435; GO:0032308; GO:0032722; GO:0034614; GO:0034644; GO:0035556; GO:0042493; GO:0042752; GO:…	SUBCELLULAR LOCATION: Cytoplasm {ECO:0000250|UniProtKB:P45984}. Nucleus {ECO:0000269|PubMed:29153991}. Note=Colocalizes with POU5F1 in the nucleus. {ECO:0000269|PubMed:29153991}.	FUNCTION: Serine/threonine-protein kinase involved in various processes such as cell proliferation, differentiation, migration, transformation and programmed cell death. Extracellular stimuli such as proinflammatory cytokines or physical stress stimulate the stress-activated protein kinase/c-Jun N-terminal kinase (SAP/JNK) signaling pathway. In this cascade, two dual specificity kinases MAP2K4/MK…
		Q6P5F6	S39AA_MOUSE	Zinc transporter ZIP10 (Solute carrier family 39 member 10) (Zrt- and Irt-like protein 10) (ZIP-10)	Slc39a10 Kiaa1265 Zip10	833		cellular zinc ion homeostasis [GO:0006882]; negative regulation of B cell apoptotic process [GO:0002903]; positive regulation of B cell proliferation [GO:0030890]; positive regulation of B cell receptor signaling pathway [GO:0050861]; positive regulation of protein tyrosine phosphatase activity [GO:1903615]; zinc ion import across plasma membrane [GO:0071578]	integral component of plasma membrane [GO:0005887]; plasma membrane [GO:0005886]	integral component of plasma membrane [GO:0005887]; plasma membrane [GO:0005886]; zinc ion transmembrane transporter activity [GO:0005385]; cellular zinc ion homeostasis [GO:0006882]; negative regulation of B cell apoptotic process [GO:0002903]; positive regulation of B cell proliferation [GO:0030890]; positive regulation of B cell receptor signaling pathway [GO:0050861]; positive regulation of p…	zinc ion transmembrane transporter activity [GO:0005385]	GO:0002903; GO:0005385; GO:0005886; GO:0005887; GO:0006882; GO:0030890; GO:0050861; GO:0071578; GO:1903615	SUBCELLULAR LOCATION: Membrane {ECO:0000305}; Multi-pass membrane protein {ECO:0000305}.	FUNCTION: May act as a zinc-influx transporter. {ECO:0000250}.
		P59913	PCMD1_MOUSE	Protein-L-isoaspartate O-methyltransferase domain-containing protein 1	Pcmtd1	357			cytoplasm [GO:0005737]; membrane [GO:0016020]	cytoplasm [GO:0005737]; membrane [GO:0016020]; protein-L-isoaspartate (D-aspartate) O-methyltransferase activity [GO:0004719]	protein-L-isoaspartate (D-aspartate) O-methyltransferase activity [GO:0004719]	GO:0004719; GO:0005737; GO:0016020	SUBCELLULAR LOCATION: Cytoplasm {ECO:0000250}. Membrane {ECO:0000250|UniProtKB:Q96MG8}; Lipid-anchor {ECO:0000250|UniProtKB:Q96MG8}.
		Q9D1L0	CHCH2_MOUSE	Coiled-coil-helix-coiled-coil-helix domain-containing protein 2	Chchd2	153		cellular response to oxidative stress [GO:0034599]; mitochondrion organization [GO:0007005]; positive regulation of mitochondrial ATP synthesis coupled electron transport [GO:1905448]; positive regulation of transcription by RNA polymerase II [GO:0045944]; regulation of cellular response to hypoxia [GO:1900037]	mitochondrial intermembrane space [GO:0005758]; mitochondrion [GO:0005739]; nucleus [GO:0005634]	mitochondrial intermembrane space [GO:0005758]; mitochondrion [GO:0005739]; nucleus [GO:0005634]; sequence-specific DNA binding [GO:0043565]; transcription factor binding [GO:0008134]; cellular response to oxidative stress [GO:0034599]; mitochondrion organization [GO:0007005]; positive regulation of mitochondrial ATP synthesis coupled electron transport [GO:1905448]; positive regulation of transc…	sequence-specific DNA binding [GO:0043565]; transcription factor binding [GO:0008134]	GO:0005634; GO:0005739; GO:0005758; GO:0007005; GO:0008134; GO:0034599; GO:0043565; GO:0045944; GO:1900037; GO:1905448	SUBCELLULAR LOCATION: Nucleus {ECO:0000250|UniProtKB:Q9Y6H1}. Mitochondrion {ECO:0000250|UniProtKB:Q9Y6H1}. Mitochondrion intermembrane space {ECO:0000250|UniProtKB:Q9Y6H1}. Note=Mainly localised in the intermembrane space. {ECO:0000250|UniProtKB:Q9Y6H1}.	FUNCTION: Transcription factor. Binds to the oxygen responsive element of COX4I2 and activates its transcription under hypoxia conditions (4% oxygen), as well as normoxia conditions (20% oxygen). {ECO:0000250|UniProtKB:Q9Y6H1}.
		Q9JJ43	RFOX1_MOUSE	RNA binding protein fox-1 homolog 1 (Ataxin-2-binding protein 1) (Fox-1 homolog A)	Rbfox1 A2bp A2bp1 Fox1 MNCb-3035	396	TISSUE SPECIFICITY: Detected in brain (at protein level). Detected in heart, brain, neurons, skeletal muscle and embryo. {ECO:0000269|PubMed:12574126, ECO:0000269|PubMed:15824060, ECO:0000269|PubMed:16260614}.	mRNA processing [GO:0006397]; nervous system development [GO:0007399]; neuromuscular process controlling balance [GO:0050885]; regulation of alternative mRNA splicing, via spliceosome [GO:0000381]; regulation of skeletal muscle cell differentiation [GO:2001014]; RNA splicing [GO:0008380]	cytoplasm [GO:0005737]; cytoplasmic stress granule [GO:0010494]; nuclear stress granule [GO:0097165]; nucleoplasm [GO:0005654]; nucleus [GO:0005634]; trans-Golgi network [GO:0005802]	cytoplasm [GO:0005737]; cytoplasmic stress granule [GO:0010494]; nuclear stress granule [GO:0097165]; nucleoplasm [GO:0005654]; nucleus [GO:0005634]; trans-Golgi network [GO:0005802]; mRNA 3'-UTR binding [GO:0003730]; mRNA binding [GO:0003729]; protein C-terminus binding [GO:0008022]; RNA binding [GO:0003723]; mRNA processing [GO:0006397]; nervous system development [GO:0007399]; neuromuscular pr…	mRNA 3'-UTR binding [GO:0003730]; mRNA binding [GO:0003729]; protein C-terminus binding [GO:0008022]; RNA binding [GO:0003723]	GO:0000381; GO:0003723; GO:0003729; GO:0003730; GO:0005634; GO:0005654; GO:0005737; GO:0005802; GO:0006397; GO:0007399; GO:0008022; GO:0008380; GO:0010494; GO:0050885; GO:0097165; GO:2001014	SUBCELLULAR LOCATION: Nucleus. Cytoplasm. Note=Predominantly nuclear.	FUNCTION: RNA-binding protein that regulates alternative splicing events by binding to 5'-UGCAUGU-3' elements. Prevents binding of U2AF2 to the 3'-splice site. Regulates alternative splicing of tissue-specific exons and of differentially spliced exons during erythropoiesis. {ECO:0000269|PubMed:12574126, ECO:0000269|PubMed:15824060, ECO:0000269|PubMed:16260614, ECO:0000269|PubMed:17101796}.
		P11881	ITPR1_MOUSE	Inositol 1,4,5-trisphosphate receptor type 1 (IP3 receptor isoform 1) (IP3R 1) (InsP3R1) (Inositol 1,4,5-trisphosphate-binding protein P400) (Protein PCD-6) (Purkinje cell protein 1) (Type 1 inositol 1,4,5-trisphosphate receptor) (Type 1 InsP3 receptor)	Itpr1 Insp3r Pcd6 Pcp1	2749		calcium ion transport [GO:0006816]; cellular response to cAMP [GO:0071320]; endoplasmic reticulum calcium ion homeostasis [GO:0032469]; epithelial fluid transport [GO:0042045]; intrinsic apoptotic signaling pathway in response to endoplasmic reticulum stress [GO:0070059]; liver regeneration [GO:0097421]; negative regulation of calcium-mediated signaling [GO:0050849]; negative regulation of neuron…	calcineurin complex [GO:0005955]; cytoplasm [GO:0005737]; cytoplasmic vesicle membrane [GO:0030659]; dendrite [GO:0030425]; endoplasmic reticulum [GO:0005783]; endoplasmic reticulum membrane [GO:0005789]; GABA-ergic synapse [GO:0098982]; integral component of endoplasmic reticulum membrane [GO:0030176]; intracellular membrane-bounded organelle [GO:0043231]; membrane raft [GO:0045121]; neuronal ce…	calcineurin complex [GO:0005955]; cytoplasm [GO:0005737]; cytoplasmic vesicle membrane [GO:0030659]; dendrite [GO:0030425]; endoplasmic reticulum [GO:0005783]; endoplasmic reticulum membrane [GO:0005789]; GABA-ergic synapse [GO:0098982]; integral component of endoplasmic reticulum membrane [GO:0030176]; intracellular membrane-bounded organelle [GO:0043231]; membrane raft [GO:0045121]; neuronal ce…	calcium channel inhibitor activity [GO:0019855]; calcium ion binding [GO:0005509]; calcium-release channel activity [GO:0015278]; identical protein binding [GO:0042802]; inositol 1,4,5 trisphosphate binding [GO:0070679]; inositol 1,4,5-trisphosphate receptor activity involved in regulation of postsynaptic cytosolic calcium levels [GO:0098695]; inositol 1,4,5-trisphosphate-sensitive calcium-releas…	GO:0001666; GO:0005220; GO:0005509; GO:0005635; GO:0005637; GO:0005730; GO:0005737; GO:0005783; GO:0005789; GO:0005886; GO:0005955; GO:0006816; GO:0007204; GO:0008022; GO:0009791; GO:0010976; GO:0014069; GO:0015278; GO:0016529; GO:0019855; GO:0019903; GO:0030176; GO:0030425; GO:0030658; GO:0030659; GO:0030667; GO:0030868; GO:0031088; GO:0031094; GO:0032469; GO:0032991; GO:0035091; GO:0042045; GO:…	SUBCELLULAR LOCATION: Endoplasmic reticulum membrane {ECO:0000305|PubMed:25368151}; Multi-pass membrane protein {ECO:0000255}. Cytoplasmic vesicle, secretory vesicle membrane {ECO:0000250|UniProtKB:Q9TU34}; Multi-pass membrane protein {ECO:0000255}. Cytoplasm, perinuclear region {ECO:0000250|UniProtKB:Q14643}. Note=Endoplasmic reticulum and secretory granules. {ECO:0000250|UniProtKB:Q9TU34, ECO:0…	FUNCTION: Intracellular channel that mediates calcium release from the endoplasmic reticulum following stimulation by inositol 1,4,5-trisphosphate. Involved in the regulation of epithelial secretion of electrolytes and fluid through the interaction with AHCYL1 (PubMed:23542070). Plays a role in ER stress-induced apoptosis. Cytoplasmic calcium released from the ER triggers apoptosis by the activat…
		Q8CGF5	TLCD4_MOUSE	TLC domain-containing protein 4 (Transmembrane protein 56)	Tlcd4 Tmem56	276		lipid homeostasis [GO:0055088]	endoplasmic reticulum [GO:0005783]; integral component of membrane [GO:0016021]	endoplasmic reticulum [GO:0005783]; integral component of membrane [GO:0016021]; lipid homeostasis [GO:0055088]		GO:0005783; GO:0016021; GO:0055088	SUBCELLULAR LOCATION: Membrane {ECO:0000305}; Multi-pass membrane protein {ECO:0000305}.
		Q8R3T5	STXB6_MOUSE	Syntaxin-binding protein 6	Stxbp6	210		exocytosis [GO:0006887]; Golgi to plasma membrane transport [GO:0006893]; regulation of SNARE complex assembly [GO:0035542]; SNARE complex assembly [GO:0035493]	exocyst [GO:0000145]; integral component of membrane [GO:0016021]; plasma membrane [GO:0005886]	exocyst [GO:0000145]; integral component of membrane [GO:0016021]; plasma membrane [GO:0005886]; phosphatidylinositol-4,5-bisphosphate binding [GO:0005546]; exocytosis [GO:0006887]; Golgi to plasma membrane transport [GO:0006893]; regulation of SNARE complex assembly [GO:0035542]; SNARE complex assembly [GO:0035493]	phosphatidylinositol-4,5-bisphosphate binding [GO:0005546]	GO:0000145; GO:0005546; GO:0005886; GO:0006887; GO:0006893; GO:0016021; GO:0035493; GO:0035542	SUBCELLULAR LOCATION: Cytoplasm {ECO:0000250}. Membrane {ECO:0000250}; Peripheral membrane protein {ECO:0000250}.	FUNCTION: Forms non-fusogenic complexes with SNAP25 and STX1A and may thereby modulate the formation of functional SNARE complexes and exocytosis. {ECO:0000250}.
		Q812A2	SRGP3_MOUSE	SLIT-ROBO Rho GTPase-activating protein 3 (srGAP3) (Rho GTPase-activating protein 14) (WAVE-associated Rac GTPase-activating protein) (WRP)	Srgap3 Arhgap14 Kiaa0411 Srgap2	1099		negative regulation of cell migration [GO:0030336]; positive regulation of GTPase activity [GO:0043547]; signal transduction [GO:0007165]	cytoplasm [GO:0005737]	cytoplasm [GO:0005737]; GTPase activator activity [GO:0005096]; negative regulation of cell migration [GO:0030336]; positive regulation of GTPase activity [GO:0043547]; signal transduction [GO:0007165]	GTPase activator activity [GO:0005096]	GO:0005096; GO:0005737; GO:0007165; GO:0030336; GO:0043547		FUNCTION: GTPase-activating protein for RAC1 and perhaps CDC42, but not for RhoA small GTPase. May attenuate RAC1 signaling in neurons (By similarity). {ECO:0000250}.
		A6H630	ARMT1_MOUSE	Damage-control phosphatase ARMT1 (EC 3.1.3.-) (Acidic residue methyltransferase 1) (Protein-glutamate O-methyltransferase) (EC 2.1.1.-) (Sugar phosphate phosphatase ARMT1)	Armt1	439		cellular response to DNA damage stimulus [GO:0006974]; methylation [GO:0032259]; regulation of response to DNA damage stimulus [GO:2001020]		enzyme binding [GO:0019899]; fructose 6-phosphate aldolase activity [GO:0097023]; fructose-1-phosphatase activity [GO:0103026]; metal ion binding [GO:0046872]; phosphatase activity [GO:0016791]; protein carboxyl O-methyltransferase activity [GO:0051998]; protein-glutamate O-methyltransferase activity [GO:0008983]; S-adenosylmethionine-dependent methyltransferase activity [GO:0008757]; cellular re…	enzyme binding [GO:0019899]; fructose-1-phosphatase activity [GO:0103026]; fructose 6-phosphate aldolase activity [GO:0097023]; metal ion binding [GO:0046872]; phosphatase activity [GO:0016791]; protein carboxyl O-methyltransferase activity [GO:0051998]; protein-glutamate O-methyltransferase activity [GO:0008983]; S-adenosylmethionine-dependent methyltransferase activity [GO:0008757]	GO:0006974; GO:0008757; GO:0008983; GO:0016791; GO:0019899; GO:0032259; GO:0046872; GO:0051998; GO:0097023; GO:0103026; GO:2001020		FUNCTION: Metal-dependent phosphatase that shows phosphatase activity against several substrates, including fructose-1-phosphate and fructose-6-phosphate (By similarity). Its preference for fructose-1-phosphate, a strong glycating agent that causes DNA damage rather than a canonical yeast metabolite, suggests a damage-control function in hexose phosphate metabolism (By similarity). Has also been …
Week 1 Week 4 Week 6 Week 6 + rec	1	P35569	IRS1_MOUSE	Insulin receptor substrate 1 (IRS-1)	Irs1 Irs-1	1233	TISSUE SPECIFICITY: Expressed in osteoblasts, but not in osteoclasts. {ECO:0000269|PubMed:10749573}.	cellular response to fatty acid [GO:0071398]; cellular response to insulin stimulus [GO:0032869]; insulin-like growth factor receptor signaling pathway [GO:0048009]; insulin receptor signaling pathway [GO:0008286]; lipid catabolic process [GO:0016042]; mammary gland development [GO:0030879]; negative regulation of insulin receptor signaling pathway [GO:0046627]; negative regulation of insulin sec…	caveola [GO:0005901]; ciliary basal body [GO:0036064]; cytoplasm [GO:0005737]; cytosol [GO:0005829]; insulin receptor complex [GO:0005899]; intracellular membrane-bounded organelle [GO:0043231]; nucleoplasm [GO:0005654]; nucleus [GO:0005634]; plasma membrane [GO:0005886]	caveola [GO:0005901]; ciliary basal body [GO:0036064]; cytoplasm [GO:0005737]; cytosol [GO:0005829]; insulin receptor complex [GO:0005899]; intracellular membrane-bounded organelle [GO:0043231]; nucleoplasm [GO:0005654]; nucleus [GO:0005634]; plasma membrane [GO:0005886]; insulin receptor binding [GO:0005158]; insulin-like growth factor receptor binding [GO:0005159]; phosphatidylinositol 3-kinase…	insulin-like growth factor receptor binding [GO:0005159]; insulin receptor binding [GO:0005158]; phosphatidylinositol 3-kinase binding [GO:0043548]; phosphotyrosine residue binding [GO:0001784]; protein-containing complex binding [GO:0044877]; protein domain specific binding [GO:0019904]; protein kinase binding [GO:0019901]; protein kinase C binding [GO:0005080]; SH2 domain binding [GO:0042169]; …	GO:0001784; GO:0002053; GO:0005068; GO:0005080; GO:0005158; GO:0005159; GO:0005634; GO:0005654; GO:0005737; GO:0005829; GO:0005886; GO:0005899; GO:0005901; GO:0008286; GO:0010468; GO:0010907; GO:0014065; GO:0016042; GO:0019901; GO:0019904; GO:0030159; GO:0030335; GO:0030879; GO:0031000; GO:0032000; GO:0032868; GO:0032869; GO:0034504; GO:0036064; GO:0042169; GO:0042327; GO:0043231; GO:0043434; GO:…		FUNCTION: May mediate the control of various cellular processes by insulin. When phosphorylated by the insulin receptor binds specifically to various cellular proteins containing SH2 domains such as phosphatidylinositol 3-kinase p85 subunit or GRB2. Activates phosphatidylinositol 3-kinase when bound to the regulatory p85 subunit (By similarity). {ECO:0000250}.
Week 2 Week 4 Week 6 Week 6 + rec	10	Q9D387	LAMP5_MOUSE	Lysosome-associated membrane glycoprotein 5 (Brain and dendritic cell-associated LAMP) (Brain-associated LAMP-like protein) (BAD-LAMP) (Lysosome-associated membrane protein 5) (LAMP-5)	Lamp5	280	TISSUE SPECIFICITY: In brain, strongly expressed in the globus pallidus/ventral pallidum complex, the substantia nigra pars reticulata and the entopeduncular nucleus (at protein level) (PubMed:27272053). Expressed in the external plexiform layer of the olfactory bulb (at protein level). May be weakly expressed in neocortex and striatum (at protein level) (PubMed:27272053). Highly expressed in bra…	establishment of protein localization to organelle [GO:0072594]	cytoplasmic vesicle membrane [GO:0030659]; dendrite membrane [GO:0032590]; early endosome membrane [GO:0031901]; endoplasmic reticulum-Golgi intermediate compartment membrane [GO:0033116]; endosome membrane [GO:0010008]; growth cone membrane [GO:0032584]; integral component of membrane [GO:0016021]; late endosome [GO:0005770]; late endosome membrane [GO:0031902]; lysosomal membrane [GO:0005765]; …	cytoplasmic vesicle membrane [GO:0030659]; dendrite membrane [GO:0032590]; early endosome membrane [GO:0031901]; endoplasmic reticulum-Golgi intermediate compartment membrane [GO:0033116]; endosome membrane [GO:0010008]; growth cone membrane [GO:0032584]; integral component of membrane [GO:0016021]; late endosome [GO:0005770]; late endosome membrane [GO:0031902]; lysosomal membrane [GO:0005765]; …		GO:0005764; GO:0005765; GO:0005770; GO:0005886; GO:0010008; GO:0016021; GO:0030659; GO:0030672; GO:0031901; GO:0031902; GO:0032584; GO:0032590; GO:0033116; GO:0055038; GO:0072594	SUBCELLULAR LOCATION: Cytoplasmic vesicle membrane {ECO:0000269|PubMed:17215451}; Single-pass type I membrane protein {ECO:0000305}. Cell membrane {ECO:0000269|PubMed:17215451}; Single-pass type I membrane protein {ECO:0000269|PubMed:17215451}. Cell projection, dendrite {ECO:0000269|PubMed:17215451}. Cytoplasmic vesicle, secretory vesicle, synaptic vesicle membrane {ECO:0000269|PubMed:27272053}; …	FUNCTION: Plays a role in short-term synaptic plasticity in a subset of GABAergic neurons in the brain. {ECO:0000269|PubMed:27272053}.
		Q7M729	SCN4B_MOUSE	Sodium channel subunit beta-4	Scn4b Gm1471	228		AV node cell action potential [GO:0086016]; cardiac muscle cell action potential involved in contraction [GO:0086002]; cardiac muscle contraction [GO:0060048]; membrane depolarization during cardiac muscle cell action potential [GO:0086012]; positive regulation of sodium ion transport [GO:0010765]; regulation of heart rate by cardiac conduction [GO:0086091]; regulation of sodium ion transmembrane…	intercalated disc [GO:0014704]; intrinsic component of plasma membrane [GO:0031226]; plasma membrane [GO:0005886]; voltage-gated sodium channel complex [GO:0001518]	intercalated disc [GO:0014704]; intrinsic component of plasma membrane [GO:0031226]; plasma membrane [GO:0005886]; voltage-gated sodium channel complex [GO:0001518]; ion channel binding [GO:0044325]; sodium channel regulator activity [GO:0017080]; voltage-gated ion channel activity [GO:0005244]; voltage-gated sodium channel activity [GO:0005248]; voltage-gated sodium channel activity involved in …	ion channel binding [GO:0044325]; sodium channel regulator activity [GO:0017080]; voltage-gated ion channel activity [GO:0005244]; voltage-gated sodium channel activity [GO:0005248]; voltage-gated sodium channel activity involved in cardiac muscle cell action potential [GO:0086006]	GO:0001518; GO:0005244; GO:0005248; GO:0005886; GO:0006814; GO:0010765; GO:0014704; GO:0017080; GO:0031226; GO:0035725; GO:0044325; GO:0060048; GO:0060307; GO:0086002; GO:0086006; GO:0086012; GO:0086016; GO:0086091; GO:2000649	SUBCELLULAR LOCATION: Cell membrane {ECO:0000250}; Single-pass type I membrane protein {ECO:0000250}.	FUNCTION: Modulates channel gating kinetics. Causes negative shifts in the voltage dependence of activation of certain alpha sodium channels, but does not affect the voltage dependence of inactivation. Modulates the susceptibility of the sodium channel to inhibition by toxic peptides from spider, scorpion, wasp and sea anemone venom (By similarity). {ECO:0000250}.
		Q8CFV4	NRN1_MOUSE	Neuritin (Candidate plasticity gene 15 protein)	Nrn1 Cpg15	142	TISSUE SPECIFICITY: Expressed in the brain (at protein level). {ECO:0000269|PubMed:22632720}.	axonogenesis [GO:0007409]; nervous system development [GO:0007399]; neuron projection extension [GO:1990138]; regulation of synaptic vesicle exocytosis [GO:2000300]	AMPA glutamate receptor complex [GO:0032281]; anchored component of plasma membrane [GO:0046658]; extracellular space [GO:0005615]; glutamatergic synapse [GO:0098978]	AMPA glutamate receptor complex [GO:0032281]; anchored component of plasma membrane [GO:0046658]; extracellular space [GO:0005615]; glutamatergic synapse [GO:0098978]; identical protein binding [GO:0042802]; axonogenesis [GO:0007409]; nervous system development [GO:0007399]; neuron projection extension [GO:1990138]; regulation of synaptic vesicle exocytosis [GO:2000300]	identical protein binding [GO:0042802]	GO:0005615; GO:0007399; GO:0007409; GO:0032281; GO:0042802; GO:0046658; GO:0098978; GO:1990138; GO:2000300	SUBCELLULAR LOCATION: Cell membrane {ECO:0000305}; Lipid-anchor, GPI-anchor {ECO:0000305}. Cell junction, synapse {ECO:0000305|PubMed:22632720}.	FUNCTION: Promotes neurite outgrowth and especially branching of neuritic processes in primary hippocampal and cortical cells. {ECO:0000250}.
		P63054	PCP4_MOUSE	Calmodulin regulator protein PCP4 (Brain-specific antigen PCP-4) (Brain-specific polypeptide PEP-19) (Purkinje cell protein 4)	Pcp4 Pep19	62		calmodulin dependent kinase signaling pathway [GO:0099004]; negative regulation of neuron apoptotic process [GO:0043524]; negative regulation of protein kinase activity [GO:0006469]; positive regulation of dopamine secretion [GO:0033603]; positive regulation of neuron differentiation [GO:0045666]; positive regulation of neuron projection development [GO:0010976]	axon [GO:0030424]; cytoplasm [GO:0005737]; neurofilament [GO:0005883]; neuron projection [GO:0043005]; protein-containing complex [GO:0032991]	axon [GO:0030424]; cytoplasm [GO:0005737]; neurofilament [GO:0005883]; neuron projection [GO:0043005]; protein-containing complex [GO:0032991]; calcium ion binding [GO:0005509]; calmodulin binding [GO:0005516]; RNA binding [GO:0003723]; calmodulin dependent kinase signaling pathway [GO:0099004]; negative regulation of neuron apoptotic process [GO:0043524]; negative regulation of protein kinase ac…	calcium ion binding [GO:0005509]; calmodulin binding [GO:0005516]; RNA binding [GO:0003723]	GO:0003723; GO:0005509; GO:0005516; GO:0005737; GO:0005883; GO:0006469; GO:0010976; GO:0030424; GO:0032991; GO:0033603; GO:0043005; GO:0043524; GO:0045666; GO:0099004		FUNCTION: Functions as a modulator of calcium-binding by calmodulin. Thereby, regulates calmodulin activity and the different processes it controls. For instance, may play a role in neuronal differentiation through activation of calmodulin-dependent kinase signaling pathways. {ECO:0000250|UniProtKB:P48539}.
		P63328	PP2BA_MOUSE	Serine/threonine-protein phosphatase 2B catalytic subunit alpha isoform (EC 3.1.3.16) (CAM-PRP catalytic subunit) (Calmodulin-dependent calcineurin A subunit alpha isoform) (CNA alpha)	Ppp3ca Calna	521		aging [GO:0007568]; brain development [GO:0007420]; calcineurin-mediated signaling [GO:0097720]; calcineurin-NFAT signaling cascade [GO:0033173]; calcium ion transport [GO:0006816]; calcium-mediated signaling [GO:0019722]; cardiac muscle hypertrophy in response to stress [GO:0014898]; cellular response to glucose stimulus [GO:0071333]; dephosphorylation [GO:0016311]; excitatory postsynaptic poten…	calcineurin complex [GO:0005955]; cytoplasm [GO:0005737]; cytoplasmic side of plasma membrane [GO:0009898]; cytosol [GO:0005829]; dendritic spine [GO:0043197]; glutamatergic synapse [GO:0098978]; mitochondrion [GO:0005739]; nucleoplasm [GO:0005654]; nucleus [GO:0005634]; plasma membrane [GO:0005886]; sarcolemma [GO:0042383]; Schaffer collateral - CA1 synapse [GO:0098685]; slit diaphragm [GO:00360…	calcineurin complex [GO:0005955]; cytoplasm [GO:0005737]; cytoplasmic side of plasma membrane [GO:0009898]; cytosol [GO:0005829]; dendritic spine [GO:0043197]; glutamatergic synapse [GO:0098978]; mitochondrion [GO:0005739]; nucleoplasm [GO:0005654]; nucleus [GO:0005634]; plasma membrane [GO:0005886]; sarcolemma [GO:0042383]; Schaffer collateral - CA1 synapse [GO:0098685]; slit diaphragm [GO:00360…	ATPase binding [GO:0051117]; calcium-dependent protein serine/threonine phosphatase activity [GO:0004723]; calmodulin binding [GO:0005516]; calmodulin-dependent protein phosphatase activity [GO:0033192]; cyclosporin A binding [GO:0016018]; enzyme binding [GO:0019899]; metal ion binding [GO:0046872]; phosphoprotein phosphatase activity [GO:0004721]; protein-containing complex binding [GO:0044877];…	GO:0000082; GO:0001975; GO:0004721; GO:0004722; GO:0004723; GO:0005516; GO:0005634; GO:0005654; GO:0005737; GO:0005739; GO:0005829; GO:0005886; GO:0005955; GO:0006470; GO:0006606; GO:0006816; GO:0007420; GO:0007568; GO:0009898; GO:0010613; GO:0010628; GO:0010629; GO:0014883; GO:0014898; GO:0016018; GO:0016311; GO:0019722; GO:0019899; GO:0030018; GO:0030335; GO:0033173; GO:0033192; GO:0033555; GO:…	SUBCELLULAR LOCATION: Cytoplasm {ECO:0000250|UniProtKB:Q08209}. Cell membrane {ECO:0000250|UniProtKB:Q08209}; Peripheral membrane protein {ECO:0000250|UniProtKB:Q08209}. Cell membrane, sarcolemma {ECO:0000250|UniProtKB:P63329}. Cytoplasm, myofibril, sarcomere, Z line {ECO:0000250|UniProtKB:P63329}. Cell projection, dendritic spine {ECO:0000250|UniProtKB:Q08209}. Note=Colocalizes with ACTN1 and MY…	FUNCTION: Calcium-dependent, calmodulin-stimulated protein phosphatase which plays an essential role in the transduction of intracellular Ca(2+)-mediated signals (PubMed:7791792, PubMed:26794871). Many of the substrates contain a PxIxIT motif and/or a LxVP motif (By similarity). In response to increased Ca(2+) levels, dephosphorylates and activates phosphatase SSH1 which results in cofilin dephos…
		Q62205	SCN9A_MOUSE	Sodium channel protein type 9 subunit alpha (Peripheral sodium channel 1) (PN1) (Sodium channel protein type IX subunit alpha) (Voltage-gated sodium channel subunit alpha Nav1.7)	Scn9a Kiaa4197	1984	TISSUE SPECIFICITY: Expressed strongly in sciatic nerves, with moderate levels in kidney (PubMed:31647222). Not detected in liver, brain and muscle (PubMed:31647222). {ECO:0000269|PubMed:31647222}.	behavioral response to pain [GO:0048266]; inflammatory response [GO:0006954]; membrane depolarization during action potential [GO:0086010]; neuronal action potential [GO:0019228]; post-embryonic development [GO:0009791]; regulation of ion transmembrane transport [GO:0034765]; response to toxic substance [GO:0009636]; sensory perception of pain [GO:0019233]; sodium ion transmembrane transport [GO:…	axon [GO:0030424]; integral component of plasma membrane [GO:0005887]; voltage-gated sodium channel complex [GO:0001518]	axon [GO:0030424]; integral component of plasma membrane [GO:0005887]; voltage-gated sodium channel complex [GO:0001518]; sodium ion binding [GO:0031402]; voltage-gated ion channel activity [GO:0005244]; voltage-gated sodium channel activity [GO:0005248]; behavioral response to pain [GO:0048266]; inflammatory response [GO:0006954]; membrane depolarization during action potential [GO:0086010]; neu…	sodium ion binding [GO:0031402]; voltage-gated ion channel activity [GO:0005244]; voltage-gated sodium channel activity [GO:0005248]	GO:0001518; GO:0005244; GO:0005248; GO:0005887; GO:0006954; GO:0009636; GO:0009791; GO:0019228; GO:0019233; GO:0030424; GO:0031402; GO:0034765; GO:0035725; GO:0048266; GO:0086010	SUBCELLULAR LOCATION: Cell membrane {ECO:0000269|PubMed:15123669}; Multi-pass membrane protein {ECO:0000250|UniProtKB:D0E0C2}. Cell projection, neuron projection {ECO:0000250|UniProtKB:O08562}. Note=In neurite terminals. {ECO:0000250|UniProtKB:O08562}.	FUNCTION: Mediates the voltage-dependent sodium ion permeability of excitable membranes. Assuming opened or closed conformations in response to the voltage difference across the membrane, the protein forms a sodium-selective channel through which Na(+) ions may pass in accordance with their electrochemical gradient (PubMed:15123669). It is a tetrodotoxin-sensitive Na(+) channel isoform. Plays a r…
		Q9QXQ1	PDE7B_MOUSE	cAMP-specific 3',5'-cyclic phosphodiesterase 7B (EC 3.1.4.53)	Pde7b	446	TISSUE SPECIFICITY: Highly expressed in brain.	cAMP catabolic process [GO:0006198]; cAMP-mediated signaling [GO:0019933]; signal transduction [GO:0007165]		3',5'-cyclic-AMP phosphodiesterase activity [GO:0004115]; 3',5'-cyclic-nucleotide phosphodiesterase activity [GO:0004114]; metal ion binding [GO:0046872]; cAMP catabolic process [GO:0006198]; cAMP-mediated signaling [GO:0019933]; signal transduction [GO:0007165]	3',5'-cyclic-AMP phosphodiesterase activity [GO:0004115]; 3',5'-cyclic-nucleotide phosphodiesterase activity [GO:0004114]; metal ion binding [GO:0046872]	GO:0004114; GO:0004115; GO:0006198; GO:0007165; GO:0019933; GO:0046872		FUNCTION: Hydrolyzes the second messenger cAMP, which is a key regulator of many important physiological processes. May be involved in the control of cAMP-mediated neural activity and cAMP metabolism in the brain.	PATHWAY: Purine metabolism; 3',5'-cyclic AMP degradation; AMP from 3',5'-cyclic AMP: step 1/1.
		Q61490	CD166_MOUSE	CD166 antigen (Activated leukocyte cell adhesion molecule) (BEN) (Protein DM-GRASP) (CD antigen CD166)	Alcam	583	TISSUE SPECIFICITY: Detected on brain motor neurons, in differentiating retinal ganglion cells and in adult retina (PubMed:15345243). Detected on leukocytes and on lymphatic endothelial cells (PubMed:23169771). Detected in spleen B cells and T-cells (at protein level) (PubMed:9209500). Detected in adult brain and embryonic spinal cord (PubMed:15345243). Expressed at high levels in the brain, and …	adaptive immune response [GO:0002250]; axon extension involved in axon guidance [GO:0048846]; axon guidance [GO:0007411]; cell adhesion [GO:0007155]; heterophilic cell-cell adhesion via plasma membrane cell adhesion molecules [GO:0007157]; motor neuron axon guidance [GO:0008045]; neuron projection extension [GO:1990138]; retinal ganglion cell axon guidance [GO:0031290]	axon [GO:0030424]; dendrite [GO:0030425]; external side of plasma membrane [GO:0009897]; immunological synapse [GO:0001772]; integral component of plasma membrane [GO:0005887]; intrinsic component of plasma membrane [GO:0031226]; neuronal cell body [GO:0043025]; T cell receptor complex [GO:0042101]	axon [GO:0030424]; dendrite [GO:0030425]; external side of plasma membrane [GO:0009897]; immunological synapse [GO:0001772]; integral component of plasma membrane [GO:0005887]; intrinsic component of plasma membrane [GO:0031226]; neuronal cell body [GO:0043025]; T cell receptor complex [GO:0042101]; identical protein binding [GO:0042802]; adaptive immune response [GO:0002250]; axon extension invo…	identical protein binding [GO:0042802]	GO:0001772; GO:0002250; GO:0005887; GO:0007155; GO:0007157; GO:0007411; GO:0008045; GO:0009897; GO:0030424; GO:0030425; GO:0031226; GO:0031290; GO:0042101; GO:0042802; GO:0043025; GO:0048846; GO:1990138	SUBCELLULAR LOCATION: Cell membrane {ECO:0000269|PubMed:15345243, ECO:0000269|PubMed:16914752, ECO:0000269|PubMed:23169771, ECO:0000269|PubMed:9209500}; Single-pass type I membrane protein {ECO:0000305}. Cell projection, axon {ECO:0000269|PubMed:15345243}. Cell projection, dendrite {ECO:0000269|PubMed:15345243}. Note=Detected at the immunological synapse, i.e, at the contact zone between antigen-…	FUNCTION: Cell adhesion molecule that mediates both heterotypic cell-cell contacts via its interaction with CD6, as well as homotypic cell-cell contacts. Promotes T-cell activation and proliferation via its interactions with CD6 (By similarity). Contributes to the formation and maturation of the immunological synapse via its interactions with CD6 (By similarity). Mediates homotypic interactions w…
		Q9Z2W9	GRIA3_MOUSE	Glutamate receptor 3 (GluR-3) (AMPA-selective glutamate receptor 3) (GluR-C) (GluR-K3) (Glutamate receptor ionotropic, AMPA 3) (GluA3)	Gria3 Glur3 Kiaa4184	888		regulation of receptor recycling [GO:0001919]	AMPA glutamate receptor complex [GO:0032281]; asymmetric synapse [GO:0032279]; dendrite [GO:0030425]; dendritic shaft [GO:0043198]; dendritic spine [GO:0043197]; glutamatergic synapse [GO:0098978]; integral component of postsynaptic density membrane [GO:0099061]; integral component of postsynaptic membrane [GO:0099055]; integral component of presynaptic membrane [GO:0099056]; membrane [GO:0016020…	AMPA glutamate receptor complex [GO:0032281]; asymmetric synapse [GO:0032279]; dendrite [GO:0030425]; dendritic shaft [GO:0043198]; dendritic spine [GO:0043197]; glutamatergic synapse [GO:0098978]; integral component of postsynaptic density membrane [GO:0099061]; integral component of postsynaptic membrane [GO:0099055]; integral component of presynaptic membrane [GO:0099056]; membrane [GO:0016020…	AMPA glutamate receptor activity [GO:0004971]; amyloid-beta binding [GO:0001540]; ionotropic glutamate receptor activity [GO:0004970]; ligand-gated ion channel activity [GO:0015276]; PDZ domain binding [GO:0030165]; signaling receptor activity [GO:0038023]; transmitter-gated ion channel activity involved in regulation of postsynaptic membrane potential [GO:1904315]	GO:0001540; GO:0001919; GO:0004970; GO:0004971; GO:0005886; GO:0014069; GO:0015276; GO:0016020; GO:0030165; GO:0030425; GO:0032279; GO:0032281; GO:0032991; GO:0038023; GO:0043025; GO:0043083; GO:0043195; GO:0043197; GO:0043198; GO:0043204; GO:0045211; GO:0098688; GO:0098978; GO:0099055; GO:0099056; GO:0099061; GO:1904315	SUBCELLULAR LOCATION: Cell membrane {ECO:0000250}; Multi-pass membrane protein {ECO:0000250}. Cell junction, synapse, postsynaptic cell membrane {ECO:0000250}; Multi-pass membrane protein {ECO:0000250}. Note=Interaction with CNIH2 and CNIH3 promotes cell surface expression. {ECO:0000250}.	FUNCTION: Receptor for glutamate that functions as ligand-gated ion channel in the central nervous system and plays an important role in excitatory synaptic transmission. L-glutamate acts as an excitatory neurotransmitter at many synapses in the central nervous system. Binding of the excitatory neurotransmitter L-glutamate induces a conformation change, leading to the opening of the cation channe…
		P08414	KCC4_MOUSE	Calcium/calmodulin-dependent protein kinase type IV (CaMK IV) (EC 2.7.11.17) (CaM kinase-GR)	Camk4	469	TISSUE SPECIFICITY: Expressed in brain and testis. {ECO:0000269|PubMed:10932193, ECO:0000269|PubMed:11951046}.	adaptive immune response [GO:0002250]; inflammatory response [GO:0006954]; intracellular signal transduction [GO:0035556]; long-term memory [GO:0007616]; myeloid dendritic cell differentiation [GO:0043011]; neuron-neuron synaptic transmission [GO:0007270]; nucleocytoplasmic transport [GO:0006913]; peptidyl-serine phosphorylation [GO:0018105]; positive regulation of protein export from nucleus [GO…	cytoplasm [GO:0005737]; cytosol [GO:0005829]; fibrillar center [GO:0001650]; GABA-ergic synapse [GO:0098982]; glutamatergic synapse [GO:0098978]; nucleoplasm [GO:0005654]; nucleus [GO:0005634]; postsynapse [GO:0098794]	cytoplasm [GO:0005737]; cytosol [GO:0005829]; fibrillar center [GO:0001650]; GABA-ergic synapse [GO:0098982]; glutamatergic synapse [GO:0098978]; nucleoplasm [GO:0005654]; nucleus [GO:0005634]; postsynapse [GO:0098794]; ATP binding [GO:0005524]; calcium-dependent protein serine/threonine kinase activity [GO:0009931]; calmodulin binding [GO:0005516]; calmodulin-dependent protein kinase activity [G…	ATP binding [GO:0005524]; calcium-dependent protein serine/threonine kinase activity [GO:0009931]; calmodulin binding [GO:0005516]; calmodulin-dependent protein kinase activity [GO:0004683]; protein serine kinase activity [GO:0106310]; protein threonine kinase activity [GO:0106311]	GO:0001650; GO:0002250; GO:0004683; GO:0005516; GO:0005524; GO:0005634; GO:0005654; GO:0005737; GO:0005829; GO:0006468; GO:0006913; GO:0006954; GO:0007165; GO:0007270; GO:0007616; GO:0009931; GO:0018105; GO:0035556; GO:0043011; GO:0045893; GO:0046777; GO:0046827; GO:0098794; GO:0098978; GO:0098982; GO:0099527; GO:0106310; GO:0106311	SUBCELLULAR LOCATION: Cytoplasm {ECO:0000269|PubMed:10932193}. Nucleus {ECO:0000269|PubMed:10932193}. Note=Localized in hippocampal neuron nuclei (By similarity). In spermatids, associated with chromatin and nuclear matrix. {ECO:0000250}.	FUNCTION: Calcium/calmodulin-dependent protein kinase that operates in the calcium-triggered CaMKK-CaMK4 signaling cascade and regulates, mainly by phosphorylation, the activity of several transcription activators, such as CREB1, MEF2D, JUN and RORA, which play pivotal roles in immune response, inflammation, and memory consolidation. In the thymus, regulates the CD4(+)/CD8(+) double positive thym…
Week 1 Week 2 Week 4	3	P56695	WFS1_MOUSE	Wolframin	Wfs1	890	TISSUE SPECIFICITY: Highly expressed in the developing lens. {ECO:0000269|PubMed:23531866}.	calcium ion homeostasis [GO:0055074]; endoplasmic reticulum calcium ion homeostasis [GO:0032469]; endoplasmic reticulum unfolded protein response [GO:0030968]; glucose homeostasis [GO:0042593]; kidney development [GO:0001822]; negative regulation of ATF6-mediated unfolded protein response [GO:1903892]; negative regulation of DNA-binding transcription factor activity [GO:0043433]; negative regulat…	dendrite [GO:0030425]; endoplasmic reticulum [GO:0005783]; integral component of endoplasmic reticulum membrane [GO:0030176]; integral component of synaptic vesicle membrane [GO:0030285]	dendrite [GO:0030425]; endoplasmic reticulum [GO:0005783]; integral component of endoplasmic reticulum membrane [GO:0030176]; integral component of synaptic vesicle membrane [GO:0030285]; activating transcription factor binding [GO:0033613]; ATPase binding [GO:0051117]; calcium-dependent protein binding [GO:0048306]; calmodulin binding [GO:0005516]; proteasome binding [GO:0070628]; ubiquitin prot…	activating transcription factor binding [GO:0033613]; ATPase binding [GO:0051117]; calcium-dependent protein binding [GO:0048306]; calmodulin binding [GO:0005516]; proteasome binding [GO:0070628]; ubiquitin protein ligase binding [GO:0031625]	GO:0000122; GO:0001822; GO:0003091; GO:0005516; GO:0005783; GO:0007601; GO:0007605; GO:0030176; GO:0030285; GO:0030425; GO:0030433; GO:0030968; GO:0031016; GO:0031398; GO:0031625; GO:0032469; GO:0033613; GO:0034976; GO:0042048; GO:0042593; GO:0043069; GO:0043433; GO:0043524; GO:0045927; GO:0048306; GO:0050821; GO:0050877; GO:0051117; GO:0051247; GO:0051726; GO:0051928; GO:0055074; GO:0070628; GO:…	SUBCELLULAR LOCATION: Endoplasmic reticulum membrane {ECO:0000250|UniProtKB:O76024}; Multi-pass membrane protein {ECO:0000255}. Cytoplasmic vesicle, secretory vesicle {ECO:0000250|UniProtKB:O76024}. Note=Co-localizes with ATP6V1A in the secretory granules in neuroblastoma cell lines. {ECO:0000250|UniProtKB:O76024}.	FUNCTION: Participates in the regulation of cellular Ca(2+) homeostasis, at least partly, by modulating the filling state of the endoplasmic reticulum Ca(2+) store (By similarity). Negatively regulates the ER stress response and positively regulates the stability of V-ATPase subunits ATP6V1A and ATP1B1 by preventing their degradation through an unknown proteasome-independent mechanism (By similar…
		Q8BGT1	FLRT3_MOUSE	Leucine-rich repeat transmembrane protein FLRT3 (Fibronectin leucine rich transmembrane protein 3)	Flrt3 Kiaa1469	649	TISSUE SPECIFICITY: Detected in adult brain (PubMed:21350012). Detected in embryonic rostral thalamus neurons (at protein level) (PubMed:24560577). Detected in embryonic rostral thalamus neurons (PubMed:24560577). Detected in neonate eye, in the inner plexiform layer and the outer nuclear layer (PubMed:25374360). {ECO:0000269|PubMed:21350012, ECO:0000269|PubMed:24560577}.	axon guidance [GO:0007411]; cell-cell adhesion via plasma-membrane adhesion molecules [GO:0098742]; embryonic morphogenesis [GO:0048598]; fibroblast growth factor receptor signaling pathway [GO:0008543]; head development [GO:0060322]; heart development [GO:0007507]; neuron projection development [GO:0031175]; neuron projection extension [GO:1990138]; positive regulation of synapse assembly [GO:00…	axonal growth cone [GO:0044295]; axon terminus [GO:0043679]; cell-cell junction [GO:0005911]; cell junction [GO:0030054]; cytosol [GO:0005829]; endoplasmic reticulum membrane [GO:0005789]; extracellular space [GO:0005615]; focal adhesion [GO:0005925]; glutamatergic synapse [GO:0098978]; growth cone membrane [GO:0032584]; integral component of plasma membrane [GO:0005887]; integral component of po…	axon terminus [GO:0043679]; axonal growth cone [GO:0044295]; cell junction [GO:0030054]; cell-cell junction [GO:0005911]; cytosol [GO:0005829]; endoplasmic reticulum membrane [GO:0005789]; extracellular space [GO:0005615]; focal adhesion [GO:0005925]; glutamatergic synapse [GO:0098978]; growth cone membrane [GO:0032584]; integral component of plasma membrane [GO:0005887]; integral component of po…	chemorepellent activity [GO:0045499]; fibroblast growth factor receptor binding [GO:0005104]; protein homodimerization activity [GO:0042803]	GO:0003345; GO:0005104; GO:0005615; GO:0005789; GO:0005829; GO:0005886; GO:0005887; GO:0005911; GO:0005925; GO:0007411; GO:0007416; GO:0007507; GO:0008543; GO:0014069; GO:0030054; GO:0031175; GO:0032584; GO:0042803; GO:0043679; GO:0044295; GO:0045499; GO:0048598; GO:0048678; GO:0050808; GO:0051965; GO:0060322; GO:0097060; GO:0098742; GO:0098978; GO:0099055; GO:0099560; GO:1990138	SUBCELLULAR LOCATION: Cell membrane {ECO:0000269|PubMed:16872596, ECO:0000269|PubMed:21673655, ECO:0000269|PubMed:22405201, ECO:0000269|PubMed:24560577, ECO:0000269|PubMed:25374360}; Single-pass membrane protein {ECO:0000305}. Endoplasmic reticulum membrane {ECO:0000305|PubMed:16872596}. Cell junction, focal adhesion {ECO:0000269|PubMed:16872596}. Secreted {ECO:0000269|PubMed:21673655}. Cell proj…	FUNCTION: Functions in cell-cell adhesion, cell migration and axon guidance, exerting an attractive or repulsive role depending on its interaction partners (PubMed:19056886, PubMed:25374360). Plays a role in the spatial organization of brain neurons (PubMed:25374360). Plays a role in vascular development in the retina (PubMed:25374360). Plays a role in cell-cell adhesion via its interaction with …
		Q7TSK3	PCDH8_MOUSE	Protocadherin-8 (Arcadlin) (Paraxial protocadherin)	Pcdh8 Papc	1070		cell adhesion [GO:0007155]; chemical synaptic transmission [GO:0007268]; homophilic cell adhesion via plasma membrane adhesion molecules [GO:0007156]; modulation of chemical synaptic transmission [GO:0050804]; morphogenesis of embryonic epithelium [GO:0016331]; regulation of synaptic membrane adhesion [GO:0099179]; somitogenesis [GO:0001756]	dendrite [GO:0030425]; glutamatergic synapse [GO:0098978]; integral component of plasma membrane [GO:0005887]; integral component of postsynaptic membrane [GO:0099055]; presynaptic membrane [GO:0042734]; Schaffer collateral - CA1 synapse [GO:0098685]; synapse [GO:0045202]	dendrite [GO:0030425]; glutamatergic synapse [GO:0098978]; integral component of plasma membrane [GO:0005887]; integral component of postsynaptic membrane [GO:0099055]; presynaptic membrane [GO:0042734]; Schaffer collateral - CA1 synapse [GO:0098685]; synapse [GO:0045202]; calcium ion binding [GO:0005509]; cell adhesion [GO:0007155]; chemical synaptic transmission [GO:0007268]; homophilic cell ad…	calcium ion binding [GO:0005509]	GO:0001756; GO:0005509; GO:0005887; GO:0007155; GO:0007156; GO:0007268; GO:0016331; GO:0030425; GO:0042734; GO:0045202; GO:0050804; GO:0098685; GO:0098978; GO:0099055; GO:0099179	SUBCELLULAR LOCATION: Cell membrane {ECO:0000250}; Single-pass type I membrane protein {ECO:0000250}. Cell projection, dendrite {ECO:0000250}. Cell junction, synapse, presynaptic cell membrane. Cell junction, synapse, postsynaptic cell membrane {ECO:0000250}. Note=Expressed in neuronal cell bodies and dendrites. Localized to excitatory, but not with inhibitory, synapses. {ECO:0000250}.	FUNCTION: Calcium-dependent cell-adhesion protein (By similarity). May play a role in activity-induced synaptic reorganization underlying long term memory (By similarity). Could be involved in CDH2 internalization through TAOK2/p38 MAPK pathway (By similarity). In hippocampal neurons, may play a role in the down-regulation of dendritic spines, maybe through its action on CDH2 endocytosis. {ECO:00…
Week 1 Week 2 Week 6	2	Q9DC22	DCAF6_MOUSE	DDB1- and CUL4-associated factor 6 (IQ motif and WD repeat-containing protein 1) (Nuclear receptor interaction protein) (NRIP)	Dcaf6 Iqwd1	876		positive regulation of transcription by RNA polymerase II [GO:0045944]; protein ubiquitination [GO:0016567]	Cul4-RING E3 ubiquitin ligase complex [GO:0080008]; cytoplasm [GO:0005737]; cytosol [GO:0005829]; focal adhesion [GO:0005925]; nucleoplasm [GO:0005654]; nucleus [GO:0005634]	Cul4-RING E3 ubiquitin ligase complex [GO:0080008]; cytoplasm [GO:0005737]; cytosol [GO:0005829]; focal adhesion [GO:0005925]; nucleoplasm [GO:0005654]; nucleus [GO:0005634]; nuclear receptor coactivator activity [GO:0030374]; positive regulation of transcription by RNA polymerase II [GO:0045944]; protein ubiquitination [GO:0016567]	nuclear receptor coactivator activity [GO:0030374]	GO:0005634; GO:0005654; GO:0005737; GO:0005829; GO:0005925; GO:0016567; GO:0030374; GO:0045944; GO:0080008	SUBCELLULAR LOCATION: Nucleus {ECO:0000250}.	FUNCTION: Ligand-dependent coactivator of nuclear receptors. Enhance transcriptional activity of the nuclear receptors NR3C1 and AR. May function as a substrate receptor for CUL4-DDB1 E3 ubiquitin-protein ligase complex (By similarity). {ECO:0000250}.	PATHWAY: Protein modification; protein ubiquitination.
		P60762	MO4L1_MOUSE	Mortality factor 4-like protein 1 (MORF-related gene 15 protein) (Testis-expressed gene 189 protein) (Transcription factor-like protein MRG15)	Morf4l1 Mrg15 Tex189	362		cell population proliferation [GO:0008283]; chromatin remodeling [GO:0006338]; chromatin silencing [GO:0006342]; double-strand break repair via homologous recombination [GO:0000724]; histone acetylation [GO:0016573]; histone deacetylation [GO:0016575]; histone H2A acetylation [GO:0043968]; histone H4 acetylation [GO:0043967]; regulation of growth [GO:0040008]	histone acetyltransferase complex [GO:0000123]; NuA4 histone acetyltransferase complex [GO:0035267]; nuclear speck [GO:0016607]; Sin3 complex [GO:0016580]	histone acetyltransferase complex [GO:0000123]; NuA4 histone acetyltransferase complex [GO:0035267]; nuclear speck [GO:0016607]; Sin3 complex [GO:0016580]; chromatin binding [GO:0003682]; protein N-terminus binding [GO:0047485]; cell population proliferation [GO:0008283]; chromatin remodeling [GO:0006338]; chromatin silencing [GO:0006342]; double-strand break repair via homologous recombination […	chromatin binding [GO:0003682]; protein N-terminus binding [GO:0047485]	GO:0000123; GO:0000724; GO:0003682; GO:0006338; GO:0006342; GO:0008283; GO:0016573; GO:0016575; GO:0016580; GO:0016607; GO:0035267; GO:0040008; GO:0043967; GO:0043968; GO:0047485	SUBCELLULAR LOCATION: Nucleus {ECO:0000255|PROSITE-ProRule:PRU00972}.	FUNCTION: Component of the NuA4 histone acetyltransferase complex which is involved in transcriptional activation of select genes principally by acetylation of nucleosomal histones H4 and H2A. This modification may both alter nucleosome - DNA interactions and promote interaction of the modified histones with other proteins which positively regulate transcription. This complex may be required for …
Week 1 Week 4 Week 6	8	P51141	DVL1_MOUSE	Segment polarity protein dishevelled homolog DVL-1 (Dishevelled-1) (DSH homolog 1)	Dvl1 Dvl	695	TISSUE SPECIFICITY: High levels are seen in the brain, testis and kidney, lower levels in the ovary, breast, muscle, liver and small intestine, and very low levels are seen in the spleen and thymus. A moderate level expression is seen in the heart.	axon extension [GO:0048675]; axon guidance [GO:0007411]; axonogenesis [GO:0007409]; canonical Wnt signaling pathway [GO:0060070]; cochlea morphogenesis [GO:0090103]; collateral sprouting [GO:0048668]; convergent extension involved in neural plate elongation [GO:0022007]; convergent extension involved in organogenesis [GO:0060029]; cytoplasmic microtubule organization [GO:0031122]; dendrite morpho…	axon [GO:0030424]; clathrin-coated vesicle [GO:0030136]; cytoplasmic vesicle [GO:0031410]; cytosol [GO:0005829]; dendrite [GO:0030425]; dendritic spine [GO:0043197]; glutamatergic synapse [GO:0098978]; growth cone [GO:0030426]; lateral plasma membrane [GO:0016328]; microtubule [GO:0005874]; microtubule cytoskeleton [GO:0015630]; neuronal cell body [GO:0043025]; neuron projection [GO:0043005]; pla…	axon [GO:0030424]; clathrin-coated vesicle [GO:0030136]; cytoplasmic vesicle [GO:0031410]; cytosol [GO:0005829]; dendrite [GO:0030425]; dendritic spine [GO:0043197]; glutamatergic synapse [GO:0098978]; growth cone [GO:0030426]; lateral plasma membrane [GO:0016328]; microtubule [GO:0005874]; microtubule cytoskeleton [GO:0015630]; neuron projection [GO:0043005]; neuronal cell body [GO:0043025]; pla…	beta-catenin binding [GO:0008013]; enzyme binding [GO:0019899]; frizzled binding [GO:0005109]; identical protein binding [GO:0042802]; protein kinase binding [GO:0019901]; small GTPase binding [GO:0031267]	GO:0001505; GO:0001932; GO:0001933; GO:0001934; GO:0005109; GO:0005829; GO:0005874; GO:0005886; GO:0006355; GO:0006469; GO:0007269; GO:0007409; GO:0007411; GO:0007528; GO:0008013; GO:0010976; GO:0014069; GO:0015630; GO:0016055; GO:0016328; GO:0019899; GO:0019901; GO:0022007; GO:0030136; GO:0030424; GO:0030425; GO:0030426; GO:0031122; GO:0031267; GO:0031410; GO:0032091; GO:0032436; GO:0034504; GO:…	SUBCELLULAR LOCATION: Cell membrane {ECO:0000269|PubMed:15353129}; Peripheral membrane protein {ECO:0000269|PubMed:15353129}; Cytoplasmic side {ECO:0000269|PubMed:15353129}. Cytoplasm, cytosol {ECO:0000269|PubMed:15353129}. Cytoplasmic vesicle {ECO:0000269|PubMed:15353129}. Note=Localizes at the cell membrane upon interaction with frizzled family members.	FUNCTION: Participates in Wnt signaling by binding to the cytoplasmic C-terminus of frizzled family members and transducing the Wnt signal to down-stream effectors. Plays a role both in canonical and non-canonical Wnt signaling. Plays a role in the signal transduction pathways mediated by multiple Wnt genes. Required for LEF1 activation upon WNT1 and WNT3A signaling. DVL1 and PAK1 form a ternary …
		Q8CCX5	KT222_MOUSE	Keratin-like protein KRT222 (Keratin-222)	Krt222	294			intermediate filament [GO:0005882]	intermediate filament [GO:0005882]; structural molecule activity [GO:0005198]	structural molecule activity [GO:0005198]	GO:0005198; GO:0005882
		Q3UYG8	MACD2_MOUSE	ADP-ribose glycohydrolase MACROD2 (MACRO domain-containing protein 2) (O-acetyl-ADP-ribose deacetylase MACROD2) (EC 3.5.1.-) ([Protein ADP-ribosylaspartate] hydrolase MACROD2) (EC 3.2.2.-) ([Protein ADP-ribosylglutamate] hydrolase MACROD2) (EC 3.2.2.-)	Macrod2	475	TISSUE SPECIFICITY: Expressed in the kidney. {ECO:0000269|PubMed:17586838}.	brain development [GO:0007420]; cellular response to DNA damage stimulus [GO:0006974]; peptidyl-glutamate ADP-deribosylation [GO:0140291]; protein de-ADP-ribosylation [GO:0051725]; purine nucleoside metabolic process [GO:0042278]; response to bacterium [GO:0009617]	nucleolus [GO:0005730]; nucleoplasm [GO:0005654]; nucleus [GO:0005634]	nucleolus [GO:0005730]; nucleoplasm [GO:0005654]; nucleus [GO:0005634]; ADP-ribosylglutamate hydrolase activity [GO:0140293]; deacetylase activity [GO:0019213]; hydrolase activity, acting on glycosyl bonds [GO:0016798]; brain development [GO:0007420]; cellular response to DNA damage stimulus [GO:0006974]; peptidyl-glutamate ADP-deribosylation [GO:0140291]; protein de-ADP-ribosylation [GO:0051725]…	ADP-ribosylglutamate hydrolase activity [GO:0140293]; deacetylase activity [GO:0019213]; hydrolase activity, acting on glycosyl bonds [GO:0016798]	GO:0005634; GO:0005654; GO:0005730; GO:0006974; GO:0007420; GO:0009617; GO:0016798; GO:0019213; GO:0042278; GO:0051725; GO:0140291; GO:0140293	SUBCELLULAR LOCATION: Nucleus {ECO:0000250|UniProtKB:A1Z1Q3}. Note=Recruited to DNA lesions, probably via mono-APD-ribosylated proteins. {ECO:0000250|UniProtKB:A1Z1Q3}.	FUNCTION: Removes ADP-ribose from asparatate and glutamate residues in proteins bearing a single ADP-ribose moiety. Inactive towards proteins bearing poly-ADP-ribose. Deacetylates O-acetyl-ADP ribose, a signaling molecule generated by the deacetylation of acetylated lysine residues in histones and other proteins. {ECO:0000250|UniProtKB:A1Z1Q3}.
		E9PUL5	PRRT2_MOUSE	Proline-rich transmembrane protein 2 (Dispanin subfamily B member 3) (DSPB3)	Prrt2	346	TISSUE SPECIFICITY: Neuron-specific expression throughout the brain, with the highest levels in the cerebellum, basal ganglia, hippocampus, substantia nigra, and neocortex (at protein level) (PubMed:22101681, PubMed:22243967, PubMed:22832103, PubMed:22632720, PubMed:25915028, PubMed:27052163, PubMed:27172900, PubMed:28007585, PubMed:29056747). Highly expressed also in spinal cord (at protein leve…	calcium-dependent activation of synaptic vesicle fusion [GO:0099502]; negative regulation of short-term synaptic potentiation [GO:1905513]; negative regulation of SNARE complex assembly [GO:0035544]; neuromuscular process controlling posture [GO:0050884]; synaptic vesicle fusion to presynaptic active zone membrane [GO:0031629]	axon terminus [GO:0043679]; dendritic spine [GO:0043197]; glutamatergic synapse [GO:0098978]; integral component of presynaptic membrane [GO:0099056]; membrane [GO:0016020]; neuron projection [GO:0043005]; plasma membrane [GO:0005886]; postsynaptic density membrane [GO:0098839]; presynapse [GO:0098793]; presynaptic membrane [GO:0042734]; synaptic vesicle [GO:0008021]; synaptic vesicle membrane [G…	axon terminus [GO:0043679]; dendritic spine [GO:0043197]; glutamatergic synapse [GO:0098978]; integral component of presynaptic membrane [GO:0099056]; membrane [GO:0016020]; neuron projection [GO:0043005]; plasma membrane [GO:0005886]; postsynaptic density membrane [GO:0098839]; presynapse [GO:0098793]; presynaptic membrane [GO:0042734]; synaptic vesicle [GO:0008021]; synaptic vesicle membrane [G…	SH3 domain binding [GO:0017124]; syntaxin-1 binding [GO:0017075]	GO:0005886; GO:0008021; GO:0016020; GO:0017075; GO:0017124; GO:0030672; GO:0031629; GO:0031982; GO:0035544; GO:0042734; GO:0043005; GO:0043197; GO:0043679; GO:0050884; GO:0098793; GO:0098839; GO:0098978; GO:0099056; GO:0099502; GO:1905513	SUBCELLULAR LOCATION: Cell membrane {ECO:0000269|PubMed:26797119, ECO:0000269|PubMed:27172900}; Single-pass membrane protein {ECO:0000305|PubMed:26797119}. Cell junction, synapse, presynaptic cell membrane {ECO:0000269|PubMed:27052163, ECO:0000269|PubMed:29056747}; Single-pass membrane protein {ECO:0000305|PubMed:26797119}. Cell junction, synapse {ECO:0000269|PubMed:27052163, ECO:0000269|PubMed:2…	FUNCTION: As a component of the outer core of AMPAR complex, may be involved in synaptic transmission in the central nervous system. In hippocampal neurons, in presynaptic terminals, plays an important role in the final steps of neurotransmitter release, possibly by regulating Ca(2+)-sensing (PubMed:27052163). In the cerebellum, may inhibit SNARE complex formation and downregulate short-term faci…
		Q570Y9	DPTOR_MOUSE	DEP domain-containing mTOR-interacting protein (DEP domain-containing protein 6)	Deptor Depdc6 Kiaa4200	409		intracellular signal transduction [GO:0035556]; negative regulation of cell size [GO:0045792]; negative regulation of protein kinase activity [GO:0006469]; negative regulation of TOR signaling [GO:0032007]; regulation of extrinsic apoptotic signaling pathway [GO:2001236]		intracellular signal transduction [GO:0035556]; negative regulation of cell size [GO:0045792]; negative regulation of protein kinase activity [GO:0006469]; negative regulation of TOR signaling [GO:0032007]; regulation of extrinsic apoptotic signaling pathway [GO:2001236]		GO:0006469; GO:0032007; GO:0035556; GO:0045792; GO:2001236		FUNCTION: Negative regulator of the mTORC1 and mTORC2 signaling pathways. Inhibits the kinase activity of both complexes (By similarity). {ECO:0000250}.
		Q63810	CANB1_MOUSE	Calcineurin subunit B type 1 (Protein phosphatase 2B regulatory subunit 1) (Protein phosphatase 3 regulatory subunit B alpha isoform 1)	Ppp3r1 Cnb	170	TISSUE SPECIFICITY: Brain specific.	branching involved in blood vessel morphogenesis [GO:0001569]; calcineurin-NFAT signaling cascade [GO:0033173]; epithelial to mesenchymal transition [GO:0001837]; heart development [GO:0007507]; lung epithelial cell differentiation [GO:0060487]; myelination in peripheral nervous system [GO:0022011]; positive regulation of transcription by RNA polymerase II [GO:0045944]; postsynaptic modulation of…	calcineurin complex [GO:0005955]; cytosol [GO:0005829]; glutamatergic synapse [GO:0098978]; parallel fiber to Purkinje cell synapse [GO:0098688]; postsynapse [GO:0098794]; sarcolemma [GO:0042383]; Schaffer collateral - CA1 synapse [GO:0098685]; synapse [GO:0045202]	calcineurin complex [GO:0005955]; cytosol [GO:0005829]; glutamatergic synapse [GO:0098978]; parallel fiber to Purkinje cell synapse [GO:0098688]; postsynapse [GO:0098794]; sarcolemma [GO:0042383]; Schaffer collateral - CA1 synapse [GO:0098685]; synapse [GO:0045202]; calcium ion binding [GO:0005509]; calcium-dependent protein serine/threonine phosphatase regulator activity [GO:0008597]; cyclospori…	calcium-dependent protein serine/threonine phosphatase regulator activity [GO:0008597]; calcium ion binding [GO:0005509]; cyclosporin A binding [GO:0016018]; enzyme binding [GO:0019899]; phosphatase binding [GO:0019902]; phosphoprotein phosphatase activity [GO:0004721]; protein domain specific binding [GO:0019904]	GO:0001569; GO:0001837; GO:0004721; GO:0005509; GO:0005829; GO:0005955; GO:0006470; GO:0006606; GO:0007507; GO:0008597; GO:0014044; GO:0016018; GO:0019899; GO:0019902; GO:0019904; GO:0022011; GO:0033173; GO:0034504; GO:0042383; GO:0045202; GO:0045944; GO:0060487; GO:0098685; GO:0098688; GO:0098794; GO:0098978; GO:0099149; GO:0099170	SUBCELLULAR LOCATION: Cytoplasm, cytosol {ECO:0000269|PubMed:20639889}. Cell membrane {ECO:0000269|PubMed:20639889}. Cell membrane, sarcolemma {ECO:0000269|PubMed:20639889}. Cell membrane {ECO:0000250|UniProtKB:P63098}; Lipid-anchor {ECO:0000250|UniProtKB:P63098}. Note=Translocates from the cytosol to the sarcolemma in a CIB1-dependent manner during cardiomyocyte hypertrophy. {ECO:0000269|PubMed:…	FUNCTION: Regulatory subunit of calcineurin, a calcium-dependent, calmodulin stimulated protein phosphatase. Confers calcium sensitivity. {ECO:0000269|PubMed:26794871}.
		P12658	CALB1_MOUSE	Calbindin (Calbindin D28) (D-28K) (PCD-29) (Spot 35 protein) (Vitamin D-dependent calcium-binding protein, avian-type)	Calb1	261		cellular response to organic substance [GO:0071310]; cochlea development [GO:0090102]; locomotory behavior [GO:0007626]; long-term memory [GO:0007616]; metanephric collecting duct development [GO:0072205]; metanephric connecting tubule development [GO:0072286]; metanephric distal convoluted tubule development [GO:0072221]; metanephric part of ureteric bud development [GO:0035502]; regulation of c…	axon [GO:0030424]; calyx of Held [GO:0044305]; cell body [GO:0044297]; cuticular plate [GO:0032437]; cytoplasm [GO:0005737]; cytosol [GO:0005829]; dendrite [GO:0030425]; dendritic spine [GO:0043197]; GABA-ergic synapse [GO:0098982]; glutamatergic synapse [GO:0098978]; hippocampal mossy fiber to CA3 synapse [GO:0098686]; neuronal cell body [GO:0043025]; neuron projection [GO:0043005]; nucleus [GO:…	axon [GO:0030424]; calyx of Held [GO:0044305]; cell body [GO:0044297]; cuticular plate [GO:0032437]; cytoplasm [GO:0005737]; cytosol [GO:0005829]; dendrite [GO:0030425]; dendritic spine [GO:0043197]; GABA-ergic synapse [GO:0098982]; glutamatergic synapse [GO:0098978]; hippocampal mossy fiber to CA3 synapse [GO:0098686]; neuron projection [GO:0043005]; neuronal cell body [GO:0043025]; nucleus [GO:…	calcium ion binding [GO:0005509]; calcium ion binding involved in regulation of postsynaptic cytosolic calcium ion concentration [GO:0099567]; calcium ion binding involved in regulation of presynaptic cytosolic calcium ion concentration [GO:0099534]; vitamin D binding [GO:0005499]; zinc ion binding [GO:0008270]	GO:0005499; GO:0005509; GO:0005634; GO:0005737; GO:0005829; GO:0007614; GO:0007616; GO:0007626; GO:0008270; GO:0010842; GO:0030424; GO:0030425; GO:0032420; GO:0032437; GO:0035502; GO:0043005; GO:0043025; GO:0043195; GO:0043197; GO:0044297; GO:0044305; GO:0045202; GO:0048167; GO:0051480; GO:0060041; GO:0071310; GO:0072205; GO:0072221; GO:0072286; GO:0090102; GO:0098686; GO:0098794; GO:0098978; GO:…		FUNCTION: Buffers cytosolic calcium. May stimulate a membrane Ca(2+)-ATPase and a 3',5'-cyclic nucleotide phosphodiesterase.
		Q8BGH7	C42S2_MOUSE	CDC42 small effector protein 2	Cdc42se2	84	TISSUE SPECIFICITY: Detected in spleen, thymus and lung (at protein level). {ECO:0000269|PubMed:15840583}.	phagocytosis [GO:0006909]; regulation of cell shape [GO:0008360]; regulation of Rho protein signal transduction [GO:0035023]; regulation of signal transduction [GO:0009966]	cell projection [GO:0042995]; cytoplasm [GO:0005737]; cytoskeleton [GO:0005856]; phagocytic cup [GO:0001891]; plasma membrane [GO:0005886]	cell projection [GO:0042995]; cytoplasm [GO:0005737]; cytoskeleton [GO:0005856]; phagocytic cup [GO:0001891]; plasma membrane [GO:0005886]; signaling adaptor activity [GO:0035591]; small GTPase binding [GO:0031267]; phagocytosis [GO:0006909]; regulation of cell shape [GO:0008360]; regulation of Rho protein signal transduction [GO:0035023]; regulation of signal transduction [GO:0009966]	signaling adaptor activity [GO:0035591]; small GTPase binding [GO:0031267]	GO:0001891; GO:0005737; GO:0005856; GO:0005886; GO:0006909; GO:0008360; GO:0009966; GO:0031267; GO:0035023; GO:0035591; GO:0042995	SUBCELLULAR LOCATION: Cytoplasm, cytoskeleton {ECO:0000250}. Cell membrane {ECO:0000250}; Lipid-anchor {ECO:0000250}. Cell projection, phagocytic cup {ECO:0000250}. Note=Recruited to the activated TCR prior actin polymerization. Localizes at the phagocytic cup of macrophages. {ECO:0000250}.	FUNCTION: Probably involved in the organization of the actin cytoskeleton by acting downstream of CDC42, inducing actin filament assembly. Alters CDC42-induced cell shape changes. In activated T-cells, may play a role in CDC42-mediated F-actin accumulation at the immunological synapse. May play a role in early contractile events in phagocytosis in macrophages (By similarity). {ECO:0000250}.
Week 1 Week 4 Week 6 + rec	1	Q7TN98	CPEB4_MOUSE	Cytoplasmic polyadenylation element-binding protein 4 (CPE-BP4) (CPE-binding protein 4) (mCPEB-4)	Cpeb4 Kiaa1673	729	TISSUE SPECIFICITY: Highly expressed in brain, including hippocampus, amygdala, granule and Purkinje cells of the cerebellum (at protein level) (PubMed:17024188, PubMed:24386439). Expressed in spinal cord (at protein level) (PubMed:27381259). Expressed in kidney, lung and heart (at protein level) (PubMed:12871996, PubMed:27381259, PubMed:24386439). Expressed in liver (at protein level) (PubMed:28…	cellular response to amino acid stimulus [GO:0071230]; cellular response to decreased oxygen levels [GO:0036294]; cellular response to glucose starvation [GO:0042149]; ionotropic glutamate receptor signaling pathway [GO:0035235]; negative regulation of cytoplasmic translation [GO:2000766]; negative regulation of neuron apoptotic process [GO:0043524]; response to ischemia [GO:0002931]	cytoplasm [GO:0005737]; dendrite [GO:0030425]; dendritic spine [GO:0043197]; endoplasmic reticulum [GO:0005783]; growth cone [GO:0030426]; messenger ribonucleoprotein complex [GO:1990124]; neuron projection [GO:0043005]; nucleus [GO:0005634]; perinuclear region of cytoplasm [GO:0048471]; postsynapse [GO:0098794]; postsynaptic density [GO:0014069]; synapse [GO:0045202]	cytoplasm [GO:0005737]; dendrite [GO:0030425]; dendritic spine [GO:0043197]; endoplasmic reticulum [GO:0005783]; growth cone [GO:0030426]; messenger ribonucleoprotein complex [GO:1990124]; neuron projection [GO:0043005]; nucleus [GO:0005634]; perinuclear region of cytoplasm [GO:0048471]; postsynapse [GO:0098794]; postsynaptic density [GO:0014069]; synapse [GO:0045202]; metal ion binding [GO:00468…	metal ion binding [GO:0046872]; mRNA 3'-UTR binding [GO:0003730]; ribosome binding [GO:0043022]; RNA binding [GO:0003723]; translation factor activity, RNA binding [GO:0008135]; translation repressor activity, mRNA regulatory element binding [GO:0000900]	GO:0000900; GO:0002931; GO:0003723; GO:0003730; GO:0005634; GO:0005737; GO:0005783; GO:0008135; GO:0014069; GO:0030425; GO:0030426; GO:0035235; GO:0036294; GO:0042149; GO:0043005; GO:0043022; GO:0043197; GO:0043524; GO:0045202; GO:0046872; GO:0048471; GO:0071230; GO:0098794; GO:1990124; GO:2000766	SUBCELLULAR LOCATION: Cytoplasm {ECO:0000269|PubMed:27381259}. Cell projection, dendrite {ECO:0000269|PubMed:17024188, ECO:0000269|PubMed:24386439}. Cell projection, dendritic spine {ECO:0000269|PubMed:24386439}. Cell junction, synapse, postsynaptic density {ECO:0000269|PubMed:17024188}. Cell projection, axon {ECO:0000269|PubMed:27381259}. Cell projection, growth cone {ECO:0000269|PubMed:27381259…	FUNCTION: Sequence-specific RNA-binding protein that binds to the cytoplasmic polyadenylation element (CPE), an uridine-rich sequence element (consensus sequence 5'-UUUUUAU-3') within the mRNA 3'-UTR (PubMed:17024188). RNA binding results in a clear conformational change analogous to the Venus fly trap mechanism (By similarity). Regulates activation of unfolded protein response (UPR) in the proce…
Week 2 Week 4 Week 6	41	A2APX8	SCN1A_MOUSE	Sodium channel protein type 1 subunit alpha (Sodium channel protein brain I subunit alpha) (Sodium channel protein type I subunit alpha) (Voltage-gated sodium channel subunit alpha Nav1.1)	Scn1a	2009	TISSUE SPECIFICITY: Present in cerebellar Purkinje neurons (at protein level) (PubMed:17928448). Expressed by myelinated, non-C-fiber neurons in sensory ganglia (PubMed:27281198). {ECO:0000269|PubMed:17928448, ECO:0000269|PubMed:27281198}.	action potential [GO:0001508]; adult walking behavior [GO:0007628]; cardiac muscle cell action potential involved in contraction [GO:0086002]; detection of mechanical stimulus involved in sensory perception of pain [GO:0050966]; membrane depolarization during action potential [GO:0086010]; neuromuscular process controlling posture [GO:0050884]; neuronal action potential [GO:0019228]; neuronal act…	axon [GO:0030424]; axon initial segment [GO:0043194]; integral component of presynaptic membrane [GO:0099056]; intercalated disc [GO:0014704]; membrane [GO:0016020]; neuronal cell body [GO:0043025]; node of Ranvier [GO:0033268]; nuclear body [GO:0016604]; nucleoplasm [GO:0005654]; plasma membrane [GO:0005886]; sodium channel complex [GO:0034706]; T-tubule [GO:0030315]; voltage-gated sodium channe…	axon [GO:0030424]; axon initial segment [GO:0043194]; integral component of presynaptic membrane [GO:0099056]; intercalated disc [GO:0014704]; membrane [GO:0016020]; neuronal cell body [GO:0043025]; node of Ranvier [GO:0033268]; nuclear body [GO:0016604]; nucleoplasm [GO:0005654]; plasma membrane [GO:0005886]; sodium channel complex [GO:0034706]; T-tubule [GO:0030315]; voltage-gated sodium channe…	sodium ion binding [GO:0031402]; voltage-gated ion channel activity [GO:0005244]; voltage-gated sodium channel activity [GO:0005248]	GO:0001508; GO:0001518; GO:0005244; GO:0005248; GO:0005654; GO:0005886; GO:0006814; GO:0007628; GO:0014704; GO:0016020; GO:0016604; GO:0019227; GO:0019228; GO:0030018; GO:0030315; GO:0030424; GO:0031402; GO:0033268; GO:0034706; GO:0034765; GO:0035725; GO:0042391; GO:0043025; GO:0043194; GO:0050884; GO:0050966; GO:0086002; GO:0086010; GO:0099056	SUBCELLULAR LOCATION: Cell membrane {ECO:0000250|UniProtKB:P35498}; Multi-pass membrane protein {ECO:0000250|UniProtKB:D0E0C2}.	FUNCTION: Mediates the voltage-dependent sodium ion permeability of excitable membranes (PubMed:16921370, PubMed:17928448, PubMed:27281198). Assuming opened or closed conformations in response to the voltage difference across the membrane, the protein forms a sodium-selective channel through which Na(+) ions may pass in accordance with their electrochemical gradient. Plays a key role in brain, pr…
		Q8BNN1	SPA2L_MOUSE	Spermatogenesis-associated protein 2-like protein (SPATA2-like protein)	Spata2l Kiaa4138	426			cytoplasm [GO:0005737]	cytoplasm [GO:0005737]		GO:0005737
		Q9D7N9	APMAP_MOUSE	Adipocyte plasma membrane-associated protein (Protein DD16)	Apmap	415	TISSUE SPECIFICITY: Strongly expressed in adipose tissue. Highly expressed in liver, heart, and kidney. Expressed at intermediate level in brain and lung. Weakly expressed in spleen, skeletal muscle and testis.	biosynthetic process [GO:0009058]	cell surface [GO:0009986]; integral component of membrane [GO:0016021]; membrane [GO:0016020]	cell surface [GO:0009986]; integral component of membrane [GO:0016021]; membrane [GO:0016020]; arylesterase activity [GO:0004064]; strictosidine synthase activity [GO:0016844]; biosynthetic process [GO:0009058]	arylesterase activity [GO:0004064]; strictosidine synthase activity [GO:0016844]	GO:0004064; GO:0009058; GO:0009986; GO:0016020; GO:0016021; GO:0016844	SUBCELLULAR LOCATION: Membrane {ECO:0000250}; Single-pass type II membrane protein {ECO:0000250}.	FUNCTION: Exhibits strong arylesterase activity with beta-naphthyl acetate and phenyl acetate (By similarity). May play a role in adipocyte differentiation. {ECO:0000250}.
		Q9Z0U0	XPR1_MOUSE	Xenotropic and polytropic retrovirus receptor 1 (Protein SYG1 homolog) (Rmc-1)	Xpr1 Syg1	695		cellular phosphate ion homeostasis [GO:0030643]; cellular response to phosphate starvation [GO:0016036]; phosphate ion transmembrane transport [GO:0035435]; phosphate ion transport [GO:0006817]; response to virus [GO:0009615]	cytoplasm [GO:0005737]; Golgi apparatus [GO:0005794]; integral component of membrane [GO:0016021]; intrinsic component of plasma membrane [GO:0031226]; plasma membrane [GO:0005886]	cytoplasm [GO:0005737]; Golgi apparatus [GO:0005794]; integral component of membrane [GO:0016021]; intrinsic component of plasma membrane [GO:0031226]; plasma membrane [GO:0005886]; efflux transmembrane transporter activity [GO:0015562]; inositol hexakisphosphate binding [GO:0000822]; phosphate ion transmembrane transporter activity [GO:0015114]; virus receptor activity [GO:0001618]; cellular pho…	efflux transmembrane transporter activity [GO:0015562]; inositol hexakisphosphate binding [GO:0000822]; phosphate ion transmembrane transporter activity [GO:0015114]; virus receptor activity [GO:0001618]	GO:0000822; GO:0001618; GO:0005737; GO:0005794; GO:0005886; GO:0006817; GO:0009615; GO:0015114; GO:0015562; GO:0016021; GO:0016036; GO:0030643; GO:0031226; GO:0035435	SUBCELLULAR LOCATION: Cell membrane {ECO:0000250|UniProtKB:Q9UBH6}; Multi-pass membrane protein {ECO:0000250|UniProtKB:Q9UBH6}.	FUNCTION: Plays a role in phosphate homeostasis. Mediates phosphate export from the cell. Binds inositol hexakisphosphate (Ins6P) and similar inositol polyphosphates, such as 5-diphospho-inositol pentakisphosphate (5-InsP7); these are important intracellular signaling molecules (By similarity). Potential receptor for xenotropic and polytropic murine leukemia retroviruses (PubMed:10516044, PubMed:…
		Q8CAA7	PGM2L_MOUSE	Glucose 1,6-bisphosphate synthase (EC 2.7.1.106) (Phosphoglucomutase-2-like 1)	Pgm2l1	621	TISSUE SPECIFICITY: Expressed at highest levels in the brain and testis, at intermediate levels in thymus, spleen, lung and skeletal muscle, and at lowest levels in kidney, liver and heart. {ECO:0000269|PubMed:17804405}.	glucose metabolic process [GO:0006006]		glucose-1,6-bisphosphate synthase activity [GO:0047933]; intramolecular transferase activity, phosphotransferases [GO:0016868]; metal ion binding [GO:0046872]; glucose metabolic process [GO:0006006]	glucose-1,6-bisphosphate synthase activity [GO:0047933]; intramolecular transferase activity, phosphotransferases [GO:0016868]; metal ion binding [GO:0046872]	GO:0006006; GO:0016868; GO:0046872; GO:0047933		FUNCTION: Glucose 1,6-bisphosphate synthase using 1,3-bisphosphoglycerate as a phosphate donor and a series of 1-phosphate sugars as acceptors, including glucose 1-phosphate, mannose 1-phosphate, ribose 1-phosphate and deoxyribose 1-phosphate. 5 or 6-phosphosugars are bad substrates, with the exception of glucose 6-phosphate. Also synthesizes ribose 1,5-bisphosphate. Has only low phosphopentomuta…
		Q80TQ2	CYLD_MOUSE	Ubiquitin carboxyl-terminal hydrolase CYLD (EC 3.4.19.12) (Deubiquitinating enzyme CYLD) (Ubiquitin thioesterase CYLD) (Ubiquitin-specific-processing protease CYLD)	Cyld Cyld1 Kiaa0849	952		CD4-positive or CD8-positive, alpha-beta T cell lineage commitment [GO:0043369]; homeostasis of number of cells [GO:0048872]; innate immune response [GO:0045087]; necroptotic process [GO:0070266]; negative regulation of canonical Wnt signaling pathway [GO:0090090]; negative regulation of JNK cascade [GO:0046329]; negative regulation of NF-kappaB transcription factor activity [GO:0032088]; negativ…	centrosome [GO:0005813]; ciliary basal body [GO:0036064]; ciliary tip [GO:0097542]; cytosol [GO:0005829]; extrinsic component of cytoplasmic side of plasma membrane [GO:0031234]; microtubule [GO:0005874]; perinuclear region of cytoplasm [GO:0048471]; spindle [GO:0005819]	centrosome [GO:0005813]; ciliary basal body [GO:0036064]; ciliary tip [GO:0097542]; cytosol [GO:0005829]; extrinsic component of cytoplasmic side of plasma membrane [GO:0031234]; microtubule [GO:0005874]; perinuclear region of cytoplasm [GO:0048471]; spindle [GO:0005819]; Lys48-specific deubiquitinase activity [GO:1990380]; Lys63-specific deubiquitinase activity [GO:0061578]; proline-rich region …	Lys48-specific deubiquitinase activity [GO:1990380]; Lys63-specific deubiquitinase activity [GO:0061578]; proline-rich region binding [GO:0070064]; protein kinase binding [GO:0019901]; thiol-dependent deubiquitinase [GO:0004843]; zinc ion binding [GO:0008270]	GO:0004843; GO:0005813; GO:0005819; GO:0005829; GO:0005874; GO:0006511; GO:0007346; GO:0008270; GO:0010803; GO:0016055; GO:0016579; GO:0019901; GO:0031234; GO:0032088; GO:0036064; GO:0043369; GO:0043393; GO:0045087; GO:0045577; GO:0045582; GO:0046329; GO:0048471; GO:0048872; GO:0050727; GO:0050856; GO:0050862; GO:0060544; GO:0061578; GO:0070064; GO:0070266; GO:0070507; GO:0070536; GO:0090090; GO:…	SUBCELLULAR LOCATION: Cytoplasm. Cytoplasm, perinuclear region. Cytoplasm, cytoskeleton. Cell membrane {ECO:0000250|UniProtKB:Q9NQC7}; Peripheral membrane protein {ECO:0000250|UniProtKB:Q9NQC7}; Cytoplasmic side {ECO:0000250|UniProtKB:Q9NQC7}. Cytoplasm, cytoskeleton, microtubule organizing center, centrosome {ECO:0000250|UniProtKB:Q9NQC7}. Cytoplasm, cytoskeleton, spindle {ECO:0000250|UniProtKB:…	FUNCTION: Deubiquitinase that specifically cleaves 'Lys-63'- and linear 'Met-1'-linked polyubiquitin chains and is involved in NF-kappa-B activation and TNF-alpha-induced necroptosis (PubMed:17548520, PubMed:28701375, PubMed:29291351). Plays an important role in the regulation of pathways leading to NF-kappa-B activation (PubMed:16713561). Contributes to the regulation of cell survival, prolifera…
		Q80YA9	CNKR2_MOUSE	Connector enhancer of kinase suppressor of ras 2 (Connector enhancer of KSR 2) (CNK homolog protein 2) (CNK2)	Cnksr2 Kiaa0902	1032		intracellular signal transduction [GO:0035556]; postsynapse organization [GO:0099173]; regulation of signal transduction [GO:0009966]	cytoplasm [GO:0005737]; extrinsic component of postsynaptic density membrane [GO:0099147]; glutamatergic synapse [GO:0098978]; neuronal cell body [GO:0043025]; neuron projection [GO:0043005]; plasma membrane [GO:0005886]; postsynaptic density [GO:0014069]; postsynaptic membrane [GO:0045211]	cytoplasm [GO:0005737]; extrinsic component of postsynaptic density membrane [GO:0099147]; glutamatergic synapse [GO:0098978]; neuron projection [GO:0043005]; neuronal cell body [GO:0043025]; plasma membrane [GO:0005886]; postsynaptic density [GO:0014069]; postsynaptic membrane [GO:0045211]; identical protein binding [GO:0042802]; protein kinase binding [GO:0019901]; intracellular signal transduc…	identical protein binding [GO:0042802]; protein kinase binding [GO:0019901]	GO:0005737; GO:0005886; GO:0009966; GO:0014069; GO:0019901; GO:0035556; GO:0042802; GO:0043005; GO:0043025; GO:0045211; GO:0098978; GO:0099147; GO:0099173	SUBCELLULAR LOCATION: Cytoplasm {ECO:0000250}. Membrane {ECO:0000250}; Peripheral membrane protein {ECO:0000250}.	FUNCTION: May function as an adapter protein or regulator of Ras signaling pathways.
		Q61699	HS105_MOUSE	Heat shock protein 105 kDa (42 degrees C-HSP) (Heat shock 110 kDa protein) (Heat shock-related 100 kDa protein E7I) (HSP-E7I)	Hsph1 Hsp105 Hsp110 Kiaa0201	858	TISSUE SPECIFICITY: Highly expressed in testis. Present at lower levels in most brain regions, except cerebellum. Within the brain, expression is restricted to neurons (at protein level). Overexpressed in cancer cells. {ECO:0000269|PubMed:10865058, ECO:0000269|PubMed:16232202}.	chaperone cofactor-dependent protein refolding [GO:0051085]; negative regulation of apoptotic signaling pathway [GO:2001234]; negative regulation of establishment of protein localization to mitochondrion [GO:1903748]; negative regulation of intrinsic apoptotic signaling pathway in response to hydrogen peroxide [GO:1903751]; negative regulation of neuron apoptotic process [GO:0043524]; negative re…	cytoplasm [GO:0005737]; cytosol [GO:0005829]; extracellular region [GO:0005576]; nucleoplasm [GO:0005654]; nucleus [GO:0005634]; protein-containing complex [GO:0032991]	cytoplasm [GO:0005737]; cytosol [GO:0005829]; extracellular region [GO:0005576]; nucleoplasm [GO:0005654]; nucleus [GO:0005634]; protein-containing complex [GO:0032991]; adenyl-nucleotide exchange factor activity [GO:0000774]; alpha-tubulin binding [GO:0043014]; ATP binding [GO:0005524]; ATPase activity [GO:0016887]; chaperone cofactor-dependent protein refolding [GO:0051085]; negative regulation…	adenyl-nucleotide exchange factor activity [GO:0000774]; alpha-tubulin binding [GO:0043014]; ATPase activity [GO:0016887]; ATP binding [GO:0005524]	GO:0000774; GO:0005524; GO:0005576; GO:0005634; GO:0005654; GO:0005737; GO:0005829; GO:0006986; GO:0016887; GO:0032991; GO:0043014; GO:0043524; GO:0045345; GO:0045944; GO:0051085; GO:0051135; GO:0061098; GO:0070507; GO:1903748; GO:1903751; GO:1903753; GO:2001234	SUBCELLULAR LOCATION: Cytoplasm {ECO:0000269|PubMed:10865058}. Nucleus {ECO:0000269|PubMed:10865058}. Note=Strictly cytoplasmic in neurons.	FUNCTION: Acts as a nucleotide-exchange factor (NEF) for chaperone proteins HSPA1A and HSPA1B, promoting the release of ADP from HSPA1A/B thereby triggering client/substrate protein release (By similarity). Prevents the aggregation of denatured proteins in cells under severe stress, on which the ATP levels decrease markedly. Inhibits HSPA8/HSC70 ATPase and chaperone activities (PubMed:14644449, P…
		P47809	MP2K4_MOUSE	Dual specificity mitogen-activated protein kinase kinase 4 (MAP kinase kinase 4) (MAPKK 4) (EC 2.7.12.2) (C-JUN N-terminal kinase kinase 1) (JNK kinase 1) (JNKK 1) (JNK-activating kinase 1) (MAPK/ERK kinase 4) (MEK 4) (SAPK/ERK kinase 1) (SEK1)	Map2k4 Jnkk1 Mek4 Mkk4 Prkmk4 Sek1 Serk1 Skk1	397	TISSUE SPECIFICITY: Strong expression is detected in most of the central nervous system and in liver and thymus during early stages of development. While expression in nervous system increases over time, expression in fetal liver and thymus gradually decreases as embryogenesis proceeds. High level of expression in the central nervous system persists throughout postnatal development and remained a…	activation of JUN kinase activity [GO:0007257]; activation of MAPK activity [GO:0000187]; apoptotic process [GO:0006915]; cell growth involved in cardiac muscle cell development [GO:0061049]; cellular response to mechanical stimulus [GO:0071260]; cellular response to sorbitol [GO:0072709]; JNK cascade [GO:0007254]; MAPK cascade [GO:0000165]; negative regulation of motor neuron apoptotic process […	axon [GO:0030424]; cytosol [GO:0005829]; dendrite cytoplasm [GO:0032839]; nucleus [GO:0005634]; perikaryon [GO:0043204]	axon [GO:0030424]; cytosol [GO:0005829]; dendrite cytoplasm [GO:0032839]; nucleus [GO:0005634]; perikaryon [GO:0043204]; ATP binding [GO:0005524]; JUN kinase kinase activity [GO:0008545]; MAP kinase kinase activity [GO:0004708]; mitogen-activated protein kinase kinase kinase binding [GO:0031435]; protein serine kinase activity [GO:0106310]; protein threonine kinase activity [GO:0106311]; transmem…	ATP binding [GO:0005524]; JUN kinase kinase activity [GO:0008545]; MAP kinase kinase activity [GO:0004708]; mitogen-activated protein kinase kinase kinase binding [GO:0031435]; protein serine kinase activity [GO:0106310]; protein threonine kinase activity [GO:0106311]; transmembrane receptor protein tyrosine kinase activity [GO:0004714]	GO:0000165; GO:0000187; GO:0001934; GO:0004708; GO:0004714; GO:0005524; GO:0005634; GO:0005829; GO:0006468; GO:0006915; GO:0007254; GO:0007257; GO:0008545; GO:0009611; GO:0030424; GO:0031435; GO:0032839; GO:0034393; GO:0043065; GO:0043204; GO:0043525; GO:0045740; GO:0051770; GO:0061049; GO:0071260; GO:0072709; GO:0106310; GO:0106311; GO:2000672	SUBCELLULAR LOCATION: Cytoplasm {ECO:0000269|PubMed:9891090}. Nucleus {ECO:0000269|PubMed:9891090}.	FUNCTION: Dual specificity protein kinase which acts as an essential component of the MAP kinase signal transduction pathway. Essential component of the stress-activated protein kinase/c-Jun N-terminal kinase (SAP/JNK) signaling pathway. With MAP2K7/MKK7, is the one of the only known kinase to directly activate the stress-activated protein kinase/c-Jun N-terminal kinases MAPK8/JNK1, MAPK9/JNK2 an…
		P70407	CADH9_MOUSE	Cadherin-9 (T1-cadherin)	Cdh9	786		adherens junction organization [GO:0034332]; calcium-dependent cell-cell adhesion via plasma membrane cell adhesion molecules [GO:0016339]; cell-cell adhesion via plasma-membrane adhesion molecules [GO:0098742]; cell-cell junction assembly [GO:0007043]; cell morphogenesis [GO:0000902]; homophilic cell adhesion via plasma membrane adhesion molecules [GO:0007156]; multicellular organism development…	adherens junction [GO:0005912]; axon [GO:0030424]; catenin complex [GO:0016342]; dendrite [GO:0030425]; glutamatergic synapse [GO:0098978]; hippocampal mossy fiber to CA3 synapse [GO:0098686]; integral component of postsynaptic membrane [GO:0099055]; integral component of presynaptic membrane [GO:0099056]	adherens junction [GO:0005912]; axon [GO:0030424]; catenin complex [GO:0016342]; dendrite [GO:0030425]; glutamatergic synapse [GO:0098978]; hippocampal mossy fiber to CA3 synapse [GO:0098686]; integral component of postsynaptic membrane [GO:0099055]; integral component of presynaptic membrane [GO:0099056]; cadherin binding [GO:0045296]; cadherin binding involved in cell-cell adhesion [GO:0098641]…	cadherin binding [GO:0045296]; cadherin binding involved in cell-cell adhesion [GO:0098641]; calcium ion binding [GO:0005509]; identical protein binding [GO:0042802]	GO:0000902; GO:0005509; GO:0005912; GO:0007043; GO:0007156; GO:0007275; GO:0007416; GO:0016339; GO:0016342; GO:0030424; GO:0030425; GO:0034332; GO:0042802; GO:0045296; GO:0098641; GO:0098686; GO:0098742; GO:0098978; GO:0099055; GO:0099056; GO:0099560	SUBCELLULAR LOCATION: Cell membrane {ECO:0000305}; Single-pass type I membrane protein {ECO:0000305}.	FUNCTION: Cadherins are calcium-dependent cell adhesion proteins. They preferentially interact with themselves in a homophilic manner in connecting cells; cadherins may thus contribute to the sorting of heterogeneous cell types.
		Q9Z0V2	KCND2_MOUSE	Potassium voltage-gated channel subfamily D member 2 (Voltage-gated potassium channel subunit Kv4.2)	Kcnd2 Kiaa1044 MNCb-7013	630	TISSUE SPECIFICITY: Detected in hippocampus, thalamus, medial habenular nucleus, striatum, amygdala, brain cortex and cerebellum (PubMed:11040264, PubMed:17122039, PubMed:18187474, PubMed:20371829, PubMed:22612819). Detected in hippocampus CA1 and CA3 layer, in stratum oriens, stratum radiatum and stratum lacunosum-moleculare and in dentate gyrus (PubMed:16009497, PubMed:22098631). Detected in do…	action potential [GO:0001508]; cardiac muscle cell action potential [GO:0086001]; cellular response to hypoxia [GO:0071456]; locomotor rhythm [GO:0045475]; neuronal action potential [GO:0019228]; potassium ion transmembrane transport [GO:0071805]; protein homooligomerization [GO:0051260]; regulation of ion transmembrane transport [GO:0034765]; sensory perception of pain [GO:0019233]	caveola [GO:0005901]; dendrite [GO:0030425]; dendritic spine [GO:0043197]; GABA-ergic synapse [GO:0098982]; glutamatergic synapse [GO:0098978]; integral component of membrane [GO:0016021]; integral component of plasma membrane [GO:0005887]; integral component of postsynaptic membrane [GO:0099055]; integral component of postsynaptic specialization membrane [GO:0099060]; intrinsic component of plas…	caveola [GO:0005901]; dendrite [GO:0030425]; dendritic spine [GO:0043197]; GABA-ergic synapse [GO:0098982]; glutamatergic synapse [GO:0098978]; integral component of membrane [GO:0016021]; integral component of plasma membrane [GO:0005887]; integral component of postsynaptic membrane [GO:0099055]; integral component of postsynaptic specialization membrane [GO:0099060]; intrinsic component of plas…	A-type (transient outward) potassium channel activity [GO:0005250]; ion channel activity [GO:0005216]; metal ion binding [GO:0046872]; potassium channel activity [GO:0005267]; protein-containing complex binding [GO:0044877]; voltage-gated ion channel activity involved in regulation of postsynaptic membrane potential [GO:1905030]; voltage-gated potassium channel activity [GO:0005249]	GO:0001508; GO:0005216; GO:0005249; GO:0005250; GO:0005267; GO:0005886; GO:0005887; GO:0005901; GO:0008076; GO:0014069; GO:0016020; GO:0016021; GO:0019228; GO:0019233; GO:0030315; GO:0030425; GO:0031226; GO:0032809; GO:0034705; GO:0034765; GO:0042383; GO:0043005; GO:0043025; GO:0043197; GO:0043204; GO:0044853; GO:0044877; GO:0045211; GO:0045475; GO:0046872; GO:0051260; GO:0071456; GO:0071805; GO:…	SUBCELLULAR LOCATION: Cell membrane {ECO:0000269|PubMed:16009497, ECO:0000269|PubMed:17122053, ECO:0000269|PubMed:22098631, ECO:0000269|PubMed:22311982, ECO:0000269|PubMed:9734479}; Multi-pass membrane protein {ECO:0000305}. Cell projection, dendrite {ECO:0000269|PubMed:11040264, ECO:0000269|PubMed:17122053, ECO:0000269|PubMed:22098631}. Cell junction, synapse {ECO:0000269|PubMed:16009497, ECO:00…	FUNCTION: Voltage-gated potassium channel that mediates transmembrane potassium transport in excitable membranes, primarily in the brain, but also in rodent heart. Mediates the major part of the dendritic A-type current I(SA) in brain neurons (PubMed:10818150, PubMed:17122039, PubMed:18045912, PubMed:18187474, PubMed:20371829, PubMed:22815518). This current is activated at membrane potentials tha…
		P68510	1433F_MOUSE	14-3-3 protein eta	Ywhah	246		cytoskeleton organization [GO:0007010]; glucocorticoid catabolic process [GO:0006713]; glucocorticoid receptor signaling pathway [GO:0042921]; intracellular protein transport [GO:0006886]; membrane depolarization during action potential [GO:0086010]; negative regulation of apoptotic process [GO:0043066]; negative regulation of dendrite morphogenesis [GO:0050774]; positive regulation of transcript…	cytoplasm [GO:0005737]; cytosol [GO:0005829]; intercalated disc [GO:0014704]; plasma membrane [GO:0005886]; synapse [GO:0045202]	cytoplasm [GO:0005737]; cytosol [GO:0005829]; intercalated disc [GO:0014704]; plasma membrane [GO:0005886]; synapse [GO:0045202]; actin binding [GO:0003779]; enzyme binding [GO:0019899]; glucocorticoid receptor binding [GO:0035259]; identical protein binding [GO:0042802]; ion channel binding [GO:0044325]; protein domain specific binding [GO:0019904]; protein heterodimerization activity [GO:004698…	actin binding [GO:0003779]; enzyme binding [GO:0019899]; glucocorticoid receptor binding [GO:0035259]; identical protein binding [GO:0042802]; ion channel binding [GO:0044325]; protein domain specific binding [GO:0019904]; protein heterodimerization activity [GO:0046982]; sodium channel regulator activity [GO:0017080]	GO:0002028; GO:0003779; GO:0005737; GO:0005829; GO:0005886; GO:0006713; GO:0006886; GO:0007010; GO:0007088; GO:0014704; GO:0017080; GO:0019899; GO:0019904; GO:0035259; GO:0042802; GO:0042921; GO:0043066; GO:0044325; GO:0045202; GO:0045893; GO:0046982; GO:0050774; GO:0086010; GO:2000649	SUBCELLULAR LOCATION: Cytoplasm.	FUNCTION: Adapter protein implicated in the regulation of a large spectrum of both general and specialized signaling pathways. Binds to a large number of partners, usually by recognition of a phosphoserine or phosphothreonine motif. Binding generally results in the modulation of the activity of the binding partner. Negatively regulates the kinase activity of PDPK1 (By similarity). {ECO:0000250}.
		Q9JHG2	RCAN2_MOUSE	Calcipressin-2 (Calcineurin inhibitory protein ZAKI-4) (Down syndrome candidate region 1-like protein 1) (Myocyte-enriched calcineurin-interacting protein 2) (MCIP2) (Regulator of calcineurin 2)	Rcan2 Dscr1l1 Zaki4	197	TISSUE SPECIFICITY: Highest expression in heart, skeletal muscle and brain. Lower expression in all other tissues.	calcineurin-NFAT signaling cascade [GO:0033173]; calcium-mediated signaling [GO:0019722]; locomotion involved in locomotory behavior [GO:0031987]; Notch signaling pathway [GO:0007219]; response to oxidative stress [GO:0006979]; short-term memory [GO:0007614]	cytoplasm [GO:0005737]; nucleus [GO:0005634]	cytoplasm [GO:0005737]; nucleus [GO:0005634]; calcium-dependent protein serine/threonine phosphatase regulator activity [GO:0008597]; nucleic acid binding [GO:0003676]; calcineurin-NFAT signaling cascade [GO:0033173]; calcium-mediated signaling [GO:0019722]; locomotion involved in locomotory behavior [GO:0031987]; Notch signaling pathway [GO:0007219]; response to oxidative stress [GO:0006979]; sh…	calcium-dependent protein serine/threonine phosphatase regulator activity [GO:0008597]; nucleic acid binding [GO:0003676]	GO:0003676; GO:0005634; GO:0005737; GO:0006979; GO:0007219; GO:0007614; GO:0008597; GO:0019722; GO:0031987; GO:0033173		FUNCTION: Inhibits calcineurin-dependent transcriptional responses by binding to the catalytic domain of calcineurin A. Could play a role during central nervous system development.
		Q9D1E6	TBCB_MOUSE	Tubulin-folding cofactor B (Cytoskeleton-associated protein 1) (Cytoskeleton-associated protein CKAPI) (Tubulin-specific chaperone B)	Tbcb Ckap1	244	TISSUE SPECIFICITY: Widely expressed with highest levels in brain. Broadly distributed throughout the neonate brain but restricted mainly to ependymary cells in the adult brain where it is concentrated in the cilia. {ECO:0000269|PubMed:17217416}.	cell differentiation [GO:0030154]; nervous system development [GO:0007399]	cytoplasm [GO:0005737]; cytosol [GO:0005829]; microtubule [GO:0005874]	cytoplasm [GO:0005737]; cytosol [GO:0005829]; microtubule [GO:0005874]; cell differentiation [GO:0030154]; nervous system development [GO:0007399]		GO:0005737; GO:0005829; GO:0005874; GO:0007399; GO:0030154	SUBCELLULAR LOCATION: Cytoplasm {ECO:0000269|PubMed:17217416}. Cytoplasm, cytoskeleton {ECO:0000269|PubMed:17217416}. Note=Colocalizes with microtubules. In differentiated neurons, located in the cytoplasm. In differentiating neurons, accumulates at the growth cone. {ECO:0000269|PubMed:17217416}.	FUNCTION: Binds to alpha-tubulin folding intermediates after their interaction with cytosolic chaperonin in the pathway leading from newly synthesized tubulin to properly folded heterodimer (By similarity). Involved in regulation of tubulin heterodimer dissociation (PubMed:17184771). May function as a negative regulator of axonal growth (PubMed:17217416). {ECO:0000250|UniProtKB:Q99426, ECO:000026…
		Q5DU31	ICEF1_MOUSE	Interactor protein for cytohesin exchange factors 1	Ipcef1 Kiaa0403	406			cytosol [GO:0005829]; plasma membrane [GO:0005886]	cytosol [GO:0005829]; plasma membrane [GO:0005886]; protein domain specific binding [GO:0019904]	protein domain specific binding [GO:0019904]	GO:0005829; GO:0005886; GO:0019904	SUBCELLULAR LOCATION: Cytoplasm {ECO:0000250}. Cell membrane {ECO:0000250}. Note=Translocated with PSCD2 to the plasma membrane upon epidermal growth factor (EGF) stimulation. {ECO:0000250}.	FUNCTION: Enhances the promotion of guanine-nucleotide exchange by PSCD2 on ARF6 in a concentration-dependent manner. {ECO:0000250}.
		O08532	CA2D1_MOUSE	Voltage-dependent calcium channel subunit alpha-2/delta-1 (Voltage-gated calcium channel subunit alpha-2/delta-1) [Cleaved into: Voltage-dependent calcium channel subunit alpha-2-1; Voltage-dependent calcium channel subunit delta-1]	Cacna2d1 Cacna2	1103	TISSUE SPECIFICITY: Isoform 2A is expressed in skeletal muscle and aorta. Isoform 2B is expressed in brain. Isoform 2C is expressed in heart. Isoform 2D is expressed in heart and smooth muscle. Isoform 2E is expressed in smooth muscle. All five isoforms are expressed in the cardiovascular system.	calcium ion transmembrane transport [GO:0070588]; calcium ion transmembrane transport via high voltage-gated calcium channel [GO:0061577]; calcium ion transport [GO:0006816]; calcium ion transport into cytosol [GO:0060402]; cardiac muscle cell action potential involved in contraction [GO:0086002]; cellular response to amyloid-beta [GO:1904646]; membrane depolarization during bundle of His cell ac…	anchored component of postsynaptic membrane [GO:0099025]; anchored component of presynaptic active zone membrane [GO:0099029]; glutamatergic synapse [GO:0098978]; L-type voltage-gated calcium channel complex [GO:1990454]; sarcoplasmic reticulum [GO:0016529]; T-tubule [GO:0030315]; voltage-gated calcium channel complex [GO:0005891]	anchored component of postsynaptic membrane [GO:0099025]; anchored component of presynaptic active zone membrane [GO:0099029]; glutamatergic synapse [GO:0098978]; L-type voltage-gated calcium channel complex [GO:1990454]; sarcoplasmic reticulum [GO:0016529]; T-tubule [GO:0030315]; voltage-gated calcium channel complex [GO:0005891]; metal ion binding [GO:0046872]; voltage-gated calcium channel act…	metal ion binding [GO:0046872]; voltage-gated calcium channel activity [GO:0005245]; voltage-gated calcium channel activity involved in bundle of His cell action potential [GO:0086057]	GO:0005245; GO:0005891; GO:0006816; GO:0016529; GO:0030315; GO:0046872; GO:0051924; GO:0060307; GO:0060402; GO:0061577; GO:0070588; GO:0086002; GO:0086048; GO:0086057; GO:0086091; GO:0098903; GO:0098978; GO:0099025; GO:0099029; GO:1901387; GO:1901843; GO:1902514; GO:1904646; GO:1990454	SUBCELLULAR LOCATION: Membrane {ECO:0000305}; Single-pass type I membrane protein {ECO:0000305}.	FUNCTION: The alpha-2/delta subunit of voltage-dependent calcium channels regulates calcium current density and activation/inactivation kinetics of the calcium channel. Plays an important role in excitation-contraction coupling (By similarity). {ECO:0000250}.
		Q8K0T0	RTN1_MOUSE	Reticulon-1 (Neuroendocrine-specific protein)	Rtn1 Nsp	780		negative regulation of amyloid-beta formation [GO:1902430]	endoplasmic reticulum [GO:0005783]; endoplasmic reticulum membrane [GO:0005789]; Golgi membrane [GO:0000139]; integral component of membrane [GO:0016021]; smooth endoplasmic reticulum [GO:0005790]	endoplasmic reticulum [GO:0005783]; endoplasmic reticulum membrane [GO:0005789]; Golgi membrane [GO:0000139]; integral component of membrane [GO:0016021]; smooth endoplasmic reticulum [GO:0005790]; negative regulation of amyloid-beta formation [GO:1902430]		GO:0000139; GO:0005783; GO:0005789; GO:0005790; GO:0016021; GO:1902430	SUBCELLULAR LOCATION: Endoplasmic reticulum membrane {ECO:0000269|PubMed:12036513}; Multi-pass membrane protein {ECO:0000255}. Golgi apparatus membrane {ECO:0000250|UniProtKB:Q16799}; Multi-pass membrane protein {ECO:0000255}.	FUNCTION: Inhibits amyloid precursor protein processing, probably by blocking BACE1 activity. {ECO:0000250|UniProtKB:Q16799}.
		Q9CZH7	MXRA7_MOUSE	Matrix-remodeling-associated protein 7	Mxra7	178			integral component of membrane [GO:0016021]	integral component of membrane [GO:0016021]		GO:0016021	SUBCELLULAR LOCATION: Membrane {ECO:0000305}; Single-pass membrane protein {ECO:0000305}.
		Q8CJ67	STAU2_MOUSE	Double-stranded RNA-binding protein Staufen homolog 2	Stau2	570	TISSUE SPECIFICITY: Expressed in brain and neurons, where isoform 2 and isoform 3 appear to be the most abundant. Expressed at the neuromuscular junction of the extensor digitorum longus, tibialis anterior and soleus muscles. Expression at neuromuscular junctions is most pronounced in slow-twitch muscle. Also weakly expressed in heart, kidney, ovary and testis. {ECO:0000269|PubMed:12140260, ECO:0…	anterograde dendritic transport of messenger ribonucleoprotein complex [GO:0098964]; eye morphogenesis [GO:0048592]; positive regulation of dendritic spine morphogenesis [GO:0061003]; positive regulation of long-term synaptic depression [GO:1900454]; positive regulation of synapse assembly [GO:0051965]; regulation of actin cytoskeleton organization [GO:0032956]; regulation of filopodium assembly …	axon [GO:0030424]; cytoplasm [GO:0005737]; cytoplasmic stress granule [GO:0010494]; dendrite [GO:0030425]; dendrite cytoplasm [GO:0032839]; dendritic shaft [GO:0043198]; endoplasmic reticulum [GO:0005783]; messenger ribonucleoprotein complex [GO:1990124]; microtubule [GO:0005874]; neuronal cell body [GO:0043025]; nuclear membrane [GO:0031965]; nucleolus [GO:0005730]; nucleus [GO:0005634]	axon [GO:0030424]; cytoplasm [GO:0005737]; cytoplasmic stress granule [GO:0010494]; dendrite [GO:0030425]; dendrite cytoplasm [GO:0032839]; dendritic shaft [GO:0043198]; endoplasmic reticulum [GO:0005783]; messenger ribonucleoprotein complex [GO:1990124]; microtubule [GO:0005874]; neuronal cell body [GO:0043025]; nuclear membrane [GO:0031965]; nucleolus [GO:0005730]; nucleus [GO:0005634]; double-…	double-stranded RNA binding [GO:0003725]; Hsp70 protein binding [GO:0030544]; kinesin binding [GO:0019894]; mitogen-activated protein kinase binding [GO:0051019]; ribosome binding [GO:0043022]	GO:0003725; GO:0005634; GO:0005730; GO:0005737; GO:0005783; GO:0005874; GO:0010468; GO:0010494; GO:0019894; GO:0030424; GO:0030425; GO:0030544; GO:0031965; GO:0032839; GO:0032956; GO:0043022; GO:0043025; GO:0043198; GO:0048592; GO:0051019; GO:0051489; GO:0051965; GO:0061003; GO:0098964; GO:1900454; GO:1990124	SUBCELLULAR LOCATION: Cytoplasm {ECO:0000269|PubMed:15166236}. Nucleus {ECO:0000269|PubMed:15166236}. Nucleus, nucleolus {ECO:0000269|PubMed:15166236}. Endoplasmic reticulum {ECO:0000269|PubMed:15166236}. Note=Shuttles between the nucleolus, nucleus and the cytoplasm. Nuclear export of isoform 1 is independent of XPO1/CRM1 and requires the exportin XPO5. Nuclear export of isoform 2 and isoform 3 …	FUNCTION: RNA-binding protein required for the microtubule-dependent transport of neuronal RNA from the cell body to the dendrite. As protein synthesis occurs within the dendrite, the localization of specific mRNAs to dendrites may be a prerequisite for neurite outgrowth and plasticity at sites distant from the cell body (By similarity). {ECO:0000250|UniProtKB:Q68SB1}.
		Q5PR73	DIRA2_MOUSE	GTP-binding protein Di-Ras2 (Distinct subgroup of the Ras family member 2)	Diras2	199		signal transduction [GO:0007165]	plasma membrane [GO:0005886]	plasma membrane [GO:0005886]; GDP binding [GO:0019003]; GTP binding [GO:0005525]; GTPase activity [GO:0003924]; signal transduction [GO:0007165]	GDP binding [GO:0019003]; GTPase activity [GO:0003924]; GTP binding [GO:0005525]	GO:0003924; GO:0005525; GO:0005886; GO:0007165; GO:0019003	SUBCELLULAR LOCATION: Cell membrane {ECO:0000305}; Lipid-anchor {ECO:0000305}; Cytoplasmic side {ECO:0000305}.	FUNCTION: Displays low GTPase activity and exists predominantly in the GTP-bound form. {ECO:0000250|UniProtKB:Q96HU8}.
		Q8BHK1	NIPA1_MOUSE	Magnesium transporter NIPA1 (Non-imprinted in Prader-Willi/Angelman syndrome region protein 1 homolog)	Nipa1 Spg6	323	TISSUE SPECIFICITY: Widely expressed. Predominantly expressed in neuronal tissues. Brain, heart, kidney, liver and colon (at protein level). {ECO:0000269|PubMed:14508708, ECO:0000269|PubMed:17166836}.	magnesium ion transport [GO:0015693]	early endosome [GO:0005769]; integral component of membrane [GO:0016021]; membrane [GO:0016020]; plasma membrane [GO:0005886]	early endosome [GO:0005769]; integral component of membrane [GO:0016021]; membrane [GO:0016020]; plasma membrane [GO:0005886]; magnesium ion transmembrane transporter activity [GO:0015095]; magnesium ion transport [GO:0015693]	magnesium ion transmembrane transporter activity [GO:0015095]	GO:0005769; GO:0005886; GO:0015095; GO:0015693; GO:0016020; GO:0016021	SUBCELLULAR LOCATION: Cell membrane {ECO:0000305}; Multi-pass membrane protein {ECO:0000305}. Early endosome {ECO:0000269|PubMed:17166836}. Note=Recruited to the cell membrane in response to low extracellular magnesium.	FUNCTION: Acts as a Mg(2+) transporter. Can also transport other divalent cations such as Fe(2+), Sr(2+), Ba(2+), Mn(2+) and Co(2+) but to a much less extent than Mg(2+). {ECO:0000269|PubMed:17166836}.
		Q3U0D9	HACE1_MOUSE	E3 ubiquitin-protein ligase HACE1 (EC 2.3.2.26) (HECT domain and ankyrin repeat-containing E3 ubiquitin-protein ligase 1) (HECT-type E3 ubiquitin transferase HACE1)	Hace1 Kiaa1320	909		cell cycle [GO:0007049]; Golgi organization [GO:0007030]; membrane fusion [GO:0061025]; positive regulation of protein catabolic process [GO:0045732]; proteasome-mediated ubiquitin-dependent protein catabolic process [GO:0043161]; protein K48-linked ubiquitination [GO:0070936]; protein polyubiquitination [GO:0000209]; protein ubiquitination [GO:0016567]; regulation of cell migration [GO:0030334];…	cytoplasm [GO:0005737]; endoplasmic reticulum [GO:0005783]; Golgi cisterna membrane [GO:0032580]; Golgi membrane [GO:0000139]; nuclear body [GO:0016604]; nucleus [GO:0005634]	cytoplasm [GO:0005737]; endoplasmic reticulum [GO:0005783]; Golgi cisterna membrane [GO:0032580]; Golgi membrane [GO:0000139]; nuclear body [GO:0016604]; nucleus [GO:0005634]; small GTPase binding [GO:0031267]; ubiquitin protein ligase activity [GO:0061630]; ubiquitin-protein transferase activity [GO:0004842]; cell cycle [GO:0007049]; Golgi organization [GO:0007030]; membrane fusion [GO:0061025];…	small GTPase binding [GO:0031267]; ubiquitin protein ligase activity [GO:0061630]; ubiquitin-protein transferase activity [GO:0004842]	GO:0000139; GO:0000209; GO:0004842; GO:0005634; GO:0005737; GO:0005783; GO:0006511; GO:0007030; GO:0007049; GO:0016567; GO:0016604; GO:0030334; GO:0031267; GO:0032580; GO:0043161; GO:0045732; GO:0061025; GO:0061630; GO:0070936	SUBCELLULAR LOCATION: Golgi apparatus, Golgi stack membrane {ECO:0000250}. Cytoplasm {ECO:0000250}. Endoplasmic reticulum {ECO:0000250}. Note=A significant portion localizes to the endoplasmic reticulum. Targeted to Golgi membrane via its interaction with Rab proteins (By similarity). {ECO:0000250}.	FUNCTION: E3 ubiquitin-protein ligase involved in Golgi membrane fusion and regulation of small GTPases. Acts as a regulator of Golgi membrane dynamics during the cell cycle: recruited to Golgi membrane by Rab proteins and regulates postmitotic Golgi membrane fusion. Acts by mediating ubiquitination during mitotic Golgi disassembly, ubiquitination serving as a signal for Golgi reassembly later, a…	PATHWAY: Protein modification; protein ubiquitination.
		Q149L6	DJB14_MOUSE	DnaJ homolog subfamily B member 14	Dnajb14	379		cellular protein-containing complex assembly [GO:0034622]; cellular response to misfolded protein [GO:0071218]; chaperone cofactor-dependent protein refolding [GO:0051085]; ubiquitin-dependent ERAD pathway [GO:0030433]	endoplasmic reticulum [GO:0005783]; endoplasmic reticulum membrane [GO:0005789]; integral component of membrane [GO:0016021]; nuclear membrane [GO:0031965]	endoplasmic reticulum [GO:0005783]; endoplasmic reticulum membrane [GO:0005789]; integral component of membrane [GO:0016021]; nuclear membrane [GO:0031965]; Hsp70 protein binding [GO:0030544]; cellular protein-containing complex assembly [GO:0034622]; cellular response to misfolded protein [GO:0071218]; chaperone cofactor-dependent protein refolding [GO:0051085]; ubiquitin-dependent ERAD pathway …	Hsp70 protein binding [GO:0030544]	GO:0005783; GO:0005789; GO:0016021; GO:0030433; GO:0030544; GO:0031965; GO:0034622; GO:0051085; GO:0071218	SUBCELLULAR LOCATION: Endoplasmic reticulum membrane {ECO:0000250|UniProtKB:Q8TBM8}; Single-pass membrane protein {ECO:0000255}. Nucleus membrane {ECO:0000250|UniProtKB:Q8TBM8}; Single-pass membrane protein {ECO:0000255}. Note=Localizes to the endoplasmic reticulum membrane. When overexpressed, forms membranous structures in the nucleus. {ECO:0000250|UniProtKB:Q8TBM8}.	FUNCTION: Acts as a co-chaperone with HSPA8/Hsc70; required to promote protein folding and trafficking, prevent aggregation of client proteins, and promote unfolded proteins to endoplasmic reticulum-associated degradation (ERAD) pathway. Acts by determining HSPA8/Hsc70's ATPase and polypeptide-binding activities. Can also act independently of HSPA8/Hsc70: together with DNAJB12, acts as a chaperon…
		P34152	FAK1_MOUSE	Focal adhesion kinase 1 (FADK 1) (EC 2.7.10.2) (Focal adhesion kinase-related nonkinase) (FRNK) (Protein-tyrosine kinase 2) (p125FAK) (pp125FAK)	Ptk2 Fadk Fak Fak1 Kiaa4203	1052		angiogenesis [GO:0001525]; blood vessel development [GO:0001568]; cell differentiation [GO:0030154]; cellular chloride ion homeostasis [GO:0030644]; cellular response to transforming growth factor beta stimulus [GO:0071560]; central nervous system neuron axonogenesis [GO:0021955]; endothelial cell migration [GO:0043542]; ephrin receptor signaling pathway [GO:0048013]; epidermal growth factor rece…	apical plasma membrane [GO:0016324]; basolateral plasma membrane [GO:0016323]; ciliary basal body [GO:0036064]; cytoplasm [GO:0005737]; cytosol [GO:0005829]; dendritic spine [GO:0043197]; extrinsic component of cytoplasmic side of plasma membrane [GO:0031234]; focal adhesion [GO:0005925]; glutamatergic synapse [GO:0098978]; intercalated disc [GO:0014704]; intracellular membrane-bounded organelle …	apical plasma membrane [GO:0016324]; basolateral plasma membrane [GO:0016323]; ciliary basal body [GO:0036064]; cytoplasm [GO:0005737]; cytosol [GO:0005829]; dendritic spine [GO:0043197]; extrinsic component of cytoplasmic side of plasma membrane [GO:0031234]; focal adhesion [GO:0005925]; glutamatergic synapse [GO:0098978]; intercalated disc [GO:0014704]; intracellular membrane-bounded organelle …	actin binding [GO:0003779]; ATP binding [GO:0005524]; identical protein binding [GO:0042802]; integrin binding [GO:0005178]; JUN kinase binding [GO:0008432]; non-membrane spanning protein tyrosine kinase activity [GO:0004715]; phosphatase binding [GO:0019902]; phosphatidylinositol 3-kinase binding [GO:0043548]; protein-containing complex binding [GO:0044877]; protein kinase binding [GO:0019901]; …	GO:0000165; GO:0000226; GO:0001525; GO:0001568; GO:0001570; GO:0001725; GO:0001764; GO:0001932; GO:0001934; GO:0003779; GO:0004713; GO:0004714; GO:0004715; GO:0005102; GO:0005178; GO:0005524; GO:0005634; GO:0005730; GO:0005737; GO:0005829; GO:0005886; GO:0005925; GO:0007097; GO:0007169; GO:0007172; GO:0007173; GO:0007179; GO:0007229; GO:0007254; GO:0008284; GO:0008360; GO:0008432; GO:0010507; GO:…	SUBCELLULAR LOCATION: Cell junction, focal adhesion. Cell membrane; Peripheral membrane protein; Cytoplasmic side. Cytoplasm, perinuclear region. Cytoplasm, cytoskeleton. Cytoplasm, cytoskeleton, microtubule organizing center, centrosome. Nucleus {ECO:0000250}. Cytoplasm, cytoskeleton, cilium basal body {ECO:0000250|UniProtKB:Q05397}. Note=Constituent of focal adhesions. Detected at microtubules.	FUNCTION: Non-receptor protein-tyrosine kinase that plays an essential role in regulating cell migration, adhesion, spreading, reorganization of the actin cytoskeleton, formation and disassembly of focal adhesions and cell protrusions, cell cycle progression, cell proliferation and apoptosis. Required for early embryonic development and placenta development. Required for embryonic angiogenesis, n…
		Q8CHT1	NGEF_MOUSE	Ephexin-1 (Eph-interacting exchange protein) (Neuronal guanine nucleotide exchange factor)	Ngef	710	TISSUE SPECIFICITY: Highly expressed in brain and to a lower extent in eye. {ECO:0000269|PubMed:10777665}.	activation of GTPase activity [GO:0090630]; cell differentiation [GO:0030154]; cellular process [GO:0009987]; ephrin receptor signaling pathway [GO:0048013]; negative regulation of dendritic spine morphogenesis [GO:0061002]; nervous system development [GO:0007399]; regulation of GTPase activity [GO:0043087]; synapse pruning [GO:0098883]	cytosol [GO:0005829]; glutamatergic synapse [GO:0098978]; growth cone [GO:0030426]; membrane [GO:0016020]	cytosol [GO:0005829]; glutamatergic synapse [GO:0098978]; growth cone [GO:0030426]; membrane [GO:0016020]; ephrin receptor binding [GO:0046875]; guanyl-nucleotide exchange factor activity [GO:0005085]; activation of GTPase activity [GO:0090630]; cell differentiation [GO:0030154]; cellular process [GO:0009987]; ephrin receptor signaling pathway [GO:0048013]; negative regulation of dendritic spine …	ephrin receptor binding [GO:0046875]; guanyl-nucleotide exchange factor activity [GO:0005085]	GO:0005085; GO:0005829; GO:0007399; GO:0009987; GO:0016020; GO:0030154; GO:0030426; GO:0043087; GO:0046875; GO:0048013; GO:0061002; GO:0090630; GO:0098883; GO:0098978	SUBCELLULAR LOCATION: Cytoplasm {ECO:0000250}. Membrane {ECO:0000250}. Cell projection, growth cone {ECO:0000250}. Note=Associated with membranes. Localizes to axonal growth cones (By similarity). {ECO:0000250}.	FUNCTION: Acts as a guanine nucleotide exchange factor (GEF) which differentially activates the GTPases RHOA, RAC1 and CDC42. Plays a role in axon guidance regulating ephrin-induced growth cone collapse and dendritic spine morphogenesis. Upon activation by ephrin through EPHA4, the GEF activity switches toward RHOA resulting in its activation. Activated RHOA promotes cone retraction at the expens…
		P56212	ARP19_MOUSE	cAMP-regulated phosphoprotein 19 (ARPP-19)	Arpp19	112		cell division [GO:0051301]; G2/M transition of mitotic cell cycle [GO:0000086]; mitotic cell cycle [GO:0000278]; negative regulation of protein dephosphorylation [GO:0035308]; positive regulation of gluconeogenesis [GO:0045722]; positive regulation of Ras protein signal transduction [GO:0046579]	cytoplasm [GO:0005737]	cytoplasm [GO:0005737]; phosphatase inhibitor activity [GO:0019212]; potassium channel regulator activity [GO:0015459]; protein phosphatase 2A binding [GO:0051721]; protein phosphatase inhibitor activity [GO:0004864]; protein phosphatase regulator activity [GO:0019888]; signaling receptor binding [GO:0005102]; cell division [GO:0051301]; G2/M transition of mitotic cell cycle [GO:0000086]; mitotic…	phosphatase inhibitor activity [GO:0019212]; potassium channel regulator activity [GO:0015459]; protein phosphatase 2A binding [GO:0051721]; protein phosphatase inhibitor activity [GO:0004864]; protein phosphatase regulator activity [GO:0019888]; signaling receptor binding [GO:0005102]	GO:0000086; GO:0000278; GO:0004864; GO:0005102; GO:0005737; GO:0015459; GO:0019212; GO:0019888; GO:0035308; GO:0045722; GO:0046579; GO:0051301; GO:0051721	SUBCELLULAR LOCATION: Cytoplasm {ECO:0000250}.	FUNCTION: Protein phosphatase inhibitor that specifically inhibits protein phosphatase 2A (PP2A) during mitosis. When phosphorylated at Ser-62 during mitosis, specifically interacts with PPP2R2D (PR55-delta) and inhibits its activity, leading to inactivation of PP2A, an essential condition to keep cyclin-B1-CDK1 activity high during M phase. May indirectly enhance GAP-43 expression by binding to …
		Q9DAM7	TM263_MOUSE	Transmembrane protein 263	Tmem263	115			integral component of membrane [GO:0016021]	integral component of membrane [GO:0016021]		GO:0016021	SUBCELLULAR LOCATION: Membrane {ECO:0000305}; Multi-pass membrane protein {ECO:0000305}.
		O35607	BMPR2_MOUSE	Bone morphogenetic protein receptor type-2 (BMP type-2 receptor) (BMPR-2) (EC 2.7.11.30) (BRK-3) (Bone morphogenetic protein receptor type II) (BMP type II receptor) (BMPR-II)	Bmpr2	1038		anterior/posterior pattern specification [GO:0009952]; aortic valve development [GO:0003176]; artery development [GO:0060840]; atrial septum morphogenesis [GO:0060413]; blood vessel development [GO:0001568]; blood vessel remodeling [GO:0001974]; BMP signaling pathway [GO:0030509]; brain development [GO:0007420]; cellular response to BMP stimulus [GO:0071773]; cellular response to growth factor st…	adherens junction [GO:0005912]; apical plasma membrane [GO:0016324]; basal plasma membrane [GO:0009925]; caveola [GO:0005901]; cell surface [GO:0009986]; clathrin-coated pit [GO:0005905]; cytoplasm [GO:0005737]; dendrite [GO:0030425]; integral component of plasma membrane [GO:0005887]; neuronal cell body [GO:0043025]; nucleoplasm [GO:0005654]; plasma membrane [GO:0005886]; postsynaptic density [G…	adherens junction [GO:0005912]; apical plasma membrane [GO:0016324]; basal plasma membrane [GO:0009925]; caveola [GO:0005901]; cell surface [GO:0009986]; clathrin-coated pit [GO:0005905]; cytoplasm [GO:0005737]; dendrite [GO:0030425]; integral component of plasma membrane [GO:0005887]; neuronal cell body [GO:0043025]; nucleoplasm [GO:0005654]; plasma membrane [GO:0005886]; postsynaptic density [G…	ATP binding [GO:0005524]; BMP binding [GO:0036122]; BMP receptor activity [GO:0098821]; cadherin binding [GO:0045296]; growth factor binding [GO:0019838]; metal ion binding [GO:0046872]; protein serine/threonine kinase activity [GO:0004674]; protein tyrosine kinase binding [GO:1990782]; transforming growth factor beta-activated receptor activity [GO:0005024]	GO:0001568; GO:0001649; GO:0001707; GO:0001893; GO:0001935; GO:0001938; GO:0001946; GO:0001974; GO:0002063; GO:0003085; GO:0003148; GO:0003151; GO:0003176; GO:0003177; GO:0003183; GO:0003186; GO:0003197; GO:0003252; GO:0004674; GO:0005024; GO:0005524; GO:0005654; GO:0005737; GO:0005886; GO:0005887; GO:0005901; GO:0005905; GO:0005912; GO:0006468; GO:0007178; GO:0007420; GO:0009267; GO:0009925; GO:…	SUBCELLULAR LOCATION: Cell membrane {ECO:0000250|UniProtKB:Q13873}; Single-pass type I membrane protein.	FUNCTION: On ligand binding, forms a receptor complex consisting of two type II and two type I transmembrane serine/threonine kinases. Type II receptors phosphorylate and activate type I receptors which autophosphorylate, then bind and activate SMAD transcriptional regulators. Binds to BMP7, BMP2 and, less efficiently, BMP4. Binding is weak but enhanced by the presence of type I receptors for BMP…
		P97355	SPSY_MOUSE	Spermine synthase (SPMSY) (EC 2.5.1.22) (Spermidine aminopropyltransferase)	Sms	366		spermine biosynthetic process [GO:0006597]; spermine metabolic process [GO:0008215]		spermine synthase activity [GO:0016768]; spermine biosynthetic process [GO:0006597]; spermine metabolic process [GO:0008215]	spermine synthase activity [GO:0016768]	GO:0006597; GO:0008215; GO:0016768		FUNCTION: Catalyzes the production of spermine from spermidine and decarboxylated S-adenosylmethionine (dcSAM) (By similarity). Required for normal viability, growth and fertility. {ECO:0000250, ECO:0000269|PubMed:15459188}.	PATHWAY: Amine and polyamine biosynthesis; spermine biosynthesis; spermine from spermidine: step 1/1.
		O54828	RGS9_MOUSE	Regulator of G-protein signaling 9 (RGS9)	Rgs9	675	TISSUE SPECIFICITY: Isoform 1 is expressed in photoreceptor outer segments. Isoform 2 is expressed in brain striatum.	dopamine receptor signaling pathway [GO:0007212]; G protein-coupled receptor signaling pathway [GO:0007186]; intracellular signal transduction [GO:0035556]; negative regulation of signal transduction [GO:0009968]; nervous system development [GO:0007399]; positive regulation of NMDA glutamate receptor activity [GO:1904783]; regulation of calcium ion export across plasma membrane [GO:1905912]; regu…	cytoplasm [GO:0005737]; glutamatergic synapse [GO:0098978]; nucleus [GO:0005634]; photoreceptor inner segment [GO:0001917]; photoreceptor outer segment [GO:0001750]; postsynaptic density membrane [GO:0098839]	cytoplasm [GO:0005737]; glutamatergic synapse [GO:0098978]; nucleus [GO:0005634]; photoreceptor inner segment [GO:0001917]; photoreceptor outer segment [GO:0001750]; postsynaptic density membrane [GO:0098839]; GTPase activator activity [GO:0005096]; dopamine receptor signaling pathway [GO:0007212]; G protein-coupled receptor signaling pathway [GO:0007186]; intracellular signal transduction [GO:00…	GTPase activator activity [GO:0005096]	GO:0001750; GO:0001917; GO:0001975; GO:0005096; GO:0005634; GO:0005737; GO:0007186; GO:0007212; GO:0007399; GO:0007601; GO:0008277; GO:0009968; GO:0032355; GO:0035556; GO:0098839; GO:0098978; GO:1904783; GO:1905912	SUBCELLULAR LOCATION: [Isoform 1]: Membrane; Peripheral membrane protein. Note=Isoform 1 is targeted to the membrane via its interaction with RGS9BP.	FUNCTION: Inhibits signal transduction by increasing the GTPase activity of G protein alpha subunits thereby driving them into their inactive GDP-bound form. Binds to GNAT1. Involved in phototransduction; key element in the recovery phase of visual transduction.
		P28656	NP1L1_MOUSE	Nucleosome assembly protein 1-like 1 (Brain protein DN38) (NAP-1-related protein)	Nap1l1 Nrp	391	TISSUE SPECIFICITY: Highly expressed in the brain (at protein level) (PubMed:29490266). High expression in cerebral cortex, not in cerebellar cortex. {ECO:0000269|PubMed:29490266}.	nucleosome assembly [GO:0006334]; positive regulation of neural precursor cell proliferation [GO:2000179]; positive regulation of neurogenesis [GO:0050769]	chromatin [GO:0000785]; cytoplasm [GO:0005737]; melanosome [GO:0042470]; neuron projection [GO:0043005]; nucleus [GO:0005634]	chromatin [GO:0000785]; cytoplasm [GO:0005737]; melanosome [GO:0042470]; neuron projection [GO:0043005]; nucleus [GO:0005634]; chromatin binding [GO:0003682]; histone binding [GO:0042393]; kinase binding [GO:0019900]; nucleosome assembly [GO:0006334]; positive regulation of neural precursor cell proliferation [GO:2000179]; positive regulation of neurogenesis [GO:0050769]	chromatin binding [GO:0003682]; histone binding [GO:0042393]; kinase binding [GO:0019900]	GO:0000785; GO:0003682; GO:0005634; GO:0005737; GO:0006334; GO:0019900; GO:0042393; GO:0042470; GO:0043005; GO:0050769; GO:2000179	SUBCELLULAR LOCATION: Nucleus {ECO:0000269|PubMed:29490266}. Cytoplasm {ECO:0000269|PubMed:29490266}. Melanosome {ECO:0000250|UniProtKB:P55209}.	FUNCTION: Histone chaperone that plays a role in the nuclear import of H2A-H2B and nucleosome assembly. Participates also in several important DNA repair mechanisms: greatly enhances ERCC6-mediated chromatin remodeling which is essential for transcription-coupled nucleotide excision DNA repair. Stimulates also homologous recombination (HR) by RAD51 and RAD54 which is essential in mitotic DNA doub…
		Q9JJ69	KCIP2_MOUSE	Kv channel-interacting protein 2 (KChIP2) (A-type potassium channel modulatory protein 2) (Potassium channel-interacting protein 2)	Kcnip2 Kchip2	270	TISSUE SPECIFICITY: Detected in brain (at protein level) (PubMed:23713033). Expressed in brain. Highly expressed in layer IV of the cerebral cortex and in striatum and hippocampus, but expressed at low levels in cerebellum. Also expressed in heart. According to PubMed:11747815 expressed in heart at much higher levels than in brain with a preferential expression in the myocardium. {ECO:0000269|Pub…	clustering of voltage-gated potassium channels [GO:0045163]; membrane repolarization [GO:0086009]; positive regulation of potassium ion export across plasma membrane [GO:1903766]; potassium ion export across plasma membrane [GO:0097623]; regulation of potassium ion transmembrane transport [GO:1901379]	cytoplasm [GO:0005737]; plasma membrane [GO:0005886]; voltage-gated potassium channel complex [GO:0008076]	cytoplasm [GO:0005737]; plasma membrane [GO:0005886]; voltage-gated potassium channel complex [GO:0008076]; calcium ion binding [GO:0005509]; identical protein binding [GO:0042802]; ion channel binding [GO:0044325]; potassium channel activity [GO:0005267]; potassium channel regulator activity [GO:0015459]; protein N-terminus binding [GO:0047485]; voltage-gated ion channel activity [GO:0005244]; c…	calcium ion binding [GO:0005509]; identical protein binding [GO:0042802]; ion channel binding [GO:0044325]; potassium channel activity [GO:0005267]; potassium channel regulator activity [GO:0015459]; protein N-terminus binding [GO:0047485]; voltage-gated ion channel activity [GO:0005244]	GO:0005244; GO:0005267; GO:0005509; GO:0005737; GO:0005886; GO:0008076; GO:0015459; GO:0042802; GO:0044325; GO:0045163; GO:0047485; GO:0086009; GO:0097623; GO:1901379; GO:1903766	SUBCELLULAR LOCATION: Cell membrane {ECO:0000250|UniProtKB:Q9JM59}; Lipid-anchor {ECO:0000250|UniProtKB:Q9JM59}. Note=Detected on lipid rafts (By similarity). {ECO:0000250|UniProtKB:Q9JM59}.	FUNCTION: Regulatory subunit of Kv4/D (Shal)-type voltage-gated rapidly inactivating A-type potassium channels. Modulates channel density, inactivation kinetics and rate of recovery from inactivation in a calcium-dependent and isoform-specific manner (PubMed:20943905, PubMed:23713033). In vitro, modulates KCND2/Kv4.2 and KCND3/Kv4.3 currents. Involved in KCND2 and KCND3 trafficking to the cell su…
		Q0VBF8	STUM_MOUSE	Protein stum homolog	Stum	141			integral component of membrane [GO:0016021]	integral component of membrane [GO:0016021]		GO:0016021	SUBCELLULAR LOCATION: Membrane {ECO:0000305}; Multi-pass membrane protein {ECO:0000305}.
		Q8BKX1	BAIP2_MOUSE	Brain-specific angiogenesis inhibitor 1-associated protein 2 (BAI-associated protein 2) (BAI1-associated protein 2) (Insulin receptor substrate protein of 53 kDa) (IRSp53) (Insulin receptor substrate p53) (Insulin receptor tyrosine kinase 53 kDa substrate)	Baiap2	535	TISSUE SPECIFICITY: Detected in liver, brain, olfactory bulb, brain cortex, caudate putamen, hypothalamus and cerebellum. {ECO:0000269|PubMed:12006592}.	actin crosslink formation [GO:0051764]; actin filament bundle assembly [GO:0051017]; brain development [GO:0007420]; cellular response to epidermal growth factor stimulus [GO:0071364]; cellular response to L-glutamate [GO:1905232]; dendrite development [GO:0016358]; modification of synaptic structure, modulating synaptic transmission [GO:0099564]; modulation of chemical synaptic transmission [GO:…	cytosol [GO:0005829]; dendritic shaft [GO:0043198]; dendritic spine [GO:0043197]; dendritic spine cytoplasm [GO:0061846]; excitatory synapse [GO:0060076]; filopodium [GO:0030175]; glutamatergic synapse [GO:0098978]; Golgi apparatus [GO:0005794]; lamellipodium [GO:0030027]; microtubule [GO:0005874]; neuronal cell body [GO:0043025]; neuron projection [GO:0043005]; neuron projection branch point [GO…	cytosol [GO:0005829]; dendritic shaft [GO:0043198]; dendritic spine [GO:0043197]; dendritic spine cytoplasm [GO:0061846]; excitatory synapse [GO:0060076]; filopodium [GO:0030175]; glutamatergic synapse [GO:0098978]; Golgi apparatus [GO:0005794]; lamellipodium [GO:0030027]; microtubule [GO:0005874]; neuron projection [GO:0043005]; neuron projection branch point [GO:0061845]; neuron projection term…	cytoskeletal anchor activity [GO:0008093]; identical protein binding [GO:0042802]; PDZ domain binding [GO:0030165]; proline-rich region binding [GO:0070064]; scaffold protein binding [GO:0097110]; transcription coregulator binding [GO:0001221]	GO:0001221; GO:0001726; GO:0005654; GO:0005791; GO:0005794; GO:0005829; GO:0005874; GO:0005886; GO:0007009; GO:0007266; GO:0007420; GO:0008093; GO:0008360; GO:0009617; GO:0010976; GO:0014069; GO:0016358; GO:0030027; GO:0030141; GO:0030165; GO:0030175; GO:0030838; GO:0032956; GO:0035418; GO:0042802; GO:0043005; GO:0043025; GO:0043197; GO:0043198; GO:0044306; GO:0048167; GO:0050804; GO:0051017; GO:…	SUBCELLULAR LOCATION: Cytoplasm {ECO:0000250}. Membrane {ECO:0000250}; Peripheral membrane protein {ECO:0000250}. Cell projection, filopodium {ECO:0000250}. Cell projection, ruffle {ECO:0000250}. Cytoplasm, cytoskeleton {ECO:0000250}. Note=Detected throughout the cytoplasm in the absence of specific binding partners. Detected in filopodia and close to membrane ruffles. Recruited to actin pedestal…	FUNCTION: Adapter protein that links membrane-bound small G-proteins to cytoplasmic effector proteins. Necessary for CDC42-mediated reorganization of the actin cytoskeleton and for RAC1-mediated membrane ruffling. Involved in the regulation of the actin cytoskeleton by WASF family members and the Arp2/3 complex. Plays a role in neurite growth. Acts syngeristically with ENAH to promote filipodia f…
		P26049	GBRA3_MOUSE	Gamma-aminobutyric acid receptor subunit alpha-3 (GABA(A) receptor subunit alpha-3)	Gabra3 Gabra-3	492		chemical synaptic transmission [GO:0007268]; chloride transmembrane transport [GO:1902476]; gamma-aminobutyric acid signaling pathway [GO:0007214]; ion transmembrane transport [GO:0034220]; nervous system process [GO:0050877]; regulation of membrane potential [GO:0042391]; regulation of postsynaptic membrane potential [GO:0060078]; signal transduction [GO:0007165]; synaptic transmission, GABAergi…	chloride channel complex [GO:0034707]; dendrite membrane [GO:0032590]; GABA-A receptor complex [GO:1902711]; GABA-ergic synapse [GO:0098982]; integral component of plasma membrane [GO:0005887]; integral component of postsynaptic specialization membrane [GO:0099060]; neuron projection [GO:0043005]; postsynapse [GO:0098794]; synapse [GO:0045202]	chloride channel complex [GO:0034707]; dendrite membrane [GO:0032590]; GABA-A receptor complex [GO:1902711]; GABA-ergic synapse [GO:0098982]; integral component of plasma membrane [GO:0005887]; integral component of postsynaptic specialization membrane [GO:0099060]; neuron projection [GO:0043005]; postsynapse [GO:0098794]; synapse [GO:0045202]; GABA-A receptor activity [GO:0004890]; GABA-gated ch…	GABA-A receptor activity [GO:0004890]; GABA-gated chloride ion channel activity [GO:0022851]; inhibitory extracellular ligand-gated ion channel activity [GO:0005237]; neurotransmitter receptor activity [GO:0030594]; transmitter-gated ion channel activity involved in regulation of postsynaptic membrane potential [GO:1904315]	GO:0004890; GO:0005237; GO:0005887; GO:0007165; GO:0007214; GO:0007268; GO:0022851; GO:0030594; GO:0032590; GO:0034220; GO:0034707; GO:0042391; GO:0043005; GO:0045202; GO:0050877; GO:0051932; GO:0060078; GO:0098794; GO:0098982; GO:0099060; GO:1902476; GO:1902711; GO:1904315	SUBCELLULAR LOCATION: Cell junction, synapse, postsynaptic cell membrane; Multi-pass membrane protein. Cell membrane; Multi-pass membrane protein.	FUNCTION: GABA, the major inhibitory neurotransmitter in the vertebrate brain, mediates neuronal inhibition by binding to the GABA/benzodiazepine receptor and opening an integral chloride channel.
		O88643	PAK1_MOUSE	Serine/threonine-protein kinase PAK 1 (EC 2.7.11.1) (Alpha-PAK) (CDC42/RAC effector kinase PAK-A) (p21-activated kinase 1) (PAK-1) (p65-PAK)	Pak1 Paka	545		actin cytoskeleton reorganization [GO:0031532]; activation of protein kinase activity [GO:0032147]; amygdala development [GO:0021764]; apoptotic process [GO:0006915]; branching morphogenesis of an epithelial tube [GO:0048754]; cell migration [GO:0016477]; cellular response to DNA damage stimulus [GO:0006974]; cellular response to insulin stimulus [GO:0032869]; cellular response to organic cyclic …	actin filament [GO:0005884]; axon [GO:0030424]; cell-cell junction [GO:0005911]; chromosome [GO:0005694]; cytoplasm [GO:0005737]; cytosol [GO:0005829]; dendrite [GO:0030425]; focal adhesion [GO:0005925]; GABA-ergic synapse [GO:0098982]; glutamatergic synapse [GO:0098978]; growth cone [GO:0030426]; intercalated disc [GO:0014704]; lamellipodium [GO:0030027]; membrane [GO:0016020]; nuclear membrane …	actin filament [GO:0005884]; axon [GO:0030424]; cell-cell junction [GO:0005911]; chromosome [GO:0005694]; cytoplasm [GO:0005737]; cytosol [GO:0005829]; dendrite [GO:0030425]; focal adhesion [GO:0005925]; GABA-ergic synapse [GO:0098982]; glutamatergic synapse [GO:0098978]; growth cone [GO:0030426]; intercalated disc [GO:0014704]; lamellipodium [GO:0030027]; membrane [GO:0016020]; nuclear membrane …	ATP binding [GO:0005524]; collagen binding [GO:0005518]; gamma-tubulin binding [GO:0043015]; identical protein binding [GO:0042802]; protein kinase activity [GO:0004672]; protein kinase binding [GO:0019901]; protein serine/threonine kinase activity [GO:0004674]; protein serine kinase activity [GO:0106310]; protein threonine kinase activity [GO:0106311]	GO:0001666; GO:0001726; GO:0001934; GO:0004672; GO:0004674; GO:0005518; GO:0005524; GO:0005634; GO:0005654; GO:0005694; GO:0005737; GO:0005829; GO:0005884; GO:0005886; GO:0005911; GO:0005925; GO:0006338; GO:0006468; GO:0006887; GO:0006915; GO:0006974; GO:0007528; GO:0008284; GO:0010033; GO:0010468; GO:0010763; GO:0014069; GO:0014704; GO:0016020; GO:0016358; GO:0016477; GO:0019226; GO:0019901; GO:…	SUBCELLULAR LOCATION: Cytoplasm {ECO:0000250|UniProtKB:Q13153}. Cell junction, focal adhesion {ECO:0000250|UniProtKB:Q13153}. Cell projection, lamellipodium {ECO:0000250|UniProtKB:Q13153}. Cell membrane {ECO:0000250|UniProtKB:Q13153}. Cell projection, ruffle membrane {ECO:0000250|UniProtKB:Q13153}. Cell projection, invadopodium {ECO:0000250|UniProtKB:Q13153}. Nucleus, nucleoplasm {ECO:0000250|Uni…	FUNCTION: Protein kinase involved in intracellular signaling pathways downstream of integrins and receptor-type kinases that plays an important role in cytoskeleton dynamics, in cell adhesion, migration, proliferation, apoptosis, mitosis, and in vesicle-mediated transport processes. Can directly phosphorylate BAD and protects cells against apoptosis. Activated by interaction with CDC42 and RAC1. …
		P63037	DNJA1_MOUSE	DnaJ homolog subfamily A member 1 (DnaJ protein homolog 2) (Heat shock 40 kDa protein 4) (Heat shock protein J2) (HSJ-2)	Dnaja1 Dnaj2 Hsj2 Hspf4	397		androgen receptor signaling pathway [GO:0030521]; DNA damage response, detection of DNA damage [GO:0042769]; flagellated sperm motility [GO:0030317]; negative regulation of apoptotic process [GO:0043066]; negative regulation of establishment of protein localization to mitochondrion [GO:1903748]; negative regulation of JUN kinase activity [GO:0043508]; negative regulation of nitrosative stress-ind…	cytosol [GO:0005829]; endoplasmic reticulum [GO:0005783]; membrane [GO:0016020]; microtubule cytoskeleton [GO:0015630]; mitochondrion [GO:0005739]; nucleus [GO:0005634]; perinuclear region of cytoplasm [GO:0048471]	cytosol [GO:0005829]; endoplasmic reticulum [GO:0005783]; membrane [GO:0016020]; microtubule cytoskeleton [GO:0015630]; mitochondrion [GO:0005739]; nucleus [GO:0005634]; perinuclear region of cytoplasm [GO:0048471]; ATP binding [GO:0005524]; ATPase activator activity [GO:0001671]; C3HC4-type RING finger domain binding [GO:0055131]; chaperone binding [GO:0051087]; G protein-coupled receptor bindin…	ATPase activator activity [GO:0001671]; ATP binding [GO:0005524]; C3HC4-type RING finger domain binding [GO:0055131]; chaperone binding [GO:0051087]; G protein-coupled receptor binding [GO:0001664]; Hsp70 protein binding [GO:0030544]; low-density lipoprotein particle receptor binding [GO:0050750]; metal ion binding [GO:0046872]; Tat protein binding [GO:0030957]; ubiquitin protein ligase binding […	GO:0001664; GO:0001671; GO:0005524; GO:0005634; GO:0005739; GO:0005783; GO:0005829; GO:0006457; GO:0007283; GO:0009408; GO:0015630; GO:0016020; GO:0030317; GO:0030521; GO:0030544; GO:0030957; GO:0031397; GO:0031625; GO:0042769; GO:0043065; GO:0043066; GO:0043508; GO:0046872; GO:0048471; GO:0050750; GO:0051082; GO:0051087; GO:0051223; GO:0055131; GO:0070585; GO:1901998; GO:1903748; GO:1905259	SUBCELLULAR LOCATION: Membrane {ECO:0000250}; Lipid-anchor {ECO:0000250}. Cytoplasm {ECO:0000250}. Microsome {ECO:0000250}. Mitochondrion {ECO:0000250}. Nucleus {ECO:0000250}. Cytoplasm, perinuclear region {ECO:0000250}. Note=Primarily cytoplasmic and associated with microsomes. A minor proportion is associated with nuclei and mitochondria (By similarity). {ECO:0000250}.	FUNCTION: Co-chaperone for HSPA8/Hsc70. Plays a role in protein transport into mitochondria via its role as co-chaperone. Stimulates ATP hydrolysis, but not the folding of unfolded proteins mediated by HSPA1A (in vitro). Promotes apoptosis in response to cellular stress mediated by exposure to anisomycin or UV (By similarity). Functions as co-chaperone for HSPA1B and negatively regulates the tran…
		Q9ES89	EXTL2_MOUSE	Exostosin-like 2 (EC 2.4.1.223) (Alpha-1,4-N-acetylhexosaminyltransferase EXTL2) (Alpha-GalNAcT EXTL2) (EXT-related protein 2) (Glucuronyl-galactosyl-proteoglycan 4-alpha-N-acetylglucosaminyltransferase)	Extl2 Extr2	330		N-acetylglucosamine metabolic process [GO:0006044]; protein glycosylation [GO:0006486]; UDP-N-acetylgalactosamine metabolic process [GO:0019276]	cytosol [GO:0005829]; endoplasmic reticulum [GO:0005783]; endoplasmic reticulum membrane [GO:0005789]; integral component of membrane [GO:0016021]; nucleoplasm [GO:0005654]	cytosol [GO:0005829]; endoplasmic reticulum [GO:0005783]; endoplasmic reticulum membrane [GO:0005789]; integral component of membrane [GO:0016021]; nucleoplasm [GO:0005654]; alpha-1,4-N-acetylgalactosaminyltransferase activity [GO:0035248]; glucuronyl-galactosyl-proteoglycan 4-alpha-N-acetylglucosaminyltransferase activity [GO:0001888]; glucuronylgalactosylproteoglycan 4-beta-N-acetylgalactosamin…	alpha-1,4-N-acetylgalactosaminyltransferase activity [GO:0035248]; glucuronyl-galactosyl-proteoglycan 4-alpha-N-acetylglucosaminyltransferase activity [GO:0001888]; glucuronylgalactosylproteoglycan 4-beta-N-acetylgalactosaminyltransferase activity [GO:0047237]; glycosaminoglycan binding [GO:0005539]; manganese ion binding [GO:0030145]	GO:0001888; GO:0005539; GO:0005654; GO:0005783; GO:0005789; GO:0005829; GO:0006044; GO:0006486; GO:0016021; GO:0019276; GO:0030145; GO:0035248; GO:0047237	SUBCELLULAR LOCATION: Endoplasmic reticulum membrane {ECO:0000250}; Single-pass type II membrane protein {ECO:0000250}.	FUNCTION: Glycosyltransferase required for the biosynthesis of heparan-sulfate and responsible for the alternating addition of beta-1-4-linked glucuronic acid (GlcA) and alpha-1-4-linked N-acetylglucosamine (GlcNAc) units to nascent heparan sulfate chains. {ECO:0000250}.
		P54254	ATX1_MOUSE	Ataxin-1 (Spinocerebellar ataxia type 1 protein homolog)	Atxn1 Sca1	791	TISSUE SPECIFICITY: Expressed in the cortex and hypothalamus (at protein level). Widely expressed. In brain, the pattern of distribution is limited to neuron populations. {ECO:0000269|PubMed:28288114, ECO:0000269|PubMed:8789437}.	adult locomotory behavior [GO:0008344]; anatomical structure development [GO:0048856]; brain development [GO:0007420]; excitatory postsynaptic potential [GO:0060079]; learning [GO:0007612]; lung alveolus development [GO:0048286]; memory [GO:0007613]; negative regulation of insulin-like growth factor receptor signaling pathway [GO:0043569]; negative regulation of phosphorylation [GO:0042326]; nega…	cytoplasm [GO:0005737]; cytosol [GO:0005829]; nuclear inclusion body [GO:0042405]; nuclear matrix [GO:0016363]; nucleolus [GO:0005730]; nucleoplasm [GO:0005654]; nucleus [GO:0005634]; postsynapse [GO:0098794]; protein-containing complex [GO:0032991]	cytoplasm [GO:0005737]; cytosol [GO:0005829]; nuclear inclusion body [GO:0042405]; nuclear matrix [GO:0016363]; nucleolus [GO:0005730]; nucleoplasm [GO:0005654]; nucleus [GO:0005634]; postsynapse [GO:0098794]; protein-containing complex [GO:0032991]; chromatin binding [GO:0003682]; DNA binding [GO:0003677]; identical protein binding [GO:0042802]; poly(G) binding [GO:0034046]; poly(U) RNA binding …	chromatin binding [GO:0003682]; DNA binding [GO:0003677]; identical protein binding [GO:0042802]; poly(G) binding [GO:0034046]; poly(U) RNA binding [GO:0008266]; protein C-terminus binding [GO:0008022]; protein self-association [GO:0043621]; RNA binding [GO:0003723]	GO:0000122; GO:0003677; GO:0003682; GO:0003723; GO:0005634; GO:0005654; GO:0005730; GO:0005737; GO:0005829; GO:0006355; GO:0007399; GO:0007420; GO:0007612; GO:0007613; GO:0008022; GO:0008266; GO:0008344; GO:0008542; GO:0016363; GO:0032991; GO:0034046; GO:0035176; GO:0042326; GO:0042405; GO:0042802; GO:0043569; GO:0043621; GO:0045892; GO:0045944; GO:0048286; GO:0048856; GO:0051168; GO:0060079; GO:…	SUBCELLULAR LOCATION: Cytoplasm {ECO:0000250|UniProtKB:P54253}. Nucleus {ECO:0000269|PubMed:9778246}. Note=Colocalizes with USP7 in the nucleus. {ECO:0000250|UniProtKB:P54253}.	FUNCTION: Chromatin-binding factor that repress Notch signaling in the absence of Notch intracellular domain by acting as a CBF1 corepressor. Binds to the HEY promoter and might assist, along with NCOR2, RBPJ-mediated repression (By similarity). May be involved in RNA metabolism (By similarity). In concert with CIC and ATXN1L, involved in brain development (PubMed:28288114). {ECO:0000250|UniProtK…
		O08585	CLCA_MOUSE	Clathrin light chain A (Lca)	Clta	235		cell cycle [GO:0007049]; cell division [GO:0051301]; clathrin coat assembly [GO:0048268]; clathrin-dependent endocytosis [GO:0072583]; intracellular protein transport [GO:0006886]	clathrin coat [GO:0030118]; clathrin-coated pit [GO:0005905]; clathrin-coated vesicle [GO:0030136]; clathrin coat of coated pit [GO:0030132]; clathrin coat of trans-Golgi network vesicle [GO:0030130]; clathrin complex [GO:0071439]; clathrin vesicle coat [GO:0030125]; cytoplasmic vesicle [GO:0031410]; glutamatergic synapse [GO:0098978]; plasma membrane [GO:0005886]; postsynaptic endocytic zone [GO…	clathrin coat [GO:0030118]; clathrin coat of coated pit [GO:0030132]; clathrin coat of trans-Golgi network vesicle [GO:0030130]; clathrin complex [GO:0071439]; clathrin vesicle coat [GO:0030125]; clathrin-coated pit [GO:0005905]; clathrin-coated vesicle [GO:0030136]; cytoplasmic vesicle [GO:0031410]; glutamatergic synapse [GO:0098978]; plasma membrane [GO:0005886]; postsynaptic endocytic zone [GO…	clathrin heavy chain binding [GO:0032050]; GTPase binding [GO:0051020]; peptide binding [GO:0042277]; protein-containing complex binding [GO:0044877]; structural molecule activity [GO:0005198]	GO:0005198; GO:0005819; GO:0005886; GO:0005905; GO:0006886; GO:0007049; GO:0030118; GO:0030125; GO:0030130; GO:0030132; GO:0030136; GO:0030672; GO:0031410; GO:0032050; GO:0042277; GO:0044877; GO:0048268; GO:0051020; GO:0051301; GO:0071439; GO:0072583; GO:0098835; GO:0098843; GO:0098978; GO:0099631	SUBCELLULAR LOCATION: Cytoplasmic vesicle membrane; Peripheral membrane protein; Cytoplasmic side. Membrane, coated pit; Peripheral membrane protein; Cytoplasmic side. Cytoplasm, cytoskeleton, spindle {ECO:0000250|UniProtKB:P09496}. Note=Cytoplasmic face of coated pits and vesicles.In complex with TACC3 and CKAP5 (forming the TACC3/ch-TOG/clathrin complex) localized to inter-microtubule bridges i…	FUNCTION: Clathrin is the major protein of the polyhedral coat of coated pits and vesicles. Acts as component of the TACC3/ch-TOG/clathrin complex proposed to contribute to stabilization of kinetochore fibers of the mitotic spindle by acting as inter-microtubule bridge (By similarity). {ECO:0000250|UniProtKB:P09496}.
		P31938	MP2K1_MOUSE	Dual specificity mitogen-activated protein kinase kinase 1 (MAP kinase kinase 1) (MAPKK 1) (EC 2.7.12.2) (ERK activator kinase 1) (MAPK/ERK kinase 1) (MEK 1)	Map2k1 Mek1 Prkmk1	393		activation of MAPK activity [GO:0000187]; Bergmann glial cell differentiation [GO:0060020]; cell cycle arrest [GO:0007050]; cell motility [GO:0048870]; cell population proliferation [GO:0008283]; cellular senescence [GO:0090398]; cerebellar cortex formation [GO:0021697]; epithelial cell proliferation involved in lung morphogenesis [GO:0060502]; ERK1 and ERK2 cascade [GO:0070371]; face development…	axon [GO:0030424]; cell cortex [GO:0005938]; cytosol [GO:0005829]; dendrite [GO:0030425]; dendrite cytoplasm [GO:0032839]; early endosome [GO:0005769]; endoplasmic reticulum [GO:0005783]; focal adhesion [GO:0005925]; glutamatergic synapse [GO:0098978]; Golgi apparatus [GO:0005794]; late endosome [GO:0005770]; microtubule organizing center [GO:0005815]; mitochondrion [GO:0005739]; nucleus [GO:0005…	axon [GO:0030424]; cell cortex [GO:0005938]; cytosol [GO:0005829]; dendrite [GO:0030425]; dendrite cytoplasm [GO:0032839]; early endosome [GO:0005769]; endoplasmic reticulum [GO:0005783]; focal adhesion [GO:0005925]; glutamatergic synapse [GO:0098978]; Golgi apparatus [GO:0005794]; late endosome [GO:0005770]; microtubule organizing center [GO:0005815]; mitochondrion [GO:0005739]; nucleus [GO:0005…	ATP binding [GO:0005524]; MAP kinase kinase activity [GO:0004708]; MAP-kinase scaffold activity [GO:0005078]; mitogen-activated protein kinase kinase kinase binding [GO:0031435]; protein-containing complex binding [GO:0044877]; protein C-terminus binding [GO:0008022]; protein kinase binding [GO:0019901]; protein N-terminus binding [GO:0047485]; protein serine/threonine/tyrosine kinase activity [G…	GO:0000187; GO:0000278; GO:0003056; GO:0004674; GO:0004708; GO:0004712; GO:0004714; GO:0005078; GO:0005524; GO:0005634; GO:0005739; GO:0005769; GO:0005770; GO:0005783; GO:0005794; GO:0005815; GO:0005829; GO:0005886; GO:0005925; GO:0005938; GO:0006468; GO:0006979; GO:0007050; GO:0007507; GO:0008022; GO:0008283; GO:0008285; GO:0010508; GO:0010628; GO:0010629; GO:0014069; GO:0018107; GO:0019901; GO:…	SUBCELLULAR LOCATION: Cytoplasm, cytoskeleton, microtubule organizing center, centrosome {ECO:0000250|UniProtKB:Q02750}. Cytoplasm, cytoskeleton, microtubule organizing center, spindle pole body {ECO:0000250|UniProtKB:Q02750}. Cytoplasm {ECO:0000269|PubMed:10409742}. Nucleus {ECO:0000250|UniProtKB:Q02750}. Membrane {ECO:0000269|PubMed:10409742}; Peripheral membrane protein {ECO:0000269|PubMed:104…	FUNCTION: Dual specificity protein kinase which acts as an essential component of the MAP kinase signal transduction pathway. Binding of extracellular ligands such as growth factors, cytokines and hormones to their cell-surface receptors activates RAS and this initiates RAF1 activation. RAF1 then further activates the dual-specificity protein kinases MAP2K1/MEK1 and MAP2K2/MEK2. Both MAP2K1/MEK1 …
Week 2 Week 4 Week 6 + rec	1	P47743	GRM8_MOUSE	Metabotropic glutamate receptor 8 (mGluR8)	Grm8 Gprc1h Mglur8	908	TISSUE SPECIFICITY: Strongly expressed in olfactory bulb, accessory olfactory bulb, and mammillary body. Weaker expression in the retina, and in scattered cells in the cortex and hindbrain.	adenylate cyclase-inhibiting G protein-coupled glutamate receptor signaling pathway [GO:0007196]; adenylate cyclase-inhibiting G protein-coupled receptor signaling pathway [GO:0007193]; chemical synaptic transmission [GO:0007268]; detection of mechanical stimulus involved in sensory perception of pain [GO:0050966]; G protein-coupled glutamate receptor signaling pathway [GO:0007216]; regulation of…	GABA-ergic synapse [GO:0098982]; glutamatergic synapse [GO:0098978]; integral component of plasma membrane [GO:0005887]; integral component of presynaptic active zone membrane [GO:0099059]; neuronal cell body [GO:0043025]; neuron projection [GO:0043005]; presynaptic membrane [GO:0042734]	GABA-ergic synapse [GO:0098982]; glutamatergic synapse [GO:0098978]; integral component of plasma membrane [GO:0005887]; integral component of presynaptic active zone membrane [GO:0099059]; neuron projection [GO:0043005]; neuronal cell body [GO:0043025]; presynaptic membrane [GO:0042734]; adenylate cyclase inhibiting G protein-coupled glutamate receptor activity [GO:0001640]; G protein-coupled re…	adenylate cyclase inhibiting G protein-coupled glutamate receptor activity [GO:0001640]; glutamate receptor activity [GO:0008066]; G protein-coupled receptor activity [GO:0004930]; group III metabotropic glutamate receptor activity [GO:0001642]	GO:0001640; GO:0001642; GO:0004930; GO:0005887; GO:0007193; GO:0007196; GO:0007216; GO:0007268; GO:0008066; GO:0035249; GO:0042734; GO:0043005; GO:0043025; GO:0046928; GO:0050966; GO:0051966; GO:0098978; GO:0098982; GO:0099059; GO:2000300	SUBCELLULAR LOCATION: Cell membrane; Multi-pass membrane protein.	FUNCTION: G-protein coupled receptor for glutamate. Ligand binding causes a conformation change that triggers signaling via guanine nucleotide-binding proteins (G proteins) and modulates the activity of down-stream effectors. Signaling inhibits adenylate cyclase activity.
Week 2 Week 6 Week 6 + rec	1	Q9JKF6	NECT1_MOUSE	Nectin-1 (Herpes virus entry mediator C) (Herpesvirus entry mediator C) (HveC) (Nectin cell adhesion molecule 1) (Poliovirus receptor-related protein 1) (CD antigen CD111)	Nectin1 Hvec Prr1 Pvrl1	515		axon guidance [GO:0007411]; camera-type eye morphogenesis [GO:0048593]; cell-cell adhesion [GO:0098609]; desmosome organization [GO:0002934]; enamel mineralization [GO:0070166]; heterophilic cell-cell adhesion via plasma membrane cell adhesion molecules [GO:0007157]; homophilic cell adhesion via plasma membrane adhesion molecules [GO:0007156]; iron ion transport [GO:0006826]; lens morphogenesis i…	adherens junction [GO:0005912]; apical junction complex [GO:0043296]; axon [GO:0030424]; cell-cell contact zone [GO:0044291]; dendrite [GO:0030425]; growth cone membrane [GO:0032584]; hippocampal mossy fiber to CA3 synapse [GO:0098686]; integral component of membrane [GO:0016021]; integral component of presynaptic active zone membrane [GO:0099059]; intracellular membrane-bounded organelle [GO:004…	adherens junction [GO:0005912]; apical junction complex [GO:0043296]; axon [GO:0030424]; cell-cell contact zone [GO:0044291]; dendrite [GO:0030425]; growth cone membrane [GO:0032584]; hippocampal mossy fiber to CA3 synapse [GO:0098686]; integral component of membrane [GO:0016021]; integral component of presynaptic active zone membrane [GO:0099059]; intracellular membrane-bounded organelle [GO:004…	carbohydrate binding [GO:0030246]; cell adhesion molecule binding [GO:0050839]; identical protein binding [GO:0042802]; protein-containing complex binding [GO:0044877]; protein homodimerization activity [GO:0042803]; signaling receptor activity [GO:0038023]; virion binding [GO:0046790]	GO:0002089; GO:0002934; GO:0005886; GO:0005912; GO:0006826; GO:0007156; GO:0007157; GO:0007411; GO:0016021; GO:0019062; GO:0030246; GO:0030424; GO:0030425; GO:0032584; GO:0038023; GO:0042802; GO:0042803; GO:0043005; GO:0043231; GO:0043296; GO:0044291; GO:0044877; GO:0045202; GO:0046718; GO:0046790; GO:0048593; GO:0050839; GO:0051963; GO:0060041; GO:0070166; GO:0098609; GO:0098686; GO:0099059; GO:…	SUBCELLULAR LOCATION: Cell membrane {ECO:0000269|PubMed:11827984}; Single-pass type I membrane protein {ECO:0000269|PubMed:11827984}. Cell junction, synapse, presynaptic cell membrane {ECO:0000269|PubMed:11827984}.	FUNCTION: Involved in cell adhesion and synaptogegesis. Has some neurite outgrowth-promoting activity. Receptor for alphaherpesvirus (HSV-1, HSV-2 and pseudorabies virus) entry into cells. {ECO:0000269|PubMed:11827984, ECO:0000269|PubMed:22955284}.
Week 4 Week 6 Week 6 + rec	36	Q8BM13	NOE2_MOUSE	Noelin-2 (Olfactomedin-2)	Olfm2	448	TISSUE SPECIFICITY: Expressed in the brain (at protein level) (PubMed:22632720). In the developing eye, first detected at 12 dpc in the retinal pigmented epithelium and preferentially expressed in differentiating retinal ganglion cells between 15 and 18 dpc (PubMed:21228389). In the brain, expression is detected mainly in the olfactory bulb, cortex, piriform cortex, olfactory trabeculae, and infe…	locomotory behavior [GO:0007626]; positive regulation of smooth muscle cell differentiation [GO:0051152]; protein secretion [GO:0009306]; regulation of vascular associated smooth muscle cell dedifferentiation [GO:1905174]; visual perception [GO:0007601]	AMPA glutamate receptor complex [GO:0032281]; cytoplasm [GO:0005737]; extracellular region [GO:0005576]; extrinsic component of synaptic membrane [GO:0099243]; glutamatergic synapse [GO:0098978]; nucleoplasm [GO:0005654]; nucleus [GO:0005634]; synaptic membrane [GO:0097060]	AMPA glutamate receptor complex [GO:0032281]; cytoplasm [GO:0005737]; extracellular region [GO:0005576]; extrinsic component of synaptic membrane [GO:0099243]; glutamatergic synapse [GO:0098978]; nucleoplasm [GO:0005654]; nucleus [GO:0005634]; synaptic membrane [GO:0097060]; locomotory behavior [GO:0007626]; positive regulation of smooth muscle cell differentiation [GO:0051152]; protein secretion…		GO:0005576; GO:0005634; GO:0005654; GO:0005737; GO:0007601; GO:0007626; GO:0009306; GO:0032281; GO:0051152; GO:0097060; GO:0098978; GO:0099243; GO:1905174	SUBCELLULAR LOCATION: Secreted {ECO:0000250|UniProtKB:O95897}. Cell junction, synapse {ECO:0000269|PubMed:25218043, ECO:0000305|PubMed:22632720}. Membrane {ECO:0000269|PubMed:25218043}. Nucleus {ECO:0000250|UniProtKB:O95897}. Cytoplasm {ECO:0000250|UniProtKB:O95897}. Note=Nuclear localization is induced by TGF-beta. {ECO:0000250|UniProtKB:O95897}.	FUNCTION: Involved in transforming growth factor beta (TGF-beta)-induced smooth muscle differentiation (By similarity). TGF-beta induces expression and nuclear translocation of OLFM2 where it binds to SRF, causing its dissociation from the transcriptional repressor HEY2/HERP1 and facilitating binding of SRF to target genes (By similarity). Plays a role in AMPAR complex organization (PubMed:252180…
		O88998	NOE1_MOUSE	Noelin (Neuronal olfactomedin-related ER localized protein) (Olfactomedin-1) (Pancortin)	Olfm1 Noe1 Noel Noel1	485	TISSUE SPECIFICITY: Expressed in the brain cortex, olfactory bulb and vomeronasal neuroepithelium (at protein level) (PubMed:9473566, PubMed:26107991, PubMed:22923615, PubMed:22632720). Detected in brain cortex, hippocampus, dorsal root ganglion and olfactory bulb (PubMed:9473566, PubMed:22923615). {ECO:0000269|PubMed:22632720, ECO:0000269|PubMed:22923615, ECO:0000269|PubMed:26107991, ECO:0000269…	atrioventricular valve formation [GO:0003190]; cardiac epithelial to mesenchymal transition [GO:0060317]; negative regulation of amyloid-beta formation [GO:1902430]; negative regulation of gene expression [GO:0010629]; negative regulation of neuron migration [GO:2001223]; nervous system development [GO:0007399]; neuronal signal transduction [GO:0023041]; positive regulation of apoptotic process […	AMPA glutamate receptor complex [GO:0032281]; axon [GO:0030424]; axonal growth cone [GO:0044295]; endoplasmic reticulum [GO:0005783]; extracellular space [GO:0005615]; extrinsic component of synaptic membrane [GO:0099243]; glutamatergic synapse [GO:0098978]; neuronal cell body [GO:0043025]; perikaryon [GO:0043204]; synaptic membrane [GO:0097060]	AMPA glutamate receptor complex [GO:0032281]; axon [GO:0030424]; axonal growth cone [GO:0044295]; endoplasmic reticulum [GO:0005783]; extracellular space [GO:0005615]; extrinsic component of synaptic membrane [GO:0099243]; glutamatergic synapse [GO:0098978]; neuronal cell body [GO:0043025]; perikaryon [GO:0043204]; synaptic membrane [GO:0097060]; amyloid-beta binding [GO:0001540]; identical prote…	amyloid-beta binding [GO:0001540]; identical protein binding [GO:0042802]	GO:0001540; GO:0003190; GO:0005615; GO:0005783; GO:0007399; GO:0010628; GO:0010629; GO:0010718; GO:0023041; GO:0030424; GO:0030516; GO:0032281; GO:0042802; GO:0043025; GO:0043065; GO:0043204; GO:0044295; GO:0060317; GO:0097060; GO:0098978; GO:0099243; GO:1902003; GO:1902430; GO:2001223	SUBCELLULAR LOCATION: Secreted {ECO:0000269|PubMed:22923615, ECO:0000305|PubMed:22632720}. Cell junction, synapse {ECO:0000305|PubMed:22632720}. Endoplasmic reticulum {ECO:0000269|PubMed:22923615}. Cell projection, axon {ECO:0000269|PubMed:22923615, ECO:0000269|PubMed:26107991}. Perikaryon {ECO:0000269|PubMed:22923615}.; SUBCELLULAR LOCATION: [Isoform 1]: Endoplasmic reticulum {ECO:0000269|PubMed…	FUNCTION: Contributes to the regulation of axonal growth in the embryonic and adult central nervous system by inhibiting interactions between RTN4R and LINGO1. Inhibits RTN4R-mediated axon growth cone collapse (PubMed:22923615). May play an important role in regulating the production of neural crest cells by the neural tube (By similarity). May be required for normal responses to olfactory stimul…
		O88910	MPP3_MOUSE	MAGUK p55 subfamily member 3 (Discs large homolog 3) (Protein MPP3)	Mpp3 Dlgh3	568	TISSUE SPECIFICITY: Expressed in brain, skeletal muscle, testis, kidney, and lung.			PDZ domain binding [GO:0030165]	PDZ domain binding [GO:0030165]	GO:0030165
		Q8BJU2	TSN9_MOUSE	Tetraspanin-9 (Tspan-9) (Tetraspan NET-5)	Tspan9 Net5	239	TISSUE SPECIFICITY: Strongly expressed in megakaryocytes, platelets and lung. Weakly expressed in bone marrow, brain and kidney (at protein level). {ECO:0000269|PubMed:18795891}.		integral component of plasma membrane [GO:0005887]; membrane [GO:0016020]; plasma membrane [GO:0005886]; tetraspanin-enriched microdomain [GO:0097197]	integral component of plasma membrane [GO:0005887]; membrane [GO:0016020]; plasma membrane [GO:0005886]; tetraspanin-enriched microdomain [GO:0097197]		GO:0005886; GO:0005887; GO:0016020; GO:0097197	SUBCELLULAR LOCATION: Membrane {ECO:0000305|PubMed:18795891}; Multi-pass membrane protein {ECO:0000305|PubMed:18795891}. Note=Colocalizes with GP6 in tetraspanin microdomains on the platelet surface.
		Q9R1V7	ADA23_MOUSE	Disintegrin and metalloproteinase domain-containing protein 23 (ADAM 23) (Metalloproteinase-like, disintegrin-like, and cysteine-rich protein 3) (MDC-3)	Adam23 Mdc3	829	TISSUE SPECIFICITY: Brain specific. {ECO:0000269|PubMed:10433968}.	cell adhesion [GO:0007155]; cellular response to leukemia inhibitory factor [GO:1990830]	extracellular region [GO:0005576]; glutamatergic synapse [GO:0098978]; integral component of presynaptic membrane [GO:0099056]	extracellular region [GO:0005576]; glutamatergic synapse [GO:0098978]; integral component of presynaptic membrane [GO:0099056]; metalloendopeptidase activity [GO:0004222]; cell adhesion [GO:0007155]; cellular response to leukemia inhibitory factor [GO:1990830]	metalloendopeptidase activity [GO:0004222]	GO:0004222; GO:0005576; GO:0007155; GO:0098978; GO:0099056; GO:1990830	SUBCELLULAR LOCATION: Cell membrane {ECO:0000305}; Single-pass type I membrane protein {ECO:0000305}.; SUBCELLULAR LOCATION: [Isoform Gamma]: Secreted.	FUNCTION: May play a role in cell-cell and cell-matrix interactions. This is a non-catalytic metalloprotease-like protein (By similarity). {ECO:0000250}.
		P08553	NFM_MOUSE	Neurofilament medium polypeptide (NF-M) (160 kDa neurofilament protein) (Neurofilament 3) (Neurofilament triplet M protein)	Nefm Nef3 Nfm	848	TISSUE SPECIFICITY: Expressed in the sciatic nerve (at protein level). {ECO:0000269|PubMed:22723690}.	axo-dendritic transport [GO:0008088]; intermediate filament bundle assembly [GO:0045110]; intermediate filament cytoskeleton organization [GO:0045104]; intermediate filament polymerization or depolymerization [GO:0045105]; microtubule cytoskeleton organization [GO:0000226]; neurofilament bundle assembly [GO:0033693]; neurofilament cytoskeleton organization [GO:0060052]; regulation of axon diamete…	axon [GO:0030424]; cytoskeleton [GO:0005856]; intermediate filament [GO:0005882]; myelin sheath [GO:0043209]; neurofilament [GO:0005883]; neuromuscular junction [GO:0031594]; neuron projection [GO:0043005]; perikaryon [GO:0043204]; postsynaptic density [GO:0014069]; postsynaptic intermediate filament cytoskeleton [GO:0099160]; presynaptic intermediate filament cytoskeleton [GO:0099182]	axon [GO:0030424]; cytoskeleton [GO:0005856]; intermediate filament [GO:0005882]; myelin sheath [GO:0043209]; neurofilament [GO:0005883]; neuromuscular junction [GO:0031594]; neuron projection [GO:0043005]; perikaryon [GO:0043204]; postsynaptic density [GO:0014069]; postsynaptic intermediate filament cytoskeleton [GO:0099160]; presynaptic intermediate filament cytoskeleton [GO:0099182]; protein-c…	protein-containing complex binding [GO:0044877]; signaling receptor binding [GO:0005102]; structural molecule activity [GO:0005198]; toxic substance binding [GO:0015643]	GO:0000226; GO:0005102; GO:0005198; GO:0005856; GO:0005882; GO:0005883; GO:0008088; GO:0014069; GO:0015643; GO:0030424; GO:0031133; GO:0031594; GO:0033693; GO:0043005; GO:0043204; GO:0043209; GO:0044877; GO:0045104; GO:0045105; GO:0045110; GO:0060052; GO:0099160; GO:0099182	SUBCELLULAR LOCATION: Cytoplasm, cytoskeleton {ECO:0000269|PubMed:22723690}. Cell projection, axon {ECO:0000269|PubMed:22723690}.	FUNCTION: Neurofilaments usually contain three intermediate filament proteins: NEFL, NEFM, and NEFH which are involved in the maintenance of neuronal caliber. May additionally cooperate with the neuronal intermediate filament proteins PRPH and INA to form neuronal filamentous networks (PubMed:22723690). {ECO:0000269|PubMed:22723690}.
		O70451	MOT2_MOUSE	Monocarboxylate transporter 2 (MCT 2) (Solute carrier family 16 member 7)	Slc16a7 Mct2	484	TISSUE SPECIFICITY: Detected in testis and in spermatozoa (at protein level). {ECO:0000269|PubMed:21792931}.	lactate transmembrane transport [GO:0035873]; monocarboxylic acid transport [GO:0015718]; plasma membrane lactate transport [GO:0035879]; pyruvate transmembrane transport [GO:1901475]	cytoplasm [GO:0005737]; glutamatergic synapse [GO:0098978]; hippocampal mossy fiber to CA3 synapse [GO:0098686]; integral component of membrane [GO:0016021]; integral component of plasma membrane [GO:0005887]; integral component of postsynaptic density membrane [GO:0099061]; nucleoplasm [GO:0005654]; parallel fiber to Purkinje cell synapse [GO:0098688]; plasma membrane [GO:0005886]; Schaffer coll…	cytoplasm [GO:0005737]; glutamatergic synapse [GO:0098978]; hippocampal mossy fiber to CA3 synapse [GO:0098686]; integral component of membrane [GO:0016021]; integral component of plasma membrane [GO:0005887]; integral component of postsynaptic density membrane [GO:0099061]; nucleoplasm [GO:0005654]; parallel fiber to Purkinje cell synapse [GO:0098688]; plasma membrane [GO:0005886]; Schaffer coll…	lactate transmembrane transporter activity [GO:0015129]; monocarboxylic acid transmembrane transporter activity [GO:0008028]; pyruvate transmembrane transporter activity [GO:0050833]; symporter activity [GO:0015293]	GO:0005654; GO:0005737; GO:0005886; GO:0005887; GO:0008028; GO:0015129; GO:0015293; GO:0015718; GO:0016021; GO:0035873; GO:0035879; GO:0050833; GO:0098685; GO:0098686; GO:0098688; GO:0098978; GO:0099061; GO:1901475	SUBCELLULAR LOCATION: Cell membrane {ECO:0000250}; Multi-pass membrane protein {ECO:0000250}.	FUNCTION: Proton-coupled monocarboxylate transporter. Catalyzes the rapid transport across the plasma membrane of many monocarboxylates such as lactate, pyruvate, branched-chain oxo acids derived from leucine, valine and isoleucine, and the ketone bodies acetoacetate, beta-hydroxybutyrate and acetate. Functions as high-affinity pyruvate transporter. {ECO:0000269|PubMed:21792931}.
		Q5DTL9	S4A10_MOUSE	Sodium-driven chloride bicarbonate exchanger (Solute carrier family 4 member 10)	Slc4a10 Kiaa4136 Ncbe	1118	TISSUE SPECIFICITY: In the brain, detected in cerebral cortex, subcortex, cerebellum, hippocampus and medulla (at protein level) (PubMed:20541593, PubMed:18061361, PubMed:21439947, PubMed:24905082). In the cerebrum, expressed at high levels throughout the cortex, at lower levels in striatum and not detectable in the corpus callosum (at protein level) (PubMed:20541593). In the cerebellum, detected…	bicarbonate transport [GO:0015701]; brain morphogenesis [GO:0048854]; ion homeostasis [GO:0050801]; locomotory exploration behavior [GO:0035641]; multicellular organism growth [GO:0035264]; post-embryonic development [GO:0009791]; protein glycosylation [GO:0006486]; proton transmembrane transport [GO:1902600]; pyramidal neuron development [GO:0021860]; regulation of cellular pH [GO:0030641]; regu…	apical dendrite [GO:0097440]; apical plasma membrane [GO:0016324]; axon terminus [GO:0043679]; basal dendrite [GO:0097441]; basolateral plasma membrane [GO:0016323]; CA3 pyramidal cell dendrite [GO:0097442]; dendrite [GO:0030425]; integral component of plasma membrane [GO:0005887]; neuronal cell body [GO:0043025]; perikaryon [GO:0043204]; plasma membrane [GO:0005886]; postsynapse [GO:0098794]; so…	apical dendrite [GO:0097440]; apical plasma membrane [GO:0016324]; axon terminus [GO:0043679]; basal dendrite [GO:0097441]; basolateral plasma membrane [GO:0016323]; CA3 pyramidal cell dendrite [GO:0097442]; dendrite [GO:0030425]; integral component of plasma membrane [GO:0005887]; neuronal cell body [GO:0043025]; perikaryon [GO:0043204]; plasma membrane [GO:0005886]; postsynapse [GO:0098794]; so…	anion:anion antiporter activity [GO:0015301]; inorganic anion exchanger activity [GO:0005452]; sodium:bicarbonate symporter activity [GO:0008510]; transmembrane transporter activity [GO:0022857]	GO:0005452; GO:0005886; GO:0005887; GO:0006486; GO:0006885; GO:0007601; GO:0008510; GO:0009416; GO:0009791; GO:0015301; GO:0015701; GO:0016323; GO:0016324; GO:0021860; GO:0022857; GO:0030425; GO:0030641; GO:0035264; GO:0035641; GO:0036477; GO:0043025; GO:0043204; GO:0043679; GO:0045202; GO:0048172; GO:0048854; GO:0050801; GO:0051453; GO:0055085; GO:0097440; GO:0097441; GO:0097442; GO:0098794; GO:…	SUBCELLULAR LOCATION: Basolateral cell membrane {ECO:0000269|PubMed:14592810, ECO:0000269|PubMed:18061361, ECO:0000269|PubMed:18165320, ECO:0000269|PubMed:20541593}; Multi-pass membrane protein {ECO:0000255}. Apical cell membrane {ECO:0000250|UniProtKB:Q80ZA5}; Multi-pass membrane protein {ECO:0000255}. Cell projection, dendrite {ECO:0000269|PubMed:18165320, ECO:0000269|PubMed:23056253, ECO:00002…	FUNCTION: Sodium/bicarbonate cotransporter which plays an important role in regulating intracellular pH (PubMed:10993873, PubMed:20566632). Has been shown to act as a sodium/bicarbonate cotransporter in exchange for intracellular chloride (PubMed:10993873, PubMed:20566632). Has also been shown to act as a sodium/biocarbonate cotransporter which is not responsible for net efflux of chloride, with …
		Q8VDN2	AT1A1_MOUSE	Sodium/potassium-transporting ATPase subunit alpha-1 (Na(+)/K(+) ATPase alpha-1 subunit) (EC 7.2.2.13) (Sodium pump subunit alpha-1)	Atp1a1	1023		cellular potassium ion homeostasis [GO:0030007]; cellular response to mechanical stimulus [GO:0071260]; cellular response to steroid hormone stimulus [GO:0071383]; cellular sodium ion homeostasis [GO:0006883]; membrane hyperpolarization [GO:0060081]; membrane repolarization [GO:0086009]; negative regulation of glucocorticoid biosynthetic process [GO:0031947]; negative regulation of heart contract…	apical plasma membrane [GO:0016324]; basolateral plasma membrane [GO:0016323]; caveola [GO:0005901]; endoplasmic reticulum [GO:0005783]; endosome [GO:0005768]; Golgi apparatus [GO:0005794]; integral component of membrane [GO:0016021]; intercalated disc [GO:0014704]; lateral plasma membrane [GO:0016328]; membrane [GO:0016020]; membrane raft [GO:0045121]; myelin sheath [GO:0043209]; organelle membr…	apical plasma membrane [GO:0016324]; basolateral plasma membrane [GO:0016323]; caveola [GO:0005901]; endoplasmic reticulum [GO:0005783]; endosome [GO:0005768]; Golgi apparatus [GO:0005794]; integral component of membrane [GO:0016021]; intercalated disc [GO:0014704]; lateral plasma membrane [GO:0016328]; membrane [GO:0016020]; membrane raft [GO:0045121]; myelin sheath [GO:0043209]; organelle membr…	ADP binding [GO:0043531]; ankyrin binding [GO:0030506]; ATP binding [GO:0005524]; chaperone binding [GO:0051087]; phosphatase activity [GO:0016791]; phosphatidylinositol 3-kinase binding [GO:0043548]; potassium ion binding [GO:0030955]; protein domain specific binding [GO:0019904]; protein heterodimerization activity [GO:0046982]; protein kinase binding [GO:0019901]; P-type sodium:potassium-excha…	GO:0002026; GO:0002028; GO:0005391; GO:0005524; GO:0005768; GO:0005783; GO:0005794; GO:0005886; GO:0005890; GO:0005901; GO:0006813; GO:0006814; GO:0006883; GO:0008217; GO:0014069; GO:0014704; GO:0016020; GO:0016021; GO:0016323; GO:0016324; GO:0016328; GO:0016791; GO:0019901; GO:0019904; GO:0030007; GO:0030315; GO:0030506; GO:0030955; GO:0031090; GO:0031402; GO:0031947; GO:0032991; GO:0036126; GO:…	SUBCELLULAR LOCATION: Basolateral cell membrane {ECO:0000250|UniProtKB:P06685}; Multi-pass membrane protein {ECO:0000255}. Cell membrane, sarcolemma {ECO:0000250|UniProtKB:P05023}; Multi-pass membrane protein {ECO:0000255}. Cell projection, axon {ECO:0000250|UniProtKB:P06685}. Melanosome {ECO:0000250|UniProtKB:P05023}.	FUNCTION: This is the catalytic component of the active enzyme, which catalyzes the hydrolysis of ATP coupled with the exchange of sodium and potassium ions across the plasma membrane. This action creates the electrochemical gradient of sodium and potassium ions, providing the energy for active transport of various nutrients. {ECO:0000250|UniProtKB:P05023}.
		P47708	RP3A_MOUSE	Rabphilin-3A (Exophilin-1)	Rph3a	681	TISSUE SPECIFICITY: Specifically expressed in brain.	dendritic spine organization [GO:0097061]; intracellular protein transport [GO:0006886]; regulation of NMDA receptor activity [GO:2000310]; spontaneous neurotransmitter secretion [GO:0061669]	cholinergic synapse [GO:0098981]; cytosol [GO:0005829]; dendritic spine [GO:0043197]; extrinsic component of membrane [GO:0019898]; extrinsic component of synaptic vesicle membrane [GO:0098850]; neuromuscular junction [GO:0031594]; neuron projection [GO:0043005]; postsynaptic membrane [GO:0045211]; protein-containing complex [GO:0032991]; secretory granule [GO:0030141]; synapse [GO:0045202]; syna…	cholinergic synapse [GO:0098981]; cytosol [GO:0005829]; dendritic spine [GO:0043197]; extrinsic component of membrane [GO:0019898]; extrinsic component of synaptic vesicle membrane [GO:0098850]; neuromuscular junction [GO:0031594]; neuron projection [GO:0043005]; postsynaptic membrane [GO:0045211]; protein-containing complex [GO:0032991]; secretory granule [GO:0030141]; synapse [GO:0045202]; syna…	calcium-dependent phospholipid binding [GO:0005544]; calcium ion binding [GO:0005509]; inositol 1,4,5 trisphosphate binding [GO:0070679]; phosphate ion binding [GO:0042301]; phosphatidylinositol-4,5-bisphosphate binding [GO:0005546]; protein-containing complex binding [GO:0044877]; selenium binding [GO:0008430]; small GTPase binding [GO:0031267]; zinc ion binding [GO:0008270]	GO:0005509; GO:0005544; GO:0005546; GO:0005829; GO:0006886; GO:0008021; GO:0008270; GO:0008430; GO:0019898; GO:0030141; GO:0030672; GO:0031267; GO:0031594; GO:0032991; GO:0042301; GO:0043005; GO:0043197; GO:0044877; GO:0045202; GO:0045211; GO:0061669; GO:0070679; GO:0097061; GO:0098850; GO:0098981; GO:2000310	SUBCELLULAR LOCATION: Cytoplasmic vesicle, secretory vesicle, synaptic vesicle membrane {ECO:0000250|UniProtKB:P47709}. Cell projection, dendritic spine {ECO:0000250|UniProtKB:P47709}. Cell junction, synapse, postsynaptic cell membrane {ECO:0000250|UniProtKB:P47709}. Membrane {ECO:0000250|UniProtKB:P47709}; Peripheral membrane protein {ECO:0000250|UniProtKB:P47709}.	FUNCTION: Plays an essential role in docking and fusion steps of regulated exocytosis (By similarity). At the presynaptic level, RPH3A is recruited by RAB3A to the synaptic vesicle membrane in a GTP-dependent manner where it modulates synaptic vesicle trafficking and calcium-triggered neurotransmitter release (By similarity). In the post-synaptic compartment, forms a ternary complex with GRIN2A a…
		P06151	LDHA_MOUSE	L-lactate dehydrogenase A chain (LDH-A) (EC 1.1.1.27) (LDH muscle subunit) (LDH-M)	Ldha Ldh-1 Ldh1	332		cellular response to extracellular stimulus [GO:0031668]; glucose catabolic process to lactate via pyruvate [GO:0019661]; lactate biosynthetic process from pyruvate [GO:0019244]	cytosol [GO:0005829]; mitochondrion [GO:0005739]; sperm fibrous sheath [GO:0035686]	cytosol [GO:0005829]; mitochondrion [GO:0005739]; sperm fibrous sheath [GO:0035686]; identical protein binding [GO:0042802]; L-lactate dehydrogenase activity [GO:0004459]; lactate dehydrogenase activity [GO:0004457]; cellular response to extracellular stimulus [GO:0031668]; glucose catabolic process to lactate via pyruvate [GO:0019661]; lactate biosynthetic process from pyruvate [GO:0019244]	identical protein binding [GO:0042802]; lactate dehydrogenase activity [GO:0004457]; L-lactate dehydrogenase activity [GO:0004459]	GO:0004457; GO:0004459; GO:0005739; GO:0005829; GO:0019244; GO:0019661; GO:0031668; GO:0035686; GO:0042802	SUBCELLULAR LOCATION: Cytoplasm.		PATHWAY: Fermentation; pyruvate fermentation to lactate; (S)-lactate from pyruvate: step 1/1.
		E9Q634	MYO1E_MOUSE	Unconventional myosin-Ie (Unconventional myosin 1E)	Myo1e Myr3	1107	TISSUE SPECIFICITY: Detected in kidney glomeruli (at protein level). Detected in utricle. {ECO:0000269|PubMed:12486594, ECO:0000269|PubMed:19005011}.	actin filament organization [GO:0007015]; endocytosis [GO:0006897]; glomerular basement membrane development [GO:0032836]; glomerular filtration [GO:0003094]; glomerular visceral epithelial cell development [GO:0072015]; hemopoiesis [GO:0030097]; in utero embryonic development [GO:0001701]; kidney development [GO:0001822]; nitrogen compound metabolic process [GO:0006807]; platelet-derived growth …	actin cytoskeleton [GO:0015629]; adherens junction [GO:0005912]; brush border [GO:0005903]; clathrin-coated endocytic vesicle [GO:0045334]; cuticular plate [GO:0032437]; cytoplasm [GO:0005737]; cytoskeleton [GO:0005856]; microvillus [GO:0005902]; myosin complex [GO:0016459]; plasma membrane [GO:0005886]; protein-containing complex [GO:0032991]; vesicle [GO:0031982]	actin cytoskeleton [GO:0015629]; adherens junction [GO:0005912]; brush border [GO:0005903]; clathrin-coated endocytic vesicle [GO:0045334]; cuticular plate [GO:0032437]; cytoplasm [GO:0005737]; cytoskeleton [GO:0005856]; microvillus [GO:0005902]; myosin complex [GO:0016459]; plasma membrane [GO:0005886]; protein-containing complex [GO:0032991]; vesicle [GO:0031982]; actin filament binding [GO:005…	actin-dependent ATPase activity [GO:0030898]; actin filament binding [GO:0051015]; ATPase activity [GO:0016887]; ATP binding [GO:0005524]; calmodulin binding [GO:0005516]; microfilament motor activity [GO:0000146]; phosphatidylinositol binding [GO:0035091]; protein-containing complex binding [GO:0044877]	GO:0000146; GO:0001570; GO:0001701; GO:0001822; GO:0003094; GO:0005516; GO:0005524; GO:0005737; GO:0005856; GO:0005886; GO:0005902; GO:0005903; GO:0005912; GO:0006807; GO:0006897; GO:0007015; GO:0015629; GO:0016459; GO:0016887; GO:0030050; GO:0030097; GO:0030898; GO:0031982; GO:0032437; GO:0032836; GO:0032991; GO:0035091; GO:0035166; GO:0044877; GO:0045334; GO:0048008; GO:0051015; GO:0072015	SUBCELLULAR LOCATION: Cytoplasm {ECO:0000269|PubMed:19005011}. Cell junction {ECO:0000269|PubMed:19005011}. Cytoplasmic vesicle {ECO:0000305|PubMed:19005011}. Cytoplasmic vesicle, clathrin-coated vesicle {ECO:0000269|PubMed:19005011}. Cytoplasm, cytoskeleton {ECO:0000269|PubMed:19005011}. Note=In podocytes, it localizes close to and is associated with the cytoplasmic membrane, with enrichment at …	FUNCTION: Myosins are actin-based motor molecules with ATPase activity. Unconventional myosins serve in intracellular movements. Their highly divergent tails bind to membranous compartments, which are then moved relative to actin filaments. Binds to membranes containing anionic phospholipids via its tail domain (By similarity). Required for normal morphology of the glomerular basement membrane, n…
		Q920E5	FPPS_MOUSE	Farnesyl pyrophosphate synthase (FPP synthase) (FPS) (EC 2.5.1.10) ((2E,6E)-farnesyl diphosphate synthase) (Cholesterol-regulated 39 kDa protein) (CR 39) (Dimethylallyltranstransferase) (EC 2.5.1.1) (Farnesyl diphosphate synthase) (Geranyltranstransferase)	Fdps	353		cholesterol biosynthetic process [GO:0006695]; farnesyl diphosphate biosynthetic process [GO:0045337]; geranyl diphosphate biosynthetic process [GO:0033384]; isoprenoid biosynthetic process [GO:0008299]; positive regulation of cell growth involved in cardiac muscle cell development [GO:0061051]; positive regulation of cholesterol biosynthetic process [GO:0045542]	cytoplasm [GO:0005737]; cytosol [GO:0005829]; mitochondrial matrix [GO:0005759]; mitochondrion [GO:0005739]; nucleoplasm [GO:0005654]; peroxisome [GO:0005777]	cytoplasm [GO:0005737]; cytosol [GO:0005829]; mitochondrial matrix [GO:0005759]; mitochondrion [GO:0005739]; nucleoplasm [GO:0005654]; peroxisome [GO:0005777]; dimethylallyltranstransferase activity [GO:0004161]; geranyltranstransferase activity [GO:0004337]; metal ion binding [GO:0046872]; cholesterol biosynthetic process [GO:0006695]; farnesyl diphosphate biosynthetic process [GO:0045337]; gera…	dimethylallyltranstransferase activity [GO:0004161]; geranyltranstransferase activity [GO:0004337]; metal ion binding [GO:0046872]	GO:0004161; GO:0004337; GO:0005654; GO:0005737; GO:0005739; GO:0005759; GO:0005777; GO:0005829; GO:0006695; GO:0008299; GO:0033384; GO:0045337; GO:0045542; GO:0046872; GO:0061051	SUBCELLULAR LOCATION: Cytoplasm {ECO:0000250}.	FUNCTION: Key enzyme in isoprenoid biosynthesis which catalyzes the formation of farnesyl diphosphate (FPP), a precursor for several classes of essential metabolites including sterols, dolichols, carotenoids, and ubiquinones. FPP also serves as substrate for protein farnesylation and geranylgeranylation. Catalyzes the sequential condensation of isopentenyl pyrophosphate with the allylic pyrophosp…	PATHWAY: Isoprenoid biosynthesis; farnesyl diphosphate biosynthesis; farnesyl diphosphate from geranyl diphosphate and isopentenyl diphosphate: step 1/1.; PATHWAY: Isoprenoid biosynthesis; geranyl diphosphate biosynthesis; geranyl diphosphate from dimethylallyl diphosphate and isopentenyl diphosphate: step 1/1.
		Q8C0P5	COR2A_MOUSE	Coronin-2A	Coro2a	524			brush border [GO:0005903]; transcription repressor complex [GO:0017053]	brush border [GO:0005903]; transcription repressor complex [GO:0017053]; actin binding [GO:0003779]; actin filament binding [GO:0051015]	actin binding [GO:0003779]; actin filament binding [GO:0051015]	GO:0003779; GO:0005903; GO:0017053; GO:0051015
		G5E829	AT2B1_MOUSE	Plasma membrane calcium-transporting ATPase 1 (EC 7.2.2.10) (Plasma membrane calcium ATPase isoform 1) (PMCA1) (Plasma membrane calcium pump isoform 1)	Atp2b1	1220	TISSUE SPECIFICITY: Expressed in the retina, with strongest expression in the outer plexiform layer and lower expression levels in the inner nuclear layer and the inner plexiform layer (PubMed:12209837). Specifically expressed in the following retinal cell types: photoreceptor cells, cone bipolar cells and horizontal cells (PubMed:12209837). Expressed in osteoclasts (at protein level) (PubMed:232…	aging [GO:0007568]; brain development [GO:0007420]; calcium ion export [GO:1901660]; calcium ion export across plasma membrane [GO:1990034]; calcium ion transport [GO:0006816]; cellular calcium ion homeostasis [GO:0006874]; cellular response to corticosterone stimulus [GO:0071386]; cellular response to vitamin D [GO:0071305]; negative regulation of cytokine production [GO:0001818]; negative regul…	apical part of cell [GO:0045177]; apical plasma membrane [GO:0016324]; basolateral plasma membrane [GO:0016323]; cytoplasmic side of plasma membrane [GO:0009898]; dendrite membrane [GO:0032590]; dendritic spine membrane [GO:0032591]; GABA-ergic synapse [GO:0098982]; glutamatergic synapse [GO:0098978]; immunological synapse [GO:0001772]; integral component of plasma membrane [GO:0005887]; integral…	apical part of cell [GO:0045177]; apical plasma membrane [GO:0016324]; basolateral plasma membrane [GO:0016323]; cytoplasmic side of plasma membrane [GO:0009898]; dendrite membrane [GO:0032590]; dendritic spine membrane [GO:0032591]; GABA-ergic synapse [GO:0098982]; glutamatergic synapse [GO:0098978]; immunological synapse [GO:0001772]; integral component of plasma membrane [GO:0005887]; integral…	ATPase activity [GO:0016887]; ATPase-coupled cation transmembrane transporter activity [GO:0019829]; ATP binding [GO:0005524]; calcium ion transmembrane transporter activity [GO:0015085]; calmodulin binding [GO:0005516]; metal ion binding [GO:0046872]; PDZ domain binding [GO:0030165]; P-type calcium transporter activity [GO:0005388]; P-type calcium transporter activity involved in regulation of p…	GO:0001772; GO:0001818; GO:0003056; GO:0003407; GO:0005388; GO:0005516; GO:0005524; GO:0005654; GO:0005886; GO:0005887; GO:0006816; GO:0006874; GO:0007420; GO:0007568; GO:0008217; GO:0009409; GO:0009898; GO:0015085; GO:0016323; GO:0016324; GO:0016887; GO:0019829; GO:0030165; GO:0030501; GO:0032590; GO:0032591; GO:0032809; GO:0043231; GO:0045121; GO:0045177; GO:0046872; GO:0051480; GO:0051481; GO:…	SUBCELLULAR LOCATION: Cell membrane {ECO:0000250|UniProtKB:P20020}; Multi-pass membrane protein {ECO:0000255}. Basolateral cell membrane {ECO:0000269|PubMed:23460639}. Cell junction, synapse {ECO:0000269|PubMed:12209837}. Cell junction, synapse, presynaptic cell membrane {ECO:0000269|PubMed:30862855}; Multi-pass membrane protein {ECO:0000255}. Cytoplasmic vesicle, secretory vesicle, synaptic vesi…	FUNCTION: Catalyzes the hydrolysis of ATP coupled with the transport of calcium from the cytoplasm to the extracellular space thereby maintaining intracellular calcium homeostasis (PubMed:22311909, PubMed:16956963, PubMed:28827723, PubMed:26392310, PubMed:29950683, PubMed:24805951, PubMed:23266958). Plays a role in blood pressure regulation through regulation of intracellular calcium concentratio…
		P97792	CXAR_MOUSE	Coxsackievirus and adenovirus receptor homolog (CAR) (mCAR)	Cxadr Car	365	TISSUE SPECIFICITY: Expressed in liver, kidney, heart, lung, and brain. In skeletal muscle is found at the neuromuscular junction. In cardiac muscle, isoform 1 and isoform 2 are found at intercalated disks. {ECO:0000269|PubMed:10814828, ECO:0000269|PubMed:12763576, ECO:0000269|PubMed:15533241, ECO:0000269|PubMed:9096397}.	actin cytoskeleton reorganization [GO:0031532]; AV node cell-bundle of His cell adhesion involved in cell communication [GO:0086072]; AV node cell to bundle of His cell communication [GO:0086067]; cardiac muscle fiber development [GO:0048739]; cell-cell adhesion [GO:0098609]; cell-cell junction organization [GO:0045216]; defense response to virus [GO:0051607]; epithelial structure maintenance [GO…	acrosomal vesicle [GO:0001669]; adherens junction [GO:0005912]; apicolateral plasma membrane [GO:0016327]; basolateral plasma membrane [GO:0016323]; bicellular tight junction [GO:0005923]; cell body [GO:0044297]; cell-cell junction [GO:0005911]; cell junction [GO:0030054]; cytoplasm [GO:0005737]; extracellular space [GO:0005615]; filopodium [GO:0030175]; growth cone [GO:0030426]; integral compone…	acrosomal vesicle [GO:0001669]; adherens junction [GO:0005912]; apicolateral plasma membrane [GO:0016327]; basolateral plasma membrane [GO:0016323]; bicellular tight junction [GO:0005923]; cell body [GO:0044297]; cell junction [GO:0030054]; cell-cell junction [GO:0005911]; cytoplasm [GO:0005737]; extracellular space [GO:0005615]; filopodium [GO:0030175]; growth cone [GO:0030426]; integral compone…	beta-catenin binding [GO:0008013]; cell adhesion molecule binding [GO:0050839]; cell adhesive protein binding involved in AV node cell-bundle of His cell communication [GO:0086082]; connexin binding [GO:0071253]; identical protein binding [GO:0042802]; integrin binding [GO:0005178]; PDZ domain binding [GO:0030165]; signaling receptor binding [GO:0005102]	GO:0001669; GO:0005102; GO:0005178; GO:0005615; GO:0005634; GO:0005654; GO:0005737; GO:0005886; GO:0005911; GO:0005912; GO:0005923; GO:0007005; GO:0007157; GO:0007507; GO:0008013; GO:0008354; GO:0010669; GO:0014704; GO:0016021; GO:0016323; GO:0016327; GO:0030054; GO:0030165; GO:0030175; GO:0030426; GO:0030593; GO:0031532; GO:0031594; GO:0032991; GO:0034109; GO:0042802; GO:0043005; GO:0044297; GO:…	SUBCELLULAR LOCATION: [Isoform 1]: Cell membrane {ECO:0000269|PubMed:15533241}; Single-pass type I membrane protein {ECO:0000255}. Basolateral cell membrane {ECO:0000250|UniProtKB:P78310}; Single-pass type I membrane protein {ECO:0000255}. Cell junction, tight junction {ECO:0000250|UniProtKB:P78310}. Cell junction, adherens junction {ECO:0000250|UniProtKB:P78310}. Note=In epithelial cells localiz…	FUNCTION: Component of the epithelial apical junction complex that may function as a homophilic cell adhesion molecule and is essential for tight junction integrity. Also involved in transepithelial migration of leukocytes through adhesive interactions with JAML a transmembrane protein of the plasma membrane of leukocytes. The interaction between both receptors also mediates the activation of gam…
		P58044	IDI1_MOUSE	Isopentenyl-diphosphate Delta-isomerase 1 (EC 5.3.3.2) (Isopentenyl pyrophosphate isomerase 1) (IPP isomerase 1) (IPPI1)	Idi1	227		cholesterol biosynthetic process [GO:0006695]; dimethylallyl diphosphate biosynthetic process [GO:0050992]; isopentenyl diphosphate biosynthetic process [GO:0009240]; isoprenoid biosynthetic process [GO:0008299]; response to stilbenoid [GO:0035634]	cytoplasm [GO:0005737]; mitochondrion [GO:0005739]; peroxisome [GO:0005777]	cytoplasm [GO:0005737]; mitochondrion [GO:0005739]; peroxisome [GO:0005777]; hydrolase activity [GO:0016787]; isopentenyl-diphosphate delta-isomerase activity [GO:0004452]; magnesium ion binding [GO:0000287]; manganese ion binding [GO:0030145]; cholesterol biosynthetic process [GO:0006695]; dimethylallyl diphosphate biosynthetic process [GO:0050992]; isopentenyl diphosphate biosynthetic process […	hydrolase activity [GO:0016787]; isopentenyl-diphosphate delta-isomerase activity [GO:0004452]; magnesium ion binding [GO:0000287]; manganese ion binding [GO:0030145]	GO:0000287; GO:0004452; GO:0005737; GO:0005739; GO:0005777; GO:0006695; GO:0008299; GO:0009240; GO:0016787; GO:0030145; GO:0035634; GO:0050992	SUBCELLULAR LOCATION: Peroxisome {ECO:0000250|UniProtKB:O35586}.	FUNCTION: Catalyzes the 1,3-allylic rearrangement of the homoallylic substrate isopentenyl (IPP) to its highly electrophilic allylic isomer, dimethylallyl diphosphate (DMAPP). {ECO:0000250|UniProtKB:Q13907}.	PATHWAY: Isoprenoid biosynthesis; dimethylallyl diphosphate biosynthesis; dimethylallyl diphosphate from isopentenyl diphosphate: step 1/1. {ECO:0000250|UniProtKB:Q13907}.
		P35802	GPM6A_MOUSE	Neuronal membrane glycoprotein M6-a (M6a)	Gpm6a M6a	278	TISSUE SPECIFICITY: Widely expressed in the CNS. Found especially in the granule cell layer of the cerebellum but not in the molecular layer or white matter. Expressed in the immature embryonic retina including the nerve fiber layer (NFL), inner plexiform layer (IPL), and outer plexiform layer (OPL). Weakly expressed in processes of Mueller glia cells. {ECO:0000269|PubMed:18776950}.	neural retina development [GO:0003407]; neuron migration [GO:0001764]; neuron projection development [GO:0031175]; neuron projection morphogenesis [GO:0048812]; positive regulation of filopodium assembly [GO:0051491]; regulation of synapse organization [GO:0050807]; response to bacterium [GO:0009617]; stem cell differentiation [GO:0048863]; synapse assembly [GO:0007416]	axonal growth cone [GO:0044295]; dendritic spine [GO:0043197]; filopodium [GO:0030175]; glutamatergic synapse [GO:0098978]; integral component of presynaptic active zone membrane [GO:0099059]; neuronal cell body [GO:0043025]; neuron projection [GO:0043005]; plasma membrane [GO:0005886]	axonal growth cone [GO:0044295]; dendritic spine [GO:0043197]; filopodium [GO:0030175]; glutamatergic synapse [GO:0098978]; integral component of presynaptic active zone membrane [GO:0099059]; neuron projection [GO:0043005]; neuronal cell body [GO:0043025]; plasma membrane [GO:0005886]; calcium channel activity [GO:0005262]; neural retina development [GO:0003407]; neuron migration [GO:0001764]; n…	calcium channel activity [GO:0005262]	GO:0001764; GO:0003407; GO:0005262; GO:0005886; GO:0007416; GO:0009617; GO:0030175; GO:0031175; GO:0043005; GO:0043025; GO:0043197; GO:0044295; GO:0048812; GO:0048863; GO:0050807; GO:0051491; GO:0098978; GO:0099059	SUBCELLULAR LOCATION: Cell membrane {ECO:0000269|PubMed:21714103}; Multi-pass membrane protein {ECO:0000269|PubMed:21714103}. Cell projection, axon {ECO:0000269|PubMed:21714103}. Cell projection, growth cone {ECO:0000269|PubMed:21714103}. Cell projection, dendritic spine {ECO:0000250|UniProtKB:Q812E9}. Cell projection, filopodium {ECO:0000250|UniProtKB:Q812E9}. Cell projection, neuron projection …	FUNCTION: Involved in neuronal differentiation, including differentiation and migration of neuronal stem cells. Plays a role in neuronal plasticity and is involved in neurite and filopodia outgrowth, filopodia motility and probably synapse formation. Gpm6a-induced filopodia formation involves mitogen-activated protein kinase (MAPK) and Src signaling pathways. Conflictingly, PubMed:22162747 report…
		D3Z7H4	GSG1L_MOUSE	Germ cell-specific gene 1-like protein (GSG1-like protein)	Gsg1l	322	TISSUE SPECIFICITY: Expressed in the brain, including hippocampus (at protein level). {ECO:0000269|PubMed:22632720}.	regulation of AMPA receptor activity [GO:2000311]; regulation of postsynaptic neurotransmitter receptor internalization [GO:0099149]	asymmetric synapse [GO:0032279]; glutamatergic synapse [GO:0098978]; integral component of postsynaptic density membrane [GO:0099061]; plasma membrane [GO:0005886]; postsynaptic density [GO:0014069]; Schaffer collateral - CA1 synapse [GO:0098685]	asymmetric synapse [GO:0032279]; glutamatergic synapse [GO:0098978]; integral component of postsynaptic density membrane [GO:0099061]; plasma membrane [GO:0005886]; postsynaptic density [GO:0014069]; Schaffer collateral - CA1 synapse [GO:0098685]; regulation of AMPA receptor activity [GO:2000311]; regulation of postsynaptic neurotransmitter receptor internalization [GO:0099149]		GO:0005886; GO:0014069; GO:0032279; GO:0098685; GO:0098978; GO:0099061; GO:0099149; GO:2000311	SUBCELLULAR LOCATION: Cell membrane {ECO:0000269|PubMed:22632720}; Multi-pass membrane protein {ECO:0000269|PubMed:22632720}. Cell junction, synapse {ECO:0000250}.	FUNCTION: As a component of the inner core of AMPAR complexes, modifies AMPA receptor (AMPAR) gating. {ECO:0000250}.
		P70310	NTR2_MOUSE	Neurotensin receptor type 2 (NT-R-2) (NTR2) (Low-affinity levocabastine-sensitive neurotensin receptor) (NTRL)	Ntsr2	416	TISSUE SPECIFICITY: Expressed maximally in the cerebellum, hyppocampus, piriform cortex and neocortex of adult brain.	phospholipase C-activating G protein-coupled receptor signaling pathway [GO:0007200]; positive regulation of ERK1 and ERK2 cascade [GO:0070374]; positive regulation of MAPK cascade [GO:0043410]; regulation of membrane potential [GO:0042391]	cell surface [GO:0009986]; dendritic shaft [GO:0043198]; integral component of membrane [GO:0016021]; membrane [GO:0016020]; perikaryon [GO:0043204]; plasma membrane [GO:0005886]; trans-Golgi network [GO:0005802]	cell surface [GO:0009986]; dendritic shaft [GO:0043198]; integral component of membrane [GO:0016021]; membrane [GO:0016020]; perikaryon [GO:0043204]; plasma membrane [GO:0005886]; trans-Golgi network [GO:0005802]; G protein-coupled neurotensin receptor activity [GO:0016492]; identical protein binding [GO:0042802]; protein-containing complex binding [GO:0044877]; phospholipase C-activating G prote…	G protein-coupled neurotensin receptor activity [GO:0016492]; identical protein binding [GO:0042802]; protein-containing complex binding [GO:0044877]	GO:0005802; GO:0005886; GO:0007200; GO:0009986; GO:0016020; GO:0016021; GO:0016492; GO:0042391; GO:0042802; GO:0043198; GO:0043204; GO:0043410; GO:0044877; GO:0070374	SUBCELLULAR LOCATION: Cell membrane; Multi-pass membrane protein.	FUNCTION: Receptor for the tridecapeptide neurotensin. It is associated with G proteins that activate a phosphatidylinositol-calcium second messenger system.
		Q60625	ICAM5_MOUSE	Intercellular adhesion molecule 5 (ICAM-5) (Telencephalin)	Icam5 Icam3 Tlcn	917	TISSUE SPECIFICITY: Expressed on neurons in the most rostral segment of the mammalian brain, the telencephalon. {ECO:0000269|PubMed:7794412}.	cell adhesion [GO:0007155]; cell-cell adhesion [GO:0098609]; phagocytosis [GO:0006909]	integral component of plasma membrane [GO:0005887]; plasma membrane [GO:0005886]	integral component of plasma membrane [GO:0005887]; plasma membrane [GO:0005886]; integrin binding [GO:0005178]; cell adhesion [GO:0007155]; cell-cell adhesion [GO:0098609]; phagocytosis [GO:0006909]	integrin binding [GO:0005178]	GO:0005178; GO:0005886; GO:0005887; GO:0006909; GO:0007155; GO:0098609	SUBCELLULAR LOCATION: Membrane {ECO:0000269|PubMed:7794412}; Single-pass type I membrane protein {ECO:0000269|PubMed:7794412}.	FUNCTION: ICAM proteins are ligands for the leukocyte adhesion protein LFA-1 (integrin alpha-L/beta-2). {ECO:0000269|PubMed:7794412}.
		Q9R111	GUAD_MOUSE	Guanine deaminase (Guanase) (Guanine aminase) (EC 3.5.4.3) (Guanine aminohydrolase) (GAH)	Gda	454		dGMP catabolic process [GO:0046055]; GMP catabolic process [GO:0046038]; guanine catabolic process [GO:0006147]; guanine metabolic process [GO:0046098]; positive regulation of microtubule polymerization [GO:0031116]	cytosol [GO:0005829]	cytosol [GO:0005829]; deaminase activity [GO:0019239]; guanine deaminase activity [GO:0008892]; zinc ion binding [GO:0008270]; dGMP catabolic process [GO:0046055]; GMP catabolic process [GO:0046038]; guanine catabolic process [GO:0006147]; guanine metabolic process [GO:0046098]; positive regulation of microtubule polymerization [GO:0031116]	deaminase activity [GO:0019239]; guanine deaminase activity [GO:0008892]; zinc ion binding [GO:0008270]	GO:0005829; GO:0006147; GO:0008270; GO:0008892; GO:0019239; GO:0031116; GO:0046038; GO:0046055; GO:0046098		FUNCTION: Catalyzes the hydrolytic deamination of guanine, producing xanthine and ammonia.	PATHWAY: Purine metabolism; guanine degradation; xanthine from guanine: step 1/1.
		P97300	NPTN_MOUSE	Neuroplastin (Stromal cell-derived receptor 1) (SDR-1)	Nptn Sdfr1 Sdr1	397	TISSUE SPECIFICITY: Isoform 1 and isoform 2 are widely expressed with variable levels in brain. Isoform 1 is expressed in cerebellum and midbrain. Isoform 1 and isoform 2 are expressed in cerebral cortex, hipoccampus and striatum. Isoform 2 is more abundant in the cerebral cortex than isoform 1. {ECO:0000269|PubMed:8938438, ECO:0000269|Ref.5}.	axon guidance [GO:0007411]; cellular calcium ion homeostasis [GO:0006874]; dendrite self-avoidance [GO:0070593]; excitatory synapse assembly [GO:1904861]; homophilic cell adhesion via plasma membrane adhesion molecules [GO:0007156]; long-term synaptic potentiation [GO:0060291]; modulation of chemical synaptic transmission [GO:0050804]; negative regulation of cytokine production [GO:0001818]; posi…	axon [GO:0030424]; cell surface [GO:0009986]; dendrite [GO:0030425]; GABA-ergic synapse [GO:0098982]; glutamatergic synapse [GO:0098978]; immunological synapse [GO:0001772]; inhibitory synapse [GO:0060077]; integral component of postsynaptic density membrane [GO:0099061]; integral component of presynaptic active zone membrane [GO:0099059]; plasma membrane [GO:0005886]; presynaptic membrane [GO:00…	axon [GO:0030424]; cell surface [GO:0009986]; dendrite [GO:0030425]; GABA-ergic synapse [GO:0098982]; glutamatergic synapse [GO:0098978]; immunological synapse [GO:0001772]; inhibitory synapse [GO:0060077]; integral component of postsynaptic density membrane [GO:0099061]; integral component of presynaptic active zone membrane [GO:0099059]; plasma membrane [GO:0005886]; presynaptic membrane [GO:00…	cell adhesion molecule binding [GO:0050839]; cell-cell adhesion mediator activity [GO:0098632]; ion channel binding [GO:0044325]; type 1 fibroblast growth factor receptor binding [GO:0005105]	GO:0001772; GO:0001818; GO:0001934; GO:0005105; GO:0005886; GO:0006874; GO:0007156; GO:0007204; GO:0007411; GO:0008542; GO:0009986; GO:0010976; GO:0030424; GO:0030425; GO:0042734; GO:0044325; GO:0045743; GO:0048170; GO:0050804; GO:0050808; GO:0050839; GO:0060077; GO:0060291; GO:0070374; GO:0070593; GO:0098632; GO:0098685; GO:0098978; GO:0098982; GO:0099059; GO:0099061; GO:0099557; GO:1900273; GO:…	SUBCELLULAR LOCATION: Cell membrane {ECO:0000250|UniProtKB:P97546}; Single-pass type I membrane protein {ECO:0000250|UniProtKB:P97546}.; SUBCELLULAR LOCATION: [Isoform 2]: Cell junction, synapse, postsynaptic density {ECO:0000250|UniProtKB:P97546}.	FUNCTION: Probable homophilic and heterophilic cell adhesion molecule involved in long term potentiation at hippocampal excitatory synapses through activation of p38MAPK. May also regulate neurite outgrowth by activating the FGFR1 signaling pathway. May play a role in synaptic plasticity (By similarity). {ECO:0000250}.
		Q9JJY3	NSMA2_MOUSE	Sphingomyelin phosphodiesterase 3 (EC 3.1.4.12) (Neutral sphingomyelinase 2) (nSMase-2) (nSMase2) (Neutral sphingomyelinase II)	Smpd3	655	TISSUE SPECIFICITY: Predominantly expressed in brain (at protein level). {ECO:0000269|PubMed:10823942}.	artery smooth muscle contraction [GO:0014824]; BMP signaling pathway [GO:0030509]; bone development [GO:0060348]; bone growth [GO:0098868]; bone mineralization [GO:0030282]; cartilage development [GO:0051216]; cellular response to hydrogen peroxide [GO:0070301]; cellular response to magnesium ion [GO:0071286]; cellular response to oxidised low-density lipoprotein particle stimulus [GO:0140052]; c…	cytoplasm [GO:0005737]; extracellular region [GO:0005576]; Golgi apparatus [GO:0005794]; Golgi cis cisterna [GO:0000137]; Golgi membrane [GO:0000139]; membrane [GO:0016020]; plasma membrane [GO:0005886]	cytoplasm [GO:0005737]; extracellular region [GO:0005576]; Golgi apparatus [GO:0005794]; Golgi cis cisterna [GO:0000137]; Golgi membrane [GO:0000139]; membrane [GO:0016020]; plasma membrane [GO:0005886]; identical protein binding [GO:0042802]; metal ion binding [GO:0046872]; neutral sphingomyelin phosphodiesterase activity [GO:0061751]; phosphatidic acid binding [GO:0070300]; phosphatidylserine b…	identical protein binding [GO:0042802]; metal ion binding [GO:0046872]; neutral sphingomyelin phosphodiesterase activity [GO:0061751]; phosphatidic acid binding [GO:0070300]; phosphatidylserine binding [GO:0001786]; phospholipase activity [GO:0004620]; sphingomyelin phosphodiesterase activity [GO:0004767]	GO:0000137; GO:0000139; GO:0001501; GO:0001503; GO:0001786; GO:0001932; GO:0001958; GO:0002063; GO:0002244; GO:0002685; GO:0003433; GO:0004620; GO:0004767; GO:0005576; GO:0005737; GO:0005794; GO:0005886; GO:0006665; GO:0006672; GO:0006684; GO:0006685; GO:0007165; GO:0014824; GO:0015774; GO:0016020; GO:0030072; GO:0030282; GO:0030324; GO:0030509; GO:0032963; GO:0034614; GO:0035264; GO:0042802; GO:…	SUBCELLULAR LOCATION: Golgi apparatus membrane {ECO:0000269|PubMed:15764706}; Lipid-anchor {ECO:0000269|PubMed:15764706}. Cell membrane {ECO:0000269|PubMed:17272284, ECO:0000269|PubMed:21550973}; Lipid-anchor {ECO:0000269|PubMed:17272284}. Note=May localize to detergent-resistant subdomains of Golgi membranes of hypothalamic neurosecretory neurons (PubMed:15764706).	FUNCTION: Catalyzes the hydrolysis of sphingomyelin to form ceramide and phosphocholine. Ceramide mediates numerous cellular functions, such as apoptosis and growth arrest, and is capable of regulating these 2 cellular events independently. Also hydrolyzes sphingosylphosphocholine. Regulates the cell cycle by acting as a growth suppressor in confluent cells. Probably acts as a regulator of postna…	PATHWAY: Lipid metabolism; sphingolipid metabolism. {ECO:0000269|PubMed:15051724}.
		Q62283	TSN7_MOUSE	Tetraspanin-7 (Tspan-7) (Cell surface glycoprotein A15) (PE31) (TALLA homolog) (Transmembrane 4 superfamily member 2) (CD antigen CD231)	Tspan7 Mxs1 Tm4sf2	249			integral component of plasma membrane [GO:0005887]	integral component of plasma membrane [GO:0005887]		GO:0005887	SUBCELLULAR LOCATION: Membrane; Multi-pass membrane protein.	FUNCTION: May be involved in cell proliferation and cell motility.
		O35295	PURB_MOUSE	Transcriptional activator protein Pur-beta (Purine-rich element-binding protein B) (Vascular actin single-stranded DNA-binding factor 2 p44 component)	Purb	324		cell differentiation [GO:0030154]; cell population proliferation [GO:0008283]; DNA unwinding involved in DNA replication [GO:0006268]; negative regulation of transcription, DNA-templated [GO:0045892]; negative regulation of transcription by RNA polymerase II [GO:0000122]; regulation of transcription by RNA polymerase II [GO:0006357]	nucleoplasm [GO:0005654]; nucleus [GO:0005634]	nucleoplasm [GO:0005654]; nucleus [GO:0005634]; DNA-binding transcription factor activity [GO:0003700]; DNA-binding transcription factor activity, RNA polymerase II-specific [GO:0000981]; DNA-binding transcription repressor activity, RNA polymerase II-specific [GO:0001227]; double-stranded DNA binding [GO:0003690]; double-stranded telomeric DNA binding [GO:0003691]; mRNA binding [GO:0003729]; pur…	DNA-binding transcription factor activity [GO:0003700]; DNA-binding transcription factor activity, RNA polymerase II-specific [GO:0000981]; DNA-binding transcription repressor activity, RNA polymerase II-specific [GO:0001227]; double-stranded DNA binding [GO:0003690]; double-stranded telomeric DNA binding [GO:0003691]; mRNA binding [GO:0003729]; purine-rich negative regulatory element binding [GO…	GO:0000122; GO:0000900; GO:0000977; GO:0000981; GO:0001227; GO:0003690; GO:0003691; GO:0003697; GO:0003700; GO:0003723; GO:0003729; GO:0005634; GO:0005654; GO:0006268; GO:0006357; GO:0008134; GO:0008283; GO:0030154; GO:0032422; GO:0045892; GO:0046332	SUBCELLULAR LOCATION: Nucleus.	FUNCTION: Has capacity to bind repeated elements in single-stranded DNA such as the purine-rich single strand of the PUR element located upstream of the MYC gene. Participates in transcriptional and translational regulation of alpha-MHC expression in cardiac myocytes by binding to the purine-rich negative regulatory (PNR) element. Modulates constitutive liver galectin-3 gene transcription by bind…
		P35803	GPM6B_MOUSE	Neuronal membrane glycoprotein M6-b (M6b)	Gpm6b M6b	328	TISSUE SPECIFICITY: Widely expressed. In the brain, expressed in neurons and oligodendrocytes. {ECO:0000269|PubMed:11749036}.	extracellular matrix assembly [GO:0085029]; negative regulation of protein localization to cell surface [GO:2000009]; negative regulation of serotonin uptake [GO:0051612]; neuron projection development [GO:0031175]; ossification [GO:0001503]; positive regulation of bone mineralization [GO:0030501]; protein transport [GO:0015031]; regulation of actin cytoskeleton organization [GO:0032956]; regulat…	integral component of membrane [GO:0016021]; membrane raft [GO:0045121]; plasma membrane [GO:0005886]	integral component of membrane [GO:0016021]; membrane raft [GO:0045121]; plasma membrane [GO:0005886]; extracellular matrix assembly [GO:0085029]; negative regulation of protein localization to cell surface [GO:2000009]; negative regulation of serotonin uptake [GO:0051612]; neuron projection development [GO:0031175]; ossification [GO:0001503]; positive regulation of bone mineralization [GO:003050…		GO:0001503; GO:0005886; GO:0015031; GO:0016021; GO:0030501; GO:0031175; GO:0032956; GO:0045121; GO:0051612; GO:0051893; GO:0085029; GO:2000009	SUBCELLULAR LOCATION: Membrane; Multi-pass membrane protein. Cell membrane. Note=Colocalizes with SERT at the plasma membrane.	FUNCTION: May be involved in neural development. Involved in regulation of osteoblast function and bone formation. Involved in matrix vesicle release by osteoblasts; this function seems to involve maintenance of the actin cytoskeleton. May be involved in cellular trafficking of SERT and thereby in regulation of serotonin uptake. {ECO:0000269|PubMed:18581270}.
		D3YVF0	AKAP5_MOUSE	A-kinase anchor protein 5 (AKAP-5) (A-kinase anchor protein 150 kDa) (AKAP 150) (P150) (cAMP-dependent protein kinase regulatory subunit II high affinity-binding protein)	Akap5 Akap150	745		adenylate cyclase-inhibiting G protein-coupled receptor signaling pathway [GO:0007193]; amylase secretion [GO:0036394]; cellular protein complex disassembly [GO:0043624]; clustering of voltage-gated calcium channels [GO:0070073]; clustering of voltage-gated potassium channels [GO:0045163]; negative regulation of adenylate cyclase activity [GO:0007194]; negative regulation of ion transport [GO:004…	asymmetric synapse [GO:0032279]; basolateral plasma membrane [GO:0016323]; cytoplasm [GO:0005737]; cytoplasmic side of plasma membrane [GO:0009898]; cytoskeleton [GO:0005856]; dendrite [GO:0030425]; dendrite membrane [GO:0032590]; dendritic shaft [GO:0043198]; dendritic spine [GO:0043197]; dendritic spine membrane [GO:0032591]; excitatory synapse [GO:0060076]; filopodium membrane [GO:0031527]; gl…	asymmetric synapse [GO:0032279]; basolateral plasma membrane [GO:0016323]; cytoplasm [GO:0005737]; cytoplasmic side of plasma membrane [GO:0009898]; cytoskeleton [GO:0005856]; dendrite [GO:0030425]; dendrite membrane [GO:0032590]; dendritic shaft [GO:0043198]; dendritic spine [GO:0043197]; dendritic spine membrane [GO:0032591]; excitatory synapse [GO:0060076]; filopodium membrane [GO:0031527]; gl…	actin binding [GO:0003779]; adenylate cyclase binding [GO:0008179]; beta-2 adrenergic receptor binding [GO:0031698]; cadherin binding [GO:0045296]; calmodulin binding [GO:0005516]; GABA receptor binding [GO:0050811]; glutamate receptor binding [GO:0035254]; G protein-coupled receptor binding [GO:0001664]; kinase binding [GO:0019900]; molecular adaptor activity [GO:0060090]; protein-containing com…	GO:0001664; GO:0001934; GO:0003779; GO:0005516; GO:0005737; GO:0005856; GO:0005886; GO:0007193; GO:0007194; GO:0008179; GO:0009898; GO:0010524; GO:0010738; GO:0014069; GO:0016323; GO:0017124; GO:0019900; GO:0019901; GO:0019904; GO:0030346; GO:0030425; GO:0031527; GO:0031698; GO:0032279; GO:0032590; GO:0032591; GO:0032991; GO:0034237; GO:0035254; GO:0036394; GO:0042307; GO:0043025; GO:0043113; GO:…	SUBCELLULAR LOCATION: Postsynaptic recycling endosome membrane {ECO:0000250|UniProtKB:P24588}; Lipid-anchor {ECO:0000250|UniProtKB:P24588}. Note=Associates with lipid rafts. {ECO:0000250|UniProtKB:P24588}.	FUNCTION: Multivalent scaffold protein that anchors the cAMP-dependent protein kinase/PKA to cytoskeletal and/or organelle-associated proteins, targeting the signal carried by cAMP to specific intracellular effectors. Association with the beta2-adrenergic receptor (beta2-AR) not only regulates beta2-AR signaling pathway, but also the activation by PKA by switching off the beta2-AR signaling casca…
		Q8R071	IP3KA_MOUSE	Inositol-trisphosphate 3-kinase A (EC 2.7.1.127) (Inositol 1,4,5-trisphosphate 3-kinase A) (IP3 3-kinase A) (IP3K A) (InsP 3-kinase A)	Itpka	459		actin cytoskeleton organization [GO:0030036]; dendritic spine maintenance [GO:0097062]; inositol metabolic process [GO:0006020]; inositol phosphate biosynthetic process [GO:0032958]; phosphatidylinositol phosphorylation [GO:0046854]; positive regulation of dendritic spine morphogenesis [GO:0061003]; regulation of synaptic plasticity [GO:0048167]	cytoplasm [GO:0005737]; dendritic spine [GO:0043197]; nucleus [GO:0005634]	cytoplasm [GO:0005737]; dendritic spine [GO:0043197]; nucleus [GO:0005634]; ATP binding [GO:0005524]; calmodulin binding [GO:0005516]; calmodulin-dependent protein kinase activity [GO:0004683]; inositol hexakisphosphate kinase activity [GO:0000828]; inositol-1,4,5-trisphosphate 3-kinase activity [GO:0008440]; kinase activity [GO:0016301]; small GTPase binding [GO:0031267]; actin cytoskeleton orga…	ATP binding [GO:0005524]; calmodulin binding [GO:0005516]; calmodulin-dependent protein kinase activity [GO:0004683]; inositol-1,4,5-trisphosphate 3-kinase activity [GO:0008440]; inositol hexakisphosphate kinase activity [GO:0000828]; kinase activity [GO:0016301]; small GTPase binding [GO:0031267]	GO:0000828; GO:0004683; GO:0005516; GO:0005524; GO:0005634; GO:0005737; GO:0006020; GO:0008440; GO:0016301; GO:0030036; GO:0031267; GO:0032958; GO:0043197; GO:0046854; GO:0048167; GO:0061003; GO:0097062
		P16388	KCNA1_MOUSE	Potassium voltage-gated channel subfamily A member 1 (MBK1) (MKI) (Voltage-gated potassium channel subunit Kv1.1)	Kcna1	495	TISSUE SPECIFICITY: Detected in brain (PubMed:21483673, PubMed:22158511). Detected in the juxtaparanodal regions of the nodes of Ranvier in myelinated axons (PubMed:8361541, PubMed:8046438). Detected in the paranodal region in sciatic nerve (PubMed:9736643). Detected on cell bodies in cerebellum, dorsal and ventral cochlear nucleus, pontine reticular nucleus, mesencephalic trigeminal nucleus, mot…	brain development [GO:0007420]; cell communication by electrical coupling [GO:0010644]; cellular protein localization [GO:0034613]; cellular response to magnesium ion [GO:0071286]; detection of mechanical stimulus involved in sensory perception of pain [GO:0050966]; detection of mechanical stimulus involved in sensory perception of touch [GO:0050976]; hippocampus development [GO:0021766]; magnesi…	apical plasma membrane [GO:0016324]; axon [GO:0030424]; axon terminus [GO:0043679]; calyx of Held [GO:0044305]; cell junction [GO:0030054]; cell surface [GO:0009986]; cytoplasmic vesicle [GO:0031410]; cytosol [GO:0005829]; dendrite [GO:0030425]; endoplasmic reticulum [GO:0005783]; glutamatergic synapse [GO:0098978]; integral component of membrane [GO:0016021]; integral component of plasma membran…	apical plasma membrane [GO:0016324]; axon [GO:0030424]; axon terminus [GO:0043679]; calyx of Held [GO:0044305]; cell junction [GO:0030054]; cell surface [GO:0009986]; cytoplasmic vesicle [GO:0031410]; cytosol [GO:0005829]; dendrite [GO:0030425]; endoplasmic reticulum [GO:0005783]; glutamatergic synapse [GO:0098978]; integral component of membrane [GO:0016021]; integral component of plasma membran…	delayed rectifier potassium channel activity [GO:0005251]; disordered domain specific binding [GO:0097718]; voltage-gated ion channel activity involved in regulation of postsynaptic membrane potential [GO:1905030]; voltage-gated ion channel activity involved in regulation of presynaptic membrane potential [GO:0099508]; voltage-gated potassium channel activity [GO:0005249]	GO:0001964; GO:0005249; GO:0005251; GO:0005783; GO:0005829; GO:0005887; GO:0006937; GO:0007405; GO:0007420; GO:0008076; GO:0009986; GO:0010644; GO:0010960; GO:0016021; GO:0016324; GO:0019228; GO:0021766; GO:0023041; GO:0030054; GO:0030424; GO:0030425; GO:0031410; GO:0033270; GO:0034613; GO:0034705; GO:0042391; GO:0042734; GO:0043025; GO:0043204; GO:0043679; GO:0044224; GO:0044305; GO:0045202; GO:…	SUBCELLULAR LOCATION: Cell membrane {ECO:0000269|PubMed:15361858, ECO:0000269|PubMed:7517498}; Multi-pass membrane protein {ECO:0000305}. Cell projection, axon {ECO:0000269|PubMed:20392939, ECO:0000269|PubMed:21233214, ECO:0000269|PubMed:8046438, ECO:0000269|PubMed:8361541, ECO:0000269|PubMed:9581771, ECO:0000269|PubMed:9736643}. Membrane {ECO:0000269|PubMed:22158511}. Perikaryon {ECO:0000269|Pub…	FUNCTION: Voltage-gated potassium channel that mediates transmembrane potassium transport in excitable membranes, primarily in the brain and the central nervous system, but also in the kidney. Contributes to the regulation of the membrane potential and nerve signaling, and prevents neuronal hyperexcitability (PubMed:9736643, PubMed:9581771 PubMed:10191303, PubMed:12611922, PubMed:21966978, PubMed…
		Q8BLQ9	CADM2_MOUSE	Cell adhesion molecule 2 (Immunoglobulin superfamily member 4D) (IgSF4D) (Nectin-like protein 3) (NECL-3) (Synaptic cell adhesion molecule 2) (SynCAM 2)	Cadm2 Igsf4d Necl3	435		cell adhesion [GO:0007155]	axon [GO:0030424]; cytoplasm [GO:0005737]; integral component of membrane [GO:0016021]; neuronal cell body membrane [GO:0032809]; synapse [GO:0045202]	axon [GO:0030424]; cytoplasm [GO:0005737]; integral component of membrane [GO:0016021]; neuronal cell body membrane [GO:0032809]; synapse [GO:0045202]; cell adhesion [GO:0007155]		GO:0005737; GO:0007155; GO:0016021; GO:0030424; GO:0032809; GO:0045202	SUBCELLULAR LOCATION: Cell membrane {ECO:0000250}; Single-pass type I membrane protein. Cell junction, synapse {ECO:0000250}. Cell projection, axon {ECO:0000250}. Note=Found in the axoplasm of myelinated axons. {ECO:0000250}.	FUNCTION: Adhesion molecule that engages in homo- and heterophilic interactions with the other nectin-like family members, leading to cell aggregation. Important for synapse organization, providing regulated trans-synaptic adhesion. Preferentially binds to oligodendrocytes (By similarity). {ECO:0000250}.
		Q8R3L5	SO3A1_MOUSE	Solute carrier organic anion transporter family member 3A1 (MJAM) (Organic anion-transporting polypeptide D) (OATP-D) (Sodium-independent organic anion transporter D) (Solute carrier family 21 member 11)	Slco3a1 Oatp3a1 Oatpd Slc21a11	710	TISSUE SPECIFICITY: Widely expressed.	oligopeptide transport [GO:0006857]; organic anion transport [GO:0015711]; positive regulation of NF-kappaB transcription factor activity [GO:0051092]; positive regulation of protein phosphorylation [GO:0001934]; prostaglandin transport [GO:0015732]; sodium-independent organic anion transport [GO:0043252]	apical plasma membrane [GO:0016324]; basal plasma membrane [GO:0009925]; cell surface [GO:0009986]; integral component of plasma membrane [GO:0005887]; plasma membrane [GO:0005886]	apical plasma membrane [GO:0016324]; basal plasma membrane [GO:0009925]; cell surface [GO:0009986]; integral component of plasma membrane [GO:0005887]; plasma membrane [GO:0005886]; oligopeptide transmembrane transporter activity [GO:0035673]; organic anion transmembrane transporter activity [GO:0008514]; sodium-independent organic anion transmembrane transporter activity [GO:0015347]; oligopepti…	oligopeptide transmembrane transporter activity [GO:0035673]; organic anion transmembrane transporter activity [GO:0008514]; sodium-independent organic anion transmembrane transporter activity [GO:0015347]	GO:0001934; GO:0005886; GO:0005887; GO:0006857; GO:0008514; GO:0009925; GO:0009986; GO:0015347; GO:0015711; GO:0015732; GO:0016324; GO:0035673; GO:0043252; GO:0051092	SUBCELLULAR LOCATION: Cell membrane; Multi-pass membrane protein.	FUNCTION: Mediates the Na(+)-independent transport of organic anions. Mediates transport of prostaglandins (PG) E1 and E2, thyroxine (T4), deltorphin II, BQ-123 and vasopressin. {ECO:0000250}.
		Q920M5	CORO6_MOUSE	Coronin-6 (Coronin-like protein E) (Clipin-E)	Coro6	471		actin filament organization [GO:0007015]; cell migration [GO:0016477]		actin filament binding [GO:0051015]; actin filament organization [GO:0007015]; cell migration [GO:0016477]	actin filament binding [GO:0051015]	GO:0007015; GO:0016477; GO:0051015
		Q9QYS2	GRM3_MOUSE	Metabotropic glutamate receptor 3 (mGluR3)	Grm3 Gprc1c Mglur3	879		gene expression [GO:0010467]; G protein-coupled glutamate receptor signaling pathway [GO:0007216]; modulation of chemical synaptic transmission [GO:0050804]; regulation of sensory perception of pain [GO:0051930]; regulation of synaptic transmission, glutamatergic [GO:0051966]; sensory perception of pain [GO:0019233]; synaptic transmission, glutamatergic [GO:0035249]	astrocyte projection [GO:0097449]; axon [GO:0030424]; dendritic spine [GO:0043197]; glutamatergic synapse [GO:0098978]; integral component of plasma membrane [GO:0005887]; integral component of postsynaptic membrane [GO:0099055]; integral component of presynaptic membrane [GO:0099056]; neuron projection [GO:0043005]; plasma membrane [GO:0005886]; postsynaptic density [GO:0014069]; postsynaptic me…	astrocyte projection [GO:0097449]; axon [GO:0030424]; dendritic spine [GO:0043197]; glutamatergic synapse [GO:0098978]; integral component of plasma membrane [GO:0005887]; integral component of postsynaptic membrane [GO:0099055]; integral component of presynaptic membrane [GO:0099056]; neuron projection [GO:0043005]; plasma membrane [GO:0005886]; postsynaptic density [GO:0014069]; postsynaptic me…	adenylate cyclase inhibiting G protein-coupled glutamate receptor activity [GO:0001640]; calcium channel regulator activity [GO:0005246]; group II metabotropic glutamate receptor activity [GO:0001641]; scaffold protein binding [GO:0097110]	GO:0001640; GO:0001641; GO:0005246; GO:0005886; GO:0005887; GO:0007216; GO:0010467; GO:0014069; GO:0019233; GO:0030424; GO:0035249; GO:0042734; GO:0043005; GO:0043197; GO:0045211; GO:0048786; GO:0050804; GO:0051930; GO:0051966; GO:0097110; GO:0097449; GO:0098978; GO:0099055; GO:0099056	SUBCELLULAR LOCATION: Cell membrane; Multi-pass membrane protein.	FUNCTION: G-protein coupled receptor for glutamate. Ligand binding causes a conformation change that triggers signaling via guanine nucleotide-binding proteins (G proteins) and modulates the activity of down-stream effectors. Signaling inhibits adenylate cyclase activity.
		Q3TMH2	SCRN3_MOUSE	Secernin-3	Scrn3	418				cysteine-type exopeptidase activity [GO:0070004]; dipeptidase activity [GO:0016805]	cysteine-type exopeptidase activity [GO:0070004]; dipeptidase activity [GO:0016805]	GO:0016805; GO:0070004
		O35526	STX1A_MOUSE	Syntaxin-1A (Neuron-specific antigen HPC-1)	Stx1a	288	TISSUE SPECIFICITY: Present in the ileum. {ECO:0000269|PubMed:28596237}.	calcium-ion regulated exocytosis [GO:0017156]; exocytosis [GO:0006887]; hormone secretion [GO:0046879]; insulin secretion [GO:0030073]; intracellular protein transport [GO:0006886]; modulation of excitatory postsynaptic potential [GO:0098815]; positive regulation of calcium ion-dependent exocytosis [GO:0045956]; positive regulation of catecholamine secretion [GO:0033605]; positive regulation of e…	acrosomal vesicle [GO:0001669]; actomyosin [GO:0042641]; axon [GO:0030424]; endomembrane system [GO:0012505]; glutamatergic synapse [GO:0098978]; integral component of membrane [GO:0016021]; integral component of plasma membrane [GO:0005887]; integral component of presynaptic membrane [GO:0099056]; integral component of synaptic vesicle membrane [GO:0030285]; intracellular organelle [GO:0043229];…	acrosomal vesicle [GO:0001669]; actomyosin [GO:0042641]; axon [GO:0030424]; endomembrane system [GO:0012505]; glutamatergic synapse [GO:0098978]; integral component of membrane [GO:0016021]; integral component of plasma membrane [GO:0005887]; integral component of presynaptic membrane [GO:0099056]; integral component of synaptic vesicle membrane [GO:0030285]; intracellular organelle [GO:0043229];…	ATP-dependent protein binding [GO:0043008]; calcium channel inhibitor activity [GO:0019855]; calcium-dependent protein binding [GO:0048306]; chloride channel inhibitor activity [GO:0019869]; identical protein binding [GO:0042802]; ion channel binding [GO:0044325]; kinase binding [GO:0019900]; myosin binding [GO:0017022]; myosin head/neck binding [GO:0032028]; protein-containing complex binding [G…	GO:0000149; GO:0001669; GO:0001956; GO:0005484; GO:0005886; GO:0005887; GO:0006886; GO:0006887; GO:0006906; GO:0008021; GO:0008076; GO:0009629; GO:0010701; GO:0010807; GO:0012505; GO:0014069; GO:0016020; GO:0016021; GO:0016079; GO:0016081; GO:0016925; GO:0017022; GO:0017156; GO:0017157; GO:0019855; GO:0019869; GO:0019900; GO:0019904; GO:0030073; GO:0030141; GO:0030285; GO:0030424; GO:0030672; GO:…	SUBCELLULAR LOCATION: Cytoplasmic vesicle, secretory vesicle, synaptic vesicle membrane {ECO:0000269|PubMed:18760330}; Single-pass type IV membrane protein {ECO:0000269|PubMed:18760330}. Cell junction, synapse, synaptosome {ECO:0000269|PubMed:18760330}. Cell membrane {ECO:0000250|UniProtKB:P32851}. Note=Colocalizes with KCNB1 at the cell membrane. {ECO:0000250|UniProtKB:P32851}.	FUNCTION: Plays an essential role in hormone and neurotransmitter calcium-dependent exocytosis and endocytosis (PubMed:17502420, PubMed:28596237, PubMed:28031464). Part of the SNARE (Soluble NSF Attachment Receptor) complex composed of SNAP25, STX1A and VAMP2 which mediates the fusion of synaptic vesicles with the presynaptic plasma membrane. STX1A and SNAP25 are localized on the plasma membrane …
Week 1 Week 2	3	Q8VEB1	GRK5_MOUSE	G protein-coupled receptor kinase 5 (EC 2.7.11.16) (G protein-coupled receptor kinase GRK5)	Grk5 Gprk5	590		apoptotic process [GO:0006915]; desensitization of G protein-coupled receptor signaling pathway [GO:0002029]; fat cell differentiation [GO:0045444]; negative regulation of adenylate cyclase-activating G protein-coupled receptor signaling pathway [GO:0106072]; negative regulation of apoptotic process [GO:0043066]; positive regulation of cell population proliferation [GO:0008284]; protein autophosp…	cytosol [GO:0005829]; nuclear membrane [GO:0031965]; nuclear speck [GO:0016607]; plasma membrane [GO:0005886]	cytosol [GO:0005829]; nuclear membrane [GO:0031965]; nuclear speck [GO:0016607]; plasma membrane [GO:0005886]; ATP binding [GO:0005524]; beta-adrenergic receptor kinase activity [GO:0047696]; G protein-coupled receptor kinase activity [GO:0004703]; lipid binding [GO:0008289]; protein serine/threonine kinase activity [GO:0004674]; apoptotic process [GO:0006915]; desensitization of G protein-couple…	ATP binding [GO:0005524]; beta-adrenergic receptor kinase activity [GO:0047696]; G protein-coupled receptor kinase activity [GO:0004703]; lipid binding [GO:0008289]; protein serine/threonine kinase activity [GO:0004674]	GO:0002029; GO:0004674; GO:0004703; GO:0005524; GO:0005829; GO:0005886; GO:0006915; GO:0007217; GO:0008277; GO:0008284; GO:0008289; GO:0016055; GO:0016607; GO:0031965; GO:0043066; GO:0045444; GO:0046777; GO:0047696; GO:0051726; GO:0106072	SUBCELLULAR LOCATION: Cytoplasm {ECO:0000250}. Nucleus. Cell membrane; Peripheral membrane protein. Note=Predominantly localized at the plasma membrane, targeted to the cell surface through the interaction with phospholipids. Nucleus localization is regulated in a GPCR and Ca(2+)/calmodulin-dependent fashion (By similarity). {ECO:0000250}.	FUNCTION: Serine/threonine kinase that phosphorylates preferentially the activated forms of a variety of G-protein-coupled receptors (GPCRs). Such receptor phosphorylation initiates beta-arrestin-mediated receptor desensitization, internalization, and signaling events leading to their down-regulation. Phosphorylates a variety of GPCRs, including adrenergic receptors, muscarinic acetylcholine rece…
		O89086	RBM3_MOUSE	RNA-binding protein 3 (RNA-binding motif protein 3)	Rbm3	153		positive regulation of mRNA splicing, via spliceosome [GO:0048026]; positive regulation of translation [GO:0045727]; production of miRNAs involved in gene silencing by miRNA [GO:0035196]; regulation of translation [GO:0006417]; response to cold [GO:0009409]; translation [GO:0006412]	cytoplasm [GO:0005737]; dendrite [GO:0030425]; nucleoplasm [GO:0005654]; nucleus [GO:0005634]; spliceosomal complex [GO:0005681]	cytoplasm [GO:0005737]; dendrite [GO:0030425]; nucleoplasm [GO:0005654]; nucleus [GO:0005634]; spliceosomal complex [GO:0005681]; ribosomal large subunit binding [GO:0043023]; RNA binding [GO:0003723]; positive regulation of mRNA splicing, via spliceosome [GO:0048026]; positive regulation of translation [GO:0045727]; production of miRNAs involved in gene silencing by miRNA [GO:0035196]; regulatio…	ribosomal large subunit binding [GO:0043023]; RNA binding [GO:0003723]	GO:0003723; GO:0005634; GO:0005654; GO:0005681; GO:0005737; GO:0006412; GO:0006417; GO:0009409; GO:0030425; GO:0035196; GO:0043023; GO:0045727; GO:0048026	SUBCELLULAR LOCATION: Nucleus {ECO:0000250}. Cytoplasm {ECO:0000250}. Cell projection, dendrite {ECO:0000250}. Note=Localizes in mRNA granules in dentrites. {ECO:0000250}.	FUNCTION: Cold-inducible mRNA binding protein that enhances global protein synthesis at both physiological and mild hypothermic temperatures. Reduces the relative abundance of microRNAs, when overexpressed. Enhances phosphorylation of translation initiation factors and active polysome formation. {ECO:0000269|PubMed:15684048}.
		Q8CGV2	TPH2_MOUSE	Tryptophan 5-hydroxylase 2 (EC 1.14.16.4) (Neuronal tryptophan hydroxylase) (Tryptophan 5-monooxygenase 2)	Tph2 Ntph	488	TISSUE SPECIFICITY: Brain specific.	cellular response to lithium ion [GO:0071285]; circadian rhythm [GO:0007623]; response to activity [GO:0014823]; response to calcium ion [GO:0051592]; response to estrogen [GO:0043627]; response to glucocorticoid [GO:0051384]; response to nutrient levels [GO:0031667]; serotonin biosynthetic process from tryptophan [GO:0006587]	neuron projection [GO:0043005]	neuron projection [GO:0043005]; iron ion binding [GO:0005506]; tryptophan 5-monooxygenase activity [GO:0004510]; cellular response to lithium ion [GO:0071285]; circadian rhythm [GO:0007623]; response to activity [GO:0014823]; response to calcium ion [GO:0051592]; response to estrogen [GO:0043627]; response to glucocorticoid [GO:0051384]; response to nutrient levels [GO:0031667]; serotonin biosynt…	iron ion binding [GO:0005506]; tryptophan 5-monooxygenase activity [GO:0004510]	GO:0004510; GO:0005506; GO:0006587; GO:0007623; GO:0014823; GO:0031667; GO:0043005; GO:0043627; GO:0051384; GO:0051592; GO:0071285			PATHWAY: Aromatic compound metabolism; serotonin biosynthesis; serotonin from L-tryptophan: step 1/2.
Week 1 Week 4	7	Q5BLK4	TUT7_MOUSE	Terminal uridylyltransferase 7 (TUTase 7) (EC 2.7.7.52) (Zinc finger CCHC domain-containing protein 6)	Tut7 Kiaa1711 Zcchc6	1491		miRNA metabolic process [GO:0010586]; negative regulation of transposition, RNA-mediated [GO:0010526]; oocyte maturation [GO:0001556]; polyuridylation-dependent mRNA catabolic process [GO:1990074]; pre-miRNA processing [GO:0031054]; RNA 3'-end processing [GO:0031123]; RNA 3' uridylation [GO:0071076]	cytoplasm [GO:0005737]; cytosol [GO:0005829]; nucleoplasm [GO:0005654]	cytoplasm [GO:0005737]; cytosol [GO:0005829]; nucleoplasm [GO:0005654]; miRNA binding [GO:0035198]; nucleotidyltransferase activity [GO:0016779]; RNA uridylyltransferase activity [GO:0050265]; uridylyltransferase activity [GO:0070569]; zinc ion binding [GO:0008270]; miRNA metabolic process [GO:0010586]; negative regulation of transposition, RNA-mediated [GO:0010526]; oocyte maturation [GO:0001556…	miRNA binding [GO:0035198]; nucleotidyltransferase activity [GO:0016779]; RNA uridylyltransferase activity [GO:0050265]; uridylyltransferase activity [GO:0070569]; zinc ion binding [GO:0008270]	GO:0001556; GO:0005654; GO:0005737; GO:0005829; GO:0008270; GO:0010526; GO:0010586; GO:0016779; GO:0031054; GO:0031123; GO:0035198; GO:0050265; GO:0070569; GO:0071076; GO:1990074	SUBCELLULAR LOCATION: Cytoplasm {ECO:0000250|UniProtKB:Q5VYS8}.	FUNCTION: Uridylyltransferase that mediates the terminal uridylation of mRNAs with short (less than 25 nucleotides) poly(A) tails, hence facilitating global mRNA decay (PubMed:28792939). Essential for both oocyte maturation and fertility. Through 3' terminal uridylation of mRNA, sculpts, with TUT7, the maternal transcriptome by eliminating transcripts during oocyte growth (PubMed:28792939). Invol…
		Q99J85	NPTXR_MOUSE	Neuronal pentraxin receptor	Nptxr Npr	493		neuron projection development [GO:0031175]; neurotransmitter receptor localization to postsynaptic specialization membrane [GO:0099645]; regulation of postsynaptic neurotransmitter receptor activity [GO:0098962]; regulation of postsynaptic specialization assembly [GO:0099150]	extracellular space [GO:0005615]; glutamatergic synapse [GO:0098978]; integral component of membrane [GO:0016021]; plasma membrane [GO:0005886]	extracellular space [GO:0005615]; glutamatergic synapse [GO:0098978]; integral component of membrane [GO:0016021]; plasma membrane [GO:0005886]; metal ion binding [GO:0046872]; pentraxin receptor activity [GO:0008029]; protein phosphatase binding [GO:0019903]; protein-containing complex binding [GO:0044877]; neuron projection development [GO:0031175]; neurotransmitter receptor localization to pos…	metal ion binding [GO:0046872]; pentraxin receptor activity [GO:0008029]; protein-containing complex binding [GO:0044877]; protein phosphatase binding [GO:0019903]	GO:0005615; GO:0005886; GO:0008029; GO:0016021; GO:0019903; GO:0031175; GO:0044877; GO:0046872; GO:0098962; GO:0098978; GO:0099150; GO:0099645	SUBCELLULAR LOCATION: Membrane {ECO:0000305}; Single-pass type II membrane protein {ECO:0000305}.	FUNCTION: May be involved in mediating uptake of synaptic material during synapse remodeling or in mediating the synaptic clustering of AMPA glutamate receptors at a subset of excitatory synapses. {ECO:0000250}.
		O70340	NPTX2_MOUSE	Neuronal pentraxin-2 (NP2) (Neuronal pentraxin II) (NP-II)	Nptx2	429		associative learning [GO:0008306]; neurotransmitter receptor localization to postsynaptic specialization membrane [GO:0099645]; regulation of postsynaptic neurotransmitter receptor activity [GO:0098962]	extracellular region [GO:0005576]; extrinsic component of postsynaptic specialization membrane [GO:0098892]; glutamatergic synapse [GO:0098978]	extracellular region [GO:0005576]; extrinsic component of postsynaptic specialization membrane [GO:0098892]; glutamatergic synapse [GO:0098978]; carbohydrate binding [GO:0030246]; metal ion binding [GO:0046872]; associative learning [GO:0008306]; neurotransmitter receptor localization to postsynaptic specialization membrane [GO:0099645]; regulation of postsynaptic neurotransmitter receptor activi…	carbohydrate binding [GO:0030246]; metal ion binding [GO:0046872]	GO:0005576; GO:0008306; GO:0030246; GO:0046872; GO:0098892; GO:0098962; GO:0098978; GO:0099645	SUBCELLULAR LOCATION: Secreted {ECO:0000250}.	FUNCTION: Likely to play role in the modification of cellular properties that underlie long-term plasticity. Binds to agar matrix in a calcium-dependent manner (By similarity). {ECO:0000250}.
		Q9JK23	PSMG1_MOUSE	Proteasome assembly chaperone 1 (Down syndrome critical region protein 2 homolog)	Psmg1 Dscr2	289	TISSUE SPECIFICITY: Highly expressed in testis with moderate expression in brain, liver and kidney and low levels in heart, skeletal muscle and pancreas. {ECO:0000269|PubMed:10872820}.	cerebellar granule cell precursor proliferation [GO:0021930]; chaperone-mediated protein complex assembly [GO:0051131]; proteasome core complex assembly [GO:0080129]	chaperone complex [GO:0101031]; cytoplasm [GO:0005737]; cytosol [GO:0005829]; endoplasmic reticulum [GO:0005783]; Golgi apparatus [GO:0005794]; nucleoplasm [GO:0005654]	chaperone complex [GO:0101031]; cytoplasm [GO:0005737]; cytosol [GO:0005829]; endoplasmic reticulum [GO:0005783]; Golgi apparatus [GO:0005794]; nucleoplasm [GO:0005654]; molecular adaptor activity [GO:0060090]; proteasome binding [GO:0070628]; cerebellar granule cell precursor proliferation [GO:0021930]; chaperone-mediated protein complex assembly [GO:0051131]; proteasome core complex assembly [G…	molecular adaptor activity [GO:0060090]; proteasome binding [GO:0070628]	GO:0005654; GO:0005737; GO:0005783; GO:0005794; GO:0005829; GO:0021930; GO:0051131; GO:0060090; GO:0070628; GO:0080129; GO:0101031	SUBCELLULAR LOCATION: Cytoplasm {ECO:0000250|UniProtKB:O95456}. Endoplasmic reticulum {ECO:0000250|UniProtKB:O95456}.	FUNCTION: Chaperone protein which promotes assembly of the 20S proteasome as part of a heterodimer with PSMG2. The PSMG1-PSMG2 heterodimer binds to the PSMA5 and PSMA7 proteasome subunits, promotes assembly of the proteasome alpha subunits into the heteroheptameric alpha ring and prevents alpha ring dimerization (By similarity). {ECO:0000250|UniProtKB:O95456}.
		Q91X97	NCALD_MOUSE	Neurocalcin-delta	Ncald D15Ertd412e	193		calcium-mediated signaling [GO:0019722]; regulation of systemic arterial blood pressure [GO:0003073]	cytosol [GO:0005829]	cytosol [GO:0005829]; actin binding [GO:0003779]; alpha-tubulin binding [GO:0043014]; calcium ion binding [GO:0005509]; clathrin binding [GO:0030276]; tubulin binding [GO:0015631]; calcium-mediated signaling [GO:0019722]; regulation of systemic arterial blood pressure [GO:0003073]	actin binding [GO:0003779]; alpha-tubulin binding [GO:0043014]; calcium ion binding [GO:0005509]; clathrin binding [GO:0030276]; tubulin binding [GO:0015631]	GO:0003073; GO:0003779; GO:0005509; GO:0005829; GO:0015631; GO:0019722; GO:0030276; GO:0043014		FUNCTION: May be involved in the calcium-dependent regulation of rhodopsin phosphorylation. Binds three calcium ions (By similarity). {ECO:0000250}.
		Q8BS95	GPHR_MOUSE	Golgi pH regulator (Protein GPR89)	Gpr89 Gphr Gpr89a	455		intracellular pH reduction [GO:0051452]; protein transport [GO:0015031]; regulation of ion transmembrane transport [GO:0034765]; skin development [GO:0043588]; T cell differentiation [GO:0030217]	Golgi-associated vesicle membrane [GO:0030660]; Golgi cisterna membrane [GO:0032580]; integral component of membrane [GO:0016021]	Golgi cisterna membrane [GO:0032580]; Golgi-associated vesicle membrane [GO:0030660]; integral component of membrane [GO:0016021]; voltage-gated anion channel activity [GO:0008308]; intracellular pH reduction [GO:0051452]; protein transport [GO:0015031]; regulation of ion transmembrane transport [GO:0034765]; skin development [GO:0043588]; T cell differentiation [GO:0030217]	voltage-gated anion channel activity [GO:0008308]	GO:0008308; GO:0015031; GO:0016021; GO:0030217; GO:0030660; GO:0032580; GO:0034765; GO:0043588; GO:0051452	SUBCELLULAR LOCATION: Golgi apparatus membrane {ECO:0000250|UniProtKB:B2ZXD5}; Multi-pass membrane protein {ECO:0000255}.	FUNCTION: Voltage dependent anion channel required for acidification and functions of the Golgi apparatus that may function in counter-ion conductance (By similarity). Plays a role in lymphocyte development, probably by acting as a RABL3 effector in hematopoietic cells (PubMed:32220963). {ECO:0000250|UniProtKB:B2ZXD5, ECO:0000269|PubMed:32220963}.
		P35363	5HT2A_MOUSE	5-hydroxytryptamine receptor 2A (5-HT-2) (5-HT-2A) (Serotonin receptor 2A)	Htr2a Htr2	471	TISSUE SPECIFICITY: Detected in neurons in brain cortex. Detected in adult intestine, especially in mucosal epithelium, longitudinal and circular layers of muscularis externa and myenteric plexuses. Highly expressed in Paneth cells, and detected at lower levels in enterocytes (at protein level). Detected in neurons in the brain cortex. {ECO:0000269|PubMed:11960784, ECO:0000269|PubMed:18297054, EC…	activation of phospholipase C activity [GO:0007202]; aging [GO:0007568]; artery smooth muscle contraction [GO:0014824]; behavioral response to cocaine [GO:0048148]; cell death [GO:0008219]; cellular calcium ion homeostasis [GO:0006874]; chemical synaptic transmission [GO:0007268]; detection of mechanical stimulus involved in sensory perception of pain [GO:0050966]; detection of temperature stimul…	axon [GO:0030424]; caveola [GO:0005901]; cell body fiber [GO:0070852]; cytoplasm [GO:0005737]; cytoplasmic vesicle [GO:0031410]; cytosol [GO:0005829]; dendrite [GO:0030425]; dendritic shaft [GO:0043198]; glutamatergic synapse [GO:0098978]; G protein-coupled serotonin receptor complex [GO:0098666]; integral component of plasma membrane [GO:0005887]; integral component of postsynaptic membrane [GO:…	axon [GO:0030424]; caveola [GO:0005901]; cell body fiber [GO:0070852]; cytoplasm [GO:0005737]; cytoplasmic vesicle [GO:0031410]; cytosol [GO:0005829]; dendrite [GO:0030425]; dendritic shaft [GO:0043198]; G protein-coupled serotonin receptor complex [GO:0098666]; glutamatergic synapse [GO:0098978]; integral component of plasma membrane [GO:0005887]; integral component of postsynaptic membrane [GO:…	1-(4-iodo-2,5-dimethoxyphenyl)propan-2-amine binding [GO:0071886]; G-protein alpha-subunit binding [GO:0001965]; G protein-coupled serotonin receptor activity [GO:0004993]; Gq/11-coupled serotonin receptor activity [GO:0001587]; identical protein binding [GO:0042802]; neurotransmitter receptor activity [GO:0030594]; protein-containing complex binding [GO:0044877]; serotonin binding [GO:0051378]	GO:0001587; GO:0001659; GO:0001965; GO:0004993; GO:0005737; GO:0005829; GO:0005886; GO:0005887; GO:0005901; GO:0006874; GO:0007186; GO:0007187; GO:0007200; GO:0007202; GO:0007204; GO:0007208; GO:0007268; GO:0007568; GO:0007613; GO:0008219; GO:0008284; GO:0010513; GO:0014059; GO:0014065; GO:0014824; GO:0014832; GO:0016020; GO:0019233; GO:0030424; GO:0030425; GO:0030431; GO:0030594; GO:0031410; GO:…	SUBCELLULAR LOCATION: Cell membrane {ECO:0000269|PubMed:21645528}; Multi-pass membrane protein {ECO:0000305}. Cell projection, dendrite {ECO:0000269|PubMed:11960784}. Cell projection, axon {ECO:0000250|UniProtKB:P14842}. Cytoplasmic vesicle {ECO:0000269|PubMed:11960784}. Membrane, caveola {ECO:0000250|UniProtKB:P14842}. Cell junction, synapse, presynapse {ECO:0000250|UniProtKB:P14842}.	FUNCTION: G-protein coupled receptor for 5-hydroxytryptamine (serotonin). Also functions as a receptor for various drugs and psychoactive substances, including mescaline, psilocybin, 1-(2,5-dimethoxy-4-iodophenyl)-2-aminopropane (DOI) and lysergic acid diethylamide (LSD). Ligand binding causes a conformation change that triggers signaling via guanine nucleotide-binding proteins (G proteins) and m…
Week 1 Week 6	1	Q8BLU0	FLRT2_MOUSE	Leucine-rich repeat transmembrane protein FLRT2 (Fibronectin leucine rich transmembrane protein 2)	Flrt2 Kiaa0405	660	TISSUE SPECIFICITY: Detected in adult brain (at protein level). {ECO:0000269|PubMed:21350012}.	axon guidance [GO:0007411]; basement membrane organization [GO:0071711]; cell adhesion involved in heart morphogenesis [GO:0061343]; fibroblast growth factor receptor signaling pathway [GO:0008543]; heart morphogenesis [GO:0003007]; positive regulation of synapse assembly [GO:0051965]; regulation of neuron migration [GO:2001222]	cell-cell junction [GO:0005911]; endoplasmic reticulum membrane [GO:0005789]; extracellular space [GO:0005615]; focal adhesion [GO:0005925]; integral component of plasma membrane [GO:0005887]; neuron projection [GO:0043005]; synapse [GO:0045202]	cell-cell junction [GO:0005911]; endoplasmic reticulum membrane [GO:0005789]; extracellular space [GO:0005615]; focal adhesion [GO:0005925]; integral component of plasma membrane [GO:0005887]; neuron projection [GO:0043005]; synapse [GO:0045202]; chemorepellent activity [GO:0045499]; fibroblast growth factor receptor binding [GO:0005104]; axon guidance [GO:0007411]; basement membrane organization…	chemorepellent activity [GO:0045499]; fibroblast growth factor receptor binding [GO:0005104]	GO:0003007; GO:0005104; GO:0005615; GO:0005789; GO:0005887; GO:0005911; GO:0005925; GO:0007411; GO:0008543; GO:0043005; GO:0045202; GO:0045499; GO:0051965; GO:0061343; GO:0071711; GO:2001222	SUBCELLULAR LOCATION: Cell membrane {ECO:0000269|PubMed:16872596, ECO:0000269|PubMed:22405201, ECO:0000269|PubMed:24585683, ECO:0000269|PubMed:25374360}; Single-pass membrane protein {ECO:0000305}. Endoplasmic reticulum membrane {ECO:0000305|PubMed:16872596, ECO:0000305|PubMed:24585683}. Cell junction, focal adhesion {ECO:0000269|PubMed:16872596}. Secreted, extracellular space, extracellular matr…	FUNCTION: Functions in cell-cell adhesion, cell migration and axon guidance. Mediates cell-cell adhesion via its interactions with ADGRL3 and probably also other latrophilins that are expressed at the surface of adjacent cells (PubMed:21350012, PubMed:25728924 PubMed:25374360). May play a role in the migration of cortical neurons during brain development via its interaction with UNC5D (PubMed:216…
Week 1 Week 6 + rec	1	Q9Z2L7	CRLF3_MOUSE	Cytokine receptor-like factor 3 (Cytokine receptor-like molecule 9) (CREME-9) (Cytokine receptor-related factor 4)	Crlf3 Creme9 Cytor4	442		G1/S transition of mitotic cell cycle [GO:0000082]; negative regulation of cell growth [GO:0030308]; positive regulation of cell cycle arrest [GO:0071158]; positive regulation of receptor signaling pathway via JAK-STAT [GO:0046427]; positive regulation of transcription, DNA-templated [GO:0045893]; positive regulation of transcription by RNA polymerase II [GO:0045944]	cytoplasm [GO:0005737]; cytosol [GO:0005829]; nucleus [GO:0005634]; plasma membrane [GO:0005886]	cytoplasm [GO:0005737]; cytosol [GO:0005829]; nucleus [GO:0005634]; plasma membrane [GO:0005886]; DNA binding [GO:0003677]; identical protein binding [GO:0042802]; G1/S transition of mitotic cell cycle [GO:0000082]; negative regulation of cell growth [GO:0030308]; positive regulation of cell cycle arrest [GO:0071158]; positive regulation of receptor signaling pathway via JAK-STAT [GO:0046427]; po…	DNA binding [GO:0003677]; identical protein binding [GO:0042802]	GO:0000082; GO:0003677; GO:0005634; GO:0005737; GO:0005829; GO:0005886; GO:0030308; GO:0042802; GO:0045893; GO:0045944; GO:0046427; GO:0071158	SUBCELLULAR LOCATION: Cytoplasm {ECO:0000250}.	FUNCTION: May play a role in the negative regulation of cell cycle progression. {ECO:0000250}.
Week 2 Week 4	12	O89116	VTI1A_MOUSE	Vesicle transport through interaction with t-SNAREs homolog 1A (Vesicle transport v-SNARE protein Vti1-like 2) (Vti1-rp2)	Vti1a Vti1 Vti1l2	217	TISSUE SPECIFICITY: Widely expressed. {ECO:0000269|PubMed:9705316}.	autophagy [GO:0006914]; endoplasmic reticulum to Golgi vesicle-mediated transport [GO:0006888]; Golgi ribbon formation [GO:0090161]; Golgi to vacuole transport [GO:0006896]; intra-Golgi vesicle-mediated transport [GO:0006891]; protein targeting to vacuole [GO:0006623]; retrograde transport, endosome to Golgi [GO:0042147]; synaptic vesicle to endosome fusion [GO:0016189]; vesicle fusion with Golgi…	autophagosome [GO:0005776]; clathrin-coated vesicle [GO:0030136]; cytosol [GO:0005829]; endoplasmic reticulum membrane [GO:0005789]; endosome [GO:0005768]; ER to Golgi transport vesicle membrane [GO:0012507]; Golgi apparatus [GO:0005794]; Golgi membrane [GO:0000139]; integral component of membrane [GO:0016021]; intracellular membrane-bounded organelle [GO:0043231]; late endosome membrane [GO:0031…	autophagosome [GO:0005776]; clathrin-coated vesicle [GO:0030136]; cytosol [GO:0005829]; endoplasmic reticulum membrane [GO:0005789]; endosome [GO:0005768]; ER to Golgi transport vesicle membrane [GO:0012507]; Golgi apparatus [GO:0005794]; Golgi membrane [GO:0000139]; integral component of membrane [GO:0016021]; intracellular membrane-bounded organelle [GO:0043231]; late endosome membrane [GO:0031…	SNAP receptor activity [GO:0005484]; SNARE binding [GO:0000149]	GO:0000139; GO:0000149; GO:0005484; GO:0005768; GO:0005776; GO:0005789; GO:0005794; GO:0005829; GO:0006623; GO:0006888; GO:0006891; GO:0006896; GO:0006914; GO:0008021; GO:0012507; GO:0016021; GO:0016189; GO:0030136; GO:0031201; GO:0031902; GO:0042147; GO:0043025; GO:0043231; GO:0044306; GO:0048280; GO:0048471; GO:0050882; GO:0090161	SUBCELLULAR LOCATION: Golgi apparatus membrane {ECO:0000250}; Single-pass type IV membrane protein {ECO:0000250}.	FUNCTION: V-SNARE that mediates vesicle transport pathways through interactions with t-SNAREs on the target membrane. These interactions are proposed to mediate aspects of the specificity of vesicle trafficking and to promote fusion of the lipid bilayers. Involved in vesicular transport from the late endosomes to the trans-Golgi network. Along with VAMP7, involved in an non-conventional RAB1-depe…
		Q9Z1G3	VATC1_MOUSE	V-type proton ATPase subunit C 1 (V-ATPase subunit C 1) (Vacuolar proton pump subunit C 1)	Atp6v1c1 Atp6c Atp6c1 Vatc	382	TISSUE SPECIFICITY: Ubiquitous. Abundant in brain, liver, kidney and testis. {ECO:0000269|PubMed:12527205}.		apical part of cell [GO:0045177]; cytoplasm [GO:0005737]; cytoplasmic vesicle [GO:0031410]; plasma membrane [GO:0005886]; vacuolar proton-transporting V-type ATPase, V1 domain [GO:0000221]	apical part of cell [GO:0045177]; cytoplasm [GO:0005737]; cytoplasmic vesicle [GO:0031410]; plasma membrane [GO:0005886]; vacuolar proton-transporting V-type ATPase, V1 domain [GO:0000221]; proton-transporting ATPase activity, rotational mechanism [GO:0046961]	proton-transporting ATPase activity, rotational mechanism [GO:0046961]	GO:0000221; GO:0005737; GO:0005886; GO:0031410; GO:0045177; GO:0046961		FUNCTION: Subunit of the peripheral V1 complex of vacuolar ATPase. Subunit C is necessary for the assembly of the catalytic sector of the enzyme and is likely to have a specific function in its catalytic activity. V-ATPase is responsible for acidifying a variety of intracellular compartments in eukaryotic cells.
		Q69ZS6	SV2C_MOUSE	Synaptic vesicle glycoprotein 2C (Synaptic vesicle protein 2C)	Sv2c Kiaa1054	727	TISSUE SPECIFICITY: Expressed in specific subsets of conventional synapses in the retina (at protein level) (PubMed:12687700). Expressed in diaphragm motor nerve terminals (at protein level) (PubMed:16543415). Expressed in a subset of hippocampus neurons (at protein level) (PubMed:18815274, PubMed:21483489). {ECO:0000269|PubMed:12687700, ECO:0000269|PubMed:16543415, ECO:0000269|PubMed:18815274, E…	chemical synaptic transmission [GO:0007268]; neurotransmitter transport [GO:0006836]	integral component of membrane [GO:0016021]; integral component of synaptic vesicle membrane [GO:0030285]; neuron projection [GO:0043005]; synaptic vesicle [GO:0008021]; synaptic vesicle membrane [GO:0030672]	integral component of membrane [GO:0016021]; integral component of synaptic vesicle membrane [GO:0030285]; neuron projection [GO:0043005]; synaptic vesicle [GO:0008021]; synaptic vesicle membrane [GO:0030672]; transmembrane transporter activity [GO:0022857]; chemical synaptic transmission [GO:0007268]; neurotransmitter transport [GO:0006836]	transmembrane transporter activity [GO:0022857]	GO:0006836; GO:0007268; GO:0008021; GO:0016021; GO:0022857; GO:0030285; GO:0030672; GO:0043005	SUBCELLULAR LOCATION: Cytoplasmic vesicle, secretory vesicle, synaptic vesicle membrane {ECO:0000250|UniProtKB:Q9Z2I6}; Multi-pass membrane protein {ECO:0000250|UniProtKB:Q9Z2I6}. Note=Enriched in small synaptic vesicles and adrenal microsomes, not present in chromaffin granules. Associated with both insulin granules and synaptic-like microvesicles in insulin-secreting cells of the pancreas. {ECO…	FUNCTION: Plays a role in the control of regulated secretion in neural and endocrine cells, enhancing selectively low-frequency neurotransmission. Positively regulates vesicle fusion by maintaining the readily releasable pool of secretory vesicles. {ECO:0000250|UniProtKB:Q9Z2I6}.; FUNCTION: (Microbial infection) Receptor for C.botulinum neurotoxin type A (BoNT/A, botA); the toxin binds Sv2c via e…
		Q8VEK0	CC50A_MOUSE	Cell cycle control protein 50A (P4-ATPase flippase complex beta subunit TMEM30A) (Transmembrane protein 30A)	Tmem30a Cdc50a D9Wsu20e	364	TISSUE SPECIFICITY: Expressed in photoreceptor cells; detected in retina outer segment (at protein level). Detected in hepatocytes liver sinusoidal endothelial cells and kidney brush border of the proximal tubules (at protein level). Expressed in brain (at protein level). {ECO:0000269|PubMed:22253360, ECO:0000269|PubMed:22307598, ECO:0000269|PubMed:24413176, ECO:0000269|PubMed:30018401}.	aminophospholipid transport [GO:0015917]; drug transmembrane transport [GO:0006855]; phospholipid translocation [GO:0045332]; positive regulation of neuron projection development [GO:0010976]; positive regulation of phospholipid translocation [GO:0061092]; positive regulation of protein exit from endoplasmic reticulum [GO:0070863]; protein localization to endosome [GO:0036010]	apical plasma membrane [GO:0016324]; endoplasmic reticulum [GO:0005783]; Golgi apparatus [GO:0005794]; integral component of membrane [GO:0016021]; phospholipid-translocating ATPase complex [GO:1990531]; plasma membrane [GO:0005886]; transport vesicle membrane [GO:0030658]	apical plasma membrane [GO:0016324]; endoplasmic reticulum [GO:0005783]; Golgi apparatus [GO:0005794]; integral component of membrane [GO:0016021]; phospholipid-translocating ATPase complex [GO:1990531]; plasma membrane [GO:0005886]; transport vesicle membrane [GO:0030658]; aminophospholipid flippase activity [GO:0015247]; aminophospholipid transport [GO:0015917]; drug transmembrane transport [GO…	aminophospholipid flippase activity [GO:0015247]	GO:0005783; GO:0005794; GO:0005886; GO:0006855; GO:0010976; GO:0015247; GO:0015917; GO:0016021; GO:0016324; GO:0030658; GO:0036010; GO:0045332; GO:0061092; GO:0070863; GO:1990531	SUBCELLULAR LOCATION: Membrane {ECO:0000269|PubMed:22253360}; Multi-pass membrane protein {ECO:0000269|PubMed:22253360}. Cell membrane {ECO:0000250}. Golgi apparatus {ECO:0000269|PubMed:22253360}. Cytoplasmic vesicle, secretory vesicle membrane {ECO:0000269|PubMed:22253360}. Apical cell membrane {ECO:0000269|PubMed:22253360}.	FUNCTION: Accessory component of a P4-ATPase flippase complex which catalyzes the hydrolysis of ATP coupled to the transport of aminophospholipids from the outer to the inner leaflet of various membranes and ensures the maintenance of asymmetric distribution of phospholipids. Phospholipid translocation seems also to be implicated in vesicle formation and in uptake of lipid signaling molecules. Th…
		Q9DB75	CDIP1_MOUSE	Cell death-inducing p53-target protein 1 (LITAF-like protein)	Cdip1	208		apoptotic process [GO:0006915]; intrinsic apoptotic signaling pathway in response to DNA damage by p53 class mediator [GO:0042771]; tumor necrosis factor-mediated signaling pathway [GO:0033209]	cytoplasmic side of late endosome membrane [GO:0098560]; cytoplasmic side of lysosomal membrane [GO:0098574]; nucleus [GO:0005634]	cytoplasmic side of late endosome membrane [GO:0098560]; cytoplasmic side of lysosomal membrane [GO:0098574]; nucleus [GO:0005634]; metal ion binding [GO:0046872]; apoptotic process [GO:0006915]; intrinsic apoptotic signaling pathway in response to DNA damage by p53 class mediator [GO:0042771]; tumor necrosis factor-mediated signaling pathway [GO:0033209]	metal ion binding [GO:0046872]	GO:0005634; GO:0006915; GO:0033209; GO:0042771; GO:0046872; GO:0098560; GO:0098574	SUBCELLULAR LOCATION: Late endosome membrane {ECO:0000250|UniProtKB:Q9H305}; Peripheral membrane protein {ECO:0000250|UniProtKB:Q9H305}; Cytoplasmic side {ECO:0000250|UniProtKB:Q9H305}. Lysosome membrane {ECO:0000250|UniProtKB:Q9H305}; Peripheral membrane protein {ECO:0000250|UniProtKB:Q9H305}; Cytoplasmic side {ECO:0000250|UniProtKB:Q9H305}.	FUNCTION: Acts as an important p53/TP53-apoptotic effector. Regulates TNF-alpha-mediated apoptosis in a p53/TP53-dependent manner (By similarity). {ECO:0000250|UniProtKB:Q9H305}.
		Q8BTF8	RALYL_MOUSE	RNA-binding Raly-like protein	Ralyl	293			nucleoplasm [GO:0005654]; nucleus [GO:0005634]	nucleoplasm [GO:0005654]; nucleus [GO:0005634]; identical protein binding [GO:0042802]; RNA binding [GO:0003723]	identical protein binding [GO:0042802]; RNA binding [GO:0003723]	GO:0003723; GO:0005634; GO:0005654; GO:0042802
		P97401	SFRP3_MOUSE	Secreted frizzled-related protein 3 (sFRP-3) (Frezzled) (Fritz) (Frizzled-related protein 1) (FrzB-1)	Frzb Fiz Fre Frzb1 Sfrp3	323	TISSUE SPECIFICITY: Expressed in kidney, brain, testis. Weak expression in spleen and heart. {ECO:0000269|PubMed:9096311, ECO:0000269|PubMed:9178261}.	canonical Wnt signaling pathway [GO:0060070]; cochlea morphogenesis [GO:0090103]; convergent extension involved in organogenesis [GO:0060029]; inner ear morphogenesis [GO:0042472]; negative regulation of canonical Wnt signaling pathway [GO:0090090]; negative regulation of cartilage development [GO:0061037]; negative regulation of cell development [GO:0010721]; negative regulation of cell growth […	cytoplasm [GO:0005737]; extracellular region [GO:0005576]; extracellular space [GO:0005615]	cytoplasm [GO:0005737]; extracellular region [GO:0005576]; extracellular space [GO:0005615]; Wnt-protein binding [GO:0017147]; canonical Wnt signaling pathway [GO:0060070]; cochlea morphogenesis [GO:0090103]; convergent extension involved in organogenesis [GO:0060029]; inner ear morphogenesis [GO:0042472]; negative regulation of canonical Wnt signaling pathway [GO:0090090]; negative regulation of…	Wnt-protein binding [GO:0017147]	GO:0005576; GO:0005615; GO:0005737; GO:0008285; GO:0010721; GO:0014033; GO:0017147; GO:0030178; GO:0030308; GO:0042472; GO:0043065; GO:0045600; GO:0060029; GO:0060070; GO:0061037; GO:0061053; GO:0070367; GO:0090090; GO:0090103	SUBCELLULAR LOCATION: Secreted {ECO:0000305}.	FUNCTION: Soluble frizzled-related proteins (sFRPS) function as modulators of Wnt signaling through direct interaction with Wnts. They have a role in regulating cell growth and differentiation in specific cell types. SFRP3/FRZB appears to be involved in limb skeletogenesis. Antagonist of Wnt8 signaling. Regulates chondrocyte maturation and long bone development (By similarity). {ECO:0000250, ECO:…
		E9PZM4	CHD2_MOUSE	Chromodomain-helicase-DNA-binding protein 2 (CHD-2) (EC 3.6.4.12) (ATP-dependent helicase CHD2)	Chd2	1827	TISSUE SPECIFICITY: Widely expressed. {ECO:0000269|PubMed:16810678}.	cellular response to DNA damage stimulus [GO:0006974]; chromatin organization [GO:0006325]; hematopoietic stem cell differentiation [GO:0060218]; muscle organ development [GO:0007517]	nucleus [GO:0005634]	nucleus [GO:0005634]; ATP binding [GO:0005524]; DNA helicase activity [GO:0003678]; histone binding [GO:0042393]; hydrolase activity [GO:0016787]; nucleosome-dependent ATPase activity [GO:0070615]; RNA polymerase II cis-regulatory region sequence-specific DNA binding [GO:0000978]; cellular response to DNA damage stimulus [GO:0006974]; chromatin organization [GO:0006325]; hematopoietic stem cell d…	ATP binding [GO:0005524]; DNA helicase activity [GO:0003678]; histone binding [GO:0042393]; hydrolase activity [GO:0016787]; nucleosome-dependent ATPase activity [GO:0070615]; RNA polymerase II cis-regulatory region sequence-specific DNA binding [GO:0000978]	GO:0000978; GO:0003678; GO:0005524; GO:0005634; GO:0006325; GO:0006974; GO:0007517; GO:0016787; GO:0042393; GO:0060218; GO:0070615	SUBCELLULAR LOCATION: Nucleus {ECO:0000269|PubMed:22569126}. Note=Binds to myogenic gene promoters.	FUNCTION: DNA-binding helicase that specifically binds to the promoter of target genes, leading to chromatin remodeling, possibly by promoting deposition of histone H3.3. Involved in myogenesis via interaction with MYOD1: binds to myogenic gene regulatory sequences and mediates incorporation of histone H3.3 prior to the onset of myogenic gene expression, promoting their expression. {ECO:0000269|P…
		Q8C0T5	SI1L1_MOUSE	Signal-induced proliferation-associated 1-like protein 1 (SIPA1-like protein 1)	Sipa1l1 Kiaa0440	1782		actin cytoskeleton reorganization [GO:0031532]; activation of GTPase activity [GO:0090630]; ephrin receptor signaling pathway [GO:0048013]; postsynaptic actin cytoskeleton organization [GO:0098974]; regulation of axonogenesis [GO:0050770]; regulation of dendrite morphogenesis [GO:0048814]; regulation of dendritic spine morphogenesis [GO:0061001]; regulation of GTPase activity [GO:0043087]; regula…	actin cytoskeleton [GO:0015629]; cytoplasm [GO:0005737]; dendritic spine [GO:0043197]; glutamatergic synapse [GO:0098978]; neuronal cell body [GO:0043025]; plasma membrane [GO:0005886]; postsynapse [GO:0098794]; postsynaptic density [GO:0014069]; protein-containing complex [GO:0032991]	actin cytoskeleton [GO:0015629]; cytoplasm [GO:0005737]; dendritic spine [GO:0043197]; glutamatergic synapse [GO:0098978]; neuronal cell body [GO:0043025]; plasma membrane [GO:0005886]; postsynapse [GO:0098794]; postsynaptic density [GO:0014069]; protein-containing complex [GO:0032991]; actin filament binding [GO:0051015]; ephrin receptor binding [GO:0046875]; GTPase activator activity [GO:000509…	actin filament binding [GO:0051015]; ephrin receptor binding [GO:0046875]; GTPase activator activity [GO:0005096]; protein-containing complex binding [GO:0044877]; protein kinase binding [GO:0019901]; ubiquitin protein ligase binding [GO:0031625]	GO:0005096; GO:0005737; GO:0005886; GO:0014069; GO:0015629; GO:0019901; GO:0031532; GO:0031625; GO:0032991; GO:0043025; GO:0043087; GO:0043197; GO:0044877; GO:0046875; GO:0048013; GO:0048167; GO:0048814; GO:0050770; GO:0051015; GO:0051056; GO:0061001; GO:0090630; GO:0098794; GO:0098974; GO:0098978; GO:0099151	SUBCELLULAR LOCATION: Cytoplasm, cytoskeleton {ECO:0000250}. Cell junction, synapse, postsynaptic density {ECO:0000250}. Cell junction, synapse, synaptosome {ECO:0000250}. Note=Associated with the actin cytoskeleton. Detected at synapses and dendritic spines of cultured hippocampal neurons (By similarity). {ECO:0000250}.	FUNCTION: Stimulates the GTPase activity of RAP2A. Promotes reorganization of the actin cytoskeleton and recruits DLG4 to F-actin. Contributes to the regulation of dendritic spine morphogenesis (By similarity). {ECO:0000250}.
		Q9CRD4	DBND2_MOUSE	Dysbindin domain-containing protein 2	Dbndd2 D2Bwg0891e	158		negative regulation of protein kinase activity [GO:0006469]	cytoplasm [GO:0005737]	cytoplasm [GO:0005737]; negative regulation of protein kinase activity [GO:0006469]		GO:0005737; GO:0006469		FUNCTION: May modulate the activity of casein kinase-1. Inhibits CSNK1D autophosphorylation (in vitro) (By similarity). {ECO:0000250}.
		Q8BGZ1	HPCL4_MOUSE	Hippocalcin-like protein 4 (Neural visinin-like protein 2) (NVP-2)	Hpcal4	191		signal transduction [GO:0007165]		calcium channel regulator activity [GO:0005246]; calcium ion binding [GO:0005509]; protein C-terminus binding [GO:0008022]; protein domain specific binding [GO:0019904]; signal transduction [GO:0007165]	calcium channel regulator activity [GO:0005246]; calcium ion binding [GO:0005509]; protein C-terminus binding [GO:0008022]; protein domain specific binding [GO:0019904]	GO:0005246; GO:0005509; GO:0007165; GO:0008022; GO:0019904		FUNCTION: May be involved in the calcium-dependent regulation of rhodopsin phosphorylation. {ECO:0000250}.
		Q8R0A6	VTM2A_MOUSE	V-set and transmembrane domain-containing protein 2A	Vstm2a Vstm2	236	TISSUE SPECIFICITY: Expressed in brain. Expressed in neurons. Expressed in adipose precursor cells in epididymal white adipose tissue (at protein level). Strongly expressed in adipose precursor cells. Weakly expressed in adipocytes. {ECO:0000269|PubMed:28052263}.	cell differentiation [GO:0030154]; cellular response to BMP stimulus [GO:0071773]; positive regulation of brown fat cell differentiation [GO:0090336]; positive regulation of gene expression [GO:0010628]; positive regulation of lipid storage [GO:0010884]; positive regulation of white fat cell proliferation [GO:0070352]	extracellular region [GO:0005576]; integral component of membrane [GO:0016021]	extracellular region [GO:0005576]; integral component of membrane [GO:0016021]; identical protein binding [GO:0042802]; cell differentiation [GO:0030154]; cellular response to BMP stimulus [GO:0071773]; positive regulation of brown fat cell differentiation [GO:0090336]; positive regulation of gene expression [GO:0010628]; positive regulation of lipid storage [GO:0010884]; positive regulation of w…	identical protein binding [GO:0042802]	GO:0005576; GO:0010628; GO:0010884; GO:0016021; GO:0030154; GO:0042802; GO:0070352; GO:0071773; GO:0090336	SUBCELLULAR LOCATION: Secreted {ECO:0000269|PubMed:28052263}. Note=Secreted by adipose precursor cells (PubMed:28052263). Not detected in the nucleus (By similarity). {ECO:0000250|UniProtKB:Q8TAG5, ECO:0000269|PubMed:28052263}.	FUNCTION: Plays a role in the regulation of the early stage of white and brown preadipocyte cell differentiation. Promotes adipogenic commitment of preadipocytes by increasing gene expression of the transcription factor PPARG in a BMP4-dependent signaling pathway. {ECO:0000269|PubMed:28052263}.
Week 2 Week 6	19	Q61616	DRD1_MOUSE	D(1A) dopamine receptor (Dopamine D1 receptor)	Drd1 Drd1a Gpcr15	446		activation of adenylate cyclase activity [GO:0007190]; adenylate cyclase-activating adrenergic receptor signaling pathway [GO:0071880]; adenylate cyclase-activating dopamine receptor signaling pathway [GO:0007191]; adenylate cyclase-activating G protein-coupled receptor signaling pathway [GO:0007189]; adult walking behavior [GO:0007628]; associative learning [GO:0008306]; astrocyte development [G…	axon [GO:0030424]; axon terminus [GO:0043679]; caveola [GO:0005901]; ciliary membrane [GO:0060170]; cilium [GO:0005929]; dendrite [GO:0030425]; dendritic shaft [GO:0043198]; dendritic spine [GO:0043197]; dendritic spine head [GO:0044327]; dendritic spine neck [GO:0044326]; endomembrane system [GO:0012505]; endoplasmic reticulum [GO:0005783]; endoplasmic reticulum membrane [GO:0005789]; GABA-ergic…	axon [GO:0030424]; axon terminus [GO:0043679]; caveola [GO:0005901]; ciliary membrane [GO:0060170]; cilium [GO:0005929]; dendrite [GO:0030425]; dendritic shaft [GO:0043198]; dendritic spine [GO:0043197]; dendritic spine head [GO:0044327]; dendritic spine neck [GO:0044326]; endomembrane system [GO:0012505]; endoplasmic reticulum [GO:0005783]; endoplasmic reticulum membrane [GO:0005789]; GABA-ergic…	angiotensin receptor binding [GO:0031701]; ATPase binding [GO:0051117]; D3 dopamine receptor binding [GO:0031750]; dopamine binding [GO:0035240]; dopamine neurotransmitter receptor activity [GO:0004952]; dopamine neurotransmitter receptor activity, coupled via Gs [GO:0001588]; G-protein alpha-subunit binding [GO:0001965]; G protein-coupled receptor activity [GO:0004930]; protein-containing comple…	GO:0001588; GO:0001659; GO:0001661; GO:0001662; GO:0001932; GO:0001934; GO:0001963; GO:0001965; GO:0001975; GO:0004930; GO:0004952; GO:0005102; GO:0005634; GO:0005783; GO:0005789; GO:0005886; GO:0005887; GO:0005901; GO:0005929; GO:0006469; GO:0006606; GO:0006886; GO:0006936; GO:0007186; GO:0007187; GO:0007189; GO:0007190; GO:0007191; GO:0007212; GO:0007612; GO:0007613; GO:0007617; GO:0007625; GO:…	SUBCELLULAR LOCATION: Cell membrane {ECO:0000250|UniProtKB:P18901}; Multi-pass membrane protein {ECO:0000250|UniProtKB:P18901}. Endoplasmic reticulum membrane {ECO:0000250|UniProtKB:P18901}; Multi-pass membrane protein {ECO:0000250|UniProtKB:P18901}. Cell projection, dendrite {ECO:0000269|PubMed:25865831}. Cell projection, dendritic spine {ECO:0000269|PubMed:25865831}. Note=Transport from the end…	FUNCTION: Dopamine receptor whose activity is mediated by G proteins which activate adenylyl cyclase.
		Q7TPR4	ACTN1_MOUSE	Alpha-actinin-1 (Alpha-actinin cytoskeletal isoform) (F-actin cross-linking protein) (Non-muscle alpha-actinin-1)	Actn1	892		actin filament bundle assembly [GO:0051017]; actin filament network formation [GO:0051639]; actin filament organization [GO:0007015]; cortical cytoskeleton organization [GO:0030865]; focal adhesion assembly [GO:0048041]; negative regulation of cellular component movement [GO:0051271]; platelet formation [GO:0030220]; platelet morphogenesis [GO:0036344]	actin filament [GO:0005884]; brush border [GO:0005903]; cell-cell junction [GO:0005911]; cell junction [GO:0030054]; cell projection [GO:0042995]; cortical cytoskeleton [GO:0030863]; cytoplasm [GO:0005737]; cytoskeleton [GO:0005856]; dendritic spine [GO:0043197]; dense core granule membrane [GO:0032127]; fascia adherens [GO:0005916]; focal adhesion [GO:0005925]; glutamatergic synapse [GO:0098978]…	actin filament [GO:0005884]; brush border [GO:0005903]; cell junction [GO:0030054]; cell projection [GO:0042995]; cell-cell junction [GO:0005911]; cortical cytoskeleton [GO:0030863]; cytoplasm [GO:0005737]; cytoskeleton [GO:0005856]; dendritic spine [GO:0043197]; dense core granule membrane [GO:0032127]; fascia adherens [GO:0005916]; focal adhesion [GO:0005925]; glutamatergic synapse [GO:0098978]…	actin filament binding [GO:0051015]; calcium ion binding [GO:0005509]; cytoskeletal regulatory protein binding [GO:0005519]; double-stranded RNA binding [GO:0003725]; integrin binding [GO:0005178]; ion channel binding [GO:0044325]; nuclear receptor coactivator activity [GO:0030374]; protein domain specific binding [GO:0019904]; protein homodimerization activity [GO:0042803]; structural constituen…	GO:0001725; GO:0001726; GO:0003725; GO:0005178; GO:0005509; GO:0005519; GO:0005634; GO:0005737; GO:0005856; GO:0005884; GO:0005886; GO:0005903; GO:0005911; GO:0005916; GO:0005925; GO:0007015; GO:0017166; GO:0019904; GO:0030017; GO:0030018; GO:0030054; GO:0030141; GO:0030220; GO:0030374; GO:0030863; GO:0030865; GO:0032127; GO:0036344; GO:0042803; GO:0042995; GO:0043197; GO:0044325; GO:0048041; GO:…	SUBCELLULAR LOCATION: Cytoplasm, cytoskeleton {ECO:0000269|PubMed:23100251}. Cytoplasm, myofibril, sarcomere, Z line {ECO:0000269|PubMed:11114196}. Cell membrane {ECO:0000250|UniProtKB:Q9Z1P2}. Cell junction {ECO:0000250|UniProtKB:Q9Z1P2}. Cell projection, ruffle {ECO:0000269|PubMed:17298598}. Note=Colocalizes with MYOZ2 and PPP3CA at the Z-line of heart and skeletal muscle (PubMed:11114196). Col…	FUNCTION: F-actin cross-linking protein which is thought to anchor actin to a variety of intracellular structures. This is a bundling protein (By similarity). {ECO:0000250}.
		Q9CZ30	OLA1_MOUSE	Obg-like ATPase 1 (GTP-binding protein 9)	Ola1 Gtpbp9	396		ATP metabolic process [GO:0046034]	centrosome [GO:0005813]; cytoplasm [GO:0005737]; cytosol [GO:0005829]; nucleolus [GO:0005730]	centrosome [GO:0005813]; cytoplasm [GO:0005737]; cytosol [GO:0005829]; nucleolus [GO:0005730]; ATP binding [GO:0005524]; ATPase activity [GO:0016887]; GTP binding [GO:0005525]; metal ion binding [GO:0046872]; ribosomal large subunit binding [GO:0043023]; ribosome binding [GO:0043022]; ATP metabolic process [GO:0046034]	ATPase activity [GO:0016887]; ATP binding [GO:0005524]; GTP binding [GO:0005525]; metal ion binding [GO:0046872]; ribosomal large subunit binding [GO:0043023]; ribosome binding [GO:0043022]	GO:0005524; GO:0005525; GO:0005730; GO:0005737; GO:0005813; GO:0005829; GO:0016887; GO:0043022; GO:0043023; GO:0046034; GO:0046872	SUBCELLULAR LOCATION: Cytoplasm {ECO:0000255|HAMAP-Rule:MF_03167}. Nucleus {ECO:0000255|HAMAP-Rule:MF_03167}. Nucleus, nucleolus {ECO:0000255|HAMAP-Rule:MF_03167}. Note=Predominantly cytoplasmic, shuttles between the nucleus and the cytoplasm. {ECO:0000255|HAMAP-Rule:MF_03167}.	FUNCTION: Hydrolyzes ATP, and can also hydrolyze GTP with lower efficiency. Has lower affinity for GTP. {ECO:0000255|HAMAP-Rule:MF_03167}.
		Q80TF3	PCD19_MOUSE	Protocadherin-19	Pcdh19 Kiaa1313	1145		brain development [GO:0007420]; cell adhesion [GO:0007155]; homophilic cell adhesion via plasma membrane adhesion molecules [GO:0007156]	integral component of plasma membrane [GO:0005887]	integral component of plasma membrane [GO:0005887]; calcium ion binding [GO:0005509]; brain development [GO:0007420]; cell adhesion [GO:0007155]; homophilic cell adhesion via plasma membrane adhesion molecules [GO:0007156]	calcium ion binding [GO:0005509]	GO:0005509; GO:0005887; GO:0007155; GO:0007156; GO:0007420	SUBCELLULAR LOCATION: Cell membrane {ECO:0000250}; Single-pass type I membrane protein {ECO:0000250}.	FUNCTION: Potential calcium-dependent cell-adhesion protein. {ECO:0000250}.
		Q5SP85	CC85A_MOUSE	Coiled-coil domain-containing protein 85A	Ccdc85a Kiaa1912	500			adherens junction [GO:0005912]	adherens junction [GO:0005912]		GO:0005912	SUBCELLULAR LOCATION: Cell junction, adherens junction {ECO:0000250|UniProtKB:Q96PX6}.	FUNCTION: May play a role in cell-cell adhesion and epithelium development through its interaction with proteins of the beta-catenin family. {ECO:0000250|UniProtKB:Q96PX6}.
		Q8C6I2	SDHF2_MOUSE	Succinate dehydrogenase assembly factor 2, mitochondrial (SDH assembly factor 2) (SDHAF2)	Sdhaf2 Pgl2 Sdh5	164		mitochondrial electron transport, succinate to ubiquinone [GO:0006121]; mitochondrial respiratory chain complex II assembly [GO:0034553]; negative regulation of canonical Wnt signaling pathway [GO:0090090]; negative regulation of epithelial to mesenchymal transition [GO:0010719]; protein dephosphorylation [GO:0006470]; protein-FAD linkage [GO:0018293]; tricarboxylic acid cycle [GO:0006099]	cytosol [GO:0005829]; mitochondrial matrix [GO:0005759]; mitochondrion [GO:0005739]; nucleolus [GO:0005730]	cytosol [GO:0005829]; mitochondrial matrix [GO:0005759]; mitochondrion [GO:0005739]; nucleolus [GO:0005730]; mitochondrial electron transport, succinate to ubiquinone [GO:0006121]; mitochondrial respiratory chain complex II assembly [GO:0034553]; negative regulation of canonical Wnt signaling pathway [GO:0090090]; negative regulation of epithelial to mesenchymal transition [GO:0010719]; protein d…		GO:0005730; GO:0005739; GO:0005759; GO:0005829; GO:0006099; GO:0006121; GO:0006470; GO:0010719; GO:0018293; GO:0034553; GO:0090090	SUBCELLULAR LOCATION: Mitochondrion matrix {ECO:0000255|HAMAP-Rule:MF_03057}.	FUNCTION: Plays an essential role in the assembly of succinate dehydrogenase (SDH), an enzyme complex (also referred to as respiratory complex II) that is a component of both the tricarboxylic acid (TCA) cycle and the mitochondrial electron transport chain, and which couples the oxidation of succinate to fumarate with the reduction of ubiquinone (coenzyme Q) to ubiquinol. Required for flavinylati…
		Q8R1K1	UBAC2_MOUSE	Ubiquitin-associated domain-containing protein 2 (UBA domain-containing protein 2) (Phosphoglycerate dehydrogenase-like protein 1)	Ubac2 Phgdhl1	345		negative regulation of canonical Wnt signaling pathway [GO:0090090]; negative regulation of retrograde protein transport, ER to cytosol [GO:1904153]; protein localization to endoplasmic reticulum [GO:0070972]; Wnt signaling pathway [GO:0016055]	endoplasmic reticulum [GO:0005783]; endoplasmic reticulum membrane [GO:0005789]; integral component of membrane [GO:0016021]	endoplasmic reticulum [GO:0005783]; endoplasmic reticulum membrane [GO:0005789]; integral component of membrane [GO:0016021]; negative regulation of canonical Wnt signaling pathway [GO:0090090]; negative regulation of retrograde protein transport, ER to cytosol [GO:1904153]; protein localization to endoplasmic reticulum [GO:0070972]; Wnt signaling pathway [GO:0016055]		GO:0005783; GO:0005789; GO:0016021; GO:0016055; GO:0070972; GO:0090090; GO:1904153	SUBCELLULAR LOCATION: Endoplasmic reticulum membrane {ECO:0000250|UniProtKB:Q8NBM4}; Multi-pass membrane protein {ECO:0000255}.	FUNCTION: Restricts trafficking of FAF2 from the endoplasmic reticulum to lipid droplets (By similarity). In association with LMBR1L and E3 ubiquitin-protein ligase AMFR, negatively regulates the canonical Wnt signaling pathway in the lymphocytes by promoting the ubiquitin-mediated degradation of CTNNB1 and Wnt receptors FZD6 and LRP6 (PubMed:31073040). {ECO:0000250|UniProtKB:Q8NBM4, ECO:0000269|…
		Q61290	CAC1E_MOUSE	Voltage-dependent R-type calcium channel subunit alpha-1E (Brain calcium channel II) (BII) (Calcium channel, L type, alpha-1 polypeptide, isoform 6) (Voltage-gated calcium channel subunit alpha Cav2.3)	Cacna1e Cach6 Cacnl1a6 Cchra1	2272	TISSUE SPECIFICITY: Expressed in neuronal tissues, retina, spleen, and pancreatic islet cells.	behavioral fear response [GO:0001662]; behavioral response to pain [GO:0048266]; calcium ion import [GO:0070509]; calcium ion transmembrane transport [GO:0070588]; calcium ion transport [GO:0006816]; chemical synaptic transmission [GO:0007268]; fear response [GO:0042596]; flagellated sperm motility [GO:0030317]; glucose homeostasis [GO:0042593]; locomotory behavior [GO:0007626]; nervous system pr…	GABA-ergic synapse [GO:0098982]; integral component of postsynaptic membrane [GO:0099055]; integral component of presynaptic membrane [GO:0099056]; perikaryon [GO:0043204]; voltage-gated calcium channel complex [GO:0005891]	GABA-ergic synapse [GO:0098982]; integral component of postsynaptic membrane [GO:0099055]; integral component of presynaptic membrane [GO:0099056]; perikaryon [GO:0043204]; voltage-gated calcium channel complex [GO:0005891]; calcium ion binding [GO:0005509]; protein N-terminus binding [GO:0047485]; voltage-gated calcium channel activity [GO:0005245]; voltage-gated calcium channel activity involve…	calcium ion binding [GO:0005509]; protein N-terminus binding [GO:0047485]; voltage-gated calcium channel activity [GO:0005245]; voltage-gated calcium channel activity involved in regulation of presynaptic cytosolic calcium levels [GO:0099626]; voltage-gated cation channel activity [GO:0022843]	GO:0001662; GO:0002027; GO:0005245; GO:0005509; GO:0005891; GO:0006816; GO:0007268; GO:0007626; GO:0008542; GO:0019226; GO:0019233; GO:0022843; GO:0030317; GO:0034765; GO:0042593; GO:0042596; GO:0043204; GO:0047485; GO:0048265; GO:0048266; GO:0050877; GO:0061178; GO:0070509; GO:0070588; GO:0090273; GO:0098982; GO:0099055; GO:0099056; GO:0099626	SUBCELLULAR LOCATION: Membrane; Multi-pass membrane protein.	FUNCTION: Voltage-sensitive calcium channels (VSCC) mediate the entry of calcium ions into excitable cells and are also involved in a variety of calcium-dependent processes, including muscle contraction, hormone or neurotransmitter release, gene expression, cell motility, cell division and cell death. The isoform alpha-1E gives rise to R-type calcium currents. R-type calcium channels belong to th…
		P43300	EGR3_MOUSE	Early growth response protein 3 (EGR-3)	Egr3 Egr-3	387		cell migration involved in sprouting angiogenesis [GO:0002042]; cellular response to fibroblast growth factor stimulus [GO:0044344]; cellular response to vascular endothelial growth factor stimulus [GO:0035924]; endothelial cell chemotaxis [GO:0035767]; negative regulation of apoptotic process [GO:0043066]; neuromuscular synaptic transmission [GO:0007274]; peripheral nervous system development [G…	nucleoplasm [GO:0005654]; synapse [GO:0045202]	nucleoplasm [GO:0005654]; synapse [GO:0045202]; DNA-binding transcription activator activity, RNA polymerase II-specific [GO:0001228]; DNA-binding transcription factor activity, RNA polymerase II-specific [GO:0000981]; metal ion binding [GO:0046872]; RNA polymerase II cis-regulatory region sequence-specific DNA binding [GO:0000978]; sequence-specific DNA binding [GO:0043565]; sequence-specific do…	DNA-binding transcription activator activity, RNA polymerase II-specific [GO:0001228]; DNA-binding transcription factor activity, RNA polymerase II-specific [GO:0000981]; metal ion binding [GO:0046872]; RNA polymerase II cis-regulatory region sequence-specific DNA binding [GO:0000978]; sequence-specific DNA binding [GO:0043565]; sequence-specific double-stranded DNA binding [GO:1990837]	GO:0000978; GO:0000981; GO:0001228; GO:0001938; GO:0002042; GO:0005654; GO:0006357; GO:0007274; GO:0007422; GO:0033089; GO:0035767; GO:0035924; GO:0043066; GO:0043565; GO:0044344; GO:0045202; GO:0045586; GO:0045944; GO:0046872; GO:1990837	SUBCELLULAR LOCATION: Nucleus {ECO:0000305}.	FUNCTION: Probable transcription factor involved in muscle spindle development.
		Q9D0L8	MCES_MOUSE	mRNA cap guanine-N7 methyltransferase (EC 2.1.1.56) (RG7MT1) (mRNA (guanine-N(7))-methyltransferase) (mRNA cap methyltransferase)	Rnmt Kiaa0398	465		7-methylguanosine mRNA capping [GO:0006370]; cellular response to leukemia inhibitory factor [GO:1990830]	fibrillar center [GO:0001650]; mRNA cap binding complex [GO:0005845]; mRNA cap methyltransferase complex [GO:0031533]; nucleoplasm [GO:0005654]; nucleus [GO:0005634]; receptor complex [GO:0043235]	fibrillar center [GO:0001650]; mRNA cap binding complex [GO:0005845]; mRNA cap methyltransferase complex [GO:0031533]; nucleoplasm [GO:0005654]; nucleus [GO:0005634]; receptor complex [GO:0043235]; mRNA (guanine-N7-)-methyltransferase activity [GO:0004482]; RNA binding [GO:0003723]; 7-methylguanosine mRNA capping [GO:0006370]; cellular response to leukemia inhibitory factor [GO:1990830]	mRNA (guanine-N7-)-methyltransferase activity [GO:0004482]; RNA binding [GO:0003723]	GO:0001650; GO:0003723; GO:0004482; GO:0005634; GO:0005654; GO:0005845; GO:0006370; GO:0031533; GO:0043235; GO:1990830	SUBCELLULAR LOCATION: Nucleus {ECO:0000250|UniProtKB:O43148}.	FUNCTION: Catalytic subunit of the mRNA-capping methyltransferase RNMT:RAMAC complex that methylates the N7 position of the added guanosine to the 5'-cap structure of mRNAs. Binds RNA containing 5'-terminal GpppC. {ECO:0000250|UniProtKB:O43148}.
		Q91WM1	STRBP_MOUSE	Spermatid perinuclear RNA-binding protein	Strbp Spnr	672	TISSUE SPECIFICITY: Isoform 2 is expressed in spermatocytes (at protein level). Expressed in testis, thymus, ovary, liver, kidney, heart, spleen and brain. Expressed in cortex, dentate gyrus and Purkinje cell layer and granule cells of the cerebellum. {ECO:0000269|PubMed:11336498, ECO:0000269|PubMed:7744952}.	mechanosensory behavior [GO:0007638]; multicellular organism development [GO:0007275]; spermatid development [GO:0007286]	cytoplasm [GO:0005737]; manchette [GO:0002177]; microtubule cytoskeleton [GO:0015630]; nucleus [GO:0005634]	cytoplasm [GO:0005737]; manchette [GO:0002177]; microtubule cytoskeleton [GO:0015630]; nucleus [GO:0005634]; double-stranded RNA binding [GO:0003725]; microtubule binding [GO:0008017]; single-stranded RNA binding [GO:0003727]; tubulin binding [GO:0015631]; mechanosensory behavior [GO:0007638]; multicellular organism development [GO:0007275]; spermatid development [GO:0007286]	double-stranded RNA binding [GO:0003725]; microtubule binding [GO:0008017]; single-stranded RNA binding [GO:0003727]; tubulin binding [GO:0015631]	GO:0002177; GO:0003725; GO:0003727; GO:0005634; GO:0005737; GO:0007275; GO:0007286; GO:0007638; GO:0008017; GO:0015630; GO:0015631	SUBCELLULAR LOCATION: [Isoform 2]: Cytoplasm, cytoskeleton. Note=Microtubule-associated that localizes to the manchette in developing spermatids.	FUNCTION: Involved in spermatogenesis and sperm function. Plays a role in regulation of cell growth (By similarity). Binds to double-stranded DNA and RNA (By similarity). Binds most efficiently to poly(I:C) RNA than to poly(dI:dC) DNA (By similarity). Binds also to single-stranded poly(G) RNA (By similarity). Binds non-specifically to the mRNA PRM1 3'-UTR and adenovirus VA RNA. {ECO:0000250, ECO:…
		Q9EPK7	XPO7_MOUSE	Exportin-7 (Exp7) (Ran-binding protein 16)	Xpo7 Kiaa0745 Ranbp16	1087	TISSUE SPECIFICITY: Highly expressed in testis and spleen, moderate in kidney and liver and low in heart, brain, lung and skeletal muscle. {ECO:0000269|PubMed:11071879}.	nucleocytoplasmic transport [GO:0006913]; protein export from nucleus [GO:0006611]	cytoplasm [GO:0005737]; nuclear pore [GO:0005643]; nucleus [GO:0005634]	cytoplasm [GO:0005737]; nuclear pore [GO:0005643]; nucleus [GO:0005634]; nuclear export signal receptor activity [GO:0005049]; small GTPase binding [GO:0031267]; nucleocytoplasmic transport [GO:0006913]; protein export from nucleus [GO:0006611]	nuclear export signal receptor activity [GO:0005049]; small GTPase binding [GO:0031267]	GO:0005049; GO:0005634; GO:0005643; GO:0005737; GO:0006611; GO:0006913; GO:0031267	SUBCELLULAR LOCATION: Cytoplasm {ECO:0000250|UniProtKB:Q9UIA9}. Nucleus {ECO:0000250|UniProtKB:Q9UIA9}. Note=Shuttles between the nucleus and the cytoplasm. {ECO:0000250|UniProtKB:Q9UIA9}.	FUNCTION: Mediates the nuclear export of proteins (cargos) with broad substrate specificity. In the nucleus binds cooperatively to its cargo and to the GTPase Ran in its active GTP-bound form. Docking of this trimeric complex to the nuclear pore complex (NPC) is mediated through binding to nucleoporins. Upon transit of a nuclear export complex into the cytoplasm, disassembling of the complex and …
		P62821	RAB1A_MOUSE	Ras-related protein Rab-1A (EC 3.6.5.2) (YPT1-related protein)	Rab1A Rab1	205		autophagosome assembly [GO:0000045]; autophagy [GO:0006914]; cell migration [GO:0016477]; COPII-coated vesicle cargo loading [GO:0090110]; defense response to bacterium [GO:0042742]; endocytosis [GO:0006897]; endoplasmic reticulum to Golgi vesicle-mediated transport [GO:0006888]; Golgi organization [GO:0007030]; growth hormone secretion [GO:0030252]; intracellular protein transport [GO:0006886]; …	cytosol [GO:0005829]; early endosome [GO:0005769]; endomembrane system [GO:0012505]; endoplasmic reticulum membrane [GO:0005789]; Golgi apparatus [GO:0005794]; Golgi membrane [GO:0000139]; melanosome [GO:0042470]; neuronal cell body [GO:0043025]; presynapse [GO:0098793]	cytosol [GO:0005829]; early endosome [GO:0005769]; endomembrane system [GO:0012505]; endoplasmic reticulum membrane [GO:0005789]; Golgi apparatus [GO:0005794]; Golgi membrane [GO:0000139]; melanosome [GO:0042470]; neuronal cell body [GO:0043025]; presynapse [GO:0098793]; GTP binding [GO:0005525]; GTPase activity [GO:0003924]; autophagosome assembly [GO:0000045]; autophagy [GO:0006914]; cell migra…	GTPase activity [GO:0003924]; GTP binding [GO:0005525]	GO:0000045; GO:0000139; GO:0003924; GO:0005525; GO:0005769; GO:0005789; GO:0005794; GO:0005829; GO:0006886; GO:0006888; GO:0006897; GO:0006914; GO:0007030; GO:0012505; GO:0016477; GO:0019068; GO:0030252; GO:0032402; GO:0032757; GO:0034446; GO:0042470; GO:0042742; GO:0043025; GO:0047496; GO:0090110; GO:0098793; GO:1903020	SUBCELLULAR LOCATION: Golgi apparatus {ECO:0000250|UniProtKB:P62820}. Endoplasmic reticulum {ECO:0000250|UniProtKB:P62820}. Early endosome {ECO:0000250|UniProtKB:P62820}. Cytoplasm, cytosol {ECO:0000250|UniProtKB:P62820}. Membrane {ECO:0000250|UniProtKB:P62820}. Melanosome {ECO:0000269|PubMed:22854043}. Note=Alternates between membrane-associated and cytosolic forms. {ECO:0000250|UniProtKB:P62820…	FUNCTION: The small GTPases Rab are key regulators of intracellular membrane trafficking, from the formation of transport vesicles to their fusion with membranes (PubMed:20639577, PubMed:22854043). Rabs cycle between an inactive GDP-bound form and an active GTP-bound form that is able to recruit to membranes different sets of downstream effectors directly responsible for vesicle formation, moveme…
		Q8BXA0	LRFN5_MOUSE	Leucine-rich repeat and fibronectin type-III domain-containing protein 5	Lrfn5 Kiaa4208 Salm5	719	TISSUE SPECIFICITY: Predominantly expressed in the brain, with a weak, but broad expression in the cerebral cortex and diencephalic nuclei. Strongly expressed in both the pyramidal layer and the dentate gyrus of the hippocampus. Also detected in other parts of the central nervous system, including the olfactory bulb, pons, cerebellum, and medulla oblongata, as well as in the peripheral nervous sy…	negative regulation of inflammatory response [GO:0050728]; negative regulation of macrophage activation [GO:0043031]; regulation of presynapse assembly [GO:1905606]; synaptic membrane adhesion [GO:0099560]	cell surface [GO:0009986]; GABA-ergic synapse [GO:0098982]; glutamatergic synapse [GO:0098978]; integral component of postsynaptic density membrane [GO:0099061]	cell surface [GO:0009986]; GABA-ergic synapse [GO:0098982]; glutamatergic synapse [GO:0098978]; integral component of postsynaptic density membrane [GO:0099061]; negative regulation of inflammatory response [GO:0050728]; negative regulation of macrophage activation [GO:0043031]; regulation of presynapse assembly [GO:1905606]; synaptic membrane adhesion [GO:0099560]		GO:0009986; GO:0043031; GO:0050728; GO:0098978; GO:0098982; GO:0099061; GO:0099560; GO:1905606	SUBCELLULAR LOCATION: Membrane {ECO:0000269|PubMed:16828986}; Single-pass type I membrane protein {ECO:0000269|PubMed:16828986}.	FUNCTION: Cell adhesion molecule that mediates homophilic cell-cell adhesion in a Ca(2+)-independent manner. Promotes neurite outgrowth in hippocampal neurons (By similarity). {ECO:0000250}.
		O54818	TPD53_MOUSE	Tumor protein D53 (mD53) (Tumor protein D52-like 1)	Tpd52l1	204		G2/M transition of mitotic cell cycle [GO:0000086]; positive regulation of apoptotic signaling pathway [GO:2001235]; positive regulation of JNK cascade [GO:0046330]; positive regulation of MAP kinase activity [GO:0043406]	cytoplasm [GO:0005737]; early endosome [GO:0005769]; perinuclear region of cytoplasm [GO:0048471]	cytoplasm [GO:0005737]; early endosome [GO:0005769]; perinuclear region of cytoplasm [GO:0048471]; identical protein binding [GO:0042802]; protein homodimerization activity [GO:0042803]; G2/M transition of mitotic cell cycle [GO:0000086]; positive regulation of apoptotic signaling pathway [GO:2001235]; positive regulation of JNK cascade [GO:0046330]; positive regulation of MAP kinase activity [GO…	identical protein binding [GO:0042802]; protein homodimerization activity [GO:0042803]	GO:0000086; GO:0005737; GO:0005769; GO:0042802; GO:0042803; GO:0043406; GO:0046330; GO:0048471; GO:2001235
		Q9Z1L5	CA2D3_MOUSE	Voltage-dependent calcium channel subunit alpha-2/delta-3 (Voltage-gated calcium channel subunit alpha-2/delta-3) [Cleaved into: Voltage-dependent calcium channel subunit alpha-2-3; Voltage-dependent calcium channel subunit delta-3]	Cacna2d3	1091	TISSUE SPECIFICITY: Brain-specific. Predominantly expressed in the caudate putamen, entorhinal complex, hippocampus and cortex. {ECO:0000269|PubMed:11687876, ECO:0000269|PubMed:9880589}.	calcium ion transport [GO:0006816]; regulation of ion transmembrane transport [GO:0034765]	voltage-gated calcium channel complex [GO:0005891]	voltage-gated calcium channel complex [GO:0005891]; metal ion binding [GO:0046872]; voltage-gated calcium channel activity [GO:0005245]; calcium ion transport [GO:0006816]; regulation of ion transmembrane transport [GO:0034765]	metal ion binding [GO:0046872]; voltage-gated calcium channel activity [GO:0005245]	GO:0005245; GO:0005891; GO:0006816; GO:0034765; GO:0046872	SUBCELLULAR LOCATION: Membrane {ECO:0000305}; Single-pass type I membrane protein {ECO:0000305}.	FUNCTION: The alpha-2/delta subunit of voltage-dependent calcium channels regulates calcium current density and activation/inactivation kinetics of the calcium channel. Acts as a regulatory subunit for P/Q-type calcium channel (CACNA1A), N-type (CACNA1B), L-type (CACNA1C OR CACNA1D) but not T-type (CACNA1G). {ECO:0000269|PubMed:10200414, ECO:0000269|PubMed:9880589}.
		Q9R1Q7	PLP2_MOUSE	Proteolipid protein 2	Plp2	152			integral component of membrane [GO:0016021]; plasma membrane [GO:0005886]	integral component of membrane [GO:0016021]; plasma membrane [GO:0005886]; chemokine binding [GO:0019956]	chemokine binding [GO:0019956]	GO:0005886; GO:0016021; GO:0019956	SUBCELLULAR LOCATION: Membrane {ECO:0000250}; Multi-pass membrane protein {ECO:0000250}.	FUNCTION: May play a role in cell differentiation in the intestinal epithelium. {ECO:0000250}.
		P46735	MYO1B_MOUSE	Unconventional myosin-Ib (MIH-L) (Myosin I alpha) (MMI-alpha) (MMIa)	Myo1b	1107	TISSUE SPECIFICITY: Prominent expression is seen in the brain, lung and liver. It is also expressed in the heart and testis. A high level expression is seen in virtually all neurons (but not glia) in the postnatal and adult mouse brain and in neuroblasts of the cerebellar external granular layer.	actin filament-based movement [GO:0030048]; actin filament bundle assembly [GO:0051017]; actin filament organization [GO:0007015]; post-Golgi vesicle-mediated transport [GO:0006892]; transferrin transport [GO:0033572]; vesicle transport along actin filament [GO:0030050]	actin cytoskeleton [GO:0015629]; actin filament [GO:0005884]; apical part of cell [GO:0045177]; brush border [GO:0005903]; cell periphery [GO:0071944]; cytoplasm [GO:0005737]; early endosome [GO:0005769]; endosome membrane [GO:0010008]; filopodium [GO:0030175]; microvillus [GO:0005902]; myosin complex [GO:0016459]; perinuclear region of cytoplasm [GO:0048471]; plasma membrane [GO:0005886]; vesicl…	actin cytoskeleton [GO:0015629]; actin filament [GO:0005884]; apical part of cell [GO:0045177]; brush border [GO:0005903]; cell periphery [GO:0071944]; cytoplasm [GO:0005737]; early endosome [GO:0005769]; endosome membrane [GO:0010008]; filopodium [GO:0030175]; microvillus [GO:0005902]; myosin complex [GO:0016459]; perinuclear region of cytoplasm [GO:0048471]; plasma membrane [GO:0005886]; vesicl…	actin binding [GO:0003779]; actin-dependent ATPase activity [GO:0030898]; actin filament binding [GO:0051015]; ATP binding [GO:0005524]; calmodulin binding [GO:0005516]; microfilament motor activity [GO:0000146]; motor activity [GO:0003774]; phosphatidylinositol-3,4,5-trisphosphate binding [GO:0005547]; phosphatidylinositol-4,5-bisphosphate binding [GO:0005546]	GO:0000146; GO:0003774; GO:0003779; GO:0005516; GO:0005524; GO:0005546; GO:0005547; GO:0005737; GO:0005769; GO:0005884; GO:0005886; GO:0005902; GO:0005903; GO:0006892; GO:0007015; GO:0010008; GO:0015629; GO:0016459; GO:0030048; GO:0030050; GO:0030175; GO:0030898; GO:0031982; GO:0033572; GO:0045177; GO:0048471; GO:0051015; GO:0051017; GO:0071944		FUNCTION: Motor protein that may participate in process critical to neuronal development and function such as cell migration, neurite outgrowth and vesicular transport.
		Q9CZN4	SHSA9_MOUSE	Protein shisa-9 (Cystine-knot AMPAR modulating protein of 44 kDa) (CKAMP44)	Shisa9	424	TISSUE SPECIFICITY: Brain-specific. Mainly expressed in neurons, including in hippocampus, cerebral cortex, striatum, thalamus, olfactory bulb and cerebellum. Expressed in most brain structures during embryonic and postnatal development. {ECO:0000269|PubMed:20185686}.	regulation of AMPA receptor activity [GO:2000311]; regulation of postsynaptic neurotransmitter receptor activity [GO:0098962]; regulation of short-term neuronal synaptic plasticity [GO:0048172]	AMPA glutamate receptor complex [GO:0032281]; dendritic spine membrane [GO:0032591]; glutamatergic synapse [GO:0098978]; integral component of postsynaptic density membrane [GO:0099061]; ionotropic glutamate receptor complex [GO:0008328]; postsynaptic density [GO:0014069]; postsynaptic density membrane [GO:0098839]; postsynaptic membrane [GO:0045211]; synapse [GO:0045202]	AMPA glutamate receptor complex [GO:0032281]; dendritic spine membrane [GO:0032591]; glutamatergic synapse [GO:0098978]; integral component of postsynaptic density membrane [GO:0099061]; ionotropic glutamate receptor complex [GO:0008328]; postsynaptic density [GO:0014069]; postsynaptic density membrane [GO:0098839]; postsynaptic membrane [GO:0045211]; synapse [GO:0045202]; PDZ domain binding [GO:…	PDZ domain binding [GO:0030165]	GO:0008328; GO:0014069; GO:0030165; GO:0032281; GO:0032591; GO:0045202; GO:0045211; GO:0048172; GO:0098839; GO:0098962; GO:0098978; GO:0099061; GO:2000311	SUBCELLULAR LOCATION: Cell projection, dendritic spine membrane {ECO:0000269|PubMed:20185686}; Single-pass type I membrane protein {ECO:0000269|PubMed:20185686}. Cell junction, synapse {ECO:0000269|PubMed:20185686}.	FUNCTION: Regulator of short-term neuronal synaptic plasticity in the dentate gyrus. Associates with AMPA receptors (ionotropic glutamate receptors) in synaptic spines and promotes AMPA receptor desensitization at excitatory synapses. {ECO:0000269|PubMed:20185686}.
Week 2 Week 6 + rec	1	Q80YQ2	MED23_MOUSE	Mediator of RNA polymerase II transcription subunit 23 (Cofactor required for Sp1 transcriptional activation subunit 3) (CRSP complex subunit 3) (Mediator complex subunit 23) (Protein sur-2 homolog) (mSur-2)	Med23 Crsp3 Kiaa1216 Sur2	1367		positive regulation of gene expression [GO:0010628]; positive regulation of T cell extravasation [GO:2000409]; protein ubiquitination [GO:0016567]; regulation of transcription, DNA-templated [GO:0006355]; regulation of transcription by RNA polymerase II [GO:0006357]	mediator complex [GO:0016592]; nucleoplasm [GO:0005654]; transcription regulator complex [GO:0005667]; ubiquitin ligase complex [GO:0000151]	mediator complex [GO:0016592]; nucleoplasm [GO:0005654]; transcription regulator complex [GO:0005667]; ubiquitin ligase complex [GO:0000151]; positive regulation of gene expression [GO:0010628]; positive regulation of T cell extravasation [GO:2000409]; protein ubiquitination [GO:0016567]; regulation of transcription by RNA polymerase II [GO:0006357]; regulation of transcription, DNA-templated [GO…		GO:0000151; GO:0005654; GO:0005667; GO:0006355; GO:0006357; GO:0010628; GO:0016567; GO:0016592; GO:2000409	SUBCELLULAR LOCATION: Nucleus {ECO:0000305}.	FUNCTION: Component of the Mediator complex, a coactivator involved in the regulated transcription of nearly all RNA polymerase II-dependent genes. Mediator functions as a bridge to convey information from gene-specific regulatory proteins to the basal RNA polymerase II transcription machinery. Mediator is recruited to promoters by direct interactions with regulatory proteins and serves as a scaf…
Week 4 Week 6	75	Q8CHC4	SYNJ1_MOUSE	Synaptojanin-1 (EC 3.1.3.36) (Synaptic inositol 1,4,5-trisphosphate 5-phosphatase 1)	Synj1 Kiaa0910	1574		brain development [GO:0007420]; inositol phosphate dephosphorylation [GO:0046855]; learning [GO:0007612]; neurotransmitter transport [GO:0006836]; phosphatidylinositol dephosphorylation [GO:0046856]; phosphatidylinositol-mediated signaling [GO:0048015]; phosphatidylinositol metabolic process [GO:0046488]; positive regulation of endosome organization [GO:1904980]; positive regulation of gliogenesi…	clathrin coat [GO:0030118]; clathrin coat of coated pit [GO:0030132]; cytoplasm [GO:0005737]; glutamatergic synapse [GO:0098978]; membrane coat [GO:0030117]; neuron projection [GO:0043005]; parallel fiber to Purkinje cell synapse [GO:0098688]; perinuclear region of cytoplasm [GO:0048471]; postsynapse [GO:0098794]; presynapse [GO:0098793]; protein-containing complex [GO:0032991]; Schaffer collater…	clathrin coat [GO:0030118]; clathrin coat of coated pit [GO:0030132]; cytoplasm [GO:0005737]; glutamatergic synapse [GO:0098978]; membrane coat [GO:0030117]; neuron projection [GO:0043005]; parallel fiber to Purkinje cell synapse [GO:0098688]; perinuclear region of cytoplasm [GO:0048471]; postsynapse [GO:0098794]; presynapse [GO:0098793]; protein-containing complex [GO:0032991]; Schaffer collater…	EH domain binding [GO:1990175]; inositol-1,4,5-trisphosphate 5-phosphatase activity [GO:0052658]; phosphatidylinositol-3-phosphatase activity [GO:0004438]; phosphatidylinositol-4,5-bisphosphate 5-phosphatase activity [GO:0004439]; phosphatidylinositol-4-phosphate phosphatase activity [GO:0043812]; phosphatidylinositol phosphate 5-phosphatase activity [GO:0034595]; protein-containing complex bindi…	GO:0003723; GO:0004438; GO:0004439; GO:0005737; GO:0006836; GO:0007420; GO:0007612; GO:0008022; GO:0012506; GO:0014015; GO:0016082; GO:0016191; GO:0017124; GO:0030117; GO:0030118; GO:0030132; GO:0032526; GO:0032991; GO:0034097; GO:0034595; GO:0043005; GO:0043195; GO:0043812; GO:0044877; GO:0046488; GO:0046855; GO:0046856; GO:0048015; GO:0048260; GO:0048471; GO:0048488; GO:0048489; GO:0052658; GO:…	SUBCELLULAR LOCATION: Cytoplasm, perinuclear region {ECO:0000250|UniProtKB:O18964}.	FUNCTION: Phosphatase that acts on various phosphoinositides, including phosphatidylinositol 4-phosphate, phosphatidylinositol (4,5)-bisphosphate and phosphatidylinositol (3,4,5)-trisphosphate (By similarity). Has a role in clathrin-mediated endocytosis (By similarity). Hydrolyzes PIP2 bound to actin regulatory proteins resulting in the rearrangement of actin filaments downstream of tyrosine kina…
		O55042	SYUA_MOUSE	Alpha-synuclein (Non-A beta component of AD amyloid) (Non-A4 component of amyloid precursor) (NACP)	Snca Syn	140	TISSUE SPECIFICITY: Expressed in brain (at protein level) (PubMed:31034892). Highly expressed in presynaptic terminals in the central nervous system. {ECO:0000269|PubMed:10707987, ECO:0000269|PubMed:31034892}.	activation of cysteine-type endopeptidase activity involved in apoptotic process [GO:0006919]; adult locomotory behavior [GO:0008344]; aging [GO:0007568]; behavioral response to cocaine [GO:0048148]; cellular response to copper ion [GO:0071280]; cellular response to fibroblast growth factor stimulus [GO:0044344]; cellular response to oxidative stress [GO:0034599]; chemical synaptic transmission […	actin cytoskeleton [GO:0015629]; axon [GO:0030424]; axon terminus [GO:0043679]; cell cortex [GO:0005938]; cytoplasm [GO:0005737]; cytoplasmic vesicle membrane [GO:0030659]; cytoskeleton [GO:0005856]; cytosol [GO:0005829]; extracellular region [GO:0005576]; extracellular space [GO:0005615]; Golgi apparatus [GO:0005794]; growth cone [GO:0030426]; inclusion body [GO:0016234]; intracellular membrane-…	actin cytoskeleton [GO:0015629]; axon [GO:0030424]; axon terminus [GO:0043679]; cell cortex [GO:0005938]; cytoplasm [GO:0005737]; cytoplasmic vesicle membrane [GO:0030659]; cytoskeleton [GO:0005856]; cytosol [GO:0005829]; extracellular region [GO:0005576]; extracellular space [GO:0005615]; Golgi apparatus [GO:0005794]; growth cone [GO:0030426]; inclusion body [GO:0016234]; intracellular membrane-…	actin binding [GO:0003779]; alpha-tubulin binding [GO:0043014]; arachidonic acid binding [GO:0050544]; beta-tubulin binding [GO:0048487]; calcium ion binding [GO:0005509]; copper ion binding [GO:0005507]; cuprous ion binding [GO:1903136]; cysteine-type endopeptidase inhibitor activity involved in apoptotic process [GO:0043027]; dynein complex binding [GO:0070840]; enzyme binding [GO:0019899]; fer…	GO:0000149; GO:0000287; GO:0001774; GO:0001921; GO:0001933; GO:0001956; GO:0001963; GO:0003779; GO:0005507; GO:0005509; GO:0005543; GO:0005576; GO:0005615; GO:0005634; GO:0005640; GO:0005737; GO:0005739; GO:0005741; GO:0005743; GO:0005758; GO:0005759; GO:0005791; GO:0005794; GO:0005829; GO:0005840; GO:0005856; GO:0005886; GO:0005938; GO:0006631; GO:0006638; GO:0006644; GO:0006919; GO:0007006; GO:…	SUBCELLULAR LOCATION: Cytoplasm {ECO:0000269|PubMed:31034892}. Membrane {ECO:0000250|UniProtKB:P37840}. Nucleus {ECO:0000250|UniProtKB:P37840}. Cell junction, synapse {ECO:0000250|UniProtKB:P37840}. Secreted {ECO:0000250|UniProtKB:P37840}. Note=Membrane-bound in dopaminergic neurons. {ECO:0000250|UniProtKB:P37840}.	FUNCTION: Neuronal protein that plays several roles in synaptic activity such as regulation of synaptic vesicle trafficking and subsequent neurotransmitter release. Participates as a monomer in synaptic vesicle exocytosis by enhancing vesicle priming, fusion and dilation of exocytotic fusion pores. Mechanistically, acts by increasing local Ca(2+) release from microdomains which is essential for t…
		Q80UP3	DGKZ_MOUSE	Diacylglycerol kinase zeta (DAG kinase zeta) (EC 2.7.1.107) (Diglyceride kinase zeta) (DGK-zeta)	Dgkz	929		diacylglycerol metabolic process [GO:0046339]; glycerolipid metabolic process [GO:0046486]; intracellular signal transduction [GO:0035556]; lipid phosphorylation [GO:0046834]; maintenance of postsynaptic density structure [GO:0099562]; mitotic G1 DNA damage checkpoint [GO:0031571]; negative regulation of mitotic cell cycle [GO:0045930]; negative regulation of Ras protein signal transduction [GO:0…	cytosol [GO:0005829]; glutamatergic synapse [GO:0098978]; lamellipodium [GO:0030027]; nuclear speck [GO:0016607]; nucleus [GO:0005634]; plasma membrane [GO:0005886]; postsynaptic density [GO:0014069]; Schaffer collateral - CA1 synapse [GO:0098685]	cytosol [GO:0005829]; glutamatergic synapse [GO:0098978]; lamellipodium [GO:0030027]; nuclear speck [GO:0016607]; nucleus [GO:0005634]; plasma membrane [GO:0005886]; postsynaptic density [GO:0014069]; Schaffer collateral - CA1 synapse [GO:0098685]; ATP binding [GO:0005524]; diacylglycerol kinase activity [GO:0004143]; enzyme inhibitor activity [GO:0004857]; kinase activity [GO:0016301]; lipid kin…	ATP binding [GO:0005524]; diacylglycerol kinase activity [GO:0004143]; enzyme inhibitor activity [GO:0004857]; kinase activity [GO:0016301]; lipid kinase activity [GO:0001727]; metal ion binding [GO:0046872]; NAD+ kinase activity [GO:0003951]; protein C-terminus binding [GO:0008022]	GO:0001727; GO:0003951; GO:0004143; GO:0004857; GO:0005524; GO:0005634; GO:0005829; GO:0005886; GO:0006654; GO:0007205; GO:0008022; GO:0014069; GO:0016301; GO:0016607; GO:0030027; GO:0031571; GO:0035556; GO:0045930; GO:0046339; GO:0046486; GO:0046580; GO:0046834; GO:0046872; GO:0050860; GO:0051966; GO:0090216; GO:0098685; GO:0098978; GO:0099562	SUBCELLULAR LOCATION: Nucleus {ECO:0000269|PubMed:20023381}. Cytoplasm, cytosol {ECO:0000305|PubMed:20023381}. Cell membrane {ECO:0000250|UniProtKB:Q13574}. Cell projection, lamellipodium {ECO:0000250|UniProtKB:Q13574}.	FUNCTION: Diacylglycerol kinase that converts diacylglycerol/DAG into phosphatidic acid/phosphatidate/PA and regulates the respective levels of these two bioactive lipids (PubMed:12883552). Thereby, acts as a central switch between the signaling pathways activated by these second messengers with different cellular targets and opposite effects in numerous biological processes (PubMed:12883552). Al…	PATHWAY: Lipid metabolism; glycerolipid metabolism. {ECO:0000305|PubMed:12883552}.
		Q9DCJ5	NDUA8_MOUSE	NADH dehydrogenase [ubiquinone] 1 alpha subcomplex subunit 8 (Complex I-19kD) (CI-19kD) (Complex I-PGIV) (CI-PGIV) (NADH-ubiquinone oxidoreductase 19 kDa subunit)	Ndufa8	172		mitochondrial electron transport, NADH to ubiquinone [GO:0006120]; mitochondrial respiratory chain complex I assembly [GO:0032981]	mitochondrial inner membrane [GO:0005743]; mitochondrial intermembrane space [GO:0005758]; mitochondrial respiratory chain complex I [GO:0005747]; mitochondrion [GO:0005739]	mitochondrial inner membrane [GO:0005743]; mitochondrial intermembrane space [GO:0005758]; mitochondrial respiratory chain complex I [GO:0005747]; mitochondrion [GO:0005739]; protein-containing complex binding [GO:0044877]; mitochondrial electron transport, NADH to ubiquinone [GO:0006120]; mitochondrial respiratory chain complex I assembly [GO:0032981]	protein-containing complex binding [GO:0044877]	GO:0005739; GO:0005743; GO:0005747; GO:0005758; GO:0006120; GO:0032981; GO:0044877	SUBCELLULAR LOCATION: Mitochondrion inner membrane {ECO:0000250|UniProtKB:P51970}; Peripheral membrane protein {ECO:0000250|UniProtKB:P51970}. Mitochondrion intermembrane space {ECO:0000250|UniProtKB:P51970}. Mitochondrion {ECO:0000250|UniProtKB:P51970}.	FUNCTION: Accessory subunit of the mitochondrial membrane respiratory chain NADH dehydrogenase (Complex I), that is believed not to be involved in catalysis. Complex I functions in the transfer of electrons from NADH to the respiratory chain. The immediate electron acceptor for the enzyme is believed to be ubiquinone. {ECO:0000250|UniProtKB:P51970}.
		Q9CYT6	CAP2_MOUSE	Adenylyl cyclase-associated protein 2 (CAP 2)	Cap2	476		cAMP-mediated signaling [GO:0019933]; cell morphogenesis [GO:0000902]; cytoskeleton organization [GO:0007010]; regulation of adenylate cyclase activity [GO:0045761]	cytoplasm [GO:0005737]; plasma membrane [GO:0005886]; postsynaptic density [GO:0014069]	cytoplasm [GO:0005737]; plasma membrane [GO:0005886]; postsynaptic density [GO:0014069]; actin binding [GO:0003779]; adenylate cyclase binding [GO:0008179]; identical protein binding [GO:0042802]; cAMP-mediated signaling [GO:0019933]; cell morphogenesis [GO:0000902]; cytoskeleton organization [GO:0007010]; regulation of adenylate cyclase activity [GO:0045761]	actin binding [GO:0003779]; adenylate cyclase binding [GO:0008179]; identical protein binding [GO:0042802]	GO:0000902; GO:0003779; GO:0005737; GO:0005886; GO:0007010; GO:0008179; GO:0014069; GO:0019933; GO:0042802; GO:0045761	SUBCELLULAR LOCATION: Cell membrane {ECO:0000250}; Peripheral membrane protein {ECO:0000250}.	FUNCTION: May have a regulatory bifunctional role.
		Q8K097	LFG2_MOUSE	Protein lifeguard 2 (Fas apoptotic inhibitory molecule 2) (Neural membrane protein 35)	Faim2 Kiaa0950 Lfg Lfg2 Nmp35	317	TISSUE SPECIFICITY: Brain. Highly expressed in cerebellum, also found in cortex, olfactory bulb, and hippocampus. {ECO:0000269|PubMed:17635665, ECO:0000269|PubMed:21957071}.	apoptotic process [GO:0006915]; cerebellar granular layer development [GO:0021681]; cerebellar Purkinje cell differentiation [GO:0021702]; cerebellar Purkinje cell layer development [GO:0021680]; cerebellum development [GO:0021549]; negative regulation of apoptotic signaling pathway [GO:2001234]; negative regulation of extrinsic apoptotic signaling pathway via death domain receptors [GO:1902042];…	endoplasmic reticulum [GO:0005783]; Golgi apparatus [GO:0005794]; integral component of membrane [GO:0016021]; membrane [GO:0016020]; membrane raft [GO:0045121]; postsynaptic membrane [GO:0045211]	endoplasmic reticulum [GO:0005783]; Golgi apparatus [GO:0005794]; integral component of membrane [GO:0016021]; membrane [GO:0016020]; membrane raft [GO:0045121]; postsynaptic membrane [GO:0045211]; apoptotic process [GO:0006915]; cerebellar granular layer development [GO:0021681]; cerebellar Purkinje cell differentiation [GO:0021702]; cerebellar Purkinje cell layer development [GO:0021680]; cereb…		GO:0002931; GO:0005783; GO:0005794; GO:0006915; GO:0016020; GO:0016021; GO:0021549; GO:0021680; GO:0021681; GO:0021702; GO:0043523; GO:0043524; GO:0045121; GO:0045211; GO:1902042; GO:2001234	SUBCELLULAR LOCATION: Cell membrane {ECO:0000250}; Multi-pass membrane protein {ECO:0000250}. Membrane raft {ECO:0000269|PubMed:17635665}. Cell junction, synapse, postsynaptic cell membrane {ECO:0000250}.	FUNCTION: Antiapoptotic protein which protects cells uniquely from Fas-induced apoptosis. Regulates Fas-mediated apoptosis in neurons by interfering with caspase-8 activation. Plays a role in cerebellar development by affecting cerebellar size, internal granular layer (IGL) thickness, and Purkinje cell (PC) development. {ECO:0000269|PubMed:17635665, ECO:0000269|PubMed:21209208, ECO:0000269|PubMed…
		Q9DD18	DTD1_MOUSE	D-aminoacyl-tRNA deacylase 1 (DTD) (EC 3.1.1.96) (DNA-unwinding element-binding protein B) (DUE-B) (Gly-tRNA(Ala) deacylase)	Dtd1 Hars2	209		DNA replication [GO:0006260]; tRNA metabolic process [GO:0006399]	cytoplasm [GO:0005737]; nucleus [GO:0005634]	cytoplasm [GO:0005737]; nucleus [GO:0005634]; D-tyrosyl-tRNA(Tyr) deacylase activity [GO:0051500]; DNA binding [GO:0003677]; metal ion binding [GO:0046872]; tRNA binding [GO:0000049]; DNA replication [GO:0006260]; tRNA metabolic process [GO:0006399]	DNA binding [GO:0003677]; D-tyrosyl-tRNA(Tyr) deacylase activity [GO:0051500]; metal ion binding [GO:0046872]; tRNA binding [GO:0000049]	GO:0000049; GO:0003677; GO:0005634; GO:0005737; GO:0006260; GO:0006399; GO:0046872; GO:0051500	SUBCELLULAR LOCATION: Nucleus {ECO:0000250|UniProtKB:Q8TEA8}. Cytoplasm {ECO:0000250|UniProtKB:Q8IIS0}. Note=Associated with chromatin at some replication origins containing functional DNA-unwinding elements (By similarity). {ECO:0000250|UniProtKB:Q8TEA8}.	FUNCTION: An aminoacyl-tRNA editing enzyme that deacylates mischarged D-aminoacyl-tRNAs. Also deacylates mischarged glycyl-tRNA(Ala), protecting cells against glycine mischarging by AlaRS. Acts via tRNA-based rather than protein-based catalysis; rejects L-amino acids rather than detecting D-amino acids in the active site. By recycling D-aminoacyl-tRNA to D-amino acids and free tRNA molecules, thi…
		Q9D8B4	NDUAB_MOUSE	NADH dehydrogenase [ubiquinone] 1 alpha subcomplex subunit 11 (Complex I-B14.7) (CI-B14.7) (NADH-ubiquinone oxidoreductase subunit B14.7)	Ndufa11	141		mitochondrial respiratory chain complex I assembly [GO:0032981]	integral component of membrane [GO:0016021]; mitochondrial respiratory chain complex I [GO:0005747]; mitochondrion [GO:0005739]	integral component of membrane [GO:0016021]; mitochondrial respiratory chain complex I [GO:0005747]; mitochondrion [GO:0005739]; mitochondrial respiratory chain complex I assembly [GO:0032981]		GO:0005739; GO:0005747; GO:0016021; GO:0032981	SUBCELLULAR LOCATION: Mitochondrion inner membrane {ECO:0000250|UniProtKB:Q86Y39}; Multi-pass membrane protein {ECO:0000255}; Matrix side {ECO:0000250|UniProtKB:Q86Y39}.	FUNCTION: Accessory subunit of the mitochondrial membrane respiratory chain NADH dehydrogenase (Complex I), that is believed not to be involved in catalysis. Complex I functions in the transfer of electrons from NADH to the respiratory chain. The immediate electron acceptor for the enzyme is believed to be ubiquinone. {ECO:0000250|UniProtKB:Q86Y39}.
		P14152	MDHC_MOUSE	Malate dehydrogenase, cytoplasmic (EC 1.1.1.37) (Cytosolic malate dehydrogenase)	Mdh1 Mor2	334		carbohydrate metabolic process [GO:0005975]; malate metabolic process [GO:0006108]; NADH metabolic process [GO:0006734]; NAD metabolic process [GO:0019674]; oxaloacetate metabolic process [GO:0006107]; tricarboxylic acid cycle [GO:0006099]	centrosome [GO:0005813]; cytosol [GO:0005829]; mitochondrion [GO:0005739]; myelin sheath [GO:0043209]	centrosome [GO:0005813]; cytosol [GO:0005829]; mitochondrion [GO:0005739]; myelin sheath [GO:0043209]; L-malate dehydrogenase activity [GO:0030060]; malate dehydrogenase activity [GO:0016615]; NAD binding [GO:0051287]; carbohydrate metabolic process [GO:0005975]; malate metabolic process [GO:0006108]; NAD metabolic process [GO:0019674]; NADH metabolic process [GO:0006734]; oxaloacetate metabolic …	L-malate dehydrogenase activity [GO:0030060]; malate dehydrogenase activity [GO:0016615]; NAD binding [GO:0051287]	GO:0005739; GO:0005813; GO:0005829; GO:0005975; GO:0006099; GO:0006107; GO:0006108; GO:0006734; GO:0016615; GO:0019674; GO:0030060; GO:0043209; GO:0051287	SUBCELLULAR LOCATION: Cytoplasm.	FUNCTION: Catalyzes the reduction of aromatic alpha-keto acids in the presence of NADH. Plays essential roles in the malate-aspartate shuttle and the tricarboxylic acid cycle, important in mitochondrial NADH supply for oxidative phosphorylation. {ECO:0000250|UniProtKB:P40925}.
		P62484	ABI2_MOUSE	Abl interactor 2 (Abelson interactor 2) (Abi-2) (Abl-binding protein 3) (AblBP3) (Arg-binding protein 1) (ArgBP1)	Abi2	446	TISSUE SPECIFICITY: Expresses in embryonic and adult brain. In adult brain prominently expressed in the neocortex, hippocampus and dentate gyrus. {ECO:0000269|PubMed:10995551}.	actin polymerization or depolymerization [GO:0008154]; camera-type eye development [GO:0043010]; cell migration [GO:0016477]; dendrite development [GO:0016358]; learning or memory [GO:0007611]; lens fiber cell morphogenesis [GO:0070309]; peptidyl-tyrosine phosphorylation [GO:0018108]; positive regulation of Arp2/3 complex-mediated actin nucleation [GO:2000601]; positive regulation of lamellipodiu…	adherens junction [GO:0005912]; cytosol [GO:0005829]; dendrite [GO:0030425]; dendritic spine [GO:0043197]; filopodium tip [GO:0032433]; glutamatergic synapse [GO:0098978]; lamellipodium [GO:0030027]; postsynaptic actin cytoskeleton [GO:0098871]; SCAR complex [GO:0031209]	adherens junction [GO:0005912]; cytosol [GO:0005829]; dendrite [GO:0030425]; dendritic spine [GO:0043197]; filopodium tip [GO:0032433]; glutamatergic synapse [GO:0098978]; lamellipodium [GO:0030027]; postsynaptic actin cytoskeleton [GO:0098871]; SCAR complex [GO:0031209]; identical protein binding [GO:0042802]; proline-rich region binding [GO:0070064]; SH3 domain binding [GO:0017124]; signaling a…	identical protein binding [GO:0042802]; proline-rich region binding [GO:0070064]; SH3 domain binding [GO:0017124]; signaling adaptor activity [GO:0035591]; ubiquitin protein ligase binding [GO:0031625]	GO:0005829; GO:0005912; GO:0007611; GO:0008154; GO:0010592; GO:0016358; GO:0016477; GO:0016601; GO:0017124; GO:0018108; GO:0030027; GO:0030425; GO:0031209; GO:0031625; GO:0032433; GO:0035591; GO:0042802; GO:0043010; GO:0043197; GO:0045186; GO:0061001; GO:0070064; GO:0070309; GO:0098871; GO:0098974; GO:0098978; GO:2000601	SUBCELLULAR LOCATION: Cell projection, lamellipodium {ECO:0000269|PubMed:11516653}. Cell projection, filopodium {ECO:0000250|UniProtKB:Q9NYB9}. Cytoplasm, cytoskeleton {ECO:0000250|UniProtKB:Q9NYB9}. Cell junction, adherens junction {ECO:0000269|PubMed:15572692}. Cell projection, dendritic spine {ECO:0000269|PubMed:15572692}. Note=Localized to the protruding lamellipodia and filopodia tips (By si…	FUNCTION: Regulator of actin cytoskeleton dynamics underlying cell motility and adhesion. Functions as a component of the WAVE complex, which activates actin nucleating machinery Arp2/3 to drive lamellipodia formation (By similarity). Acts as regulator and substrate of nonreceptor tyrosine kinases ABL1 and ABL2 involved in processes linked to cell growth and differentiation. Positively regulates …
		P20357	MTAP2_MOUSE	Microtubule-associated protein 2 (MAP-2)	Map2 Mtap2	1828		axonogenesis [GO:0007409]; cellular response to organic substance [GO:0071310]; central nervous system neuron development [GO:0021954]; dendrite development [GO:0016358]; establishment of cell polarity [GO:0030010]; microtubule bundle formation [GO:0001578]; microtubule cytoskeleton organization [GO:0000226]; negative regulation of axon extension [GO:0030517]; negative regulation of microtubule b…	actin cytoskeleton [GO:0015629]; apical dendrite [GO:0097440]; apical distal dendrite [GO:0150014]; axon [GO:0030424]; axon hillock [GO:0043203]; axon initial segment [GO:0043194]; basal dendrite [GO:0097441]; CA3 pyramidal cell dendrite [GO:0097442]; cell body [GO:0044297]; cytoplasm [GO:0005737]; dendrite [GO:0030425]; dendrite cytoplasm [GO:0032839]; dendritic branch [GO:0044307]; dendritic fi…	actin cytoskeleton [GO:0015629]; apical dendrite [GO:0097440]; apical distal dendrite [GO:0150014]; axon [GO:0030424]; axon hillock [GO:0043203]; axon initial segment [GO:0043194]; basal dendrite [GO:0097441]; CA3 pyramidal cell dendrite [GO:0097442]; cell body [GO:0044297]; cytoplasm [GO:0005737]; dendrite [GO:0030425]; dendrite cytoplasm [GO:0032839]; dendritic branch [GO:0044307]; dendritic fi…	actin binding [GO:0003779]; calmodulin binding [GO:0005516]; cytoskeletal regulatory protein binding [GO:0005519]; dystroglycan binding [GO:0002162]; microtubule binding [GO:0008017]; protein kinase binding [GO:0019901]	GO:0000226; GO:0001578; GO:0002162; GO:0003779; GO:0005516; GO:0005519; GO:0005737; GO:0005790; GO:0005791; GO:0005874; GO:0005875; GO:0007026; GO:0007409; GO:0008017; GO:0014069; GO:0015629; GO:0015630; GO:0016358; GO:0019901; GO:0021954; GO:0030010; GO:0030424; GO:0030425; GO:0030517; GO:0031115; GO:0031175; GO:0032587; GO:0032839; GO:0032991; GO:0034399; GO:0043005; GO:0043025; GO:0043194; GO:…	SUBCELLULAR LOCATION: Cytoplasm, cytoskeleton {ECO:0000305}. Cell projection, dendrite {ECO:0000269|PubMed:17984326}.	FUNCTION: The exact function of MAP2 is unknown but MAPs may stabilize the microtubules against depolymerization. They also seem to have a stiffening effect on microtubules.
		Q9CVB6	ARPC2_MOUSE	Actin-related protein 2/3 complex subunit 2 (Arp2/3 complex 34 kDa subunit) (p34-ARC)	Arpc2	300	TISSUE SPECIFICITY: Expressed in hippocampal neurons (at protein level). {ECO:0000269|PubMed:24153177}.	actin filament polymerization [GO:0030041]; Arp2/3 complex-mediated actin nucleation [GO:0034314]; cellular response to epidermal growth factor stimulus [GO:0071364]; cellular response to platelet-derived growth factor stimulus [GO:0036120]; cellular response to rapamycin [GO:0072752]; positive regulation of actin cytoskeleton reorganization [GO:2000251]; positive regulation of actin filament pol…	actin filament branch point [GO:0061834]; apical dendrite [GO:0097440]; Arp2/3 protein complex [GO:0005885]; axon terminus [GO:0043679]; cell leading edge [GO:0031252]; cell surface [GO:0009986]; concave side of sperm head [GO:0061830]; cytoplasm [GO:0005737]; dendritic shaft [GO:0043198]; dendritic spine [GO:0043197]; endosome [GO:0005768]; filamentous actin [GO:0031941]; focal adhesion [GO:0005…	actin filament branch point [GO:0061834]; apical dendrite [GO:0097440]; Arp2/3 protein complex [GO:0005885]; axon terminus [GO:0043679]; cell leading edge [GO:0031252]; cell surface [GO:0009986]; concave side of sperm head [GO:0061830]; cytoplasm [GO:0005737]; dendritic shaft [GO:0043198]; dendritic spine [GO:0043197]; endosome [GO:0005768]; filamentous actin [GO:0031941]; focal adhesion [GO:0005…	actin filament binding [GO:0051015]; ATPase binding [GO:0051117]; glutamate receptor binding [GO:0035254]; protein-containing complex binding [GO:0044877]; structural constituent of cytoskeleton [GO:0005200]	GO:0005200; GO:0005634; GO:0005654; GO:0005737; GO:0005768; GO:0005885; GO:0005886; GO:0005925; GO:0009986; GO:0010592; GO:0014911; GO:0030027; GO:0030041; GO:0030141; GO:0030426; GO:0030838; GO:0031252; GO:0031941; GO:0032587; GO:0034314; GO:0035254; GO:0035861; GO:0036120; GO:0036195; GO:0043197; GO:0043198; GO:0043204; GO:0043679; GO:0044877; GO:0045202; GO:0051015; GO:0051117; GO:0051491; GO:…	SUBCELLULAR LOCATION: Cytoplasm, cytoskeleton {ECO:0000250|UniProtKB:O15144}. Cell projection {ECO:0000250|UniProtKB:O15144}. Cell junction, synapse, synaptosome {ECO:0000269|PubMed:24153177}. Nucleus {ECO:0000250|UniProtKB:O15144}.	FUNCTION: Actin-binding component of the Arp2/3 complex, a multiprotein complex that mediates actin polymerization upon stimulation by nucleation-promoting factor (NPF). The Arp2/3 complex mediates the formation of branched actin networks in the cytoplasm, providing the force for cell motility. Seems to contact the mother actin filament. In addition to its role in the cytoplasmic cytoskeleton, th…
		Q9QYM9	TEFF2_MOUSE	Tomoregulin-2 (TR-2) (Transmembrane protein with EGF-like and two follistatin-like domains)	Tmeff2 MNCb-1026	374	TISSUE SPECIFICITY: Widely expressed in the brain. In the olfactory bulb expressed in mitral cell, granule, and glomerular layers. In the hippocampus expressed in hippocampal cornu ammonis, pyramidal layer, dentate gyrus, and substantia nigra pars compacta. {ECO:0000269|PubMed:10903839}.	animal organ morphogenesis [GO:0009887]; cell migration [GO:0016477]; negative regulation of cell migration [GO:0030336]; negative regulation of integrin biosynthetic process [GO:0045720]; negative regulation of stress fiber assembly [GO:0051497]; substrate adhesion-dependent cell spreading [GO:0034446]; tissue development [GO:0009888]; wound healing, spreading of cells [GO:0044319]	basement membrane [GO:0005604]; integral component of membrane [GO:0016021]; plasma membrane [GO:0005886]	basement membrane [GO:0005604]; integral component of membrane [GO:0016021]; plasma membrane [GO:0005886]; animal organ morphogenesis [GO:0009887]; cell migration [GO:0016477]; negative regulation of cell migration [GO:0030336]; negative regulation of integrin biosynthetic process [GO:0045720]; negative regulation of stress fiber assembly [GO:0051497]; substrate adhesion-dependent cell spreading …		GO:0005604; GO:0005886; GO:0009887; GO:0009888; GO:0016021; GO:0016477; GO:0030336; GO:0034446; GO:0044319; GO:0045720; GO:0051497	SUBCELLULAR LOCATION: Membrane {ECO:0000305}; Single-pass type I membrane protein {ECO:0000305}.	FUNCTION: May be a survival factor for hippocampal and mesencephalic neurons. The shedded form may up-regulate cell proliferation (By similarity). {ECO:0000250}.
		Q9JM76	ARPC3_MOUSE	Actin-related protein 2/3 complex subunit 3 (Arp2/3 complex 21 kDa subunit) (p21-ARC)	Arpc3	178		Arp2/3 complex-mediated actin nucleation [GO:0034314]; cellular response to nerve growth factor stimulus [GO:1990090]	Arp2/3 protein complex [GO:0005885]; cell leading edge [GO:0031252]; cytoplasm [GO:0005737]; filamentous actin [GO:0031941]; growth cone leading edge [GO:0061850]; lamellipodium [GO:0030027]; nucleus [GO:0005634]; site of double-strand break [GO:0035861]	Arp2/3 protein complex [GO:0005885]; cell leading edge [GO:0031252]; cytoplasm [GO:0005737]; filamentous actin [GO:0031941]; growth cone leading edge [GO:0061850]; lamellipodium [GO:0030027]; nucleus [GO:0005634]; site of double-strand break [GO:0035861]; actin filament binding [GO:0051015]; structural constituent of cytoskeleton [GO:0005200]; Arp2/3 complex-mediated actin nucleation [GO:0034314]…	actin filament binding [GO:0051015]; structural constituent of cytoskeleton [GO:0005200]	GO:0005200; GO:0005634; GO:0005737; GO:0005885; GO:0030027; GO:0031252; GO:0031941; GO:0034314; GO:0035861; GO:0051015; GO:0061850; GO:1990090	SUBCELLULAR LOCATION: Cytoplasm, cytoskeleton {ECO:0000250|UniProtKB:O15145}. Cell projection {ECO:0000250|UniProtKB:O15145}. Nucleus {ECO:0000250|UniProtKB:O15145}.	FUNCTION: Component of the Arp2/3 complex, a multiprotein complex that mediates actin polymerization upon stimulation by nucleation-promoting factor (NPF). The Arp2/3 complex mediates the formation of branched actin networks in the cytoplasm, providing the force for cell motility. In addition to its role in the cytoplasmic cytoskeleton, the Arp2/3 complex also promotes actin polymerization in the…
		O70354	CAH11_MOUSE	Carbonic anhydrase-related protein 11 (CA-RP XI) (CA-XI) (CARP XI) (Carbonic anhydrase-related protein 2) (CA-RP II) (CARP-2)	Ca11 Car11 Carp2	328		one-carbon metabolic process [GO:0006730]	basolateral plasma membrane [GO:0016323]; extracellular region [GO:0005576]	basolateral plasma membrane [GO:0016323]; extracellular region [GO:0005576]; hydro-lyase activity [GO:0016836]; zinc ion binding [GO:0008270]; one-carbon metabolic process [GO:0006730]	hydro-lyase activity [GO:0016836]; zinc ion binding [GO:0008270]	GO:0005576; GO:0006730; GO:0008270; GO:0016323; GO:0016836	SUBCELLULAR LOCATION: Secreted {ECO:0000305}.	FUNCTION: Does not have a catalytic activity.
		P23819	GRIA2_MOUSE	Glutamate receptor 2 (GluR-2) (AMPA-selective glutamate receptor 2) (GluR-B) (GluR-K2) (Glutamate receptor ionotropic, AMPA 2) (GluA2)	Gria2 Glur2	883	TISSUE SPECIFICITY: Detected in brain cortex, hippocampus and cerebellum (at protein level). Detected in hippocampus. {ECO:0000269|PubMed:14687553, ECO:0000269|PubMed:15240807, ECO:0000269|PubMed:20547133}.	chemical synaptic transmission [GO:0007268]; establishment of protein localization [GO:0045184]; ionotropic glutamate receptor signaling pathway [GO:0035235]; positive regulation of synaptic transmission [GO:0050806]; protein tetramerization [GO:0051262]; receptor internalization [GO:0031623]; regulation of receptor recycling [GO:0001919]; regulation of synaptic transmission, glutamatergic [GO:00…	AMPA glutamate receptor complex [GO:0032281]; asymmetric synapse [GO:0032279]; cell surface [GO:0009986]; dendrite [GO:0030425]; dendrite cytoplasm [GO:0032839]; dendritic shaft [GO:0043198]; dendritic spine [GO:0043197]; endoplasmic reticulum [GO:0005783]; endoplasmic reticulum membrane [GO:0005789]; glutamatergic synapse [GO:0098978]; growth cone [GO:0030426]; integral component of plasma membr…	AMPA glutamate receptor complex [GO:0032281]; asymmetric synapse [GO:0032279]; cell surface [GO:0009986]; dendrite [GO:0030425]; dendrite cytoplasm [GO:0032839]; dendritic shaft [GO:0043198]; dendritic spine [GO:0043197]; endoplasmic reticulum [GO:0005783]; endoplasmic reticulum membrane [GO:0005789]; glutamatergic synapse [GO:0098978]; growth cone [GO:0030426]; integral component of plasma membr…	AMPA glutamate receptor activity [GO:0004971]; amyloid-beta binding [GO:0001540]; ATPase binding [GO:0051117]; cytoskeletal protein binding [GO:0008092]; extracellularly glutamate-gated ion channel activity [GO:0005234]; glutamate receptor binding [GO:0035254]; identical protein binding [GO:0042802]; immunoglobulin binding [GO:0019865]; ionotropic glutamate receptor activity [GO:0004970]; kainate…	GO:0000149; GO:0001540; GO:0001919; GO:0004970; GO:0004971; GO:0005234; GO:0005783; GO:0005789; GO:0005886; GO:0005887; GO:0007268; GO:0008021; GO:0008092; GO:0009986; GO:0014069; GO:0015276; GO:0015277; GO:0016020; GO:0019865; GO:0019901; GO:0030165; GO:0030425; GO:0030426; GO:0030672; GO:0031623; GO:0032279; GO:0032281; GO:0032839; GO:0032991; GO:0035235; GO:0035254; GO:0036477; GO:0038023; GO:…	SUBCELLULAR LOCATION: Cell membrane; Multi-pass membrane protein. Endoplasmic reticulum membrane {ECO:0000250}; Multi-pass membrane protein {ECO:0000250}. Cell junction, synapse, postsynaptic cell membrane {ECO:0000269|PubMed:20547133}; Multi-pass membrane protein {ECO:0000255}. Cell junction, synapse, postsynaptic density membrane {ECO:0000269|PubMed:20547133}; Multi-pass membrane protein {ECO:0…	FUNCTION: Receptor for glutamate that functions as ligand-gated ion channel in the central nervous system and plays an important role in excitatory synaptic transmission. L-glutamate acts as an excitatory neurotransmitter at many synapses in the central nervous system. Binding of the excitatory neurotransmitter L-glutamate induces a conformation change, leading to the opening of the cation channe…
		Q8C1B1	CAMP2_MOUSE	Calmodulin-regulated spectrin-associated protein 2 (Calmodulin-regulated spectrin-associated protein 1-like protein 1)	Camsap2 Camsap1l1 Kiaa1078	1461		axon development [GO:0061564]; cytoplasmic microtubule organization [GO:0031122]; microtubule cytoskeleton organization [GO:0000226]; negative regulation of microtubule depolymerization [GO:0007026]; regulation of dendrite development [GO:0050773]; regulation of Golgi organization [GO:1903358]; regulation of microtubule polymerization [GO:0031113]; regulation of organelle organization [GO:0033043]	ciliary basal body [GO:0036064]; cytosol [GO:0005829]; Golgi apparatus [GO:0005794]; microtubule cytoskeleton [GO:0015630]; microtubule end [GO:1990752]; microtubule minus-end [GO:0036449]	ciliary basal body [GO:0036064]; cytosol [GO:0005829]; Golgi apparatus [GO:0005794]; microtubule cytoskeleton [GO:0015630]; microtubule end [GO:1990752]; microtubule minus-end [GO:0036449]; calmodulin binding [GO:0005516]; microtubule minus-end binding [GO:0051011]; spectrin binding [GO:0030507]; axon development [GO:0061564]; cytoplasmic microtubule organization [GO:0031122]; microtubule cytoske…	calmodulin binding [GO:0005516]; microtubule minus-end binding [GO:0051011]; spectrin binding [GO:0030507]	GO:0000226; GO:0005516; GO:0005794; GO:0005829; GO:0007026; GO:0015630; GO:0030507; GO:0031113; GO:0031122; GO:0033043; GO:0036064; GO:0036449; GO:0050773; GO:0051011; GO:0061564; GO:1903358; GO:1990752	SUBCELLULAR LOCATION: Cytoplasm, cytoskeleton {ECO:0000250|UniProtKB:Q08AD1}. Golgi apparatus {ECO:0000250|UniProtKB:Q08AD1}. Cytoplasm {ECO:0000269|PubMed:32482850}. Cytoplasm, cytoskeleton, cilium basal body {ECO:0000269|PubMed:32482850}. Note=Associated with the minus-end of microtubules and also detected at the centrosomes. Decorates the minus-end of microtubules by decreasing the rate of tub…	FUNCTION: Key microtubule-organizing protein that specifically binds the minus-end of non-centrosomal microtubules and regulates their dynamics and organization (PubMed:23169647). Specifically recognizes growing microtubule minus-ends and autonomously decorates and stabilizes microtubule lattice formed by microtubule minus-end polymerization (By similarity). Acts on free microtubule minus-ends th…
		Q811D0	DLG1_MOUSE	Disks large homolog 1 (Embryo-dlg/synapse-associated protein 97) (E-dlg/SAP97) (Synapse-associated protein 97) (SAP-97) (SAP97)	Dlg1 Dlgh1	905	TISSUE SPECIFICITY: Expressed in the brain (at protein level) (PubMed:23676497). Expressed in the outer limiting membrane and outer plexiform layer in the retina (at protein level) (PubMed:16519681). Expressed in epithelial, mesenchymal, neuronal, endothelial and hematopoietic cells during embryogenesis. Expressed in fibroblasts and T-cells. Widely expressed in adult mice. {ECO:0000269|PubMed:112…	actin filament organization [GO:0007015]; activation of protein kinase activity [GO:0032147]; amyloid precursor protein metabolic process [GO:0042982]; astral microtubule organization [GO:0030953]; bicellular tight junction assembly [GO:0070830]; branching involved in ureteric bud morphogenesis [GO:0001658]; cell-cell adhesion [GO:0098609]; cellular protein-containing complex localization [GO:003…	adherens junction [GO:0005912]; apical plasma membrane [GO:0016324]; basal plasma membrane [GO:0009925]; basement membrane [GO:0005604]; basolateral plasma membrane [GO:0016323]; bicellular tight junction [GO:0005923]; cell-cell junction [GO:0005911]; cell junction [GO:0030054]; cell projection membrane [GO:0031253]; cytoplasm [GO:0005737]; cytoplasmic side of plasma membrane [GO:0009898]; cytoso…	adherens junction [GO:0005912]; apical plasma membrane [GO:0016324]; basal plasma membrane [GO:0009925]; basement membrane [GO:0005604]; basolateral plasma membrane [GO:0016323]; bicellular tight junction [GO:0005923]; cell junction [GO:0030054]; cell projection membrane [GO:0031253]; cell-cell junction [GO:0005911]; cytoplasm [GO:0005737]; cytoplasmic side of plasma membrane [GO:0009898]; cytoso…	ion channel binding [GO:0044325]; ionotropic glutamate receptor binding [GO:0035255]; kinase binding [GO:0019900]; kinesin binding [GO:0019894]; L27 domain binding [GO:0097016]; mitogen-activated protein kinase kinase binding [GO:0031434]; molecular adaptor activity [GO:0060090]; PDZ domain binding [GO:0030165]; phosphatase binding [GO:0019902]; potassium channel regulator activity [GO:0015459]; …	GO:0000122; GO:0001657; GO:0001658; GO:0001771; GO:0001772; GO:0001935; GO:0002088; GO:0005604; GO:0005634; GO:0005737; GO:0005783; GO:0005789; GO:0005794; GO:0005829; GO:0005874; GO:0005886; GO:0005902; GO:0005911; GO:0005912; GO:0005923; GO:0007015; GO:0007268; GO:0008022; GO:0008104; GO:0008284; GO:0008360; GO:0009898; GO:0009925; GO:0014069; GO:0015459; GO:0016323; GO:0016324; GO:0016328; GO:…	SUBCELLULAR LOCATION: Membrane {ECO:0000250|UniProtKB:Q62696}; Peripheral membrane protein {ECO:0000250|UniProtKB:Q12959}. Basolateral cell membrane {ECO:0000250|UniProtKB:Q62696}. Endoplasmic reticulum membrane {ECO:0000250|UniProtKB:Q62696}. Cell junction, synapse, postsynaptic density {ECO:0000250|UniProtKB:Q62696}. Cell junction, synapse {ECO:0000250|UniProtKB:Q62696}. Cell membrane, sarcolem…	FUNCTION: Essential multidomain scaffolding protein required for normal development. Recruits channels, receptors and signaling molecules to discrete plasma membrane domains in polarized cells. Regulates the excitability of cardiac myocytes by modulating the functional expression of Kv4 channels (By similarity). Functional regulator of Kv1.5 channel (By similarity). May play a role in adherens ju…
		P09541	MYL4_MOUSE	Myosin light chain 4 (MLC1EMB) (Myosin light chain 1, atrial/fetal isoform) (MLC1A)	Myl4 Mlc1a Myla	193	TISSUE SPECIFICITY: Expressed in atrial muscle and in fetal skeletal and ventricular muscle.	cardiac muscle contraction [GO:0060048]; positive regulation of ATPase activity [GO:0032781]; regulation of the force of heart contraction [GO:0002026]	A band [GO:0031672]; myosin complex [GO:0016459]	A band [GO:0031672]; myosin complex [GO:0016459]; actin filament binding [GO:0051015]; actin monomer binding [GO:0003785]; calcium ion binding [GO:0005509]; cardiac muscle contraction [GO:0060048]; positive regulation of ATPase activity [GO:0032781]; regulation of the force of heart contraction [GO:0002026]	actin filament binding [GO:0051015]; actin monomer binding [GO:0003785]; calcium ion binding [GO:0005509]	GO:0002026; GO:0003785; GO:0005509; GO:0016459; GO:0031672; GO:0032781; GO:0051015; GO:0060048		FUNCTION: Regulatory light chain of myosin. Does not bind calcium. {ECO:0000305}.
		O35099	M3K5_MOUSE	Mitogen-activated protein kinase kinase kinase 5 (EC 2.7.11.25) (Apoptosis signal-regulating kinase 1) (ASK-1) (MAPK/ERK kinase kinase 5) (MEK kinase 5) (MEKK 5)	Map3k5 Ask1 Mekk5	1380	TISSUE SPECIFICITY: Expressed in various adult mouse tissues including heart, brain, lung, liver and kidney. {ECO:0000269|PubMed:9367868}.	activation of MAPK activity [GO:0000187]; activation of MAPKK activity [GO:0000186]; cellular response to amino acid starvation [GO:0034198]; cellular response to hydrogen peroxide [GO:0070301]; cellular response to reactive nitrogen species [GO:1902170]; cellular response to tumor necrosis factor [GO:0071356]; endothelial cell apoptotic process [GO:0072577]; innate immune response [GO:0045087]; …	cytoplasm [GO:0005737]; cytosol [GO:0005829]; external side of plasma membrane [GO:0009897]; IRE1-TRAF2-ASK1 complex [GO:1990604]; protein-containing complex [GO:0032991]; protein kinase complex [GO:1902911]	cytoplasm [GO:0005737]; cytosol [GO:0005829]; external side of plasma membrane [GO:0009897]; IRE1-TRAF2-ASK1 complex [GO:1990604]; protein kinase complex [GO:1902911]; protein-containing complex [GO:0032991]; ATP binding [GO:0005524]; identical protein binding [GO:0042802]; magnesium ion binding [GO:0000287]; MAP kinase kinase kinase activity [GO:0004709]; protein domain specific binding [GO:0019…	ATP binding [GO:0005524]; identical protein binding [GO:0042802]; magnesium ion binding [GO:0000287]; MAP kinase kinase kinase activity [GO:0004709]; protein domain specific binding [GO:0019904]; protein homodimerization activity [GO:0042803]; protein kinase activity [GO:0004672]; protein kinase binding [GO:0019901]; protein phosphatase binding [GO:0019903]; protein serine kinase activity [GO:010…	GO:0000165; GO:0000186; GO:0000187; GO:0000287; GO:0001934; GO:0002931; GO:0004672; GO:0004709; GO:0005524; GO:0005737; GO:0005829; GO:0006468; GO:0007254; GO:0008631; GO:0009897; GO:0010666; GO:0010941; GO:0019901; GO:0019903; GO:0019904; GO:0032991; GO:0034198; GO:0034976; GO:0038066; GO:0042060; GO:0042802; GO:0042803; GO:0043065; GO:0043280; GO:0043507; GO:0045087; GO:0045663; GO:0045893; GO:…	SUBCELLULAR LOCATION: Cytoplasm {ECO:0000250|UniProtKB:Q99683}. Endoplasmic reticulum {ECO:0000250}. Note=Interaction with 14-3-3 proteins alters the distribution of MAP3K5/ASK1 and restricts it to the perinuclear endoplasmic reticulum region. {ECO:0000250}.	FUNCTION: Serine/threonine kinase which acts as an essential component of the MAP kinase signal transduction pathway. Plays an important role in the cascades of cellular responses evoked by changes in the environment. Mediates signaling for determination of cell fate such as differentiation and survival. Plays a crucial role in the apoptosis signal transduction pathway through mitochondria-depend…
		P20444	KPCA_MOUSE	Protein kinase C alpha type (PKC-A) (PKC-alpha) (EC 2.7.11.13)	Prkca Pkca	672		angiogenesis [GO:0001525]; cell adhesion [GO:0007155]; cellular calcium ion homeostasis [GO:0006874]; cellular response to carbohydrate stimulus [GO:0071322]; central nervous system neuron axonogenesis [GO:0021955]; chondrocyte differentiation [GO:0002062]; desmosome assembly [GO:0002159]; histone H3-T6 phosphorylation [GO:0035408]; inactivation of MAPK activity [GO:0000188]; induction of positiv…	alphav-beta3 integrin-PKCalpha complex [GO:0035866]; apical part of cell [GO:0045177]; axon [GO:0030424]; calyx of Held [GO:0044305]; cytoplasm [GO:0005737]; cytosol [GO:0005829]; dendrite [GO:0030425]; endoplasmic reticulum [GO:0005783]; intercalated disc [GO:0014704]; membrane [GO:0016020]; membrane raft [GO:0045121]; mitochondrial membrane [GO:0031966]; mitochondrion [GO:0005739]; neuronal cel…	alphav-beta3 integrin-PKCalpha complex [GO:0035866]; apical part of cell [GO:0045177]; axon [GO:0030424]; calyx of Held [GO:0044305]; cytoplasm [GO:0005737]; cytosol [GO:0005829]; dendrite [GO:0030425]; endoplasmic reticulum [GO:0005783]; intercalated disc [GO:0014704]; membrane [GO:0016020]; membrane raft [GO:0045121]; mitochondrial membrane [GO:0031966]; mitochondrion [GO:0005739]; neuron proje…	ATP binding [GO:0005524]; calcium-dependent protein kinase C activity [GO:0004698]; enzyme binding [GO:0019899]; histone kinase activity (H3-T6 specific) [GO:0035403]; integrin binding [GO:0005178]; protein kinase activity [GO:0004672]; protein kinase C activity [GO:0004697]; protein serine/threonine kinase activity [GO:0004674]; protein serine kinase activity [GO:0106310]; protein threonine kina…	GO:0000188; GO:0000302; GO:0001525; GO:0001750; GO:0001933; GO:0001934; GO:0001938; GO:0002026; GO:0002062; GO:0002159; GO:0004672; GO:0004674; GO:0004697; GO:0004698; GO:0005178; GO:0005524; GO:0005634; GO:0005737; GO:0005739; GO:0005783; GO:0005829; GO:0005886; GO:0006468; GO:0006469; GO:0006874; GO:0006937; GO:0007155; GO:0007611; GO:0008270; GO:0008285; GO:0010360; GO:0010595; GO:0010613; GO:…	SUBCELLULAR LOCATION: Cytoplasm {ECO:0000269|PubMed:10092232, ECO:0000269|PubMed:20093473}. Cell membrane {ECO:0000269|PubMed:10092232}; Peripheral membrane protein {ECO:0000305|PubMed:10092232}. Mitochondrion membrane {ECO:0000250|UniProtKB:P17252}; Peripheral membrane protein {ECO:0000250|UniProtKB:P17252}. Nucleus {ECO:0000269|PubMed:20093473}. Note=Translocated to the cell periphery upon tetr…	FUNCTION: Calcium-activated, phospholipid- and diacylglycerol (DAG)-dependent serine/threonine-protein kinase that is involved in positive and negative regulation of cell proliferation, apoptosis, differentiation, migration and adhesion, cardiac hypertrophy, angiogenesis, platelet function and inflammation, by directly phosphorylating targets such as RAF1, BCL2, CSPG4, TNNT2/CTNT, or activating s…
		Q9D4F2	PLPP6_MOUSE	Phospholipid phosphatase 6 (EC 3.1.3.-) (Phosphatidic acid phosphatase type 2 domain-containing protein 2) (Presqualene diphosphate phosphatase)	Plpp6 Ppapdc2	292		phospholipid dephosphorylation [GO:0046839]	integral component of membrane [GO:0016021]; membrane [GO:0016020]	integral component of membrane [GO:0016021]; membrane [GO:0016020]; lipid phosphatase activity [GO:0042577]; sphingosine-1-phosphate phosphatase activity [GO:0042392]; phospholipid dephosphorylation [GO:0046839]	lipid phosphatase activity [GO:0042577]; sphingosine-1-phosphate phosphatase activity [GO:0042392]	GO:0016020; GO:0016021; GO:0042392; GO:0042577; GO:0046839	SUBCELLULAR LOCATION: Membrane {ECO:0000305}; Multi-pass membrane protein {ECO:0000305}.	FUNCTION: Phosphatase that dephosphorylates presqualene diphosphate (PSDP) into presqualene monophosphate (PSMP), suggesting that it may be indirectly involved in innate immunity. PSDP is a bioactive lipid that rapidly remodels to presqualene monophosphate PSMP upon cell activation. Displays diphosphate phosphatase activity with a substrate preference for PSDP > FDP > phosphatidic acid (By simila…
		O35136	NCAM2_MOUSE	Neural cell adhesion molecule 2 (N-CAM-2) (NCAM-2) (Neural cell adhesion molecule RB-8) (R4B12)	Ncam2 Ocam Rncam	837	TISSUE SPECIFICITY: Expressed in subsets of both olfactory and vomeronasal neurons in a zone-specific manner.	axonal fasciculation [GO:0007413]; cell adhesion [GO:0007155]; sensory perception of smell [GO:0007608]	anchored component of membrane [GO:0031225]; axon [GO:0030424]; integral component of membrane [GO:0016021]; neuron projection [GO:0043005]; nuclear body [GO:0016604]; plasma membrane [GO:0005886]	anchored component of membrane [GO:0031225]; axon [GO:0030424]; integral component of membrane [GO:0016021]; neuron projection [GO:0043005]; nuclear body [GO:0016604]; plasma membrane [GO:0005886]; identical protein binding [GO:0042802]; axonal fasciculation [GO:0007413]; cell adhesion [GO:0007155]; sensory perception of smell [GO:0007608]	identical protein binding [GO:0042802]	GO:0005886; GO:0007155; GO:0007413; GO:0007608; GO:0016021; GO:0016604; GO:0030424; GO:0031225; GO:0042802; GO:0043005	SUBCELLULAR LOCATION: [Isoform Long]: Cell membrane; Single-pass type I membrane protein.; SUBCELLULAR LOCATION: [Isoform Short]: Cell membrane; Lipid-anchor, GPI-anchor.	FUNCTION: May play important roles in selective fasciculation and zone-to-zone projection of the primary olfactory axons.
		Q9CQ75	NDUA2_MOUSE	NADH dehydrogenase [ubiquinone] 1 alpha subcomplex subunit 2 (Complex I-B8) (CI-B8) (NADH-ubiquinone oxidoreductase B8 subunit)	Ndufa2	99		blastocyst hatching [GO:0001835]; mitochondrial respiratory chain complex I assembly [GO:0032981]	mitochondrial membrane [GO:0031966]; mitochondrial respiratory chain complex I [GO:0005747]; mitochondrion [GO:0005739]	mitochondrial membrane [GO:0031966]; mitochondrial respiratory chain complex I [GO:0005747]; mitochondrion [GO:0005739]; NADH dehydrogenase (ubiquinone) activity [GO:0008137]; blastocyst hatching [GO:0001835]; mitochondrial respiratory chain complex I assembly [GO:0032981]	NADH dehydrogenase (ubiquinone) activity [GO:0008137]	GO:0001835; GO:0005739; GO:0005747; GO:0008137; GO:0031966; GO:0032981	SUBCELLULAR LOCATION: Mitochondrion inner membrane {ECO:0000250|UniProtKB:O43678}; Peripheral membrane protein {ECO:0000250|UniProtKB:O43678}; Matrix side {ECO:0000250|UniProtKB:O43678}.	FUNCTION: Accessory subunit of the mitochondrial membrane respiratory chain NADH dehydrogenase (Complex I), that is believed not to be involved in catalysis. Complex I functions in the transfer of electrons from NADH to the respiratory chain. The immediate electron acceptor for the enzyme is believed to be ubiquinone. {ECO:0000250|UniProtKB:O43678}.
		A2AHG0	LZTS3_MOUSE	Leucine zipper putative tumor suppressor 3 (ProSAP-interacting protein 1) (ProSAPiP1)	Lzts3 Prosapip1	700		protein homooligomerization [GO:0051260]; regulation of dendritic spine morphogenesis [GO:0061001]	cytoplasm [GO:0005737]; cytoskeleton [GO:0005856]; dendritic spine [GO:0043197]; postsynaptic density [GO:0014069]; synapse [GO:0045202]	cytoplasm [GO:0005737]; cytoskeleton [GO:0005856]; dendritic spine [GO:0043197]; postsynaptic density [GO:0014069]; synapse [GO:0045202]; PDZ domain binding [GO:0030165]; protein self-association [GO:0043621]; protein homooligomerization [GO:0051260]; regulation of dendritic spine morphogenesis [GO:0061001]	PDZ domain binding [GO:0030165]; protein self-association [GO:0043621]	GO:0005737; GO:0005856; GO:0014069; GO:0030165; GO:0043197; GO:0043621; GO:0045202; GO:0051260; GO:0061001	SUBCELLULAR LOCATION: Cell junction, synapse {ECO:0000250|UniProtKB:Q8K1Q4}. Cell junction, synapse, postsynaptic density {ECO:0000250|UniProtKB:Q8K1Q4}. Cell projection, dendritic spine {ECO:0000250|UniProtKB:Q8K1Q4}. Cell projection, dendrite {ECO:0000250|UniProtKB:Q8K1Q4}. Cytoplasm, cytoskeleton {ECO:0000250|UniProtKB:Q8K1Q4}. Note=Rather found at excitatory than inhibitory synapses. {ECO:000…	FUNCTION: May be involved in promoting the maturation of dendritic spines, probably via regulating SIPA1L1 levels at the postsynaptic density of synapses. {ECO:0000250|UniProtKB:Q8K1Q4}.
		P43006	EAA2_MOUSE	Excitatory amino acid transporter 2 (GLT-1) (Sodium-dependent glutamate/aspartate transporter 2) (Solute carrier family 1 member 2)	Slc1a2 Eaat2 Glt1	572	TISSUE SPECIFICITY: Detected in brain (PubMed:9180080). Detected in embryonic forebrain, especially in globus pallidus, perirhinal cortex, lateral hypothalamus, hippocampus, and on fimbria and axonal pathways connecting the neocortex, basal ganglia and thalamus (at protein level) (PubMed:16880397). Isoform GLT1 is expressed in the brain (PubMed:7698742, PubMed:7557442, PubMed:9373176, PubMed:9180…	adult behavior [GO:0030534]; anion transmembrane transport [GO:0098656]; cellular response to cocaine [GO:0071314]; cellular response to extracellular stimulus [GO:0031668]; D-aspartate import across plasma membrane [GO:0070779]; glutathione biosynthetic process [GO:0006750]; L-glutamate import across plasma membrane [GO:0098712]; L-glutamate transmembrane transport [GO:0015813]; multicellular or…	astrocyte projection [GO:0097449]; axolemma [GO:0030673]; axon [GO:0030424]; cell body [GO:0044297]; cell surface [GO:0009986]; dendritic shaft [GO:0043198]; dendritic spine [GO:0043197]; glutamatergic synapse [GO:0098978]; integral component of plasma membrane [GO:0005887]; integral component of presynaptic membrane [GO:0099056]; membrane [GO:0016020]; membrane protein complex [GO:0098796]; memb…	astrocyte projection [GO:0097449]; axolemma [GO:0030673]; axon [GO:0030424]; cell body [GO:0044297]; cell surface [GO:0009986]; dendritic shaft [GO:0043198]; dendritic spine [GO:0043197]; glutamatergic synapse [GO:0098978]; integral component of plasma membrane [GO:0005887]; integral component of presynaptic membrane [GO:0099056]; membrane [GO:0016020]; membrane protein complex [GO:0098796]; memb…	anion transmembrane transporter activity [GO:0008509]; cysteine transmembrane transporter activity [GO:0033229]; glutamate:sodium symporter activity [GO:0015501]; high-affinity glutamate transmembrane transporter activity [GO:0005314]; L-glutamate transmembrane transporter activity [GO:0005313]; metal ion binding [GO:0046872]	GO:0005313; GO:0005314; GO:0005886; GO:0005887; GO:0006750; GO:0007399; GO:0007632; GO:0008509; GO:0009416; GO:0009611; GO:0009986; GO:0010259; GO:0015501; GO:0015813; GO:0016020; GO:0021537; GO:0030424; GO:0030534; GO:0030673; GO:0031668; GO:0031982; GO:0033229; GO:0035264; GO:0042493; GO:0042734; GO:0043005; GO:0043197; GO:0043198; GO:0043200; GO:0044297; GO:0044306; GO:0045121; GO:0045202; GO:…	SUBCELLULAR LOCATION: Cell membrane {ECO:0000269|PubMed:7557442, ECO:0000269|PubMed:7698742, ECO:0000269|PubMed:9373176}; Multi-pass membrane protein {ECO:0000250|UniProtKB:P43004}.	FUNCTION: Sodium-dependent, high-affinity amino acid transporter that mediates the uptake of L-glutamate and also L-aspartate and D-aspartate (PubMed:7698742, PubMed:7557442, PubMed:9373176). Functions as a symporter that transports one amino acid molecule together with two or three Na(+) ions and one proton, in parallel with the counter-transport of one K(+) ion. Mediates Cl(-) flux that is not …
		Q5DQR4	STB5L_MOUSE	Syntaxin-binding protein 5-like (Lethal(2) giant larvae protein homolog 4) (Tomosyn-2)	Stxbp5l Llgl4	1185	TISSUE SPECIFICITY: Detected in hippocampus and cerebellum (PubMed:15659226). Expressed in pancreatic beta-cells where it modulates insulin secretion (PubMed:21998599). {ECO:0000269|PubMed:15659226, ECO:0000269|PubMed:21998599}.	exocytosis [GO:0006887]; glucose homeostasis [GO:0042593]; negative regulation of insulin secretion [GO:0046676]; positive regulation of protein secretion [GO:0050714]; protein transport [GO:0015031]; regulation of exocytosis [GO:0017157]; regulation of protein secretion [GO:0050708]; regulation of synaptic vesicle exocytosis [GO:2000300]	cytoplasm [GO:0005737]; neuromuscular junction [GO:0031594]; neuronal dense core vesicle [GO:0098992]; plasma membrane [GO:0005886]; SNARE complex [GO:0031201]	cytoplasm [GO:0005737]; neuromuscular junction [GO:0031594]; neuronal dense core vesicle [GO:0098992]; plasma membrane [GO:0005886]; SNARE complex [GO:0031201]; GTPase activator activity [GO:0005096]; myosin II binding [GO:0045159]; syntaxin binding [GO:0019905]; exocytosis [GO:0006887]; glucose homeostasis [GO:0042593]; negative regulation of insulin secretion [GO:0046676]; positive regulation o…	GTPase activator activity [GO:0005096]; myosin II binding [GO:0045159]; syntaxin binding [GO:0019905]	GO:0005096; GO:0005737; GO:0005886; GO:0006887; GO:0015031; GO:0017157; GO:0019905; GO:0031201; GO:0031594; GO:0042593; GO:0045159; GO:0046676; GO:0050708; GO:0050714; GO:0098992; GO:2000300	SUBCELLULAR LOCATION: Cytoplasm {ECO:0000305}. Cell membrane {ECO:0000305}; Peripheral membrane protein {ECO:0000305}. Membrane {ECO:0000305}; Peripheral membrane protein {ECO:0000305}. Note=Cytoplasmic, and associated with vesicular membranes and the plasma membrane. {ECO:0000305}.	FUNCTION: Plays a role in vesicle trafficking and exocytosis inhibition (PubMed:25002582). In pancreatic beta-cells, inhibits insulin secretion probably by interacting with and regulating STX1A and STX4, key t-SNARE proteins involved in the fusion of insulin granules to the plasma membrane (PubMed:21998599). Plays also a role in neurotransmitter release by inhibiting basal acetylcholine release f…
		Q810U4	NRCAM_MOUSE	Neuronal cell adhesion molecule (Nr-CAM) (Neuronal surface protein Bravo) (mBravo) (NgCAM-related cell adhesion molecule) (Ng-CAM-related)	Nrcam Kiaa0343	1256	TISSUE SPECIFICITY: Detected in sciatic nerve (PubMed:14602817, PubMed:20188654, PubMed:24719088). Detected in brain, especially in the cerebellum Purkinje cell layer, inner granule cell layer and molecular layer (at protein level) (PubMed:11564762). Detected in neurons and Schwann cells (PubMed:20188654). {ECO:0000269|PubMed:11564762, ECO:0000269|PubMed:14602817, ECO:0000269|PubMed:20188654, ECO…	axon guidance [GO:0007411]; cell-cell adhesion [GO:0098609]; central nervous system development [GO:0007417]; clustering of voltage-gated sodium channels [GO:0045162]; dendrite self-avoidance [GO:0070593]; homophilic cell adhesion via plasma membrane adhesion molecules [GO:0007156]; neuronal action potential propagation [GO:0019227]; protein localization [GO:0008104]; regulation of neuron project…	axon [GO:0030424]; axon initial segment [GO:0043194]; extracellular region [GO:0005576]; glutamatergic synapse [GO:0098978]; integral component of postsynaptic density membrane [GO:0099061]; integral component of postsynaptic membrane [GO:0099055]; node of Ranvier [GO:0033268]; plasma membrane [GO:0005886]; synapse [GO:0045202]	axon [GO:0030424]; axon initial segment [GO:0043194]; extracellular region [GO:0005576]; glutamatergic synapse [GO:0098978]; integral component of postsynaptic density membrane [GO:0099061]; integral component of postsynaptic membrane [GO:0099055]; node of Ranvier [GO:0033268]; plasma membrane [GO:0005886]; synapse [GO:0045202]; ankyrin binding [GO:0030506]; cell-cell adhesion mediator activity […	ankyrin binding [GO:0030506]; cell-cell adhesion mediator activity [GO:0098632]; protein binding involved in heterotypic cell-cell adhesion [GO:0086080]	GO:0005576; GO:0005886; GO:0007156; GO:0007411; GO:0007417; GO:0008104; GO:0010975; GO:0019227; GO:0030424; GO:0030506; GO:0031290; GO:0033268; GO:0043194; GO:0045162; GO:0045202; GO:0070593; GO:0086080; GO:0098609; GO:0098632; GO:0098978; GO:0099055; GO:0099061; GO:0099175	SUBCELLULAR LOCATION: Cell membrane {ECO:0000269|PubMed:20188654}; Single-pass type I membrane protein {ECO:0000305}. Cell projection, axon {ECO:0000269|PubMed:14602817}. Secreted {ECO:0000269|PubMed:20188654}. Note=Detected at nodes of Ranvier (PubMed:14602817, PubMed:20188654, PubMed:24719088). {ECO:0000269|PubMed:14602817, ECO:0000269|PubMed:20188654, ECO:0000269|PubMed:24719088}.	FUNCTION: Cell adhesion protein that is required for normal responses to cell-cell contacts in brain and in the peripheral nervous system. Plays a role in neurite outgrowth in response to contactin binding (PubMed:11564762). Plays a role in mediating cell-cell contacts between Schwann cells and axons (PubMed:20188654). Plays a role in the formation and maintenance of the nodes of Ranvier on myeli…
		P52503	NDUS6_MOUSE	NADH dehydrogenase [ubiquinone] iron-sulfur protein 6, mitochondrial (Complex I-13kD-A) (CI-13kD-A) (NADH-ubiquinone oxidoreductase 13 kDa-A subunit)	Ndufs6 Ip13	116		circulatory system development [GO:0072359]; fatty acid metabolic process [GO:0006631]; kidney development [GO:0001822]; mitochondrial electron transport, NADH to ubiquinone [GO:0006120]; mitochondrial respiratory chain complex I assembly [GO:0032981]; mitochondrion morphogenesis [GO:0070584]; multicellular organism aging [GO:0010259]; multicellular organism growth [GO:0035264]; muscle contractio…	mitochondrial respiratory chain complex I [GO:0005747]; mitochondrion [GO:0005739]	mitochondrial respiratory chain complex I [GO:0005747]; mitochondrion [GO:0005739]; circulatory system development [GO:0072359]; fatty acid metabolic process [GO:0006631]; kidney development [GO:0001822]; mitochondrial electron transport, NADH to ubiquinone [GO:0006120]; mitochondrial respiratory chain complex I assembly [GO:0032981]; mitochondrion morphogenesis [GO:0070584]; multicellular organi…		GO:0001822; GO:0005739; GO:0005747; GO:0006120; GO:0006631; GO:0006936; GO:0010259; GO:0022904; GO:0032981; GO:0035264; GO:0061458; GO:0070584; GO:0072359	SUBCELLULAR LOCATION: Mitochondrion inner membrane {ECO:0000305|PubMed:22474353}; Peripheral membrane protein {ECO:0000305}; Matrix side {ECO:0000305}.	FUNCTION: Accessory subunit of the mitochondrial membrane respiratory chain NADH dehydrogenase (Complex I), that is believed not to be involved in catalysis. Complex I functions in the transfer of electrons from NADH to the respiratory chain. The immediate electron acceptor for the enzyme is believed to be ubiquinone. {ECO:0000250|UniProtKB:O75380}.
		P0DP27	CALM2_MOUSE	Calmodulin-2	Calm2 Cam2 CamC	149		activation of adenylate cyclase activity [GO:0007190]; autophagosome membrane docking [GO:0016240]; calcium-mediated signaling [GO:0019722]; detection of calcium ion [GO:0005513]; establishment of protein localization to mitochondrial membrane [GO:0090151]; G2/M transition of mitotic cell cycle [GO:0000086]; mitochondrion-endoplasmic reticulum membrane tethering [GO:1990456]; negative regulation …	calcium channel complex [GO:0034704]; catalytic complex [GO:1902494]; centrosome [GO:0005813]; cytoplasm [GO:0005737]; growth cone [GO:0030426]; mitochondrial membrane [GO:0031966]; myelin sheath [GO:0043209]; neuron projection [GO:0043005]; nucleus [GO:0005634]; plasma membrane [GO:0005886]; sarcomere [GO:0030017]; spindle microtubule [GO:0005876]; spindle pole [GO:0000922]; synaptic vesicle mem…	calcium channel complex [GO:0034704]; catalytic complex [GO:1902494]; centrosome [GO:0005813]; cytoplasm [GO:0005737]; growth cone [GO:0030426]; mitochondrial membrane [GO:0031966]; myelin sheath [GO:0043209]; neuron projection [GO:0043005]; nucleus [GO:0005634]; plasma membrane [GO:0005886]; sarcomere [GO:0030017]; spindle microtubule [GO:0005876]; spindle pole [GO:0000922]; synaptic vesicle mem…	adenylate cyclase activator activity [GO:0010856]; adenylate cyclase binding [GO:0008179]; calcium channel inhibitor activity [GO:0019855]; calcium-dependent protein binding [GO:0048306]; calcium ion binding [GO:0005509]; disordered domain specific binding [GO:0097718]; enzyme regulator activity [GO:0030234]; ion channel binding [GO:0044325]; nitric-oxide synthase binding [GO:0050998]; nitric-oxi…	GO:0000086; GO:0000922; GO:0001975; GO:0002027; GO:0005509; GO:0005513; GO:0005634; GO:0005737; GO:0005813; GO:0005876; GO:0005886; GO:0007190; GO:0008076; GO:0008179; GO:0010856; GO:0010880; GO:0016240; GO:0019722; GO:0019855; GO:0019901; GO:0019904; GO:0030017; GO:0030234; GO:0030235; GO:0030426; GO:0030672; GO:0031432; GO:0031800; GO:0031966; GO:0031997; GO:0032465; GO:0032516; GO:0034704; GO:…	SUBCELLULAR LOCATION: Cytoplasm, cytoskeleton, spindle. Cytoplasm, cytoskeleton, spindle pole. Note=Distributed throughout the cell during interphase, but during mitosis becomes dramatically localized to the spindle poles and the spindle microtubules. {ECO:0000250}.	FUNCTION: Calmodulin mediates the control of a large number of enzymes, ion channels, aquaporins and other proteins through calcium-binding. Among the enzymes to be stimulated by the calmodulin-calcium complex are a number of protein kinases and phosphatases. Together with CCP110 and centrin, is involved in a genetic pathway that regulates the centrosome cycle and progression through cytokinesis.…
		Q61548	AP180_MOUSE	Clathrin coat assembly protein AP180 (91 kDa synaptosomal-associated protein) (Clathrin coat-associated protein AP180) (Phosphoprotein F1-20)	Snap91	901	TISSUE SPECIFICITY: Brain. Associated with the synapses.	axonogenesis [GO:0007409]; chemical synaptic transmission [GO:0007268]; clathrin coat assembly [GO:0048268]; clathrin-dependent endocytosis [GO:0072583]; establishment or maintenance of cell polarity [GO:0007163]; negative regulation of phospholipase C activity [GO:1900275]; negative regulation of phospholipase D activity [GO:1904006]; neuron development [GO:0048666]; neurotransmitter secretion […	AP-2 adaptor complex [GO:0030122]; axon terminus [GO:0043679]; clathrin-coated pit [GO:0005905]; clathrin-coated vesicle [GO:0030136]; cytoplasm [GO:0005737]; cytosol [GO:0005829]; extrinsic component of endosome membrane [GO:0031313]; extrinsic component of presynaptic endocytic zone membrane [GO:0098894]; neuronal cell body [GO:0043025]; neuron projection [GO:0043005]; parallel fiber to Purkinj…	AP-2 adaptor complex [GO:0030122]; axon terminus [GO:0043679]; clathrin-coated pit [GO:0005905]; clathrin-coated vesicle [GO:0030136]; cytoplasm [GO:0005737]; cytosol [GO:0005829]; extrinsic component of endosome membrane [GO:0031313]; extrinsic component of presynaptic endocytic zone membrane [GO:0098894]; neuron projection [GO:0043005]; neuronal cell body [GO:0043025]; parallel fiber to Purkinj…	1-phosphatidylinositol binding [GO:0005545]; clathrin adaptor activity [GO:0035615]; clathrin heavy chain binding [GO:0032050]; inositol hexakisphosphate binding [GO:0000822]; phosphatidylinositol-4,5-bisphosphate binding [GO:0005546]; phospholipase binding [GO:0043274]; protein kinase binding [GO:0019901]; SH2 domain binding [GO:0042169]; SNARE binding [GO:0000149]	GO:0000149; GO:0000822; GO:0005545; GO:0005546; GO:0005737; GO:0005829; GO:0005886; GO:0005905; GO:0006900; GO:0007163; GO:0007268; GO:0007269; GO:0007409; GO:0008021; GO:0014069; GO:0015031; GO:0016185; GO:0019901; GO:0030100; GO:0030122; GO:0030136; GO:0031313; GO:0032050; GO:0035615; GO:0042169; GO:0042734; GO:0043005; GO:0043025; GO:0043274; GO:0043679; GO:0045211; GO:0048268; GO:0048488; GO:…	SUBCELLULAR LOCATION: Cell membrane. Membrane, coated pit; Peripheral membrane protein; Cytoplasmic side. Note=Component of the coat surrounding the cytoplasmic face of coated vesicles in the plasma membrane.	FUNCTION: Adaptins are components of the adaptor complexes which link clathrin to receptors in coated vesicles. Clathrin-associated protein complexes are believed to interact with the cytoplasmic tails of membrane proteins, leading to their selection and concentration. Binding of AP180 to clathrin triskelia induces their assembly into 60-70 nm coats.
		Q3TVA9	CC136_MOUSE	Coiled-coil domain-containing protein 136	Ccdc136	1136	TISSUE SPECIFICITY: Present at high level in testis (at protein level). {ECO:0000269|PubMed:27076447}.	acrosome assembly [GO:0001675]; single fertilization [GO:0007338]; spermatogenesis [GO:0007283]	acrosomal membrane [GO:0002080]; integral component of membrane [GO:0016021]; mitochondrion [GO:0005739]	acrosomal membrane [GO:0002080]; integral component of membrane [GO:0016021]; mitochondrion [GO:0005739]; acrosome assembly [GO:0001675]; single fertilization [GO:0007338]; spermatogenesis [GO:0007283]		GO:0001675; GO:0002080; GO:0005739; GO:0007283; GO:0007338; GO:0016021	SUBCELLULAR LOCATION: Cytoplasmic vesicle, secretory vesicle, acrosome membrane {ECO:0000269|PubMed:27076447}; Single-pass membrane protein {ECO:0000305}. Note=Exclusively localized on a peripheral part of acrosome membrane (Golgi phase), localized on the equatorial segment of the acrosome (maturation phase). {ECO:0000269|PubMed:27076447}.	FUNCTION: May play a role in acrosome formation in spermatogenesis and in fertilization. {ECO:0000269|PubMed:27076447}.
		P59999	ARPC4_MOUSE	Actin-related protein 2/3 complex subunit 4 (Arp2/3 complex 20 kDa subunit) (p20-ARC)	Arpc4 Arc20	168		actin filament polymerization [GO:0030041]; Arp2/3 complex-mediated actin nucleation [GO:0034314]	Arp2/3 protein complex [GO:0005885]; cell projection [GO:0042995]; cytoplasm [GO:0005737]; nucleus [GO:0005634]; site of double-strand break [GO:0035861]	Arp2/3 protein complex [GO:0005885]; cell projection [GO:0042995]; cytoplasm [GO:0005737]; nucleus [GO:0005634]; site of double-strand break [GO:0035861]; actin filament binding [GO:0051015]; enzyme binding [GO:0019899]; protein-macromolecule adaptor activity [GO:0030674]; structural constituent of cytoskeleton [GO:0005200]; actin filament polymerization [GO:0030041]; Arp2/3 complex-mediated acti…	actin filament binding [GO:0051015]; enzyme binding [GO:0019899]; protein-macromolecule adaptor activity [GO:0030674]; structural constituent of cytoskeleton [GO:0005200]	GO:0005200; GO:0005634; GO:0005737; GO:0005885; GO:0019899; GO:0030041; GO:0030674; GO:0034314; GO:0035861; GO:0042995; GO:0051015	SUBCELLULAR LOCATION: Cytoplasm, cytoskeleton {ECO:0000250|UniProtKB:P59998}. Cell projection {ECO:0000250|UniProtKB:P59998}. Nucleus {ECO:0000250|UniProtKB:P59998}.	FUNCTION: Actin-binding component of the Arp2/3 complex, a multiprotein complex that mediates actin polymerization upon stimulation by nucleation-promoting factor (NPF). The Arp2/3 complex mediates the formation of branched actin networks in the cytoplasm, providing the force for cell motility. In addition to its role in the cytoplasmic cytoskeleton, the Arp2/3 complex also promotes actin polymer…
		Q99PJ0	NTRI_MOUSE	Neurotrimin	Ntm Hnt Nt	344		cell adhesion [GO:0007155]; negative regulation of neuron projection development [GO:0010977]	anchored component of membrane [GO:0031225]; axon [GO:0030424]; cell surface [GO:0009986]; excitatory synapse [GO:0060076]; extracellular space [GO:0005615]; perinuclear region of cytoplasm [GO:0048471]; plasma membrane [GO:0005886]	anchored component of membrane [GO:0031225]; axon [GO:0030424]; cell surface [GO:0009986]; excitatory synapse [GO:0060076]; extracellular space [GO:0005615]; perinuclear region of cytoplasm [GO:0048471]; plasma membrane [GO:0005886]; cell adhesion [GO:0007155]; negative regulation of neuron projection development [GO:0010977]		GO:0005615; GO:0005886; GO:0007155; GO:0009986; GO:0010977; GO:0030424; GO:0031225; GO:0048471; GO:0060076	SUBCELLULAR LOCATION: Cell membrane; Lipid-anchor, GPI-anchor.	FUNCTION: Neural cell adhesion molecule.
		O55143	AT2A2_MOUSE	Sarcoplasmic/endoplasmic reticulum calcium ATPase 2 (SERCA2) (SR Ca(2+)-ATPase 2) (EC 7.2.2.10) (Calcium pump 2) (Calcium-transporting ATPase sarcoplasmic reticulum type, slow twitch skeletal muscle isoform) (Endoplasmic reticulum class 1/2 Ca(2+) ATPase)	Atp2a2	1044	TISSUE SPECIFICITY: Isoform 2 is highly expressed in heart and slow twitch skeletal muscle. Isoform 2 is widely expressed.	autophagosome assembly [GO:0000045]; autophagosome membrane docking [GO:0016240]; calcium ion import into sarcoplasmic reticulum [GO:1990036]; calcium ion transmembrane transport [GO:0070588]; calcium ion transport [GO:0006816]; calcium ion transport from cytosol to endoplasmic reticulum [GO:1903515]; cardiac muscle hypertrophy in response to stress [GO:0014898]; cellular calcium ion homeostasis …	apical ectoplasmic specialization [GO:0061831]; calcium ion-transporting ATPase complex [GO:0090534]; endoplasmic reticulum [GO:0005783]; endoplasmic reticulum membrane [GO:0005789]; extrinsic component of cytoplasmic side of plasma membrane [GO:0031234]; longitudinal sarcoplasmic reticulum [GO:0014801]; membrane [GO:0016020]; perinuclear region of cytoplasm [GO:0048471]; plasma membrane bounded …	apical ectoplasmic specialization [GO:0061831]; calcium ion-transporting ATPase complex [GO:0090534]; endoplasmic reticulum [GO:0005783]; endoplasmic reticulum membrane [GO:0005789]; extrinsic component of cytoplasmic side of plasma membrane [GO:0031234]; longitudinal sarcoplasmic reticulum [GO:0014801]; membrane [GO:0016020]; perinuclear region of cytoplasm [GO:0048471]; plasma membrane bounded …	ATPase activity [GO:0016887]; ATP binding [GO:0005524]; calcium ion binding [GO:0005509]; enzyme binding [GO:0019899]; ion channel binding [GO:0044325]; lutropin-choriogonadotropic hormone receptor binding [GO:0031775]; protein C-terminus binding [GO:0008022]; P-type calcium transporter activity [GO:0005388]; P-type calcium transporter activity involved in regulation of cardiac muscle cell membra…	GO:0000045; GO:0002026; GO:0003009; GO:0005388; GO:0005509; GO:0005524; GO:0005783; GO:0005789; GO:0006816; GO:0006874; GO:0006937; GO:0006984; GO:0006996; GO:0008022; GO:0008553; GO:0010882; GO:0012506; GO:0014801; GO:0014883; GO:0014898; GO:0016020; GO:0016240; GO:0016529; GO:0016887; GO:0019899; GO:0031234; GO:0031775; GO:0032469; GO:0032470; GO:0032496; GO:0032991; GO:0033017; GO:0033292; GO:…	SUBCELLULAR LOCATION: Endoplasmic reticulum membrane {ECO:0000269|PubMed:23395171}; Multi-pass membrane protein {ECO:0000255}. Sarcoplasmic reticulum membrane {ECO:0000269|PubMed:22355118}; Multi-pass membrane protein {ECO:0000255}.	FUNCTION: This magnesium-dependent enzyme catalyzes the hydrolysis of ATP coupled with the translocation of calcium from the cytosol to the sarcoplasmic reticulum lumen. Involved in autophagy in response to starvation. Upon interaction with VMP1 and activation, controls ER-isolation membrane contacts for autophagosome formation. Also modulates ER contacts with lipid droplets, mitochondria and end…
[truncated: 377 more rows]

## Sheet: Proteins UP
Subset	Total # proteins	Accession	Entry name	Protein names	Gene names	Length	Tissue specificity	Gene ontology (biological process)	Gene ontology (cellular component)	Gene ontology (GO)	Gene ontology (molecular function)	Gene ontology IDs	Subcellular location [CC]	Function [CC]	Pathway
[truncated: 681 more rows]
