# Supplementary material for: A transient protein folding response targets aggregation in the early phase of TDP-43-mediated neurodegeneration
Source: Nat Commun. 2024 Feb 19;15:1508. doi: 10.1038/s41467-024-45646-9 (PMC10876645; doi:10.1038/s41467-024-45646-9)
Supplement: Supplementary file 7 — Supplementary Data 4 [file 41467_2024_45646_MOESM7_ESM.xlsx]

## Sheet: Description
Supplementary Data 4	Metascape gene ontology analysis
GroupID	Enriched GO terms are clustered. Each cluster/group is identified by a GroupID, followed by a suffix _Summary or _Member. "_Summary" extracts the most representative "_Member" (best p-value) from the group. We may only review _Summary rows to avoid wasting time on redundant _Member rows.
Category	Classification of GO Terms.
Term	GO term identifer.
Description	Term name.
LogP*	Log10(P-value), i.e., -2 represents 0.01, the more negative the better.
Log(q-value)	Adjusted LogP
InTerm_InList	Number genes of upload hit list in this term/Number genes of genome in this term
Genes	List of Entrez Gene IDs of upload hits in this term
Symbols	List of Symbols of upload hits in this term
*	Protein sets were analyzed using Metascape (1) where significantly enriched gene ontology terms were identified using the hypergeometric test and Benjamini-Hochberg P-value correction algorithm.
Reference (1)	Zhou, Y., et al. Metascape provides a biologist-oriented resource for the analysis of systems-level datasets. Nat Commun 10, 1523 (2019).
List of sheets	Description
1 WOD UP	Pre-onset, 1 week off Dox, significantly increased proteins (Figure 2)
2 WOD UP	Onset, 2 weeks off Dox, significantly increased proteins (Figure 2)
4 WOD UP	Early disease, 4 weeks off Dox, significantly increased proteins (Figure 2)
6 WOD UP	Late disease, 6 weeks off Dox, significantly increased proteins (Figure 2)
6 WOD + 2 wk recovery UP	Recovery, 6 weeks off Dox + 2 weeks on Dox, significantly increased proteins (Figure 2)
1 WOD DOWN	Pre-onset, 1 week off Dox, significantly decreased proteins (Figure 2)
2 WOD DOWN	Onset, 2 weeks off Dox, significantly decreased proteins (Figure 2)
4 WOD DOWN	Early disease, 4 weeks off Dox, significantly decreased proteins (Figure 2)
6 WOD DOWN	Late disease, 6 weeks off Dox, significantly decreased proteins (Figure 2)
6 WOD + 2 wk recovery DOWN	Recovery, 6 weeks off Dox + 2 weeks on Dox, significantly decreased proteins (Figure 2)
Black	Black "myelination" module - late-diesease increased proteins, increased in recovery (Supplementary Figure 2)
Blue	Blue "transport" and TDP-43 module - early maintained disease increase, control levels in recovery (Supplementary Figure 5)
Brown	Brown "metabolic processes" module - late disease increase, partially revered in recovery (Supplementary Figure 3)
Green	Green "ribosome" module - increased proteins in 6 wk and 6wk+recovery control and rNLS mice (Supplementary Figure 1)
Magenta	Magenta "protein folding" module - increased at pre-onset and onset, patially reversed in early and late disease, control levels in recovery (Figure 4)
Pink	Pink "cytoskeletal organisation" module - increased in 1 wk and 6 wk + recovery in control and rNLS mice (Supplementary Figure 1)
Red	Red "mitochondria" module - increased in 1wk and 2 wk control and rNLS mice (Supplementary Figure 1)
Turquoise	Turquoise "loss of synaptic transmission" module - decreased in disease, partially reversed in recovery (Supplementary Figure 4)
M8 Pink (Umoh et al.)	Our independent gene ontology analysis of the M8 pink (human) module from Umoh et al., 2018, EMBO Mol Med (associated with Figure 6)
Dnajb5 knockout UP and DOWN	Dnajb5 knockout mouse cortex proteomics, gene ontology analysis of combined list of significantly increased and decreased proteins (Figure 5)

## Sheet: 1 WOD UP
GroupID	Category	Term	Description	LogP	Log(q-value)	InTerm_InList	Genes	Symbols
1_Summary	CORUM	CORUM:382	Respiratory chain complex I, mitochondrial	-39.0757	-34.7944	23/40	17718,17991,17993,66046,66108,66414,66416,66495,66916,67130,67184,67264,67273,68197,68342,68349,75406,104130,225887,227197,230075,407785,595136,66576,11972,11975,22334,22335,12034,18673,67145,71960,106025,14783,17918	ND3,Ndufa2,Ndufs4,Ndufb5,Ndufa9,Ndufa12,Ndufa7,Ndufb3,Ndufb7,Ndufa6,Ndufa13,Ndufb8,Ndufa10,Ndufc2,Ndufb10,Ndufs3,Ndufs7,Ndufb11,Ndufs8,Ndufs1,Ndufb6,Ndufs6,Ndufs5,Uqcrh,Atp6v0d1,Atp6v0a1,Vdac2,Vdac3,Phb2,Phb,Tomm34,Myh14,Sharpin,Grb10,Myo5a
1_Member	CORUM	CORUM:382	Respiratory chain complex I, mitochondrial	-39.0757	-34.7944	23/40	17718,17991,17993,66046,66108,66414,66416,66495,66916,67130,67184,67264,67273,68197,68342,68349,75406,104130,225887,227197,230075,407785,595136	ND3,Ndufa2,Ndufs4,Ndufb5,Ndufa9,Ndufa12,Ndufa7,Ndufb3,Ndufb7,Ndufa6,Ndufa13,Ndufb8,Ndufa10,Ndufc2,Ndufb10,Ndufs3,Ndufs7,Ndufb11,Ndufs8,Ndufs1,Ndufb6,Ndufs6,Ndufs5
1_Member	CORUM	CORUM:381	Respiratory chain complex I, mitochondrial	-37.8395	-33.8593	22/37	17991,17993,66046,66108,66414,66416,66495,66916,67130,67184,67264,67273,68197,68342,68349,75406,104130,225887,227197,230075,407785,595136	Ndufa2,Ndufs4,Ndufb5,Ndufa9,Ndufa12,Ndufa7,Ndufb3,Ndufb7,Ndufa6,Ndufa13,Ndufb8,Ndufa10,Ndufc2,Ndufb10,Ndufs3,Ndufs7,Ndufb11,Ndufs8,Ndufs1,Ndufb6,Ndufs6,Ndufs5
1_Member	Reactome Gene Sets	R-MMU-6799198	Complex I biogenesis	-34.3424	-30.5382	23/57	17718,17991,17993,66046,66108,66414,66416,66495,66916,67130,67184,67264,67273,68197,68342,68349,75406,104130,225887,227197,230075,407785,595136	ND3,Ndufa2,Ndufs4,Ndufb5,Ndufa9,Ndufa12,Ndufa7,Ndufb3,Ndufb7,Ndufa6,Ndufa13,Ndufb8,Ndufa10,Ndufc2,Ndufb10,Ndufs3,Ndufs7,Ndufb11,Ndufs8,Ndufs1,Ndufb6,Ndufs6,Ndufs5
1_Member	Reactome Gene Sets	R-MMU-611105	Respiratory electron transport	-30.2049	-26.5257	24/94	17718,17991,17993,66046,66108,66414,66416,66495,66576,66916,67130,67184,67264,67273,68197,68342,68349,75406,104130,225887,227197,230075,407785,595136	ND3,Ndufa2,Ndufs4,Ndufb5,Ndufa9,Ndufa12,Ndufa7,Ndufb3,Uqcrh,Ndufb7,Ndufa6,Ndufa13,Ndufb8,Ndufa10,Ndufc2,Ndufb10,Ndufs3,Ndufs7,Ndufb11,Ndufs8,Ndufs1,Ndufb6,Ndufs6,Ndufs5
1_Member	KEGG Pathway	ko00190	Oxidative phosphorylation	-29.3248	-25.7425	26/134	11972,11975,17718,17991,17993,66046,66108,66414,66416,66495,66576,66916,67130,67184,67264,67273,68197,68342,68349,75406,104130,225887,227197,230075,407785,595136	Atp6v0d1,Atp6v0a1,ND3,Ndufa2,Ndufs4,Ndufb5,Ndufa9,Ndufa12,Ndufa7,Ndufb3,Uqcrh,Ndufb7,Ndufa6,Ndufa13,Ndufb8,Ndufa10,Ndufc2,Ndufb10,Ndufs3,Ndufs7,Ndufb11,Ndufs8,Ndufs1,Ndufb6,Ndufs6,Ndufs5
1_Member	KEGG Pathway	mmu05012	Parkinson's disease	-28.4539	-25.0021	26/144	17718,17991,17993,22334,22335,66046,66108,66414,66416,66495,66576,66916,67130,67184,67264,67273,68197,68342,68349,75406,104130,225887,227197,230075,407785,595136	ND3,Ndufa2,Ndufs4,Vdac2,Vdac3,Ndufb5,Ndufa9,Ndufa12,Ndufa7,Ndufb3,Uqcrh,Ndufb7,Ndufa6,Ndufa13,Ndufb8,Ndufa10,Ndufc2,Ndufb10,Ndufs3,Ndufs7,Ndufb11,Ndufs8,Ndufs1,Ndufb6,Ndufs6,Ndufs5
1_Member	GO Biological Processes	GO:0010257	NADH dehydrogenase complex assembly	-28.3803	-25.0021	20/57	17991,17993,66046,66108,66414,66495,66916,67130,67264,67273,68197,68342,68349,75406,104130,225887,227197,230075,407785,595136	Ndufa2,Ndufs4,Ndufb5,Ndufa9,Ndufa12,Ndufb3,Ndufb7,Ndufa6,Ndufb8,Ndufa10,Ndufc2,Ndufb10,Ndufs3,Ndufs7,Ndufb11,Ndufs8,Ndufs1,Ndufb6,Ndufs6,Ndufs5
1_Member	GO Biological Processes	GO:0032981	mitochondrial respiratory chain complex I assembly	-28.3803	-25.0021	20/57	17991,17993,66046,66108,66414,66495,66916,67130,67264,67273,68197,68342,68349,75406,104130,225887,227197,230075,407785,595136	Ndufa2,Ndufs4,Ndufb5,Ndufa9,Ndufa12,Ndufb3,Ndufb7,Ndufa6,Ndufb8,Ndufa10,Ndufc2,Ndufb10,Ndufs3,Ndufs7,Ndufb11,Ndufs8,Ndufs1,Ndufb6,Ndufs6,Ndufs5
1_Member	Reactome Gene Sets	R-MMU-163200	Respiratory electron transport, ATP synthesis by chemiosmotic coupling, and heat production by uncoupling proteins.	-27.59	-24.263	24/118	17718,17991,17993,66046,66108,66414,66416,66495,66576,66916,67130,67184,67264,67273,68197,68342,68349,75406,104130,225887,227197,230075,407785,595136	ND3,Ndufa2,Ndufs4,Ndufb5,Ndufa9,Ndufa12,Ndufa7,Ndufb3,Uqcrh,Ndufb7,Ndufa6,Ndufa13,Ndufb8,Ndufa10,Ndufc2,Ndufb10,Ndufs3,Ndufs7,Ndufb11,Ndufs8,Ndufs1,Ndufb6,Ndufs6,Ndufs5
1_Member	WikiPathways	WP1248	Oxidative phosphorylation	-26.1283	-22.847	19/59	17718,17991,17993,66046,66108,66416,66916,67130,67264,67273,68197,68342,68349,75406,225887,227197,230075,407785,595136	ND3,Ndufa2,Ndufs4,Ndufb5,Ndufa9,Ndufa7,Ndufb7,Ndufa6,Ndufb8,Ndufa10,Ndufc2,Ndufb10,Ndufs3,Ndufs7,Ndufs8,Ndufs1,Ndufb6,Ndufs6,Ndufs5
1_Member	KEGG Pathway	mmu00190	Oxidative phosphorylation	-25.1749	-21.935	26/190	11972,11975,17718,17991,17993,66046,66108,66414,66416,66495,66576,66916,67130,67184,67264,67273,68197,68342,68349,75406,104130,225887,227197,230075,407785,595136	Atp6v0d1,Atp6v0a1,ND3,Ndufa2,Ndufs4,Ndufb5,Ndufa9,Ndufa12,Ndufa7,Ndufb3,Uqcrh,Ndufb7,Ndufa6,Ndufa13,Ndufb8,Ndufa10,Ndufc2,Ndufb10,Ndufs3,Ndufs7,Ndufb11,Ndufs8,Ndufs1,Ndufb6,Ndufs6,Ndufs5
1_Member	WikiPathways	WP295	Electron transport chain	-24.5629	-21.3607	21/99	17718,17991,17993,66046,66108,66414,66416,66495,66576,66916,67130,67273,68197,68342,68349,75406,225887,227197,230075,407785,595136	ND3,Ndufa2,Ndufs4,Ndufb5,Ndufa9,Ndufa12,Ndufa7,Ndufb3,Uqcrh,Ndufb7,Ndufa6,Ndufa10,Ndufc2,Ndufb10,Ndufs3,Ndufs7,Ndufs8,Ndufs1,Ndufb6,Ndufs6,Ndufs5
1_Member	KEGG Pathway	ko05016	Huntington's disease	-23.6482	-20.5531	25/192	17991,17993,22334,22335,66046,66108,66414,66416,66495,66576,66916,67130,67184,67264,67273,68197,68342,68349,75406,104130,225887,227197,230075,407785,595136	Ndufa2,Ndufs4,Vdac2,Vdac3,Ndufb5,Ndufa9,Ndufa12,Ndufa7,Ndufb3,Uqcrh,Ndufb7,Ndufa6,Ndufa13,Ndufb8,Ndufa10,Ndufc2,Ndufb10,Ndufs3,Ndufs7,Ndufb11,Ndufs8,Ndufs1,Ndufb6,Ndufs6,Ndufs5
1_Member	KEGG Pathway	mmu05016	Huntington's disease	-23.6482	-20.5531	25/192	17991,17993,22334,22335,66046,66108,66414,66416,66495,66576,66916,67130,67184,67264,67273,68197,68342,68349,75406,104130,225887,227197,230075,407785,595136	Ndufa2,Ndufs4,Vdac2,Vdac3,Ndufb5,Ndufa9,Ndufa12,Ndufa7,Ndufb3,Uqcrh,Ndufb7,Ndufa6,Ndufa13,Ndufb8,Ndufa10,Ndufc2,Ndufb10,Ndufs3,Ndufs7,Ndufb11,Ndufs8,Ndufs1,Ndufb6,Ndufs6,Ndufs5
1_Member	GO Biological Processes	GO:0033108	mitochondrial respiratory chain complex assembly	-23.633	-20.5531	20/92	17991,17993,66046,66108,66414,66495,66916,67130,67264,67273,68197,68342,68349,75406,104130,225887,227197,230075,407785,595136	Ndufa2,Ndufs4,Ndufb5,Ndufa9,Ndufa12,Ndufb3,Ndufb7,Ndufa6,Ndufb8,Ndufa10,Ndufc2,Ndufb10,Ndufs3,Ndufs7,Ndufb11,Ndufs8,Ndufs1,Ndufb6,Ndufs6,Ndufs5
1_Member	Reactome Gene Sets	R-MMU-1428517	The citric acid (TCA) cycle and respiratory electron transport	-23.6303	-20.5531	24/169	17718,17991,17993,66046,66108,66414,66416,66495,66576,66916,67130,67184,67264,67273,68197,68342,68349,75406,104130,225887,227197,230075,407785,595136	ND3,Ndufa2,Ndufs4,Ndufb5,Ndufa9,Ndufa12,Ndufa7,Ndufb3,Uqcrh,Ndufb7,Ndufa6,Ndufa13,Ndufb8,Ndufa10,Ndufc2,Ndufb10,Ndufs3,Ndufs7,Ndufb11,Ndufs8,Ndufs1,Ndufb6,Ndufs6,Ndufs5
1_Member	KEGG Pathway	ko04932	Non-alcoholic fatty liver disease (NAFLD)	-23.3722	-20.3214	23/151	17991,17993,66046,66108,66414,66416,66495,66576,66916,67130,67184,67264,67273,68197,68342,68349,75406,104130,225887,227197,230075,407785,595136	Ndufa2,Ndufs4,Ndufb5,Ndufa9,Ndufa12,Ndufa7,Ndufb3,Uqcrh,Ndufb7,Ndufa6,Ndufa13,Ndufb8,Ndufa10,Ndufc2,Ndufb10,Ndufs3,Ndufs7,Ndufb11,Ndufs8,Ndufs1,Ndufb6,Ndufs6,Ndufs5
1_Member	KEGG Pathway	mmu04932	Non-alcoholic fatty liver disease (NAFLD)	-21.9682	-18.9422	23/173	17991,17993,66046,66108,66414,66416,66495,66576,66916,67130,67184,67264,67273,68197,68342,68349,75406,104130,225887,227197,230075,407785,595136	Ndufa2,Ndufs4,Ndufb5,Ndufa9,Ndufa12,Ndufa7,Ndufb3,Uqcrh,Ndufb7,Ndufa6,Ndufa13,Ndufb8,Ndufa10,Ndufc2,Ndufb10,Ndufs3,Ndufs7,Ndufb11,Ndufs8,Ndufs1,Ndufb6,Ndufs6,Ndufs5
1_Member	KEGG Pathway	ko05010	Alzheimer's disease	-21.8506	-18.8703	23/175	17991,17993,66046,66108,66414,66416,66495,66576,66916,67130,67184,67264,67273,68197,68342,68349,75406,104130,225887,227197,230075,407785,595136	Ndufa2,Ndufs4,Ndufb5,Ndufa9,Ndufa12,Ndufa7,Ndufb3,Uqcrh,Ndufb7,Ndufa6,Ndufa13,Ndufb8,Ndufa10,Ndufc2,Ndufb10,Ndufs3,Ndufs7,Ndufb11,Ndufs8,Ndufs1,Ndufb6,Ndufs6,Ndufs5
1_Member	KEGG Pathway	mmu05010	Alzheimer's disease	-21.8506	-18.8703	23/175	17991,17993,66046,66108,66414,66416,66495,66576,66916,67130,67184,67264,67273,68197,68342,68349,75406,104130,225887,227197,230075,407785,595136	Ndufa2,Ndufs4,Ndufb5,Ndufa9,Ndufa12,Ndufa7,Ndufb3,Uqcrh,Ndufb7,Ndufa6,Ndufa13,Ndufb8,Ndufa10,Ndufc2,Ndufb10,Ndufs3,Ndufs7,Ndufb11,Ndufs8,Ndufs1,Ndufb6,Ndufs6,Ndufs5
1_Member	GO Biological Processes	GO:0006120	mitochondrial electron transport, NADH to ubiquinone	-16.2095	-13.2504	11/29	17718,66416,67264,67273,68197,68349,75406,225887,227197,230075,407785	ND3,Ndufa7,Ndufb8,Ndufa10,Ndufc2,Ndufs3,Ndufs7,Ndufs8,Ndufs1,Ndufb6,Ndufs6
1_Member	GO Biological Processes	GO:0022900	electron transport chain	-15.5797	-12.6409	15/95	17718,17993,66414,66416,66495,66576,67264,67273,68197,68349,75406,225887,227197,230075,407785	ND3,Ndufs4,Ndufa12,Ndufa7,Ndufb3,Uqcrh,Ndufb8,Ndufa10,Ndufc2,Ndufs3,Ndufs7,Ndufs8,Ndufs1,Ndufb6,Ndufs6
1_Member	GO Biological Processes	GO:0042775	mitochondrial ATP synthesis coupled electron transport	-14.9724	-12.0529	13/65	17718,66414,66416,66576,67264,67273,68197,68349,75406,225887,227197,230075,407785	ND3,Ndufa12,Ndufa7,Uqcrh,Ndufb8,Ndufa10,Ndufc2,Ndufs3,Ndufs7,Ndufs8,Ndufs1,Ndufb6,Ndufs6
1_Member	GO Biological Processes	GO:0042773	ATP synthesis coupled electron transport	-14.7888	-11.8878	13/67	17718,66414,66416,66576,67264,67273,68197,68349,75406,225887,227197,230075,407785	ND3,Ndufa12,Ndufa7,Uqcrh,Ndufb8,Ndufa10,Ndufc2,Ndufs3,Ndufs7,Ndufs8,Ndufs1,Ndufb6,Ndufs6
1_Member	GO Biological Processes	GO:0022904	respiratory electron transport chain	-14.6894	-11.8061	14/87	17718,17993,66414,66416,66576,67264,67273,68197,68349,75406,225887,227197,230075,407785	ND3,Ndufs4,Ndufa12,Ndufa7,Uqcrh,Ndufb8,Ndufa10,Ndufc2,Ndufs3,Ndufs7,Ndufs8,Ndufs1,Ndufb6,Ndufs6
1_Member	GO Biological Processes	GO:0019646	aerobic electron transport chain	-14.5566	-11.6903	12/53	17718,66416,66576,67264,67273,68197,68349,75406,225887,227197,230075,407785	ND3,Ndufa7,Uqcrh,Ndufb8,Ndufa10,Ndufc2,Ndufs3,Ndufs7,Ndufs8,Ndufs1,Ndufb6,Ndufs6
1_Member	GO Biological Processes	GO:0007005	mitochondrion organization	-14.385	-11.5351	26/508	12034,17991,17993,18673,22334,66046,66108,66414,66495,66916,67130,67145,67264,67273,68197,68342,68349,71960,75406,104130,106025,225887,227197,230075,407785,595136	Phb2,Ndufa2,Ndufs4,Phb,Vdac2,Ndufb5,Ndufa9,Ndufa12,Ndufb3,Ndufb7,Ndufa6,Tomm34,Ndufb8,Ndufa10,Ndufc2,Ndufb10,Ndufs3,Myh14,Ndufs7,Ndufb11,Sharpin,Ndufs8,Ndufs1,Ndufb6,Ndufs6,Ndufs5
1_Member	GO Biological Processes	GO:0006119	oxidative phosphorylation	-11.7323	-8.89822	13/113	17718,66414,66416,66576,67264,67273,68197,68349,75406,225887,227197,230075,407785	ND3,Ndufa12,Ndufa7,Uqcrh,Ndufb8,Ndufa10,Ndufc2,Ndufs3,Ndufs7,Ndufs8,Ndufs1,Ndufb6,Ndufs6
1_Member	GO Biological Processes	GO:0009060	aerobic respiration	-10.9183	-8.09941	14/161	17718,17993,66414,66416,66576,67264,67273,68197,68349,75406,225887,227197,230075,407785	ND3,Ndufs4,Ndufa12,Ndufa7,Uqcrh,Ndufb8,Ndufa10,Ndufc2,Ndufs3,Ndufs7,Ndufs8,Ndufs1,Ndufb6,Ndufs6
1_Member	GO Biological Processes	GO:0045333	cellular respiration	-9.23968	-6.43552	14/215	17718,17993,66414,66416,66576,67264,67273,68197,68349,75406,225887,227197,230075,407785	ND3,Ndufs4,Ndufa12,Ndufa7,Uqcrh,Ndufb8,Ndufa10,Ndufc2,Ndufs3,Ndufs7,Ndufs8,Ndufs1,Ndufb6,Ndufs6
1_Member	GO Biological Processes	GO:0006091	generation of precursor metabolites and energy	-8.65838	-5.86846	18/428	12034,14783,17718,17918,17993,66414,66416,66495,66576,67264,67273,68197,68349,75406,225887,227197,230075,407785	Phb2,Grb10,ND3,Myo5a,Ndufs4,Ndufa12,Ndufa7,Ndufb3,Uqcrh,Ndufb8,Ndufa10,Ndufc2,Ndufs3,Ndufs7,Ndufs8,Ndufs1,Ndufb6,Ndufs6
1_Member	GO Biological Processes	GO:0015980	energy derivation by oxidation of organic compounds	-8.1886	-5.41247	15/305	14783,17718,17993,66414,66416,66576,67264,67273,68197,68349,75406,225887,227197,230075,407785	Grb10,ND3,Ndufs4,Ndufa12,Ndufa7,Uqcrh,Ndufb8,Ndufa10,Ndufc2,Ndufs3,Ndufs7,Ndufs8,Ndufs1,Ndufb6,Ndufs6
1_Member	GO Biological Processes	GO:0046034	ATP metabolic process	-7.24335	-4.48059	13/260	17718,66414,66416,66576,67264,67273,68197,68349,75406,225887,227197,230075,407785	ND3,Ndufa12,Ndufa7,Uqcrh,Ndufb8,Ndufa10,Ndufc2,Ndufs3,Ndufs7,Ndufs8,Ndufs1,Ndufb6,Ndufs6
2_Summary	GO Biological Processes	GO:0030048	actin filament-based movement	-5.36385	-2.61404	8/128	17886,17918,56320,60595,71960,216459,227753,246177,14228,22334,50875,50876,11472,56273,72650,12034,76366,106025,230709,106763,74166,407785,17357,109711,18595,243621,67759,17993,16400,19122,20239,20361,21838,110147,12804,24068,56758,77578,57780	Myh9,Myo5a,Dbn1,Actn4,Myh14,Myl6b,Gsn,Myo1g,Fkbp4,Vdac2,Tmod3,Tmod2,Actn2,Pex14,Mtrfr,Phb2,Mtif3,Sharpin,Zmpste24,Ttbk1,Tmem38a,Ndufs6,Marcksl1,Actn1,Pdgfra,Iqsec3,Plgrkt,Ndufs4,Itga3,Prnp,Atxn2,Sema7a,Thy1,Ehmt2,Cntfr,Sra1,Mbnl1,Bcl9,Fxyd7
2_Member	GO Biological Processes	GO:0030048	actin filament-based movement	-5.36385	-2.61404	8/128	17886,17918,56320,60595,71960,216459,227753,246177	Myh9,Myo5a,Dbn1,Actn4,Myh14,Myl6b,Gsn,Myo1g
2_Member	GO Biological Processes	GO:0032272	negative regulation of protein polymerization	-4.41793	-1.68071	6/86	14228,17886,22334,50875,50876,227753	Fkbp4,Myh9,Vdac2,Tmod3,Tmod2,Gsn
2_Member	GO Biological Processes	GO:0030834	regulation of actin filament depolymerization	-4.20182	-1.47684	5/58	11472,17886,50875,50876,227753	Actn2,Myh9,Tmod3,Tmod2,Gsn
2_Member	GO Biological Processes	GO:0030042	actin filament depolymerization	-4.06202	-1.34894	5/62	11472,17886,50875,50876,227753	Actn2,Myh9,Tmod3,Tmod2,Gsn
2_Member	GO Biological Processes	GO:0043624	cellular protein complex disassembly	-3.98349	-1.28199	7/148	11472,17886,50875,50876,56273,72650,227753	Actn2,Myh9,Tmod3,Tmod2,Pex14,Mtrfr,Gsn
2_Member	GO Biological Processes	GO:0022411	cellular component disassembly	-3.77254	-1.10405	11/401	11472,12034,17886,50875,50876,56273,72650,76366,106025,227753,230709	Actn2,Phb2,Myh9,Tmod3,Tmod2,Pex14,Mtrfr,Mtif3,Sharpin,Gsn,Zmpste24
2_Member	GO Biological Processes	GO:0032984	protein-containing complex disassembly	-3.6706	-1.01257	8/221	11472,17886,50875,50876,56273,72650,227753,230709	Actn2,Myh9,Tmod3,Tmod2,Pex14,Mtrfr,Gsn,Zmpste24
2_Member	GO Biological Processes	GO:0051693	actin filament capping	-3.58118	-0.953108	4/43	17886,50875,50876,227753	Myh9,Tmod3,Tmod2,Gsn
2_Member	GO Biological Processes	GO:0032271	regulation of protein polymerization	-3.5031	-0.903062	8/234	14228,17886,22334,50875,50876,56320,106763,227753	Fkbp4,Myh9,Vdac2,Tmod3,Tmod2,Dbn1,Ttbk1,Gsn
2_Member	GO Biological Processes	GO:0043244	regulation of protein-containing complex disassembly	-3.41014	-0.827828	6/131	11472,17886,50875,50876,227753,230709	Actn2,Myh9,Tmod3,Tmod2,Gsn,Zmpste24
2_Member	GO Biological Processes	GO:0030835	negative regulation of actin filament depolymerization	-3.36107	-0.787357	4/49	17886,50875,50876,227753	Myh9,Tmod3,Tmod2,Gsn
2_Member	GO Biological Processes	GO:0006936	muscle contraction	-3.33375	-0.776746	9/312	11472,50875,50876,56320,71960,74166,216459,227753,407785	Actn2,Tmod3,Tmod2,Dbn1,Myh14,Tmem38a,Myl6b,Gsn,Ndufs6
2_Member	GO Biological Processes	GO:0007015	actin filament organization	-3.31414	-0.765248	11/454	11472,17357,17886,17918,50875,50876,56320,60595,109711,227753,246177	Actn2,Marcksl1,Myh9,Myo5a,Tmod3,Tmod2,Dbn1,Actn4,Actn1,Gsn,Myo1g
2_Member	GO Biological Processes	GO:1901879	regulation of protein depolymerization	-3.15192	-0.634062	5/97	11472,17886,50875,50876,227753	Actn2,Myh9,Tmod3,Tmod2,Gsn
2_Member	GO Biological Processes	GO:0030036	actin cytoskeleton organization	-3.08677	-0.583636	14/725	11472,17357,17886,17918,18595,50875,50876,56320,60595,71960,109711,227753,243621,246177	Actn2,Marcksl1,Myh9,Myo5a,Pdgfra,Tmod3,Tmod2,Dbn1,Actn4,Myh14,Actn1,Gsn,Iqsec3,Myo1g
2_Member	GO Biological Processes	GO:0031333	negative regulation of protein-containing complex assembly	-3.05471	-0.572765	6/153	14228,17886,22334,50875,50876,227753	Fkbp4,Myh9,Vdac2,Tmod3,Tmod2,Gsn
2_Member	GO Biological Processes	GO:0010954	positive regulation of protein processing	-3.01778	-0.546469	3/27	17886,67759,227753	Myh9,Plgrkt,Gsn
2_Member	GO Biological Processes	GO:0003012	muscle system process	-2.96169	-0.499952	10/425	11472,17993,50875,50876,56320,71960,74166,216459,227753,407785	Actn2,Ndufs4,Tmod3,Tmod2,Dbn1,Myh14,Tmem38a,Myl6b,Gsn,Ndufs6
2_Member	GO Biological Processes	GO:1903319	positive regulation of protein maturation	-2.92574	-0.483301	3/29	17886,67759,227753	Myh9,Plgrkt,Gsn
2_Member	GO Biological Processes	GO:0051258	protein polymerization	-2.86618	-0.454128	8/293	14228,17886,22334,50875,50876,56320,106763,227753	Fkbp4,Myh9,Vdac2,Tmod3,Tmod2,Dbn1,Ttbk1,Gsn
2_Member	Reactome Gene Sets	R-MMU-390522	Striated Muscle Contraction	-2.79992	-0.426392	3/32	11472,50875,50876	Actn2,Tmod3,Tmod2
2_Member	GO Biological Processes	GO:0030239	myofibril assembly	-2.79899	-0.426392	4/69	11472,18595,50875,50876	Actn2,Pdgfra,Tmod3,Tmod2
2_Member	GO Biological Processes	GO:0055002	striated muscle cell development	-2.79899	-0.426392	4/69	11472,18595,50875,50876	Actn2,Pdgfra,Tmod3,Tmod2
2_Member	GO Biological Processes	GO:0030837	negative regulation of actin filament polymerization	-2.77587	-0.41366	4/70	17886,50875,50876,227753	Myh9,Tmod3,Tmod2,Gsn
2_Member	GO Biological Processes	GO:0051494	negative regulation of cytoskeleton organization	-2.73051	-0.383729	6/177	14228,17886,50875,50876,56320,227753	Fkbp4,Myh9,Tmod3,Tmod2,Dbn1,Gsn
2_Member	GO Biological Processes	GO:1902904	negative regulation of supramolecular fiber organization	-2.70592	-0.369124	6/179	14228,17886,50875,50876,56320,227753	Fkbp4,Myh9,Tmod3,Tmod2,Dbn1,Gsn
2_Member	GO Biological Processes	GO:0051261	protein depolymerization	-2.63105	-0.299156	5/127	11472,17886,50875,50876,227753	Actn2,Myh9,Tmod3,Tmod2,Gsn
2_Member	GO Biological Processes	GO:0008064	regulation of actin polymerization or depolymerization	-2.5539	-0.23166	6/192	11472,17886,50875,50876,56320,227753	Actn2,Myh9,Tmod3,Tmod2,Dbn1,Gsn
2_Member	GO Biological Processes	GO:0030832	regulation of actin filament length	-2.52062	-0.215444	6/195	11472,17886,50875,50876,56320,227753	Actn2,Myh9,Tmod3,Tmod2,Dbn1,Gsn
2_Member	GO Biological Processes	GO:1901880	negative regulation of protein depolymerization	-2.5054	-0.20639	4/83	17886,50875,50876,227753	Myh9,Tmod3,Tmod2,Gsn
2_Member	GO Biological Processes	GO:0097435	supramolecular fiber organization	-2.44731	-0.170349	13/759	11472,14228,17357,17886,17918,18595,50875,50876,56320,60595,109711,227753,246177	Actn2,Fkbp4,Marcksl1,Myh9,Myo5a,Pdgfra,Tmod3,Tmod2,Dbn1,Actn4,Actn1,Gsn,Myo1g
2_Member	GO Biological Processes	GO:0031032	actomyosin structure organization	-2.36329	-0.0990384	6/210	11472,17886,18595,50875,50876,71960	Actn2,Myh9,Pdgfra,Tmod3,Tmod2,Myh14
2_Member	GO Biological Processes	GO:0051129	negative regulation of cellular component organization	-2.33904	-0.0789433	13/782	14228,16400,17886,19122,20239,20361,21838,22334,50875,50876,56320,110147,227753	Fkbp4,Itga3,Myh9,Prnp,Atxn2,Sema7a,Thy1,Vdac2,Tmod3,Tmod2,Dbn1,Ehmt2,Gsn
2_Member	GO Biological Processes	GO:0043242	negative regulation of protein-containing complex disassembly	-2.32846	-0.0724833	4/93	17886,50875,50876,227753	Myh9,Tmod3,Tmod2,Gsn
2_Member	GO Biological Processes	GO:0061061	muscle structure development	-2.27894	-0.0316762	12/704	11472,12804,17886,18595,24068,50875,50876,56758,71960,77578,216459,230709	Actn2,Cntfr,Myh9,Pdgfra,Sra1,Tmod3,Tmod2,Mbnl1,Myh14,Bcl9,Myl6b,Zmpste24
2_Member	GO Biological Processes	GO:0008154	actin polymerization or depolymerization	-2.27553	-0.0316762	6/219	11472,17886,50875,50876,56320,227753	Actn2,Myh9,Tmod3,Tmod2,Dbn1,Gsn
2_Member	Reactome Gene Sets	R-MMU-397014	Muscle contraction	-2.1385	0	5/166	11472,50875,50876,57780,216459	Actn2,Tmod3,Tmod2,Fxyd7,Myl6b
2_Member	GO Biological Processes	GO:0051146	striated muscle cell differentiation	-2.05138	0	7/320	11472,17886,18595,50875,50876,77578,230709	Actn2,Myh9,Pdgfra,Tmod3,Tmod2,Bcl9,Zmpste24
2_Member	GO Biological Processes	GO:0030833	regulation of actin filament polymerization	-2.04481	0	5/175	17886,50875,50876,56320,227753	Myh9,Tmod3,Tmod2,Dbn1,Gsn
3_Summary	GO Biological Processes	GO:1900274	regulation of phospholipase C activity	-3.79218	-1.11296	4/38	12034,12121,18595,18673,106025,228607,60595,68197,11647,14228,17718,18145,73158,74166,110147	Phb2,Bicd1,Pdgfra,Phb,Sharpin,Mavs,Actn4,Ndufc2,Alpl,Fkbp4,ND3,Npc1,Larp1,Tmem38a,Ehmt2
3_Member	GO Biological Processes	GO:1900274	regulation of phospholipase C activity	-3.79218	-1.11296	4/38	12034,12121,18595,18673	Phb2,Bicd1,Pdgfra,Phb
3_Member	GO Biological Processes	GO:0023035	CD40 signaling pathway	-3.62834	-0.990505	3/17	12034,18673,106025	Phb2,Phb,Sharpin
3_Member	GO Biological Processes	GO:0039529	RIG-I signaling pathway	-3.06663	-0.577735	3/26	12034,18673,228607	Phb2,Phb,Mavs
3_Member	GO Biological Processes	GO:0010517	regulation of phospholipase activity	-2.9462	-0.496399	4/63	12034,12121,18595,18673	Phb2,Bicd1,Pdgfra,Phb
3_Member	GO Biological Processes	GO:0039528	cytoplasmic pattern recognition receptor signaling pathway in response to virus	-2.88228	-0.464317	3/30	12034,18673,228607	Phb2,Phb,Mavs
3_Member	GO Biological Processes	GO:0010863	positive regulation of phospholipase C activity	-2.723	-0.38124	3/34	12034,18595,18673	Phb2,Pdgfra,Phb
3_Member	GO Biological Processes	GO:0060191	regulation of lipase activity	-2.48663	-0.196572	4/84	12034,12121,18595,18673	Phb2,Bicd1,Pdgfra,Phb
3_Member	GO Biological Processes	GO:1901222	regulation of NIK/NF-kappaB signaling	-2.26376	-0.0278037	4/97	12034,18673,60595,68197	Phb2,Phb,Actn4,Ndufc2
3_Member	GO Biological Processes	GO:0002753	cytoplasmic pattern recognition receptor signaling pathway	-2.24438	-0.0161784	3/50	12034,18673,228607	Phb2,Phb,Mavs
3_Member	GO Biological Processes	GO:0010518	positive regulation of phospholipase activity	-2.22034	0	3/51	12034,18595,18673	Phb2,Pdgfra,Phb
3_Member	GO Biological Processes	GO:0048545	response to steroid hormone	-2.21954	0	6/225	11647,12034,14228,17718,18145,18673	Alpl,Phb2,Fkbp4,ND3,Npc1,Phb
3_Member	GO Biological Processes	GO:0071383	cellular response to steroid hormone stimulus	-2.1493	0	5/165	12034,14228,17718,18145,18673	Phb2,Fkbp4,ND3,Npc1,Phb
3_Member	GO Biological Processes	GO:0071407	cellular response to organic cyclic compound	-2.11542	0	10/559	11647,12034,14228,17718,18145,18673,73158,74166,110147,228607	Alpl,Phb2,Fkbp4,ND3,Npc1,Phb,Larp1,Tmem38a,Ehmt2,Mavs
4_Summary	GO Biological Processes	GO:0046686	response to cadmium ion	-3.79218	-1.11296	4/38	18145,19122,74104,227753	Npc1,Prnp,Abcb6,Gsn
4_Member	GO Biological Processes	GO:0046686	response to cadmium ion	-3.79218	-1.11296	4/38	18145,19122,74104,227753	Npc1,Prnp,Abcb6,Gsn
5_Summary	Reactome Gene Sets	R-MMU-6804760	Regulation of TP53 Activity through Methylation	-3.62834	-0.990505	3/17	110147,219022,226830	Ehmt2,Ttc5,Smyd2
5_Member	Reactome Gene Sets	R-MMU-6804760	Regulation of TP53 Activity through Methylation	-3.62834	-0.990505	3/17	110147,219022,226830	Ehmt2,Ttc5,Smyd2
6_Summary	KEGG Pathway	ko04142	Lysosome	-3.53815	-0.919621	6/124	11432,11972,11975,18145,75612,192654,69668,12034,17918,75406,19122,59049,74104	Acp2,Atp6v0d1,Atp6v0a1,Npc1,Gns,Pla2g15,Ccdc115,Phb2,Myo5a,Ndufs7,Prnp,Slc22a17,Abcb6
6_Member	KEGG Pathway	ko04142	Lysosome	-3.53815	-0.919621	6/124	11432,11972,11975,18145,75612,192654	Acp2,Atp6v0d1,Atp6v0a1,Npc1,Gns,Pla2g15
6_Member	KEGG Pathway	mmu04142	Lysosome	-3.51935	-0.910168	6/125	11432,11972,11975,18145,75612,192654	Acp2,Atp6v0d1,Atp6v0a1,Npc1,Gns,Pla2g15
6_Member	GO Biological Processes	GO:0007035	vacuolar acidification	-3.28486	-0.751767	3/22	11972,11975,69668	Atp6v0d1,Atp6v0a1,Ccdc115
6_Member	GO Biological Processes	GO:1902600	proton transmembrane transport	-3.11169	-0.601258	5/99	11972,11975,12034,17918,75406	Atp6v0d1,Atp6v0a1,Phb2,Myo5a,Ndufs7
6_Member	GO Biological Processes	GO:0051452	intracellular pH reduction	-2.519	-0.215444	3/40	11972,11975,69668	Atp6v0d1,Atp6v0a1,Ccdc115
6_Member	GO Biological Processes	GO:0055076	transition metal ion homeostasis	-2.47535	-0.189707	5/138	11972,19122,59049,69668,74104	Atp6v0d1,Prnp,Slc22a17,Ccdc115,Abcb6
6_Member	GO Biological Processes	GO:0045851	pH reduction	-2.37323	-0.100544	3/45	11972,11975,69668	Atp6v0d1,Atp6v0a1,Ccdc115
6_Member	Reactome Gene Sets	R-MMU-917937	Iron uptake and transport	-2.12917	0	3/55	11972,11975,59049	Atp6v0d1,Atp6v0a1,Slc22a17
6_Member	GO Biological Processes	GO:0046916	cellular transition metal ion homeostasis	-2.04638	0	4/112	11972,19122,69668,74104	Atp6v0d1,Prnp,Ccdc115,Abcb6
7_Summary	GO Biological Processes	GO:0030050	vesicle transport along actin filament	-3.41087	-0.827828	3/20	17918,60595,246177	Myo5a,Actn4,Myo1g
7_Member	GO Biological Processes	GO:0030050	vesicle transport along actin filament	-3.41087	-0.827828	3/20	17918,60595,246177	Myo5a,Actn4,Myo1g
7_Member	GO Biological Processes	GO:0099515	actin filament-based transport	-3.28486	-0.751767	3/22	17918,60595,246177	Myo5a,Actn4,Myo1g
8_Summary	Reactome Gene Sets	R-MMU-9013418	RHOBTB2 GTPase cycle	-3.34623	-0.780945	3/21	50875,56320,109711	Tmod3,Dbn1,Actn1
8_Member	Reactome Gene Sets	R-MMU-9013418	RHOBTB2 GTPase cycle	-3.34623	-0.780945	3/21	50875,56320,109711	Tmod3,Dbn1,Actn1
8_Member	Reactome Gene Sets	R-MMU-9706574	RHOBTB GTPase Cycle	-2.79992	-0.426392	3/32	50875,56320,109711	Tmod3,Dbn1,Actn1
9_Summary	GO Biological Processes	GO:0097553	calcium ion transmembrane import into cytosol	-3.17655	-0.651145	6/145	14873,17918,19122,21838,74166,270028,11472,11972,11975,12034,57780,74104,75406,215113,230709,14783,56320,227753	Gsto1,Myo5a,Prnp,Thy1,Tmem38a,Nalf1,Actn2,Atp6v0d1,Atp6v0a1,Phb2,Fxyd7,Abcb6,Ndufs7,Slc43a2,Zmpste24,Grb10,Dbn1,Gsn
9_Member	GO Biological Processes	GO:0097553	calcium ion transmembrane import into cytosol	-3.17655	-0.651145	6/145	14873,17918,19122,21838,74166,270028	Gsto1,Myo5a,Prnp,Thy1,Tmem38a,Nalf1
9_Member	GO Biological Processes	GO:0010522	regulation of calcium ion transport into cytosol	-2.88847	-0.464317	5/111	14873,17918,19122,21838,74166	Gsto1,Myo5a,Prnp,Thy1,Tmem38a
9_Member	GO Biological Processes	GO:0060402	calcium ion transport into cytosol	-2.83236	-0.426392	6/169	14873,17918,19122,21838,74166,270028	Gsto1,Myo5a,Prnp,Thy1,Tmem38a,Nalf1
9_Member	GO Biological Processes	GO:0098655	cation transmembrane transport	-2.80166	-0.426392	14/777	11472,11972,11975,12034,14873,17918,19122,21838,57780,74104,74166,75406,215113,270028	Actn2,Atp6v0d1,Atp6v0a1,Phb2,Gsto1,Myo5a,Prnp,Thy1,Fxyd7,Abcb6,Tmem38a,Ndufs7,Slc43a2,Nalf1
9_Member	GO Biological Processes	GO:0070296	sarcoplasmic reticulum calcium ion transport	-2.79992	-0.426392	3/32	14873,74166,230709	Gsto1,Tmem38a,Zmpste24
9_Member	GO Biological Processes	GO:0098662	inorganic cation transmembrane transport	-2.79386	-0.426392	13/692	11472,11972,11975,12034,14873,17918,19122,21838,57780,74104,74166,75406,270028	Actn2,Atp6v0d1,Atp6v0a1,Phb2,Gsto1,Myo5a,Prnp,Thy1,Fxyd7,Abcb6,Tmem38a,Ndufs7,Nalf1
9_Member	GO Biological Processes	GO:1904062	regulation of cation transmembrane transport	-2.76499	-0.407982	9/376	11472,12034,14873,17918,19122,21838,57780,74166,215113	Actn2,Phb2,Gsto1,Myo5a,Prnp,Thy1,Fxyd7,Tmem38a,Slc43a2
9_Member	GO Biological Processes	GO:0060401	cytosolic calcium ion transport	-2.56514	-0.238099	6/191	14873,17918,19122,21838,74166,270028	Gsto1,Myo5a,Prnp,Thy1,Tmem38a,Nalf1
9_Member	GO Biological Processes	GO:0051279	regulation of release of sequestered calcium ion into cytosol	-2.52444	-0.215444	4/82	14873,17918,21838,74166	Gsto1,Myo5a,Thy1,Tmem38a
9_Member	GO Biological Processes	GO:0098660	inorganic ion transmembrane transport	-2.496	-0.201492	13/749	11472,11972,11975,12034,14873,17918,19122,21838,57780,74104,74166,75406,270028	Actn2,Atp6v0d1,Atp6v0a1,Phb2,Gsto1,Myo5a,Prnp,Thy1,Fxyd7,Abcb6,Tmem38a,Ndufs7,Nalf1
9_Member	GO Biological Processes	GO:0034765	regulation of ion transmembrane transport	-2.46633	-0.18505	10/497	11472,12034,14873,17918,19122,21838,57780,74166,215113,230709	Actn2,Phb2,Gsto1,Myo5a,Prnp,Thy1,Fxyd7,Tmem38a,Slc43a2,Zmpste24
9_Member	GO Biological Processes	GO:0034762	regulation of transmembrane transport	-2.36378	-0.0990384	11/599	11472,12034,14783,14873,17918,19122,21838,57780,74166,215113,230709	Actn2,Phb2,Grb10,Gsto1,Myo5a,Prnp,Thy1,Fxyd7,Tmem38a,Slc43a2,Zmpste24
9_Member	GO Biological Processes	GO:0051651	maintenance of location in cell	-2.25665	-0.0245883	6/221	14873,17918,21838,56320,74166,227753	Gsto1,Myo5a,Thy1,Dbn1,Tmem38a,Gsn
9_Member	GO Biological Processes	GO:1903169	regulation of calcium ion transmembrane transport	-2.05492	0	5/174	14873,17918,19122,21838,74166	Gsto1,Myo5a,Prnp,Thy1,Tmem38a
9_Member	GO Biological Processes	GO:0051209	release of sequestered calcium ion into cytosol	-2.00704	0	4/115	14873,17918,21838,74166	Gsto1,Myo5a,Thy1,Tmem38a
10_Summary	GO Biological Processes	GO:0016241	regulation of macroautophagy	-3.07238	-0.577735	5/101	11975,18145,73158,110147,268656,12034,17918	Atp6v0a1,Npc1,Larp1,Ehmt2,Sptlc1,Phb2,Myo5a
10_Member	GO Biological Processes	GO:0016241	regulation of macroautophagy	-3.07238	-0.577735	5/101	11975,18145,73158,110147,268656	Atp6v0a1,Npc1,Larp1,Ehmt2,Sptlc1
10_Member	GO Biological Processes	GO:0016236	macroautophagy	-2.90002	-0.464317	7/224	11975,12034,17918,18145,73158,110147,268656	Atp6v0a1,Phb2,Myo5a,Npc1,Larp1,Ehmt2,Sptlc1
11_Summary	KEGG Pathway	ko04810	Regulation of actin cytoskeleton	-3.01484	-0.546469	7/214	16400,17886,18595,60595,71960,109711,227753,12476,216459	Itga3,Myh9,Pdgfra,Actn4,Myh14,Actn1,Gsn,Cd151,Myl6b
11_Member	KEGG Pathway	ko04810	Regulation of actin cytoskeleton	-3.01484	-0.546469	7/214	16400,17886,18595,60595,71960,109711,227753	Itga3,Myh9,Pdgfra,Actn4,Myh14,Actn1,Gsn
11_Member	KEGG Pathway	mmu04810	Regulation of actin cytoskeleton	-2.94517	-0.496399	7/220	16400,17886,18595,60595,71960,109711,227753	Itga3,Myh9,Pdgfra,Actn4,Myh14,Actn1,Gsn
11_Member	WikiPathways	WP2573	Primary focal segmental glomerulosclerosis (FSGS)	-2.73071	-0.383729	4/72	12476,16400,17886,60595	Cd151,Itga3,Myh9,Actn4
11_Member	KEGG Pathway	ko04530	Tight junction	-2.12778	0	5/167	17886,60595,71960,109711,216459	Myh9,Actn4,Myh14,Actn1,Myl6b
11_Member	KEGG Pathway	mmu04530	Tight junction	-2.10658	0	5/169	17886,60595,71960,109711,216459	Myh9,Actn4,Myh14,Actn1,Myl6b
12_Summary	GO Biological Processes	GO:0007610	behavior	-2.88626	-0.464317	14/761	12804,16400,17918,17993,18145,19122,22335,50876,56320,71960,106763,110147,230709,320840	Cntfr,Itga3,Myo5a,Ndufs4,Npc1,Prnp,Vdac3,Tmod2,Dbn1,Myh14,Ttbk1,Ehmt2,Zmpste24,Negr1
12_Member	GO Biological Processes	GO:0007610	behavior	-2.88626	-0.464317	14/761	12804,16400,17918,17993,18145,19122,22335,50876,56320,71960,106763,110147,230709,320840	Cntfr,Itga3,Myo5a,Ndufs4,Npc1,Prnp,Vdac3,Tmod2,Dbn1,Myh14,Ttbk1,Ehmt2,Zmpste24,Negr1
12_Member	GO Biological Processes	GO:0007628	adult walking behavior	-2.31987	-0.0679676	3/47	17993,18145,230709	Ndufs4,Npc1,Zmpste24
12_Member	GO Biological Processes	GO:0090659	walking behavior	-2.26897	-0.0290805	3/49	17993,18145,230709	Ndufs4,Npc1,Zmpste24
13_Summary	KEGG Pathway	ko04216	Ferroptosis	-2.519	-0.215444	3/40	19122,22334,22335	Prnp,Vdac2,Vdac3
13_Member	KEGG Pathway	ko04216	Ferroptosis	-2.519	-0.215444	3/40	19122,22334,22335	Prnp,Vdac2,Vdac3
13_Member	KEGG Pathway	mmu04216	Ferroptosis	-2.17379	0	3/53	19122,22334,22335	Prnp,Vdac2,Vdac3
14_Summary	GO Biological Processes	GO:0017038	protein import	-2.2013	0	6/227	12034,16649,56273,75751,228607,230908	Phb2,Kpna4,Pex14,Ipo4,Mavs,Tardbp
14_Member	GO Biological Processes	GO:0017038	protein import	-2.2013	0	6/227	12034,16649,56273,75751,228607,230908	Phb2,Kpna4,Pex14,Ipo4,Mavs,Tardbp
14_Member	GO Biological Processes	GO:0006606	protein import into nucleus	-2.05492	0	5/174	12034,16649,75751,228607,230908	Phb2,Kpna4,Ipo4,Mavs,Tardbp
14_Member	GO Biological Processes	GO:0051170	import into nucleus	-2.01491	0	5/178	12034,16649,75751,228607,230908	Phb2,Kpna4,Ipo4,Mavs,Tardbp
15_Summary	Reactome Gene Sets	R-MMU-9006934	Signaling by Receptor Tyrosine Kinases	-2.01625	0	8/406	11972,11975,14783,16400,16775,18595,21841,98053	Atp6v0d1,Atp6v0a1,Grb10,Itga3,Lama4,Pdgfra,Tia1,Gtf2f1
15_Member	Reactome Gene Sets	R-MMU-9006934	Signaling by Receptor Tyrosine Kinases	-2.01625	0	8/406	11972,11975,14783,16400,16775,18595,21841,98053	Atp6v0d1,Atp6v0a1,Grb10,Itga3,Lama4,Pdgfra,Tia1,Gtf2f1

## Sheet: 2 WOD UP
GroupID	Category	Term	Description	LogP	Log(q-value)	InTerm_InList	Genes	Symbols
1_Summary	KEGG Pathway	ko04142	Lysosome	-5.31063	-1.30096	9/124	11432,11883,13033,13040,14420,18145,64138,75612,192654,11821,12010,14972,16480,16498,18103,20409,53381,83768,105245,210992,433375	Acp2,Arsa,Ctsd,Ctss,Galc,Npc1,Ctsz,Gns,Pla2g15,Aprt,B2m,H2-K1,Jup,Kcnab2,Nme2,Ostf1,Prdx4,Dpp7,Txndc5,Lpcat1,Creg1
1_Member	KEGG Pathway	ko04142	Lysosome	-5.31063	-1.30096	9/124	11432,11883,13033,13040,14420,18145,64138,75612,192654	Acp2,Arsa,Ctsd,Ctss,Galc,Npc1,Ctsz,Gns,Pla2g15
1_Member	KEGG Pathway	mmu04142	Lysosome	-5.28196	-1.30096	9/125	11432,11883,13033,13040,14420,18145,64138,75612,192654	Acp2,Arsa,Ctsd,Ctss,Galc,Npc1,Ctsz,Gns,Pla2g15
1_Member	Reactome Gene Sets	R-MMU-6798695	Neutrophil degranulation	-4.83001	-1.0251	17/501	11821,11883,12010,13033,13040,14972,16480,16498,18103,20409,53381,64138,75612,83768,105245,210992,433375	Aprt,Arsa,B2m,Ctsd,Ctss,H2-K1,Jup,Kcnab2,Nme2,Ostf1,Prdx4,Ctsz,Gns,Dpp7,Txndc5,Lpcat1,Creg1
2_Summary	KEGG Pathway	ko04141	Protein processing in endoplasmic reticulum	-4.27561	-0.692516	9/167	12317,16430,20338,27061,66397,74126,94232,105245,227619,217069,13040,53621,64138,77006,93739,104831,106025,209200,230709,240334,100038882,72736	Calr,Stt3a,Sel1l,Bcap31,Sar1b,Syvn1,Ubqln4,Txndc5,Man1b1,Trim25,Ctss,Cnot4,Ctsz,Ddrgk1,Gabarapl2,Ptpn23,Sharpin,Dtx3l,Zmpste24,Pcyox1l,Isg15,Tmx1
2_Member	KEGG Pathway	ko04141	Protein processing in endoplasmic reticulum	-4.27561	-0.692516	9/167	12317,16430,20338,27061,66397,74126,94232,105245,227619	Calr,Stt3a,Sel1l,Bcap31,Sar1b,Syvn1,Ubqln4,Txndc5,Man1b1
2_Member	KEGG Pathway	mmu04141	Protein processing in endoplasmic reticulum	-4.21562	-0.692516	9/170	12317,16430,20338,27061,66397,74126,94232,105245,227619	Calr,Stt3a,Sel1l,Bcap31,Sar1b,Syvn1,Ubqln4,Txndc5,Man1b1
2_Member	GO Biological Processes	GO:0030433	ubiquitin-dependent ERAD pathway	-3.64676	-0.539272	6/85	12317,20338,27061,74126,217069,227619	Calr,Sel1l,Bcap31,Syvn1,Trim25,Man1b1
2_Member	GO Biological Processes	GO:0051603	proteolysis involved in cellular protein catabolic process	-3.14699	-0.342083	18/756	12317,13040,20338,27061,53621,64138,74126,77006,93739,94232,104831,106025,209200,217069,227619,230709,240334,100038882	Calr,Ctss,Sel1l,Bcap31,Cnot4,Ctsz,Syvn1,Ddrgk1,Gabarapl2,Ubqln4,Ptpn23,Sharpin,Dtx3l,Trim25,Man1b1,Zmpste24,Pcyox1l,Isg15
2_Member	GO Biological Processes	GO:0036503	ERAD pathway	-3.13185	-0.341175	6/106	12317,20338,27061,74126,217069,227619	Calr,Sel1l,Bcap31,Syvn1,Trim25,Man1b1
2_Member	GO Biological Processes	GO:0032527	protein exit from endoplasmic reticulum	-3.07284	-0.295952	4/42	20338,27061,66397,74126	Sel1l,Bcap31,Sar1b,Syvn1
2_Member	GO Biological Processes	GO:0019941	modification-dependent protein catabolic process	-2.67245	0	15/635	12317,20338,27061,53621,74126,77006,94232,104831,106025,209200,217069,227619,230709,240334,100038882	Calr,Sel1l,Bcap31,Cnot4,Syvn1,Ddrgk1,Ubqln4,Ptpn23,Sharpin,Dtx3l,Trim25,Man1b1,Zmpste24,Pcyox1l,Isg15
2_Member	GO Biological Processes	GO:0030970	retrograde protein transport, ER to cytosol	-2.64974	0	3/26	20338,27061,74126	Sel1l,Bcap31,Syvn1
2_Member	GO Biological Processes	GO:1903513	endoplasmic reticulum to cytosol transport	-2.64974	0	3/26	20338,27061,74126	Sel1l,Bcap31,Syvn1
2_Member	GO Biological Processes	GO:0043632	modification-dependent macromolecule catabolic process	-2.60787	0	15/645	12317,20338,27061,53621,74126,77006,94232,104831,106025,209200,217069,227619,230709,240334,100038882	Calr,Sel1l,Bcap31,Cnot4,Syvn1,Ddrgk1,Ubqln4,Ptpn23,Sharpin,Dtx3l,Trim25,Man1b1,Zmpste24,Pcyox1l,Isg15
2_Member	GO Biological Processes	GO:0034976	response to endoplasmic reticulum stress	-2.33992	0	8/255	12317,20338,27061,72736,74126,77006,217069,227619	Calr,Sel1l,Bcap31,Tmx1,Syvn1,Ddrgk1,Trim25,Man1b1
3_Summary	Reactome Gene Sets	R-MMU-983170	Antigen Presentation: Folding, assembly and peptide loading of class I MHC	-4.1964	-0.692516	5/42	12010,12317,14972,27061,66397,13040,22608,230709	B2m,Calr,H2-K1,Bcap31,Sar1b,Ctss,Ybx1,Zmpste24
3_Member	Reactome Gene Sets	R-MMU-983170	Antigen Presentation: Folding, assembly and peptide loading of class I MHC	-4.1964	-0.692516	5/42	12010,12317,14972,27061,66397	B2m,Calr,H2-K1,Bcap31,Sar1b
3_Member	GO Biological Processes	GO:0002478	antigen processing and presentation of exogenous peptide antigen	-2.55583	0	3/28	12010,13040,14972	B2m,Ctss,H2-K1
3_Member	GO Biological Processes	GO:0090398	cellular senescence	-2.32256	0	4/67	12010,12317,22608,230709	B2m,Calr,Ybx1,Zmpste24
3_Member	GO Biological Processes	GO:0019884	antigen processing and presentation of exogenous antigen	-2.2778	0	3/35	12010,13040,14972	B2m,Ctss,H2-K1
3_Member	Reactome Gene Sets	R-MMU-1236974	ER-Phagosome pathway	-2.2778	0	3/35	12010,12317,14972	B2m,Calr,H2-K1
3_Member	GO Biological Processes	GO:0048002	antigen processing and presentation of peptide antigen	-2.19063	0	4/73	12010,12317,13040,14972	B2m,Calr,Ctss,H2-K1
3_Member	GO Biological Processes	GO:2000772	regulation of cellular senescence	-2.02802	0	3/43	12010,22608,230709	B2m,Ybx1,Zmpste24
4_Summary	GO Biological Processes	GO:0008216	spermidine metabolic process	-4.08532	-0.648389	3/9	20810,69215,330817,11883,116905	Srm,Sat2,Dhps,Arsa,Dph1
4_Member	GO Biological Processes	GO:0008216	spermidine metabolic process	-4.08532	-0.648389	3/9	20810,69215,330817	Srm,Sat2,Dhps
4_Member	GO Biological Processes	GO:0006595	polyamine metabolic process	-2.8068	-0.0810737	3/23	20810,69215,330817	Srm,Sat2,Dhps
4_Member	Reactome Gene Sets	R-MMU-163841	Gamma carboxylation, hypusine formation and arylsulfatase activation	-2.24322	0	3/36	11883,116905,330817	Arsa,Dph1,Dhps
5_Summary	GO Biological Processes	GO:0033157	regulation of intracellular protein transport	-4.00079	-0.634156	10/224	11815,16452,16480,18536,19122,27061,29867,66397,72727,230908,104831,16498,67943,77006,209200,16649,19082,11747,12652,13033,12317,223697,56273	Apod,Jak2,Jup,Pcm1,Prnp,Bcap31,Cabp1,Sar1b,B3gat3,Tardbp,Ptpn23,Kcnab2,Mesd,Ddrgk1,Dtx3l,Kpna4,Prkag1,Anxa5,Chga,Ctsd,Calr,Sun2,Pex14
5_Member	GO Biological Processes	GO:0033157	regulation of intracellular protein transport	-4.00079	-0.634156	10/224	11815,16452,16480,18536,19122,27061,29867,66397,72727,230908	Apod,Jak2,Jup,Pcm1,Prnp,Bcap31,Cabp1,Sar1b,B3gat3,Tardbp
5_Member	GO Biological Processes	GO:0090316	positive regulation of intracellular protein transport	-3.95063	-0.634156	8/144	16452,16480,18536,19122,27061,66397,72727,230908	Jak2,Jup,Pcm1,Prnp,Bcap31,Sar1b,B3gat3,Tardbp
5_Member	GO Biological Processes	GO:0032388	positive regulation of intracellular transport	-3.91619	-0.634156	9/186	16452,16480,18536,19122,27061,66397,72727,104831,230908	Jak2,Jup,Pcm1,Prnp,Bcap31,Sar1b,B3gat3,Ptpn23,Tardbp
5_Member	GO Biological Processes	GO:0032386	regulation of intracellular transport	-3.19098	-0.348338	11/335	11815,16452,16480,18536,19122,27061,29867,66397,72727,104831,230908	Apod,Jak2,Jup,Pcm1,Prnp,Bcap31,Cabp1,Sar1b,B3gat3,Ptpn23,Tardbp
5_Member	GO Biological Processes	GO:0042306	regulation of protein import into nucleus	-2.92951	-0.178961	5/78	11815,16452,16480,29867,230908	Apod,Jak2,Jup,Cabp1,Tardbp
5_Member	GO Biological Processes	GO:1904589	regulation of protein import	-2.78567	-0.0718382	5/84	11815,16452,16480,29867,230908	Apod,Jak2,Jup,Cabp1,Tardbp
5_Member	GO Biological Processes	GO:1903827	regulation of cellular protein localization	-2.72983	-0.0388659	14/563	11815,16452,16480,16498,18536,19122,27061,29867,66397,67943,72727,77006,209200,230908	Apod,Jak2,Jup,Kcnab2,Pcm1,Prnp,Bcap31,Cabp1,Sar1b,Mesd,B3gat3,Ddrgk1,Dtx3l,Tardbp
5_Member	GO Biological Processes	GO:0051170	import into nucleus	-2.64015	0	7/178	11815,16452,16480,16649,19082,29867,230908	Apod,Jak2,Jup,Kpna4,Prkag1,Cabp1,Tardbp
5_Member	GO Biological Processes	GO:0070201	regulation of establishment of protein localization	-2.63232	0	14/577	11747,11815,12652,13033,16452,16480,18536,19122,27061,29867,66397,72727,104831,230908	Anxa5,Apod,Chga,Ctsd,Jak2,Jup,Pcm1,Prnp,Bcap31,Cabp1,Sar1b,B3gat3,Ptpn23,Tardbp
5_Member	GO Biological Processes	GO:0051223	regulation of protein transport	-2.40445	0	13/547	11747,11815,12652,16452,16480,18536,19122,27061,29867,66397,72727,104831,230908	Anxa5,Apod,Chga,Jak2,Jup,Pcm1,Prnp,Bcap31,Cabp1,Sar1b,B3gat3,Ptpn23,Tardbp
5_Member	GO Biological Processes	GO:1900180	regulation of protein localization to nucleus	-2.3533	0	6/151	11815,16452,16480,29867,209200,230908	Apod,Jak2,Jup,Cabp1,Dtx3l,Tardbp
5_Member	GO Biological Processes	GO:0051222	positive regulation of protein transport	-2.28754	0	9/317	16452,16480,18536,19122,27061,66397,72727,104831,230908	Jak2,Jup,Pcm1,Prnp,Bcap31,Sar1b,B3gat3,Ptpn23,Tardbp
5_Member	GO Biological Processes	GO:0034504	protein localization to nucleus	-2.27879	0	9/318	11815,12317,16452,16480,16649,29867,209200,223697,230908	Apod,Calr,Jak2,Jup,Kpna4,Cabp1,Dtx3l,Sun2,Tardbp
5_Member	GO Biological Processes	GO:1904951	positive regulation of establishment of protein localization	-2.1522	0	9/333	16452,16480,18536,19122,27061,66397,72727,104831,230908	Jak2,Jup,Pcm1,Prnp,Bcap31,Sar1b,B3gat3,Ptpn23,Tardbp
5_Member	GO Biological Processes	GO:0017038	protein import	-2.06841	0	7/227	11815,16452,16480,16649,29867,56273,230908	Apod,Jak2,Jup,Kpna4,Cabp1,Pex14,Tardbp
5_Member	GO Biological Processes	GO:0006606	protein import into nucleus	-2.06049	0	6/174	11815,16452,16480,16649,29867,230908	Apod,Jak2,Jup,Kpna4,Cabp1,Tardbp
6_Summary	Reactome Gene Sets	R-MMU-1169408	ISG15 antiviral mechanism	-3.826	-0.58536	4/27	26987,217069,230073,100038882,16452,26409,66641,15957,15959,27998,209200,230709	Eif4e2,Trim25,Ddx58,Isg15,Jak2,Map3k7,Sike1,Ifit1,Ifit3,Exosc5,Dtx3l,Zmpste24
6_Member	Reactome Gene Sets	R-MMU-1169408	ISG15 antiviral mechanism	-3.826	-0.58536	4/27	26987,217069,230073,100038882	Eif4e2,Trim25,Ddx58,Isg15
6_Member	Reactome Gene Sets	R-MMU-1169410	Antiviral mechanism by IFN-stimulated genes	-3.58621	-0.534624	4/31	26987,217069,230073,100038882	Eif4e2,Trim25,Ddx58,Isg15
6_Member	Reactome Gene Sets	R-MMU-913531	Interferon Signaling	-3.35399	-0.394175	5/63	16452,26987,217069,230073,100038882	Jak2,Eif4e2,Trim25,Ddx58,Isg15
6_Member	KEGG Pathway	ko04622	RIG-I-like receptor signaling pathway	-3.20057	-0.348338	5/68	26409,66641,217069,230073,100038882	Map3k7,Sike1,Trim25,Ddx58,Isg15
6_Member	KEGG Pathway	mmu04622	RIG-I-like receptor signaling pathway	-3.17145	-0.348338	5/69	26409,66641,217069,230073,100038882	Map3k7,Sike1,Trim25,Ddx58,Isg15
6_Member	GO Biological Processes	GO:0051607	defense response to virus	-2.31979	0	8/257	15957,15959,27998,209200,217069,230073,230709,100038882	Ifit1,Ifit3,Exosc5,Dtx3l,Trim25,Ddx58,Zmpste24,Isg15
6_Member	GO Biological Processes	GO:0140546	defense response to symbiont	-2.31979	0	8/257	15957,15959,27998,209200,217069,230073,230709,100038882	Ifit1,Ifit3,Exosc5,Dtx3l,Trim25,Ddx58,Zmpste24,Isg15
7_Summary	Reactome Gene Sets	R-MMU-1483206	Glycerophospholipid biosynthesis	-3.76543	-0.562582	7/115	13026,19210,108958,192654,210992,237928,270084,20397,83493,56442,11883,14420,54325,56473,71911,242291	Pcyt1a,Ptdss1,Miga2,Pla2g15,Lpcat1,Phospho1,Lpcat2,Sgpl1,Sacm1l,Serinc1,Arsa,Galc,Elovl1,Fads2,Bdh1,Bpnt2
7_Member	Reactome Gene Sets	R-MMU-1483206	Glycerophospholipid biosynthesis	-3.76543	-0.562582	7/115	13026,19210,108958,192654,210992,237928,270084	Pcyt1a,Ptdss1,Miga2,Pla2g15,Lpcat1,Phospho1,Lpcat2
7_Member	WikiPathways	WP1771	Kennedy pathway	-3.46476	-0.437998	3/14	13026,19210,20397	Pcyt1a,Ptdss1,Sgpl1
7_Member	KEGG Pathway	ko00564	Glycerophospholipid metabolism	-3.40955	-0.428544	6/94	13026,19210,192654,210992,237928,270084	Pcyt1a,Ptdss1,Pla2g15,Lpcat1,Phospho1,Lpcat2
7_Member	KEGG Pathway	mmu00564	Glycerophospholipid metabolism	-3.40955	-0.428544	6/94	13026,19210,192654,210992,237928,270084	Pcyt1a,Ptdss1,Pla2g15,Lpcat1,Phospho1,Lpcat2
7_Member	Reactome Gene Sets	R-MMU-1483257	Phospholipid metabolism	-3.16797	-0.348338	8/188	13026,19210,83493,108958,192654,210992,237928,270084	Pcyt1a,Ptdss1,Sacm1l,Miga2,Pla2g15,Lpcat1,Phospho1,Lpcat2
7_Member	GO Biological Processes	GO:0006658	phosphatidylserine metabolic process	-2.86427	-0.126303	3/22	19210,56442,192654	Ptdss1,Serinc1,Pla2g15
7_Member	Reactome Gene Sets	R-MMU-1483191	Synthesis of PC	-2.75204	-0.0497954	3/24	13026,210992,237928	Pcyt1a,Lpcat1,Phospho1
7_Member	Reactome Gene Sets	R-MMU-556833	Metabolism of lipids	-2.55827	0	14/588	11883,13026,14420,19210,20397,54325,56473,71911,83493,108958,192654,210992,237928,270084	Arsa,Pcyt1a,Galc,Ptdss1,Sgpl1,Elovl1,Fads2,Bdh1,Sacm1l,Miga2,Pla2g15,Lpcat1,Phospho1,Lpcat2
7_Member	GO Biological Processes	GO:0046470	phosphatidylcholine metabolic process	-2.49516	0	4/60	13026,192654,210992,270084	Pcyt1a,Pla2g15,Lpcat1,Lpcat2
7_Member	GO Biological Processes	GO:0006650	glycerophospholipid metabolic process	-2.16614	0	8/273	13026,19210,56442,83493,192654,210992,242291,270084	Pcyt1a,Ptdss1,Serinc1,Sacm1l,Pla2g15,Lpcat1,Bpnt2,Lpcat2
8_Summary	WikiPathways	WP310	mRNA processing	-3.64727	-0.539272	14/453	22380,22608,26987,27998,53356,53621,54614,67039,67390,71766,78784,208922,230908,380773,12317,19122,73158	Wbp4,Ybx1,Eif4e2,Exosc5,Eif3g,Cnot4,Prpf40b,Rbm25,Mrm3,Raver1,Celf3,Cpeb3,Tardbp,Slirp,Calr,Prnp,Larp1
8_Member	WikiPathways	WP310	mRNA processing	-3.64727	-0.539272	14/453	22380,22608,26987,27998,53356,53621,54614,67039,67390,71766,78784,208922,230908,380773	Wbp4,Ybx1,Eif4e2,Exosc5,Eif3g,Cnot4,Prpf40b,Rbm25,Mrm3,Raver1,Celf3,Cpeb3,Tardbp,Slirp
8_Member	GO Biological Processes	GO:0034249	negative regulation of cellular amide metabolic process	-2.25757	0	7/209	12317,19122,26987,27998,73158,208922,230908	Calr,Prnp,Eif4e2,Exosc5,Larp1,Cpeb3,Tardbp
9_Summary	GO Biological Processes	GO:0022411	cellular component disassembly	-3.62266	-0.539272	13/401	13040,22241,56273,76707,77006,93739,94232,101612,106025,108124,208158,230709,245860,18536	Ctss,Ulk1,Pex14,Clasp1,Ddrgk1,Gabarapl2,Ubqln4,Grwd1,Sharpin,Napa,Map6d1,Zmpste24,Atg9a,Pcm1
9_Member	GO Biological Processes	GO:0022411	cellular component disassembly	-3.62266	-0.539272	13/401	13040,22241,56273,76707,77006,93739,94232,101612,106025,108124,208158,230709,245860	Ctss,Ulk1,Pex14,Clasp1,Ddrgk1,Gabarapl2,Ubqln4,Grwd1,Sharpin,Napa,Map6d1,Zmpste24,Atg9a
9_Member	GO Biological Processes	GO:0034453	microtubule anchoring	-2.60182	0	3/27	18536,56273,76707	Pcm1,Pex14,Clasp1
9_Member	GO Biological Processes	GO:0032984	protein-containing complex disassembly	-2.12914	0	7/221	56273,76707,94232,101612,108124,208158,230709	Pex14,Clasp1,Ubqln4,Grwd1,Napa,Map6d1,Zmpste24
10_Summary	GO Biological Processes	GO:0006457	protein folding	-3.61718	-0.539272	8/161	12010,12317,14228,20316,53381,56323,67072,67943	B2m,Calr,Fkbp4,Sdf2,Prdx4,Dnajb5,Cdc37l1,Mesd
10_Member	GO Biological Processes	GO:0006457	protein folding	-3.61718	-0.539272	8/161	12010,12317,14228,20316,53381,56323,67072,67943	B2m,Calr,Fkbp4,Sdf2,Prdx4,Dnajb5,Cdc37l1,Mesd
11_Summary	GO Biological Processes	GO:0016236	macroautophagy	-3.31785	-0.378245	9/224	13033,18145,22241,26409,73158,77006,93739,94232,245860,11883,14580,52857,230709,22608,230908,380773,27061,27998,208922,209200	Ctsd,Npc1,Ulk1,Map3k7,Larp1,Ddrgk1,Gabarapl2,Ubqln4,Atg9a,Arsa,Gfap,Gramd1a,Zmpste24,Ybx1,Tardbp,Slirp,Bcap31,Exosc5,Cpeb3,Dtx3l
11_Member	GO Biological Processes	GO:0016236	macroautophagy	-3.31785	-0.378245	9/224	13033,18145,22241,26409,73158,77006,93739,94232,245860	Ctsd,Npc1,Ulk1,Map3k7,Larp1,Ddrgk1,Gabarapl2,Ubqln4,Atg9a
11_Member	GO Biological Processes	GO:0006914	autophagy	-3.24948	-0.365391	13/439	11883,13033,14580,18145,22241,26409,52857,73158,77006,93739,94232,230709,245860	Arsa,Ctsd,Gfap,Npc1,Ulk1,Map3k7,Gramd1a,Larp1,Ddrgk1,Gabarapl2,Ubqln4,Zmpste24,Atg9a
11_Member	GO Biological Processes	GO:0061919	process utilizing autophagic mechanism	-3.24948	-0.365391	13/439	11883,13033,14580,18145,22241,26409,52857,73158,77006,93739,94232,230709,245860	Arsa,Ctsd,Gfap,Npc1,Ulk1,Map3k7,Gramd1a,Larp1,Ddrgk1,Gabarapl2,Ubqln4,Zmpste24,Atg9a
11_Member	GO Biological Processes	GO:0016241	regulation of macroautophagy	-2.43639	0	5/101	18145,22241,26409,73158,94232	Npc1,Ulk1,Map3k7,Larp1,Ubqln4
11_Member	GO Biological Processes	GO:0031330	negative regulation of cellular catabolic process	-2.42269	0	8/247	18145,22608,73158,77006,93739,94232,230908,380773	Npc1,Ybx1,Larp1,Ddrgk1,Gabarapl2,Ubqln4,Tardbp,Slirp
11_Member	GO Biological Processes	GO:0031329	regulation of cellular catabolic process	-2.35333	0	16/755	14580,18145,22241,22608,26409,27061,27998,73158,77006,93739,94232,208922,209200,230709,230908,380773	Gfap,Npc1,Ulk1,Ybx1,Map3k7,Bcap31,Exosc5,Larp1,Ddrgk1,Gabarapl2,Ubqln4,Cpeb3,Dtx3l,Zmpste24,Tardbp,Slirp
11_Member	GO Biological Processes	GO:1902369	negative regulation of RNA catabolic process	-2.10959	0	4/77	22608,73158,230908,380773	Ybx1,Larp1,Tardbp,Slirp
12_Summary	GO Biological Processes	GO:0099527	postsynapse to nucleus signaling pathway	-3.28416	-0.365391	3/16	16452,29867,382056	Jak2,Cabp1,Crtc1
12_Member	GO Biological Processes	GO:0099527	postsynapse to nucleus signaling pathway	-3.28416	-0.365391	3/16	16452,29867,382056	Jak2,Cabp1,Crtc1
13_Summary	GO Biological Processes	GO:0051129	negative regulation of cellular component organization	-2.97994	-0.216425	18/782	11815,12010,14228,14580,14972,16976,19122,19240,22241,26409,26425,64138,65079,74919,76707,94232,98956,208158,16452	Apod,B2m,Fkbp4,Gfap,H2-K1,Lrpap1,Prnp,Tmsb10,Ulk1,Map3k7,Nubp1,Ctsz,Rtn4r,Slc35f6,Clasp1,Ubqln4,Nat10,Map6d1,Jak2
13_Member	GO Biological Processes	GO:0051129	negative regulation of cellular component organization	-2.97994	-0.216425	18/782	11815,12010,14228,14580,14972,16976,19122,19240,22241,26409,26425,64138,65079,74919,76707,94232,98956,208158	Apod,B2m,Fkbp4,Gfap,H2-K1,Lrpap1,Prnp,Tmsb10,Ulk1,Map3k7,Nubp1,Ctsz,Rtn4r,Slc35f6,Clasp1,Ubqln4,Nat10,Map6d1
13_Member	GO Biological Processes	GO:0031102	neuron projection regeneration	-2.39384	0	4/64	14580,16452,22241,65079	Gfap,Jak2,Ulk1,Rtn4r
13_Member	GO Biological Processes	GO:0031345	negative regulation of cell projection organization	-2.23549	0	7/211	12010,14580,14972,19122,22241,64138,65079	B2m,Gfap,H2-K1,Prnp,Ulk1,Ctsz,Rtn4r
13_Member	GO Biological Processes	GO:0010977	negative regulation of neuron projection development	-2.20656	0	6/162	12010,14580,14972,22241,64138,65079	B2m,Gfap,H2-K1,Ulk1,Ctsz,Rtn4r
14_Summary	GO Biological Processes	GO:0007033	vacuole organization	-2.58608	0	7/182	11432,13033,21982,22241,69668,93739,245860	Acp2,Ctsd,Tmem165,Ulk1,Ccdc115,Gabarapl2,Atg9a
14_Member	GO Biological Processes	GO:0007033	vacuole organization	-2.58608	0	7/182	11432,13033,21982,22241,69668,93739,245860	Acp2,Ctsd,Tmem165,Ulk1,Ccdc115,Gabarapl2,Atg9a
15_Summary	GO Biological Processes	GO:0055076	transition metal ion homeostasis	-2.5453	0	6/138	12010,14977,19122,26425,69668,74104,14228,21982,18145	B2m,Slc39a7,Prnp,Nubp1,Ccdc115,Abcb6,Fkbp4,Tmem165,Npc1
15_Member	GO Biological Processes	GO:0055076	transition metal ion homeostasis	-2.5453	0	6/138	12010,14977,19122,26425,69668,74104	B2m,Slc39a7,Prnp,Nubp1,Ccdc115,Abcb6
15_Member	GO Biological Processes	GO:0000041	transition metal ion transport	-2.26253	0	5/111	12010,14228,14977,21982,74104	B2m,Fkbp4,Slc39a7,Tmem165,Abcb6
15_Member	GO Biological Processes	GO:0046916	cellular transition metal ion homeostasis	-2.2462	0	5/112	14977,19122,26425,69668,74104	Slc39a7,Prnp,Nubp1,Ccdc115,Abcb6
15_Member	GO Biological Processes	GO:0046686	response to cadmium ion	-2.17721	0	3/38	18145,19122,74104	Npc1,Prnp,Abcb6
16_Summary	GO Biological Processes	GO:0022613	ribonucleoprotein complex biogenesis	-2.49672	0	11/410	27998,28126,57905,66942,67390,78784,98956,107732,217038,229504,237730	Exosc5,Nop16,Isy1,Ddx18,Mrm3,Celf3,Nat10,Mrpl10,Mrm1,Isg20l2,Fbll1
16_Member	GO Biological Processes	GO:0022613	ribonucleoprotein complex biogenesis	-2.49672	0	11/410	27998,28126,57905,66942,67390,78784,98956,107732,217038,229504,237730	Exosc5,Nop16,Isy1,Ddx18,Mrm3,Celf3,Nat10,Mrpl10,Mrm1,Isg20l2,Fbll1
16_Member	GO Biological Processes	GO:0042254	ribosome biogenesis	-2.48071	0	9/296	27998,28126,66942,67390,98956,107732,217038,229504,237730	Exosc5,Nop16,Ddx18,Mrm3,Nat10,Mrpl10,Mrm1,Isg20l2,Fbll1
16_Member	GO Biological Processes	GO:0000154	rRNA modification	-2.42811	0	3/31	67390,98956,237730	Mrm3,Nat10,Fbll1
17_Summary	GO Biological Processes	GO:0032091	negative regulation of protein binding	-2.49266	0	5/98	12010,16976,56273,64138,106763,16452	B2m,Lrpap1,Pex14,Ctsz,Ttbk1,Jak2
17_Member	GO Biological Processes	GO:0032091	negative regulation of protein binding	-2.49266	0	5/98	12010,16976,56273,64138,106763	B2m,Lrpap1,Pex14,Ctsz,Ttbk1
17_Member	GO Biological Processes	GO:0051100	negative regulation of binding	-2.1197	0	6/169	12010,16452,16976,56273,64138,106763	B2m,Jak2,Lrpap1,Pex14,Ctsz,Ttbk1
18_Summary	Reactome Gene Sets	R-MMU-199977	ER to Golgi Anterograde Transport	-2.48388	0	6/142	22428,53598,56494,64138,66397,108124,13033,13040,12317,50798	Dctn6,Dctn3,Gosr2,Ctsz,Sar1b,Napa,Ctsd,Ctss,Calr,Gne
18_Member	Reactome Gene Sets	R-MMU-199977	ER to Golgi Anterograde Transport	-2.48388	0	6/142	22428,53598,56494,64138,66397,108124	Dctn6,Dctn3,Gosr2,Ctsz,Sar1b,Napa
18_Member	Reactome Gene Sets	R-MMU-5694530	Cargo concentration in the ER	-2.38858	0	3/32	56494,64138,66397	Gosr2,Ctsz,Sar1b
18_Member	Reactome Gene Sets	R-MMU-2132295	MHC class II antigen presentation	-2.36442	0	5/105	13033,13040,22428,53598,66397	Ctsd,Ctss,Dctn6,Dctn3,Sar1b
18_Member	Reactome Gene Sets	R-MMU-446203	Asparagine N-linked glycosylation	-2.35007	0	8/254	12317,22428,50798,53598,56494,64138,66397,108124	Calr,Dctn6,Gne,Dctn3,Gosr2,Ctsz,Sar1b,Napa
18_Member	Reactome Gene Sets	R-MMU-204005	COPII-mediated vesicle transport	-2.29963	0	4/68	56494,64138,66397,108124	Gosr2,Ctsz,Sar1b,Napa
18_Member	Reactome Gene Sets	R-MMU-948021	Transport to the Golgi and subsequent modification	-2.10768	0	6/170	22428,53598,56494,64138,66397,108124	Dctn6,Dctn3,Gosr2,Ctsz,Sar1b,Napa
19_Summary	GO Biological Processes	GO:0060350	endochondral bone morphogenesis	-2.36965	0	4/65	17937,230709,237928,242291	Nab2,Zmpste24,Phospho1,Bpnt2
19_Member	GO Biological Processes	GO:0060350	endochondral bone morphogenesis	-2.36965	0	4/65	17937,230709,237928,242291	Nab2,Zmpste24,Phospho1,Bpnt2
19_Member	GO Biological Processes	GO:0001958	endochondral ossification	-2.3135	0	3/34	17937,237928,242291	Nab2,Phospho1,Bpnt2
19_Member	GO Biological Processes	GO:0036075	replacement ossification	-2.3135	0	3/34	17937,237928,242291	Nab2,Phospho1,Bpnt2
20_Summary	Reactome Gene Sets	R-MMU-432720	Lysosome Vesicle Biogenesis	-2.3504	0	3/33	64138,75612,105245,108124	Ctsz,Gns,Txndc5,Napa
20_Member	Reactome Gene Sets	R-MMU-432720	Lysosome Vesicle Biogenesis	-2.3504	0	3/33	64138,75612,105245	Ctsz,Gns,Txndc5
20_Member	Reactome Gene Sets	R-MMU-199992	trans-Golgi Network Vesicle Budding	-2.29963	0	4/68	64138,75612,105245,108124	Ctsz,Gns,Txndc5,Napa

## Sheet: 4 WOD UP
GroupID	Category	Term	Description	LogP	Log(q-value)	InTerm_InList	Genes	Symbols
1_Summary	Reactome Gene Sets	R-MMU-6798695	Neutrophil degranulation	-13.4772	-9.1952	33/501	11821,12010,12238,12505,13033,13040,14387,14972,16414,16480,16783,16784,17159,18103,19264,20195,20715,21648,22139,22596,26949,53381,64138,66824,67963,68724,71665,75612,78388,83768,105245,109154,433375,11432,12492,14420,55946,192654	Aprt,B2m,Commd3,Cd44,Ctsd,Ctss,Gaa,H2-K1,Itgb2,Jup,Lamp1,Lamp2,Man2b1,Nme2,Ptprc,S100a11,Serpina3g,Dynlt1b,Ttr,Xrcc5,Vat1,Prdx4,Ctsz,Pycard,Npc2,Arl8a,Fuca1,Gns,Mvp,Dpp7,Txndc5,Mlec,Creg1,Acp2,Scarb2,Galc,Ap3m1,Pla2g15
1_Member	Reactome Gene Sets	R-MMU-6798695	Neutrophil degranulation	-13.4772	-9.1952	33/501	11821,12010,12238,12505,13033,13040,14387,14972,16414,16480,16783,16784,17159,18103,19264,20195,20715,21648,22139,22596,26949,53381,64138,66824,67963,68724,71665,75612,78388,83768,105245,109154,433375	Aprt,B2m,Commd3,Cd44,Ctsd,Ctss,Gaa,H2-K1,Itgb2,Jup,Lamp1,Lamp2,Man2b1,Nme2,Ptprc,S100a11,Serpina3g,Dynlt1b,Ttr,Xrcc5,Vat1,Prdx4,Ctsz,Pycard,Npc2,Arl8a,Fuca1,Gns,Mvp,Dpp7,Txndc5,Mlec,Creg1
1_Member	KEGG Pathway	ko04142	Lysosome	-9.99366	-6.13836	15/124	11432,12492,13033,13040,14387,14420,16783,16784,17159,55946,64138,67963,71665,75612,192654	Acp2,Scarb2,Ctsd,Ctss,Gaa,Galc,Lamp1,Lamp2,Man2b1,Ap3m1,Ctsz,Npc2,Fuca1,Gns,Pla2g15
1_Member	KEGG Pathway	mmu04142	Lysosome	-9.94327	-6.13836	15/125	11432,12492,13033,13040,14387,14420,16783,16784,17159,55946,64138,67963,71665,75612,192654	Acp2,Scarb2,Ctsd,Ctss,Gaa,Galc,Lamp1,Lamp2,Man2b1,Ap3m1,Ctsz,Npc2,Fuca1,Gns,Pla2g15
2_Summary	GO Biological Processes	GO:0030327	prenylated protein catabolic process	-5.6387	-1.96239	3/3	66881,230709,240334	Pcyox1,Zmpste24,Pcyox1l
2_Member	GO Biological Processes	GO:0030327	prenylated protein catabolic process	-5.6387	-1.96239	3/3	66881,230709,240334	Pcyox1,Zmpste24,Pcyox1l
3_Summary	Reactome Gene Sets	R-MMU-1169410	Antiviral mechanism by IFN-stimulated genes	-5.54545	-1.96239	6/31	19106,26987,211948,217069,230073,100038882,16852,18453,21648,23825,73158,228607,14783,16180,19171,19186,19188,22034,230908,433759	Eif2ak2,Eif4e2,Pde12,Trim25,Ddx58,Isg15,Lgals1,P4hb,Dynlt1b,Banf1,Larp1,Mavs,Grb10,Il1rap,Psmb10,Psme1,Psme2,Traf6,Tardbp,Hdac1
3_Member	Reactome Gene Sets	R-MMU-1169410	Antiviral mechanism by IFN-stimulated genes	-5.54545	-1.96239	6/31	19106,26987,211948,217069,230073,100038882	Eif2ak2,Eif4e2,Pde12,Trim25,Ddx58,Isg15
3_Member	Reactome Gene Sets	R-MMU-1169408	ISG15 antiviral mechanism	-4.60244	-1.48049	5/27	19106,26987,217069,230073,100038882	Eif2ak2,Eif4e2,Trim25,Ddx58,Isg15
3_Member	Reactome Gene Sets	R-MMU-913531	Interferon Signaling	-3.73428	-1.0543	6/63	19106,26987,211948,217069,230073,100038882	Eif2ak2,Eif4e2,Pde12,Trim25,Ddx58,Isg15
3_Member	GO Biological Processes	GO:0050792	regulation of viral process	-3.7097	-1.05192	10/186	16852,18453,19106,21648,23825,73158,211948,217069,228607,100038882	Lgals1,P4hb,Eif2ak2,Dynlt1b,Banf1,Larp1,Pde12,Trim25,Mavs,Isg15
3_Member	GO Biological Processes	GO:1903900	regulation of viral life cycle	-3.43812	-0.904274	9/165	16852,18453,19106,23825,73158,211948,217069,228607,100038882	Lgals1,P4hb,Eif2ak2,Banf1,Larp1,Pde12,Trim25,Mavs,Isg15
3_Member	GO Biological Processes	GO:0045069	regulation of viral genome replication	-2.78019	-0.533399	6/95	19106,23825,73158,211948,228607,100038882	Eif2ak2,Banf1,Larp1,Pde12,Mavs,Isg15
3_Member	Reactome Gene Sets	R-MMU-1280215	Cytokine Signaling in Immune system	-2.74384	-0.515547	13/381	14783,16180,18453,19106,19171,19186,19188,22034,26987,211948,217069,230073,100038882	Grb10,Il1rap,P4hb,Eif2ak2,Psmb10,Psme1,Psme2,Traf6,Eif4e2,Pde12,Trim25,Ddx58,Isg15
3_Member	KEGG Pathway	ko04622	RIG-I-like receptor signaling pathway	-2.68312	-0.488728	5/68	22034,217069,228607,230073,100038882	Traf6,Trim25,Mavs,Ddx58,Isg15
3_Member	KEGG Pathway	mmu04622	RIG-I-like receptor signaling pathway	-2.65509	-0.472667	5/69	22034,217069,228607,230073,100038882	Traf6,Trim25,Mavs,Ddx58,Isg15
3_Member	GO Biological Processes	GO:0016032	viral process	-2.51032	-0.388177	12/358	16852,18453,19106,21648,23825,73158,211948,217069,228607,230908,433759,100038882	Lgals1,P4hb,Eif2ak2,Dynlt1b,Banf1,Larp1,Pde12,Trim25,Mavs,Tardbp,Hdac1,Isg15
3_Member	GO Biological Processes	GO:0019079	viral genome replication	-2.09388	-0.154267	6/131	19106,23825,73158,211948,228607,100038882	Eif2ak2,Banf1,Larp1,Pde12,Mavs,Isg15
3_Member	GO Biological Processes	GO:0045071	negative regulation of viral genome replication	-2.08565	-0.149972	4/60	19106,23825,228607,100038882	Eif2ak2,Banf1,Mavs,Isg15
4_Summary	GO Biological Processes	GO:0010975	regulation of neuron projection development	-5.33747	-1.83546	22/550	12010,12492,12494,12561,13193,14580,14972,15507,16180,16202,16400,16852,17242,18103,21648,22241,22352,64138,67784,101490,223593,382056,12505,19122,104215	B2m,Scarb2,Cd38,Cdh4,Dcx,Gfap,H2-K1,Hspb1,Il1rap,Ilk,Itga3,Lgals1,Mdk,Nme2,Dynlt1b,Ulk1,Vim,Ctsz,Plxnd1,Inpp5f,Washc5,Crtc1,Cd44,Prnp,Rhoq
4_Member	GO Biological Processes	GO:0010975	regulation of neuron projection development	-5.33747	-1.83546	22/550	12010,12492,12494,12561,13193,14580,14972,15507,16180,16202,16400,16852,17242,18103,21648,22241,22352,64138,67784,101490,223593,382056	B2m,Scarb2,Cd38,Cdh4,Dcx,Gfap,H2-K1,Hspb1,Il1rap,Ilk,Itga3,Lgals1,Mdk,Nme2,Dynlt1b,Ulk1,Vim,Ctsz,Plxnd1,Inpp5f,Washc5,Crtc1
4_Member	GO Biological Processes	GO:0120035	regulation of plasma membrane bounded cell projection organization	-4.74087	-1.53802	25/738	12010,12492,12494,12505,12561,13193,14580,14972,15507,16180,16202,16400,16852,17242,18103,19122,21648,22241,22352,64138,67784,101490,104215,223593,382056	B2m,Scarb2,Cd38,Cd44,Cdh4,Dcx,Gfap,H2-K1,Hspb1,Il1rap,Ilk,Itga3,Lgals1,Mdk,Nme2,Prnp,Dynlt1b,Ulk1,Vim,Ctsz,Plxnd1,Inpp5f,Rhoq,Washc5,Crtc1
4_Member	GO Biological Processes	GO:0031344	regulation of cell projection organization	-4.58643	-1.48049	25/754	12010,12492,12494,12505,12561,13193,14580,14972,15507,16180,16202,16400,16852,17242,18103,19122,21648,22241,22352,64138,67784,101490,104215,223593,382056	B2m,Scarb2,Cd38,Cd44,Cdh4,Dcx,Gfap,H2-K1,Hspb1,Il1rap,Ilk,Itga3,Lgals1,Mdk,Nme2,Prnp,Dynlt1b,Ulk1,Vim,Ctsz,Plxnd1,Inpp5f,Rhoq,Washc5,Crtc1
4_Member	GO Biological Processes	GO:0031346	positive regulation of cell projection organization	-2.63353	-0.45946	14/440	12492,12561,13193,15507,16180,16202,16400,17242,18103,21648,67784,104215,223593,382056	Scarb2,Cdh4,Dcx,Hspb1,Il1rap,Ilk,Itga3,Mdk,Nme2,Dynlt1b,Plxnd1,Rhoq,Washc5,Crtc1
4_Member	GO Biological Processes	GO:0010976	positive regulation of neuron projection development	-2.52223	-0.39553	9/223	12492,15507,16180,16400,17242,18103,21648,223593,382056	Scarb2,Hspb1,Il1rap,Itga3,Mdk,Nme2,Dynlt1b,Washc5,Crtc1
5_Summary	GO Biological Processes	GO:0019884	antigen processing and presentation of exogenous antigen	-5.22143	-1.83546	6/35	12010,13040,14972,19186,19188,22034,66824,80898,13033,16414,19171,19264,22436,24105,54130,69654,117146,209200,209239	B2m,Ctss,H2-K1,Psme1,Psme2,Traf6,Pycard,Erap1,Ctsd,Itgb2,Psmb10,Ptprc,Xdh,Rbck1,Actr1a,Dctn2,Ube3b,Dtx3l,Gan
5_Member	GO Biological Processes	GO:0019884	antigen processing and presentation of exogenous antigen	-5.22143	-1.83546	6/35	12010,13040,14972,19186,19188,22034	B2m,Ctss,H2-K1,Psme1,Psme2,Traf6
5_Member	GO Biological Processes	GO:0019882	antigen processing and presentation	-3.65011	-1.04018	8/122	12010,13040,14972,19186,19188,22034,66824,80898	B2m,Ctss,H2-K1,Psme1,Psme2,Traf6,Pycard,Erap1
5_Member	GO Biological Processes	GO:0002495	antigen processing and presentation of peptide antigen via MHC class II	-3.58585	-1.00279	4/24	12010,13040,22034,66824	B2m,Ctss,Traf6,Pycard
5_Member	GO Biological Processes	GO:0002504	antigen processing and presentation of peptide or polysaccharide antigen via MHC class II	-3.44662	-0.904274	4/26	12010,13040,22034,66824	B2m,Ctss,Traf6,Pycard
5_Member	GO Biological Processes	GO:0048002	antigen processing and presentation of peptide antigen	-3.38328	-0.864679	6/73	12010,13040,14972,22034,66824,80898	B2m,Ctss,H2-K1,Traf6,Pycard,Erap1
5_Member	GO Biological Processes	GO:0002478	antigen processing and presentation of exogenous peptide antigen	-3.31907	-0.836382	4/28	12010,13040,14972,22034	B2m,Ctss,H2-K1,Traf6
5_Member	GO Biological Processes	GO:0019886	antigen processing and presentation of exogenous peptide antigen via MHC class II	-2.65433	-0.472667	3/20	12010,13040,22034	B2m,Ctss,Traf6
5_Member	Reactome Gene Sets	R-MMU-1280218	Adaptive Immune System	-2.59468	-0.436696	18/646	12010,13033,13040,14972,16414,19171,19186,19188,19264,22034,22436,24105,54130,69654,80898,117146,209200,209239	B2m,Ctsd,Ctss,H2-K1,Itgb2,Psmb10,Psme1,Psme2,Ptprc,Traf6,Xdh,Rbck1,Actr1a,Dctn2,Erap1,Ube3b,Dtx3l,Gan
5_Member	KEGG Pathway	ko04612	Antigen processing and presentation	-2.14008	-0.17945	5/91	12010,13040,14972,19186,19188	B2m,Ctss,H2-K1,Psme1,Psme2
5_Member	Reactome Gene Sets	R-MMU-1236975	Antigen processing-Cross presentation	-2.10103	-0.159436	5/93	12010,14972,19171,19186,19188	B2m,H2-K1,Psmb10,Psme1,Psme2
5_Member	KEGG Pathway	mmu04612	Antigen processing and presentation	-2.10103	-0.159436	5/93	12010,13040,14972,19186,19188	B2m,Ctss,H2-K1,Psme1,Psme2
6_Summary	Reactome Gene Sets	R-MMU-71291	Metabolism of amino acids and derivatives	-5.2144	-1.83546	14/248	11898,12036,12041,14874,19171,19186,19188,20810,53320,56357,66071,66902,69051,269642,12846,14583,26912,51793,22321,74551,97212,231086	Ass1,Bcat2,Bckdk,Gstz1,Psmb10,Psme1,Psme2,Srm,Folh1,Ivd,Ethe1,Mtap,Pycr2,Nat8l,Comt,Gfpt1,Gcat,Ddah2,Vars,Pck2,Hadha,Hadhb
6_Member	Reactome Gene Sets	R-MMU-71291	Metabolism of amino acids and derivatives	-5.2144	-1.83546	14/248	11898,12036,12041,14874,19171,19186,19188,20810,53320,56357,66071,66902,69051,269642	Ass1,Bcat2,Bckdk,Gstz1,Psmb10,Psme1,Psme2,Srm,Folh1,Ivd,Ethe1,Mtap,Pycr2,Nat8l
6_Member	GO Biological Processes	GO:0006551	leucine metabolic process	-3.91193	-1.1131	3/8	12036,12041,56357	Bcat2,Bckdk,Ivd
6_Member	GO Biological Processes	GO:1901605	alpha-amino acid metabolic process	-3.88555	-1.10867	10/177	11898,12036,12041,12846,14583,14874,26912,51793,66902,69051	Ass1,Bcat2,Bckdk,Comt,Gfpt1,Gstz1,Gcat,Ddah2,Mtap,Pycr2
6_Member	GO Biological Processes	GO:0006520	cellular amino acid metabolic process	-3.8084	-1.07986	12/254	11898,12036,12041,12846,14583,14874,22321,26912,51793,56357,66902,69051	Ass1,Bcat2,Bckdk,Comt,Gfpt1,Gstz1,Vars,Gcat,Ddah2,Ivd,Mtap,Pycr2
6_Member	GO Biological Processes	GO:0009083	branched-chain amino acid catabolic process	-3.12462	-0.717651	3/14	12036,12041,56357	Bcat2,Bckdk,Ivd
6_Member	GO Biological Processes	GO:0009063	cellular amino acid catabolic process	-2.90124	-0.605983	6/90	12036,12041,14874,26912,51793,56357	Bcat2,Bckdk,Gstz1,Gcat,Ddah2,Ivd
6_Member	GO Biological Processes	GO:0009081	branched-chain amino acid metabolic process	-2.86598	-0.575176	3/17	12036,12041,56357	Bcat2,Bckdk,Ivd
6_Member	Reactome Gene Sets	R-MMU-70895	Branched-chain amino acid catabolism	-2.79105	-0.533399	3/18	12036,12041,56357	Bcat2,Bckdk,Ivd
6_Member	GO Biological Processes	GO:0046395	carboxylic acid catabolic process	-2.62826	-0.45946	9/215	12036,12041,14874,26912,51793,56357,74551,97212,231086	Bcat2,Bckdk,Gstz1,Gcat,Ddah2,Ivd,Pck2,Hadha,Hadhb
6_Member	GO Biological Processes	GO:1901606	alpha-amino acid catabolic process	-2.62755	-0.45946	5/70	12036,12041,14874,26912,51793	Bcat2,Bckdk,Gstz1,Gcat,Ddah2
6_Member	GO Biological Processes	GO:0016054	organic acid catabolic process	-2.60124	-0.439786	9/217	12036,12041,14874,26912,51793,56357,74551,97212,231086	Bcat2,Bckdk,Gstz1,Gcat,Ddah2,Ivd,Pck2,Hadha,Hadhb
6_Member	KEGG Pathway	ko00280	Valine, leucine and isoleucine degradation	-2.19092	-0.198973	4/56	12036,56357,97212,231086	Bcat2,Ivd,Hadha,Hadhb
6_Member	KEGG Pathway	mmu00280	Valine, leucine and isoleucine degradation	-2.1372	-0.17945	4/58	12036,56357,97212,231086	Bcat2,Ivd,Hadha,Hadhb
7_Summary	GO Biological Processes	GO:0051607	defense response to virus	-5.03783	-1.7558	14/257	15957,15959,19106,19264,27406,56045,56213,66824,209200,217069,228607,230073,230709,100038882,15944,74337,106025,16783,22034,22596,12505,13040,17242,18081,106763,211948,16414,66491	Ifit1,Ifit3,Eif2ak2,Ptprc,Abcf3,Samhd1,Htra1,Pycard,Dtx3l,Trim25,Mavs,Ddx58,Zmpste24,Isg15,Irgm1,Palm3,Sharpin,Lamp1,Traf6,Xrcc5,Cd44,Ctss,Mdk,Ninj1,Ttbk1,Pde12,Itgb2,Polr2l
7_Member	GO Biological Processes	GO:0051607	defense response to virus	-5.03783	-1.7558	14/257	15957,15959,19106,19264,27406,56045,56213,66824,209200,217069,228607,230073,230709,100038882	Ifit1,Ifit3,Eif2ak2,Ptprc,Abcf3,Samhd1,Htra1,Pycard,Dtx3l,Trim25,Mavs,Ddx58,Zmpste24,Isg15
7_Member	GO Biological Processes	GO:0140546	defense response to symbiont	-5.03783	-1.7558	14/257	15957,15959,19106,19264,27406,56045,56213,66824,209200,217069,228607,230073,230709,100038882	Ifit1,Ifit3,Eif2ak2,Ptprc,Abcf3,Samhd1,Htra1,Pycard,Dtx3l,Trim25,Mavs,Ddx58,Zmpste24,Isg15
7_Member	GO Biological Processes	GO:0009615	response to virus	-4.66278	-1.4947	15/315	15944,15957,15959,19106,19264,27406,56045,56213,66824,209200,217069,228607,230073,230709,100038882	Irgm1,Ifit1,Ifit3,Eif2ak2,Ptprc,Abcf3,Samhd1,Htra1,Pycard,Dtx3l,Trim25,Mavs,Ddx58,Zmpste24,Isg15
7_Member	GO Biological Processes	GO:0060759	regulation of response to cytokine stimulus	-4.17081	-1.26899	9/132	15944,19264,56045,66824,74337,106025,228607,230073,100038882	Irgm1,Ptprc,Samhd1,Pycard,Palm3,Sharpin,Mavs,Ddx58,Isg15
7_Member	GO Biological Processes	GO:0001959	regulation of cytokine-mediated signaling pathway	-3.65011	-1.04018	8/122	15944,19264,56045,66824,74337,106025,228607,100038882	Irgm1,Ptprc,Samhd1,Pycard,Palm3,Sharpin,Mavs,Isg15
7_Member	GO Biological Processes	GO:0050688	regulation of defense response to virus	-3.35134	-0.845135	6/74	56213,66824,209200,228607,230073,230709	Htra1,Pycard,Dtx3l,Mavs,Ddx58,Zmpste24
7_Member	GO Biological Processes	GO:0002230	positive regulation of defense response to virus by host	-3.04091	-0.692551	4/33	66824,209200,228607,230073	Pycard,Dtx3l,Mavs,Ddx58
7_Member	GO Biological Processes	GO:0002831	regulation of response to biotic stimulus	-2.70366	-0.500806	12/339	15944,16783,22034,22596,56045,56213,66824,209200,228607,230073,230709,100038882	Irgm1,Lamp1,Traf6,Xrcc5,Samhd1,Htra1,Pycard,Dtx3l,Mavs,Ddx58,Zmpste24,Isg15
7_Member	GO Biological Processes	GO:0031347	regulation of defense response	-2.55242	-0.406057	17/600	12505,13040,15944,16783,17242,18081,22596,56045,56213,66824,106025,106763,209200,228607,230073,230709,100038882	Cd44,Ctss,Irgm1,Lamp1,Mdk,Ninj1,Xrcc5,Samhd1,Htra1,Pycard,Sharpin,Ttbk1,Dtx3l,Mavs,Ddx58,Zmpste24,Isg15
7_Member	GO Biological Processes	GO:0050691	regulation of defense response to virus by host	-2.53359	-0.402449	4/45	66824,209200,228607,230073	Pycard,Dtx3l,Mavs,Ddx58
7_Member	GO Biological Processes	GO:0071359	cellular response to dsRNA	-2.47573	-0.375543	3/23	211948,228607,230073	Pde12,Mavs,Ddx58
7_Member	GO Biological Processes	GO:0002888	positive regulation of myeloid leukocyte mediated immunity	-2.18654	-0.198973	3/29	16414,228607,230073	Itgb2,Mavs,Ddx58
7_Member	KEGG Pathway	ko04623	Cytosolic DNA-sensing pathway	-2.06065	-0.1441	4/61	66491,66824,228607,230073	Polr2l,Pycard,Mavs,Ddx58
7_Member	KEGG Pathway	mmu04623	Cytosolic DNA-sensing pathway	-2.06065	-0.1441	4/61	66491,66824,228607,230073	Polr2l,Pycard,Mavs,Ddx58
7_Member	GO Biological Processes	GO:0001960	negative regulation of cytokine-mediated signaling pathway	-2.03613	-0.134639	4/62	19264,56045,74337,100038882	Ptprc,Samhd1,Palm3,Isg15
8_Summary	GO Biological Processes	GO:0031497	chromatin assembly	-4.8588	-1.61816	10/136	14957,15361,17191,50708,58243,75751,80838,101612,404634,433759,23825,230709,26987,21750,22352,232187	H1f3,Hmga1,Mbd2,H1f2,Nap1l5,Ipo4,H1f1,Grwd1,Macroh2a2,Hdac1,Banf1,Zmpste24,Eif4e2,Terf2,Vim,Smyd5
8_Member	GO Biological Processes	GO:0031497	chromatin assembly	-4.8588	-1.61816	10/136	14957,15361,17191,50708,58243,75751,80838,101612,404634,433759	H1f3,Hmga1,Mbd2,H1f2,Nap1l5,Ipo4,H1f1,Grwd1,Macroh2a2,Hdac1
8_Member	GO Biological Processes	GO:0006323	DNA packaging	-4.39988	-1.32197	11/186	14957,15361,17191,23825,50708,58243,75751,80838,101612,404634,433759	H1f3,Hmga1,Mbd2,Banf1,H1f2,Nap1l5,Ipo4,H1f1,Grwd1,Macroh2a2,Hdac1
8_Member	Reactome Gene Sets	R-MMU-2559584	Formation of Senescence-Associated Heterochromatin Foci (SAHF)	-4.31591	-1.31263	4/16	14957,15361,50708,80838	H1f3,Hmga1,H1f2,H1f1
8_Member	GO Biological Processes	GO:0006333	chromatin assembly or disassembly	-4.27404	-1.29303	10/159	14957,15361,17191,50708,58243,75751,80838,101612,404634,433759	H1f3,Hmga1,Mbd2,H1f2,Nap1l5,Ipo4,H1f1,Grwd1,Macroh2a2,Hdac1
8_Member	GO Biological Processes	GO:0006334	nucleosome assembly	-3.96698	-1.13211	7/82	14957,50708,58243,75751,80838,101612,404634	H1f3,H1f2,Nap1l5,Ipo4,H1f1,Grwd1,Macroh2a2
8_Member	GO Biological Processes	GO:0071103	DNA conformation change	-3.56567	-0.991204	11/231	14957,15361,17191,23825,50708,58243,75751,80838,101612,404634,433759	H1f3,Hmga1,Mbd2,Banf1,H1f2,Nap1l5,Ipo4,H1f1,Grwd1,Macroh2a2,Hdac1
8_Member	GO Biological Processes	GO:0031936	negative regulation of chromatin silencing	-3.33478	-0.845135	3/12	14957,50708,80838	H1f3,H1f2,H1f1
8_Member	Reactome Gene Sets	R-MMU-140342	Apoptosis induced DNA fragmentation	-3.33478	-0.845135	3/12	14957,50708,80838	H1f3,H1f2,H1f1
8_Member	GO Biological Processes	GO:0060969	negative regulation of gene silencing	-3.09252	-0.702584	4/32	14957,50708,80838,230709	H1f3,H1f2,H1f1,Zmpste24
8_Member	GO Biological Processes	GO:0016584	nucleosome positioning	-3.03197	-0.692551	3/15	14957,50708,80838	H1f3,H1f2,H1f1
8_Member	GO Biological Processes	GO:0034728	nucleosome organization	-2.85421	-0.573301	7/125	14957,50708,58243,75751,80838,101612,404634	H1f3,H1f2,Nap1l5,Ipo4,H1f1,Grwd1,Macroh2a2
8_Member	GO Biological Processes	GO:0031935	regulation of chromatin silencing	-2.79105	-0.533399	3/18	14957,50708,80838	H1f3,H1f2,H1f1
8_Member	GO Biological Processes	GO:0097549	chromatin organization involved in negative regulation of transcription	-2.77546	-0.533399	7/129	14957,15361,17191,50708,80838,404634,433759	H1f3,Hmga1,Mbd2,H1f2,H1f1,Macroh2a2,Hdac1
8_Member	GO Biological Processes	GO:0030261	chromosome condensation	-2.53359	-0.402449	4/45	14957,23825,50708,80838	H1f3,Banf1,H1f2,H1f1
8_Member	GO Biological Processes	GO:0034401	chromatin organization involved in regulation of transcription	-2.50586	-0.388177	7/144	14957,15361,17191,50708,80838,404634,433759	H1f3,Hmga1,Mbd2,H1f2,H1f1,Macroh2a2,Hdac1
8_Member	GO Biological Processes	GO:0060968	regulation of gene silencing	-2.49661	-0.381891	5/75	14957,26987,50708,80838,230709	H1f3,Eif4e2,H1f2,H1f1,Zmpste24
8_Member	GO Biological Processes	GO:0045910	negative regulation of DNA recombination	-2.46441	-0.367071	4/47	14957,21750,50708,80838	H1f3,Terf2,H1f2,H1f1
8_Member	Reactome Gene Sets	R-MMU-75153	Apoptotic execution phase	-2.4311	-0.339399	4/48	14957,22352,50708,80838	H1f3,Vim,H1f2,H1f1
8_Member	Reactome Gene Sets	R-MMU-2559586	DNA Damage/Telomere Stress Induced Senescence	-2.39925	-0.313547	5/79	14957,15361,21750,50708,80838	H1f3,Hmga1,Terf2,H1f2,H1f1
8_Member	GO Biological Processes	GO:0065004	protein-DNA complex assembly	-2.34567	-0.291522	7/154	14957,50708,58243,75751,80838,101612,404634	H1f3,H1f2,Nap1l5,Ipo4,H1f1,Grwd1,Macroh2a2
8_Member	GO Biological Processes	GO:0045815	positive regulation of gene expression, epigenetic	-2.06647	-0.1441	3/32	14957,50708,80838	H1f3,H1f2,H1f1
8_Member	GO Biological Processes	GO:0045814	negative regulation of gene expression, epigenetic	-2.00786	-0.127872	5/98	14957,50708,80838,232187,404634	H1f3,H1f2,H1f1,Smyd5,Macroh2a2
9_Summary	Reactome Gene Sets	R-MMU-173623	Classical antibody-mediated complement activation	-4.35053	-1.31263	3/6	12259,12260,12262,12268,16414,22034,66824,11867,19122,13040,15944,16784,22241,56273,101612,106025,229534,230709	C1qa,C1qb,C1qc,C4b,Itgb2,Traf6,Pycard,Arpc1b,Prnp,Ctss,Irgm1,Lamp2,Ulk1,Pex14,Grwd1,Sharpin,Pbxip1,Zmpste24
9_Member	Reactome Gene Sets	R-MMU-173623	Classical antibody-mediated complement activation	-4.35053	-1.31263	3/6	12259,12260,12262	C1qa,C1qb,C1qc
9_Member	WikiPathways	WP200	Complement activation, classical pathway	-4.31591	-1.31263	4/16	12259,12260,12262,12268	C1qa,C1qb,C1qc,C4b
9_Member	KEGG Pathway	ko05133	Pertussis	-4.21508	-1.28364	7/75	12259,12260,12262,12268,16414,22034,66824	C1qa,C1qb,C1qc,C4b,Itgb2,Traf6,Pycard
9_Member	Reactome Gene Sets	R-MMU-166663	Initial triggering of complement	-4.09933	-1.23227	4/18	12259,12260,12262,12268	C1qa,C1qb,C1qc,C4b
9_Member	KEGG Pathway	mmu05133	Pertussis	-3.86824	-1.10472	7/85	12259,12260,12262,12268,16414,22034,66824	C1qa,C1qb,C1qc,C4b,Itgb2,Traf6,Pycard
9_Member	WikiPathways	WP1496	Oxidative damage response	-3.70049	-1.05192	5/41	12259,12260,12262,12268,22034	C1qa,C1qb,C1qc,C4b,Traf6
9_Member	WikiPathways	WP3626	Microglia pathogen phagocytosis pathway	-3.70049	-1.05192	5/41	11867,12259,12260,12262,16414	Arpc1b,C1qa,C1qb,C1qc,Itgb2
9_Member	GO Biological Processes	GO:0098883	synapse pruning	-3.58948	-1.00279	3/10	12259,12260,12262	C1qa,C1qb,C1qc
9_Member	Reactome Gene Sets	R-MMU-166786	Creation of C4 and C2 activators	-3.33478	-0.845135	3/12	12259,12260,12262	C1qa,C1qb,C1qc
9_Member	KEGG Pathway	ko05150	Staphylococcus aureus infection	-3.21185	-0.781072	5/52	12259,12260,12262,12268,16414	C1qa,C1qb,C1qc,C4b,Itgb2
9_Member	Reactome Gene Sets	R-MMU-977606	Regulation of Complement cascade	-3.09252	-0.702584	4/32	12259,12260,12262,12268	C1qa,C1qb,C1qc,C4b
9_Member	KEGG Pathway	ko05020	Prion diseases	-2.99106	-0.668067	4/34	12259,12260,12262,19122	C1qa,C1qb,C1qc,Prnp
9_Member	KEGG Pathway	mmu05150	Staphylococcus aureus infection	-2.95977	-0.646217	5/59	12259,12260,12262,12268,16414	C1qa,C1qb,C1qc,C4b,Itgb2
9_Member	KEGG Pathway	mmu05020	Prion diseases	-2.72344	-0.510515	4/40	12259,12260,12262,19122	C1qa,C1qb,C1qc,Prnp
9_Member	Reactome Gene Sets	R-MMU-166658	Complement cascade	-2.68334	-0.488728	4/41	12259,12260,12262,12268	C1qa,C1qb,C1qc,C4b
9_Member	GO Biological Processes	GO:0150146	cell junction disassembly	-2.59162	-0.436696	3/21	12259,12260,12262	C1qa,C1qb,C1qc
9_Member	KEGG Pathway	ko04610	Complement and coagulation cascades	-2.22151	-0.215944	5/87	12259,12260,12262,12268,16414	C1qa,C1qb,C1qc,C4b,Itgb2
9_Member	GO Biological Processes	GO:0022411	cellular component disassembly	-2.12585	-0.175605	12/401	12259,12260,12262,13040,15944,16784,22241,56273,101612,106025,229534,230709	C1qa,C1qb,C1qc,Ctss,Irgm1,Lamp2,Ulk1,Pex14,Grwd1,Sharpin,Pbxip1,Zmpste24
10_Summary	GO Biological Processes	GO:0006457	protein folding	-4.2282	-1.28364	10/161	12010,12017,14228,14229,15507,18453,53381,67943,80294,105675,54130,69654	B2m,Bag1,Fkbp4,Fkbp5,Hspb1,P4hb,Prdx4,Mesd,Pofut2,Ppif,Actr1a,Dctn2
10_Member	GO Biological Processes	GO:0006457	protein folding	-4.2282	-1.28364	10/161	12010,12017,14228,14229,15507,18453,53381,67943,80294,105675	B2m,Bag1,Fkbp4,Fkbp5,Hspb1,P4hb,Prdx4,Mesd,Pofut2,Ppif
10_Member	GO Biological Processes	GO:0018208	peptidyl-proline modification	-3.80559	-1.07986	5/39	14228,14229,18453,53381,105675	Fkbp4,Fkbp5,P4hb,Prdx4,Ppif
10_Member	GO Biological Processes	GO:0000413	protein peptidyl-prolyl isomerization	-2.47573	-0.375543	3/23	14228,14229,105675	Fkbp4,Fkbp5,Ppif
10_Member	Reactome Gene Sets	R-MMU-3371497	HSP90 chaperone cycle for steroid hormone receptors (SHR) in the presence of ligand	-2.36685	-0.300338	4/50	14228,14229,54130,69654	Fkbp4,Fkbp5,Actr1a,Dctn2
10_Member	GO Biological Processes	GO:0061077	chaperone-mediated protein folding	-2.19092	-0.198973	4/56	12017,14228,14229,15507	Bag1,Fkbp4,Fkbp5,Hspb1
11_Summary	Reactome Gene Sets	R-MMU-446353	Cell-extracellular matrix interactions	-4.20394	-1.28364	4/17	16202,19303,68794,170736,12561,16480,16400,16414,100038882	Ilk,Pxn,Flnc,Parvb,Cdh4,Jup,Itga3,Itgb2,Isg15
11_Member	Reactome Gene Sets	R-MMU-446353	Cell-extracellular matrix interactions	-4.20394	-1.28364	4/17	16202,19303,68794,170736	Ilk,Pxn,Flnc,Parvb
11_Member	Reactome Gene Sets	R-MMU-446728	Cell junction organization	-3.65905	-1.04018	6/65	12561,16202,16480,19303,68794,170736	Cdh4,Ilk,Jup,Pxn,Flnc,Parvb
11_Member	Reactome Gene Sets	R-MMU-1500931	Cell-Cell communication	-3.0308	-0.692551	6/85	12561,16202,16480,19303,68794,170736	Cdh4,Ilk,Jup,Pxn,Flnc,Parvb
11_Member	GO Biological Processes	GO:0007229	integrin-mediated signaling pathway	-2.04438	-0.134639	5/96	16202,16400,16414,19303,100038882	Ilk,Itga3,Itgb2,Pxn,Isg15
12_Summary	GO Biological Processes	GO:0045590	negative regulation of regulatory T cell differentiation	-4.11177	-1.23227	3/7	12505,15507,17242,11477,13033,16202,19303,64138,67784,11815,11898,16852,19122,19264,67374	Cd44,Hspb1,Mdk,Acvr1,Ctsd,Ilk,Pxn,Ctsz,Plxnd1,Apod,Ass1,Lgals1,Prnp,Ptprc,Jam2
12_Member	GO Biological Processes	GO:0045590	negative regulation of regulatory T cell differentiation	-4.11177	-1.23227	3/7	12505,15507,17242	Cd44,Hspb1,Mdk
12_Member	GO Biological Processes	GO:0048754	branching morphogenesis of an epithelial tube	-2.38	-0.300338	8/192	11477,12505,13033,16202,17242,19303,64138,67784	Acvr1,Cd44,Ctsd,Ilk,Mdk,Pxn,Ctsz,Plxnd1
12_Member	GO Biological Processes	GO:0007162	negative regulation of cell adhesion	-2.0648	-0.1441	10/310	11815,11898,12505,15507,16852,17242,19122,19264,67374,67784	Apod,Ass1,Cd44,Hspb1,Lgals1,Mdk,Prnp,Ptprc,Jam2,Plxnd1
13_Summary	GO Biological Processes	GO:0019439	aromatic compound catabolic process	-4.07304	-1.22237	17/439	12846,13849,14874,22352,22436,52502,56045,59092,66911,67725,70640,71701,73158,211948,230908,330260,394436,114664,78784,272009,19106,19122,26987	Comt,Ephx1,Gstz1,Vim,Xdh,Carhsp1,Samhd1,Pcbp4,Nudt16l1,Nudt13,Dcp2,Pnpt1,Larp1,Pde12,Tardbp,Pon2,Ugt1a1,Hsd17b11,Celf3,Srsf12,Eif2ak2,Prnp,Eif4e2
13_Member	GO Biological Processes	GO:0019439	aromatic compound catabolic process	-4.07304	-1.22237	17/439	12846,13849,14874,22352,22436,52502,56045,59092,66911,67725,70640,71701,73158,211948,230908,330260,394436	Comt,Ephx1,Gstz1,Vim,Xdh,Carhsp1,Samhd1,Pcbp4,Nudt16l1,Nudt13,Dcp2,Pnpt1,Larp1,Pde12,Tardbp,Pon2,Ugt1a1
13_Member	GO Biological Processes	GO:1901361	organic cyclic compound catabolic process	-3.24451	-0.782022	16/470	12846,14874,22352,22436,52502,56045,59092,66911,67725,70640,71701,73158,114664,211948,230908,394436	Comt,Gstz1,Vim,Xdh,Carhsp1,Samhd1,Pcbp4,Nudt16l1,Nudt13,Dcp2,Pnpt1,Larp1,Hsd17b11,Pde12,Tardbp,Ugt1a1
13_Member	GO Biological Processes	GO:0043488	regulation of mRNA stability	-3.01328	-0.68064	8/152	22352,52502,59092,70640,71701,73158,211948,230908	Vim,Carhsp1,Pcbp4,Dcp2,Pnpt1,Larp1,Pde12,Tardbp
13_Member	GO Biological Processes	GO:0061013	regulation of mRNA catabolic process	-2.81886	-0.545426	8/163	22352,52502,59092,70640,71701,73158,211948,230908	Vim,Carhsp1,Pcbp4,Dcp2,Pnpt1,Larp1,Pde12,Tardbp
13_Member	GO Biological Processes	GO:0043487	regulation of RNA stability	-2.76879	-0.532079	8/166	22352,52502,59092,70640,71701,73158,211948,230908	Vim,Carhsp1,Pcbp4,Dcp2,Pnpt1,Larp1,Pde12,Tardbp
13_Member	GO Biological Processes	GO:0006402	mRNA catabolic process	-2.39692	-0.313547	9/233	22352,52502,59092,66911,70640,71701,73158,211948,230908	Vim,Carhsp1,Pcbp4,Nudt16l1,Dcp2,Pnpt1,Larp1,Pde12,Tardbp
13_Member	GO Biological Processes	GO:0034655	nucleobase-containing compound catabolic process	-2.24364	-0.228782	12/387	22352,22436,52502,56045,59092,66911,67725,70640,71701,73158,211948,230908	Vim,Xdh,Carhsp1,Samhd1,Pcbp4,Nudt16l1,Nudt13,Dcp2,Pnpt1,Larp1,Pde12,Tardbp
13_Member	GO Biological Processes	GO:1903311	regulation of mRNA metabolic process	-2.20934	-0.208336	10/295	22352,52502,59092,70640,71701,73158,78784,211948,230908,272009	Vim,Carhsp1,Pcbp4,Dcp2,Pnpt1,Larp1,Celf3,Pde12,Tardbp,Srsf12
13_Member	GO Biological Processes	GO:0034249	negative regulation of cellular amide metabolic process	-2.16267	-0.190267	8/209	19106,19122,26987,70640,71701,73158,211948,230908	Eif2ak2,Prnp,Eif4e2,Dcp2,Pnpt1,Larp1,Pde12,Tardbp
14_Summary	GO Biological Processes	GO:0031345	negative regulation of cell projection organization	-3.90772	-1.1131	11/211	12010,12494,14580,14972,16400,16852,19122,22241,22352,64138,101490,11815,14228,14957,16784,16976,21750,22596,26949,50708,70640,80838,98956,105675	B2m,Cd38,Gfap,H2-K1,Itga3,Lgals1,Prnp,Ulk1,Vim,Ctsz,Inpp5f,Apod,Fkbp4,H1f3,Lamp2,Lrpap1,Terf2,Xrcc5,Vat1,H1f2,Dcp2,H1f1,Nat10,Ppif
14_Member	GO Biological Processes	GO:0031345	negative regulation of cell projection organization	-3.90772	-1.1131	11/211	12010,12494,14580,14972,16400,16852,19122,22241,22352,64138,101490	B2m,Cd38,Gfap,H2-K1,Itga3,Lgals1,Prnp,Ulk1,Vim,Ctsz,Inpp5f
14_Member	GO Biological Processes	GO:0051129	negative regulation of cellular component organization	-3.90377	-1.1131	24/782	11815,12010,12494,14228,14580,14957,14972,16400,16784,16852,16976,19122,21750,22241,22352,22596,26949,50708,64138,70640,80838,98956,101490,105675	Apod,B2m,Cd38,Fkbp4,Gfap,H1f3,H2-K1,Itga3,Lamp2,Lgals1,Lrpap1,Prnp,Terf2,Ulk1,Vim,Xrcc5,Vat1,H1f2,Ctsz,Dcp2,H1f1,Nat10,Inpp5f,Ppif
14_Member	GO Biological Processes	GO:0010977	negative regulation of neuron projection development	-3.49676	-0.939004	9/162	12010,12494,14580,14972,16852,22241,22352,64138,101490	B2m,Cd38,Gfap,H2-K1,Lgals1,Ulk1,Vim,Ctsz,Inpp5f
15_Summary	GO Biological Processes	GO:1901136	carbohydrate derivative catabolic process	-3.8122	-1.07986	9/147	12505,14420,22436,56045,71665,74245,75612,213012,227619	Cd44,Galc,Xdh,Samhd1,Fuca1,Ctbs,Gns,Abhd10,Man1b1
15_Member	GO Biological Processes	GO:1901136	carbohydrate derivative catabolic process	-3.8122	-1.07986	9/147	12505,14420,22436,56045,71665,74245,75612,213012,227619	Cd44,Galc,Xdh,Samhd1,Fuca1,Ctbs,Gns,Abhd10,Man1b1
15_Member	GO Biological Processes	GO:1901658	glycosyl compound catabolic process	-2.18654	-0.198973	3/29	22436,71665,213012	Xdh,Fuca1,Abhd10
16_Summary	Reactome Gene Sets	R-MMU-1474244	Extracellular matrix organization	-3.77673	-1.06974	12/256	12336,12505,13033,13040,16400,16414,18453,20970,22139,56213,64706,67374	Capns1,Cd44,Ctsd,Ctss,Itga3,Itgb2,P4hb,Sdc3,Ttr,Htra1,Scube1,Jam2
16_Member	Reactome Gene Sets	R-MMU-1474244	Extracellular matrix organization	-3.77673	-1.06974	12/256	12336,12505,13033,13040,16400,16414,18453,20970,22139,56213,64706,67374	Capns1,Cd44,Ctsd,Ctss,Itga3,Itgb2,P4hb,Sdc3,Ttr,Htra1,Scube1,Jam2
16_Member	Reactome Gene Sets	R-MMU-1474228	Degradation of the extracellular matrix	-2.29275	-0.261135	6/119	12336,12505,13033,13040,56213,64706	Capns1,Cd44,Ctsd,Ctss,Htra1,Scube1
17_Summary	GO Biological Processes	GO:0007159	leukocyte cell-cell adhesion	-3.77199	-1.06974	15/378	11898,12010,12505,13641,15507,16414,16852,17242,17698,19122,19264,22034,66824,67374,330817,13612,16202,16400,16480,18081,18453,20194,11815,67784,19171,14972,16783,228607,230073,12494,12259,12260,12262,12268,15944,22596,24105	Ass1,B2m,Cd44,Efnb1,Hspb1,Itgb2,Lgals1,Mdk,Msn,Prnp,Ptprc,Traf6,Pycard,Jam2,Dhps,Edil3,Ilk,Itga3,Jup,Ninj1,P4hb,S100a10,Apod,Plxnd1,Psmb10,H2-K1,Lamp1,Mavs,Ddx58,Cd38,C1qa,C1qb,C1qc,C4b,Irgm1,Xrcc5,Rbck1
17_Member	GO Biological Processes	GO:0007159	leukocyte cell-cell adhesion	-3.77199	-1.06974	15/378	11898,12010,12505,13641,15507,16414,16852,17242,17698,19122,19264,22034,66824,67374,330817	Ass1,B2m,Cd44,Efnb1,Hspb1,Itgb2,Lgals1,Mdk,Msn,Prnp,Ptprc,Traf6,Pycard,Jam2,Dhps
17_Member	GO Biological Processes	GO:0045785	positive regulation of cell adhesion	-3.65436	-1.04018	17/476	12010,12505,13612,13641,16202,16400,16414,16480,16852,17242,18081,18453,19264,20194,22034,66824,330817	B2m,Cd44,Edil3,Efnb1,Ilk,Itga3,Itgb2,Jup,Lgals1,Mdk,Ninj1,P4hb,Ptprc,S100a10,Traf6,Pycard,Dhps
17_Member	GO Biological Processes	GO:0030155	regulation of cell adhesion	-3.54545	-0.979417	23/776	11815,11898,12010,12505,13612,13641,15507,16202,16400,16414,16480,16852,17242,18081,18453,19122,19264,20194,22034,66824,67374,67784,330817	Apod,Ass1,B2m,Cd44,Edil3,Efnb1,Hspb1,Ilk,Itga3,Itgb2,Jup,Lgals1,Mdk,Ninj1,P4hb,Prnp,Ptprc,S100a10,Traf6,Pycard,Jam2,Plxnd1,Dhps
17_Member	GO Biological Processes	GO:1903037	regulation of leukocyte cell-cell adhesion	-3.21409	-0.781072	13/338	11898,12010,12505,13641,15507,16414,16852,17242,19122,19264,22034,66824,330817	Ass1,B2m,Cd44,Efnb1,Hspb1,Itgb2,Lgals1,Mdk,Prnp,Ptprc,Traf6,Pycard,Dhps
17_Member	GO Biological Processes	GO:0042098	T cell proliferation	-3.04444	-0.692551	10/226	12505,13641,16414,17698,19122,19171,19264,22034,66824,330817	Cd44,Efnb1,Itgb2,Msn,Prnp,Psmb10,Ptprc,Traf6,Pycard,Dhps
17_Member	GO Biological Processes	GO:1903039	positive regulation of leukocyte cell-cell adhesion	-2.78162	-0.533399	10/245	12010,12505,13641,16414,16852,17242,19264,22034,66824,330817	B2m,Cd44,Efnb1,Itgb2,Lgals1,Mdk,Ptprc,Traf6,Pycard,Dhps
17_Member	GO Biological Processes	GO:0002705	positive regulation of leukocyte mediated immunity	-2.50612	-0.388177	8/183	12010,14972,16414,16783,19264,22034,228607,230073	B2m,H2-K1,Itgb2,Lamp1,Ptprc,Traf6,Mavs,Ddx58
17_Member	GO Biological Processes	GO:0046651	lymphocyte proliferation	-2.24949	-0.229908	11/338	12494,12505,13641,16414,17698,19122,19171,19264,22034,66824,330817	Cd38,Cd44,Efnb1,Itgb2,Msn,Prnp,Psmb10,Ptprc,Traf6,Pycard,Dhps
17_Member	GO Biological Processes	GO:0050778	positive regulation of immune response	-2.23459	-0.222074	18/700	12010,12259,12260,12262,12268,12494,12505,14972,15944,16414,16783,19122,19264,22034,22596,24105,66824,228607	B2m,C1qa,C1qb,C1qc,C4b,Cd38,Cd44,H2-K1,Irgm1,Itgb2,Lamp1,Prnp,Ptprc,Traf6,Xrcc5,Rbck1,Pycard,Mavs
17_Member	GO Biological Processes	GO:0022409	positive regulation of cell-cell adhesion	-2.22945	-0.219255	10/293	12010,12505,13641,16414,16852,17242,19264,22034,66824,330817	B2m,Cd44,Efnb1,Itgb2,Lgals1,Mdk,Ptprc,Traf6,Pycard,Dhps
17_Member	GO Biological Processes	GO:0032943	mononuclear cell proliferation	-2.21236	-0.209083	11/342	12494,12505,13641,16414,17698,19122,19171,19264,22034,66824,330817	Cd38,Cd44,Efnb1,Itgb2,Msn,Prnp,Psmb10,Ptprc,Traf6,Pycard,Dhps
17_Member	GO Biological Processes	GO:0050863	regulation of T cell activation	-2.1759	-0.197063	11/346	12010,12505,13641,15507,16852,17242,19122,19264,22034,66824,330817	B2m,Cd44,Efnb1,Hspb1,Lgals1,Mdk,Prnp,Ptprc,Traf6,Pycard,Dhps
17_Member	GO Biological Processes	GO:0022407	regulation of cell-cell adhesion	-2.04738	-0.134639	13/462	11898,12010,12505,13641,15507,16414,16852,17242,19122,19264,22034,66824,330817	Ass1,B2m,Cd44,Efnb1,Hspb1,Itgb2,Lgals1,Mdk,Prnp,Ptprc,Traf6,Pycard,Dhps
17_Member	GO Biological Processes	GO:0050870	positive regulation of T cell activation	-2.0237	-0.134362	8/221	12010,13641,16852,17242,19264,22034,66824,330817	B2m,Efnb1,Lgals1,Mdk,Ptprc,Traf6,Pycard,Dhps
17_Member	GO Biological Processes	GO:0070661	leukocyte proliferation	-2.00302	-0.12582	11/366	12494,12505,13641,16414,17698,19122,19171,19264,22034,66824,330817	Cd38,Cd44,Efnb1,Itgb2,Msn,Prnp,Psmb10,Ptprc,Traf6,Pycard,Dhps
18_Summary	GO Biological Processes	GO:0008216	spermidine metabolic process	-3.74011	-1.0543	3/9	20810,69215,330817	Srm,Sat2,Dhps
18_Member	GO Biological Processes	GO:0008216	spermidine metabolic process	-3.74011	-1.0543	3/9	20810,69215,330817	Srm,Sat2,Dhps
18_Member	GO Biological Processes	GO:0006595	polyamine metabolic process	-2.47573	-0.375543	3/23	20810,69215,330817	Srm,Sat2,Dhps
19_Summary	GO Biological Processes	GO:2000772	regulation of cellular senescence	-3.60112	-1.00279	5/43	12010,15361,21750,71701,230709,11815,12259,16202,19122,12505,15507,18453,19106,22034,22436,59092,66824,66911,101490,209200,226830,18081,56045,382056	B2m,Hmga1,Terf2,Pnpt1,Zmpste24,Apod,C1qa,Ilk,Prnp,Cd44,Hspb1,P4hb,Eif2ak2,Traf6,Xdh,Pcbp4,Pycard,Nudt16l1,Inpp5f,Dtx3l,Smyd2,Ninj1,Samhd1,Crtc1
19_Member	GO Biological Processes	GO:2000772	regulation of cellular senescence	-3.60112	-1.00279	5/43	12010,15361,21750,71701,230709	B2m,Hmga1,Terf2,Pnpt1,Zmpste24
19_Member	GO Biological Processes	GO:0090342	regulation of cell aging	-3.29122	-0.819549	5/50	12010,15361,21750,71701,230709	B2m,Hmga1,Terf2,Pnpt1,Zmpste24
19_Member	GO Biological Processes	GO:0090398	cellular senescence	-2.71164	-0.505153	5/67	12010,15361,21750,71701,230709	B2m,Hmga1,Terf2,Pnpt1,Zmpste24
19_Member	GO Biological Processes	GO:0007568	aging	-2.1787	-0.1977	9/252	11815,12010,12259,15361,16202,19122,21750,71701,230709	Apod,B2m,C1qa,Hmga1,Ilk,Prnp,Terf2,Pnpt1,Zmpste24
19_Member	GO Biological Processes	GO:0080135	regulation of cellular response to stress	-2.12647	-0.175605	17/663	12010,12505,15361,15507,18453,19106,21750,22034,22436,59092,66824,66911,71701,101490,209200,226830,230709	B2m,Cd44,Hmga1,Hspb1,P4hb,Eif2ak2,Terf2,Traf6,Xdh,Pcbp4,Pycard,Nudt16l1,Pnpt1,Inpp5f,Dtx3l,Smyd2,Zmpste24
19_Member	GO Biological Processes	GO:0051260	protein homooligomerization	-2.01232	-0.127991	7/178	12010,18081,19122,56045,66824,71701,382056	B2m,Ninj1,Prnp,Samhd1,Pycard,Pnpt1,Crtc1
20_Summary	GO Biological Processes	GO:0051053	negative regulation of DNA metabolic process	-3.44	-0.904274	8/131	14957,21750,22596,50708,66911,70640,80838,98956	H1f3,Terf2,Xrcc5,H1f2,Nudt16l1,Dcp2,H1f1,Nat10
20_Member	GO Biological Processes	GO:0051053	negative regulation of DNA metabolic process	-3.44	-0.904274	8/131	14957,21750,22596,50708,66911,70640,80838,98956	H1f3,Terf2,Xrcc5,H1f2,Nudt16l1,Dcp2,H1f1,Nat10
20_Member	GO Biological Processes	GO:0032211	negative regulation of telomere maintenance via telomerase	-2.72067	-0.510515	3/19	21750,70640,98956	Terf2,Dcp2,Nat10
20_Member	GO Biological Processes	GO:0032210	regulation of telomere maintenance via telomerase	-2.39859	-0.313547	4/49	21750,22596,70640,98956	Terf2,Xrcc5,Dcp2,Nat10
20_Member	GO Biological Processes	GO:1904357	negative regulation of telomere maintenance via telomere lengthening	-2.37069	-0.300338	3/25	21750,70640,98956	Terf2,Dcp2,Nat10
20_Member	GO Biological Processes	GO:1904356	regulation of telomere maintenance via telomere lengthening	-2.1372	-0.17945	4/58	21750,22596,70640,98956	Terf2,Xrcc5,Dcp2,Nat10
20_Member	GO Biological Processes	GO:0006278	RNA-dependent DNA biosynthetic process	-2.03613	-0.134639	4/62	21750,22596,70640,98956	Terf2,Xrcc5,Dcp2,Nat10
20_Member	GO Biological Processes	GO:0007004	telomere maintenance via telomerase	-2.03613	-0.134639	4/62	21750,22596,70640,98956	Terf2,Xrcc5,Dcp2,Nat10

## Sheet: 6 WOD UP
GroupID	Category	Term	Description	LogP	Log(q-value)	InTerm_InList	Genes	Symbols
1_Summary	Reactome Gene Sets	R-MMU-6798695	Neutrophil degranulation	-9.27755	-4.99552	28/501	11821,11883,11891,12010,12505,13033,13040,14387,14972,15170,16480,16784,18103,20195,20715,22596,26949,64138,66824,67963,71665,72042,75612,83768,105245,105722,109754,433375,11432,14420,17939,192654	Aprt,Arsa,Rab27a,B2m,Cd44,Ctsd,Ctss,Gaa,H2-K1,Ptpn6,Jup,Lamp2,Nme2,S100a11,Serpina3g,Xrcc5,Vat1,Ctsz,Pycard,Npc2,Fuca1,Cotl1,Gns,Dpp7,Txndc5,Ano6,Cyb5r3,Creg1,Acp2,Galc,Naga,Pla2g15
1_Member	Reactome Gene Sets	R-MMU-6798695	Neutrophil degranulation	-9.27755	-4.99552	28/501	11821,11883,11891,12010,12505,13033,13040,14387,14972,15170,16480,16784,18103,20195,20715,22596,26949,64138,66824,67963,71665,72042,75612,83768,105245,105722,109754,433375	Aprt,Arsa,Rab27a,B2m,Cd44,Ctsd,Ctss,Gaa,H2-K1,Ptpn6,Jup,Lamp2,Nme2,S100a11,Serpina3g,Xrcc5,Vat1,Ctsz,Pycard,Npc2,Fuca1,Cotl1,Gns,Dpp7,Txndc5,Ano6,Cyb5r3,Creg1
1_Member	KEGG Pathway	ko04142	Lysosome	-7.6949	-3.84769	13/124	11432,11883,13033,13040,14387,14420,16784,17939,64138,67963,71665,75612,192654	Acp2,Arsa,Ctsd,Ctss,Gaa,Galc,Lamp2,Naga,Ctsz,Npc2,Fuca1,Gns,Pla2g15
1_Member	KEGG Pathway	mmu04142	Lysosome	-7.6526	-3.84769	13/125	11432,11883,13033,13040,14387,14420,16784,17939,64138,67963,71665,75612,192654	Acp2,Arsa,Ctsd,Ctss,Gaa,Galc,Lamp2,Naga,Ctsz,Npc2,Fuca1,Gns,Pla2g15
2_Summary	KEGG Pathway	M00128	Ubiquinone biosynthesis, eukaryotes, 4-hydroxybenzoate => ubiquinone	-6.73481	-3.15175	4/5	12850,52064,217707,230027,14149,11821,11898,13849,14431,14873,14979,19215,20425,56473,74551,104923,109754,231871	Coq7,Coq5,Coq6,Coq3,Fdxr,Aprt,Ass1,Ephx1,Gamt,Gsto1,H2-Ke6,Ptgds,Shmt1,Fads2,Pck2,Adi1,Cyb5r3,Daglb
2_Member	KEGG Pathway	M00128	Ubiquinone biosynthesis, eukaryotes, 4-hydroxybenzoate => ubiquinone	-6.73481	-3.15175	4/5	12850,52064,217707,230027	Coq7,Coq5,Coq6,Coq3
2_Member	KEGG Pathway	mmu_M00128	Ubiquinone biosynthesis, eukaryotes, 4-hydroxybenzoate => ubiquinone	-6.73481	-3.15175	4/5	12850,52064,217707,230027	Coq7,Coq5,Coq6,Coq3
2_Member	GO Biological Processes	GO:0006744	ubiquinone biosynthetic process	-5.55823	-2.17929	5/17	12850,14149,52064,217707,230027	Coq7,Fdxr,Coq5,Coq6,Coq3
2_Member	GO Biological Processes	GO:1901663	quinone biosynthetic process	-5.55823	-2.17929	5/17	12850,14149,52064,217707,230027	Coq7,Fdxr,Coq5,Coq6,Coq3
2_Member	GO Biological Processes	GO:0006743	ubiquinone metabolic process	-5.29423	-2.0122	5/19	12850,14149,52064,217707,230027	Coq7,Fdxr,Coq5,Coq6,Coq3
2_Member	KEGG Pathway	ko00130	Ubiquinone and other terpenoid-quinone biosynthesis	-4.94409	-1.77601	4/11	12850,52064,217707,230027	Coq7,Coq5,Coq6,Coq3
2_Member	KEGG Pathway	mmu00130	Ubiquinone and other terpenoid-quinone biosynthesis	-4.47656	-1.51675	4/14	12850,52064,217707,230027	Coq7,Coq5,Coq6,Coq3
2_Member	GO Biological Processes	GO:1901661	quinone metabolic process	-3.69872	-1.10466	5/39	12850,14149,52064,217707,230027	Coq7,Fdxr,Coq5,Coq6,Coq3
2_Member	GO Biological Processes	GO:0042181	ketone biosynthetic process	-3.54402	-1.07058	5/42	12850,14149,52064,217707,230027	Coq7,Fdxr,Coq5,Coq6,Coq3
2_Member	GO Biological Processes	GO:0044283	small molecule biosynthetic process	-3.22051	-0.916905	18/538	11821,11898,12850,13849,14149,14431,14873,14979,19215,20425,52064,56473,74551,104923,109754,217707,230027,231871	Aprt,Ass1,Coq7,Ephx1,Fdxr,Gamt,Gsto1,H2-Ke6,Ptgds,Shmt1,Coq5,Fads2,Pck2,Adi1,Cyb5r3,Coq6,Coq3,Daglb
3_Summary	GO Biological Processes	GO:0030327	prenylated protein catabolic process	-5.5695	-2.17929	3/3	66881,230709,240334	Pcyox1,Zmpste24,Pcyox1l
3_Member	GO Biological Processes	GO:0030327	prenylated protein catabolic process	-5.5695	-2.17929	3/3	66881,230709,240334	Pcyox1,Zmpste24,Pcyox1l
4_Summary	Reactome Gene Sets	R-MMU-114608	Platelet degranulation	-5.30553	-2.0122	10/115	11747,12527,16784,19039,20255,20715,21894,74145,192176,240334,15170,231871,12505,16400,16452,20194,259300	Anxa5,Cd9,Lamp2,Lgals3bp,Scg3,Serpina3g,Tln1,F13a1,Flna,Pcyox1l,Ptpn6,Daglb,Cd44,Itga3,Jak2,S100a10,Ehd2
4_Member	Reactome Gene Sets	R-MMU-114608	Platelet degranulation	-5.30553	-2.0122	10/115	11747,12527,16784,19039,20255,20715,21894,74145,192176,240334	Anxa5,Cd9,Lamp2,Lgals3bp,Scg3,Serpina3g,Tln1,F13a1,Flna,Pcyox1l
4_Member	Reactome Gene Sets	R-MMU-76005	Response to elevated platelet cytosolic Ca2+	-5.1398	-1.89916	10/120	11747,12527,16784,19039,20255,20715,21894,74145,192176,240334	Anxa5,Cd9,Lamp2,Lgals3bp,Scg3,Serpina3g,Tln1,F13a1,Flna,Pcyox1l
4_Member	Reactome Gene Sets	R-MMU-76002	Platelet activation, signaling and aggregation	-3.80729	-1.16871	12/241	11747,12527,15170,16784,19039,20255,20715,21894,74145,192176,231871,240334	Anxa5,Cd9,Ptpn6,Lamp2,Lgals3bp,Scg3,Serpina3g,Tln1,F13a1,Flna,Daglb,Pcyox1l
4_Member	Reactome Gene Sets	R-MMU-109582	Hemostasis	-3.09086	-0.840026	17/506	11747,12505,12527,15170,16400,16452,16784,19039,20194,20255,20715,21894,74145,192176,231871,240334,259300	Anxa5,Cd44,Cd9,Ptpn6,Itga3,Jak2,Lamp2,Lgals3bp,S100a10,Scg3,Serpina3g,Tln1,F13a1,Flna,Daglb,Pcyox1l,Ehd2
5_Summary	Reactome Gene Sets	R-MMU-556833	Metabolism of lipids	-5.01673	-1.81388	23/588	11883,13026,14149,14420,14979,19215,20397,23943,56473,64898,69769,71911,77626,83493,97212,100434,101490,108958,114664,192654,223753,231086,270084	Arsa,Pcyt1a,Fdxr,Galc,H2-Ke6,Ptgds,Sgpl1,Esyt1,Fads2,Lpin2,Tnfaip8l2,Bdh1,Smpd4,Sacm1l,Hadha,Slc44a1,Inpp5f,Miga2,Hsd17b11,Pla2g15,Cerk,Hadhb,Lpcat2
5_Member	Reactome Gene Sets	R-MMU-556833	Metabolism of lipids	-5.01673	-1.81388	23/588	11883,13026,14149,14420,14979,19215,20397,23943,56473,64898,69769,71911,77626,83493,97212,100434,101490,108958,114664,192654,223753,231086,270084	Arsa,Pcyt1a,Fdxr,Galc,H2-Ke6,Ptgds,Sgpl1,Esyt1,Fads2,Lpin2,Tnfaip8l2,Bdh1,Smpd4,Sacm1l,Hadha,Slc44a1,Inpp5f,Miga2,Hsd17b11,Pla2g15,Cerk,Hadhb,Lpcat2
5_Member	Reactome Gene Sets	R-MMU-1483257	Phospholipid metabolism	-4.15072	-1.3872	11/188	13026,64898,69769,83493,97212,100434,101490,108958,192654,231086,270084	Pcyt1a,Lpin2,Tnfaip8l2,Sacm1l,Hadha,Slc44a1,Inpp5f,Miga2,Pla2g15,Hadhb,Lpcat2
5_Member	Reactome Gene Sets	R-MMU-1483206	Glycerophospholipid biosynthesis	-3.67069	-1.10466	8/115	13026,64898,97212,100434,108958,192654,231086,270084	Pcyt1a,Lpin2,Hadha,Slc44a1,Miga2,Pla2g15,Hadhb,Lpcat2
5_Member	Reactome Gene Sets	R-MMU-1483191	Synthesis of PC	-2.35768	-0.391621	3/24	13026,64898,100434	Pcyt1a,Lpin2,Slc44a1
6_Summary	GO Biological Processes	GO:0042306	regulation of protein import into nucleus	-4.8795	-1.7436	8/78	11815,16452,16480,29810,56398,192176,228607,230908,17698,18826,20955,27061,67894,101490,101706,259300,16905,209200,16649,16784,56273,67145,404634,14469,223697,16400,67943,234069,57748,59079,66824,83945,217069,230073,382056	Apod,Jak2,Jup,Bag3,Chp1,Flna,Mavs,Tardbp,Msn,Lcp1,Vamp7,Bcap31,Dennd10,Inpp5f,Numa1,Ehd2,Lmna,Dtx3l,Kpna4,Lamp2,Pex14,Tomm34,Macroh2a2,Gbp2,Sun2,Itga3,Mesd,Pcid2,Jmy,Erbin,Pycard,Dnaja3,Trim25,Ddx58,Crtc1
6_Member	GO Biological Processes	GO:0042306	regulation of protein import into nucleus	-4.8795	-1.7436	8/78	11815,16452,16480,29810,56398,192176,228607,230908	Apod,Jak2,Jup,Bag3,Chp1,Flna,Mavs,Tardbp
6_Member	GO Biological Processes	GO:0032386	regulation of intracellular transport	-4.66916	-1.6424	16/335	11815,16452,16480,17698,18826,20955,27061,29810,56398,67894,101490,101706,192176,228607,230908,259300	Apod,Jak2,Jup,Msn,Lcp1,Vamp7,Bcap31,Bag3,Chp1,Dennd10,Inpp5f,Numa1,Flna,Mavs,Tardbp,Ehd2
6_Member	GO Biological Processes	GO:1904589	regulation of protein import	-4.64152	-1.63824	8/84	11815,16452,16480,29810,56398,192176,228607,230908	Apod,Jak2,Jup,Bag3,Chp1,Flna,Mavs,Tardbp
6_Member	GO Biological Processes	GO:1900180	regulation of protein localization to nucleus	-4.27133	-1.42066	10/151	11815,16452,16480,16905,29810,56398,192176,209200,228607,230908	Apod,Jak2,Jup,Lmna,Bag3,Chp1,Flna,Dtx3l,Mavs,Tardbp
6_Member	GO Biological Processes	GO:0042307	positive regulation of protein import into nucleus	-4.0781	-1.34442	6/52	16452,16480,29810,192176,228607,230908	Jak2,Jup,Bag3,Flna,Mavs,Tardbp
6_Member	GO Biological Processes	GO:1904591	positive regulation of protein import	-3.81006	-1.16871	6/58	16452,16480,29810,192176,228607,230908	Jak2,Jup,Bag3,Flna,Mavs,Tardbp
6_Member	GO Biological Processes	GO:0006606	protein import into nucleus	-3.75961	-1.13994	10/174	11815,16452,16480,16649,16905,29810,56398,192176,228607,230908	Apod,Jak2,Jup,Kpna4,Lmna,Bag3,Chp1,Flna,Mavs,Tardbp
6_Member	GO Biological Processes	GO:0051170	import into nucleus	-3.67944	-1.10466	10/178	11815,16452,16480,16649,16905,29810,56398,192176,228607,230908	Apod,Jak2,Jup,Kpna4,Lmna,Bag3,Chp1,Flna,Mavs,Tardbp
6_Member	GO Biological Processes	GO:0072594	establishment of protein localization to organelle	-3.57118	-1.07058	16/416	11815,16452,16480,16649,16784,16905,20955,27061,29810,56273,56398,67145,192176,228607,230908,404634	Apod,Jak2,Jup,Kpna4,Lamp2,Lmna,Vamp7,Bcap31,Bag3,Pex14,Chp1,Tomm34,Flna,Mavs,Tardbp,Macroh2a2
6_Member	GO Biological Processes	GO:0032388	positive regulation of intracellular transport	-3.5259	-1.07058	10/186	16452,16480,17698,27061,29810,101706,192176,228607,230908,259300	Jak2,Jup,Msn,Bcap31,Bag3,Numa1,Flna,Mavs,Tardbp,Ehd2
6_Member	GO Biological Processes	GO:1900182	positive regulation of protein localization to nucleus	-3.51372	-1.07058	7/92	16452,16480,29810,192176,209200,228607,230908	Jak2,Jup,Bag3,Flna,Dtx3l,Mavs,Tardbp
6_Member	GO Biological Processes	GO:0033157	regulation of intracellular protein transport	-3.48411	-1.0654	11/224	11815,16452,16480,18826,20955,27061,29810,56398,192176,228607,230908	Apod,Jak2,Jup,Lcp1,Vamp7,Bcap31,Bag3,Chp1,Flna,Mavs,Tardbp
6_Member	GO Biological Processes	GO:0017038	protein import	-3.43504	-1.03195	11/227	11815,16452,16480,16649,16905,29810,56273,56398,192176,228607,230908	Apod,Jak2,Jup,Kpna4,Lmna,Bag3,Pex14,Chp1,Flna,Mavs,Tardbp
6_Member	GO Biological Processes	GO:0046822	regulation of nucleocytoplasmic transport	-3.33235	-0.958801	8/129	11815,16452,16480,29810,56398,192176,228607,230908	Apod,Jak2,Jup,Bag3,Chp1,Flna,Mavs,Tardbp
6_Member	GO Biological Processes	GO:0034504	protein localization to nucleus	-3.24634	-0.921439	13/318	11815,14469,16452,16480,16649,16905,29810,56398,192176,209200,223697,228607,230908	Apod,Gbp2,Jak2,Jup,Kpna4,Lmna,Bag3,Chp1,Flna,Dtx3l,Sun2,Mavs,Tardbp
6_Member	GO Biological Processes	GO:0046824	positive regulation of nucleocytoplasmic transport	-3.23034	-0.921439	6/74	16452,16480,29810,192176,228607,230908	Jak2,Jup,Bag3,Flna,Mavs,Tardbp
6_Member	GO Biological Processes	GO:1903829	positive regulation of cellular protein localization	-2.71719	-0.593518	11/278	16400,16452,16480,17698,29810,67943,101706,192176,209200,228607,230908	Itga3,Jak2,Jup,Msn,Bag3,Mesd,Numa1,Flna,Dtx3l,Mavs,Tardbp
6_Member	GO Biological Processes	GO:1903827	regulation of cellular protein localization	-2.59821	-0.537184	17/563	11815,16400,16452,16480,16905,17698,18826,20955,27061,29810,56398,67943,101706,192176,209200,228607,230908	Apod,Itga3,Jak2,Jup,Lmna,Msn,Lcp1,Vamp7,Bcap31,Bag3,Chp1,Mesd,Numa1,Flna,Dtx3l,Mavs,Tardbp
6_Member	GO Biological Processes	GO:0090316	positive regulation of intracellular protein transport	-2.38014	-0.401308	7/144	16452,16480,27061,29810,192176,228607,230908	Jak2,Jup,Bcap31,Bag3,Flna,Mavs,Tardbp
6_Member	GO Biological Processes	GO:0006913	nucleocytoplasmic transport	-2.18677	-0.292123	11/327	11815,16452,16480,16649,16905,29810,56398,192176,228607,230908,234069	Apod,Jak2,Jup,Kpna4,Lmna,Bag3,Chp1,Flna,Mavs,Tardbp,Pcid2
6_Member	GO Biological Processes	GO:0051169	nuclear transport	-2.18677	-0.292123	11/327	11815,16452,16480,16649,16905,29810,56398,192176,228607,230908,234069	Apod,Jak2,Jup,Kpna4,Lmna,Bag3,Chp1,Flna,Mavs,Tardbp,Pcid2
6_Member	GO Biological Processes	GO:0051090	regulation of DNA-binding transcription factor activity	-2.15985	-0.280939	13/424	16452,16480,56273,56398,57748,59079,66824,83945,192176,217069,228607,230073,382056	Jak2,Jup,Pex14,Chp1,Jmy,Erbin,Pycard,Dnaja3,Flna,Trim25,Mavs,Ddx58,Crtc1
7_Summary	GO Biological Processes	GO:0044242	cellular lipid catabolic process	-4.80777	-1.70183	13/222	11992,14420,17939,20397,64898,71772,74551,77626,97212,101490,192654,231086,231871,18802,114664,13849,14979,19215,56473,114886,545123,14085	Auh,Galc,Naga,Sgpl1,Lpin2,Plbd2,Pck2,Smpd4,Hadha,Inpp5f,Pla2g15,Hadhb,Daglb,Plcd4,Hsd17b11,Ephx1,H2-Ke6,Ptgds,Fads2,Cygb,Cyp2d11,Fah
7_Member	GO Biological Processes	GO:0044242	cellular lipid catabolic process	-4.80777	-1.70183	13/222	11992,14420,17939,20397,64898,71772,74551,77626,97212,101490,192654,231086,231871	Auh,Galc,Naga,Sgpl1,Lpin2,Plbd2,Pck2,Smpd4,Hadha,Inpp5f,Pla2g15,Hadhb,Daglb
7_Member	GO Biological Processes	GO:0016042	lipid catabolic process	-4.228	-1.40687	15/326	11992,14420,17939,18802,20397,64898,71772,74551,77626,97212,101490,114664,192654,231086,231871	Auh,Galc,Naga,Plcd4,Sgpl1,Lpin2,Plbd2,Pck2,Smpd4,Hadha,Inpp5f,Hsd17b11,Pla2g15,Hadhb,Daglb
7_Member	GO Biological Processes	GO:0006631	fatty acid metabolic process	-2.37548	-0.39968	14/446	11992,13849,14979,19215,20397,56473,64898,74551,97212,114886,192654,231086,231871,545123	Auh,Ephx1,H2-Ke6,Ptgds,Sgpl1,Fads2,Lpin2,Pck2,Hadha,Cygb,Pla2g15,Hadhb,Daglb,Cyp2d11
7_Member	GO Biological Processes	GO:0072329	monocarboxylic acid catabolic process	-2.16607	-0.285442	6/120	11992,14085,64898,74551,97212,231086	Auh,Fah,Lpin2,Pck2,Hadha,Hadhb
8_Summary	GO Biological Processes	GO:0060759	regulation of response to cytokine stimulus	-4.77404	-1.69613	10/132	14797,15944,56045,66824,74337,83945,106025,228607,230073,100038882,15957,15959,27406,56213,209200,217069,230709,12505,13040,16452,20955,22596,69769,97165,106763,231871,211948,59079	Tle5,Irgm1,Samhd1,Pycard,Palm3,Dnaja3,Sharpin,Mavs,Ddx58,Isg15,Ifit1,Ifit3,Abcf3,Htra1,Dtx3l,Trim25,Zmpste24,Cd44,Ctss,Jak2,Vamp7,Xrcc5,Tnfaip8l2,Hmgb2,Ttbk1,Daglb,Pde12,Erbin
8_Member	GO Biological Processes	GO:0060759	regulation of response to cytokine stimulus	-4.77404	-1.69613	10/132	14797,15944,56045,66824,74337,83945,106025,228607,230073,100038882	Tle5,Irgm1,Samhd1,Pycard,Palm3,Dnaja3,Sharpin,Mavs,Ddx58,Isg15
8_Member	GO Biological Processes	GO:0051607	defense response to virus	-3.55012	-1.07058	12/257	15957,15959,27406,56045,56213,66824,209200,217069,228607,230073,230709,100038882	Ifit1,Ifit3,Abcf3,Samhd1,Htra1,Pycard,Dtx3l,Trim25,Mavs,Ddx58,Zmpste24,Isg15
8_Member	GO Biological Processes	GO:0140546	defense response to symbiont	-3.55012	-1.07058	12/257	15957,15959,27406,56045,56213,66824,209200,217069,228607,230073,230709,100038882	Ifit1,Ifit3,Abcf3,Samhd1,Htra1,Pycard,Dtx3l,Trim25,Mavs,Ddx58,Zmpste24,Isg15
8_Member	GO Biological Processes	GO:0031347	regulation of defense response	-3.49889	-1.07058	20/600	12505,13040,15944,16452,20955,22596,56045,56213,66824,69769,83945,97165,106025,106763,209200,228607,230073,230709,231871,100038882	Cd44,Ctss,Irgm1,Jak2,Vamp7,Xrcc5,Samhd1,Htra1,Pycard,Tnfaip8l2,Dnaja3,Hmgb2,Sharpin,Ttbk1,Dtx3l,Mavs,Ddx58,Zmpste24,Daglb,Isg15
8_Member	GO Biological Processes	GO:0001959	regulation of cytokine-mediated signaling pathway	-3.49546	-1.07058	8/122	15944,56045,66824,74337,83945,106025,228607,100038882	Irgm1,Samhd1,Pycard,Palm3,Dnaja3,Sharpin,Mavs,Isg15
8_Member	GO Biological Processes	GO:0009615	response to virus	-3.28485	-0.935057	13/315	15944,15957,15959,27406,56045,56213,66824,209200,217069,228607,230073,230709,100038882	Irgm1,Ifit1,Ifit3,Abcf3,Samhd1,Htra1,Pycard,Dtx3l,Trim25,Mavs,Ddx58,Zmpste24,Isg15
8_Member	GO Biological Processes	GO:0050688	regulation of defense response to virus	-3.23034	-0.921439	6/74	56213,66824,209200,228607,230073,230709	Htra1,Pycard,Dtx3l,Mavs,Ddx58,Zmpste24
8_Member	GO Biological Processes	GO:0002230	positive regulation of defense response to virus by host	-2.95572	-0.737096	4/33	66824,209200,228607,230073	Pycard,Dtx3l,Mavs,Ddx58
8_Member	GO Biological Processes	GO:0060761	negative regulation of response to cytokine stimulus	-2.64069	-0.553832	5/66	14797,56045,74337,83945,100038882	Tle5,Samhd1,Palm3,Dnaja3,Isg15
8_Member	GO Biological Processes	GO:0032608	interferon-beta production	-2.55586	-0.513502	5/69	66824,97165,228607,230073,100038882	Pycard,Hmgb2,Mavs,Ddx58,Isg15
8_Member	GO Biological Processes	GO:0032648	regulation of interferon-beta production	-2.55586	-0.513502	5/69	66824,97165,228607,230073,100038882	Pycard,Hmgb2,Mavs,Ddx58,Isg15
8_Member	GO Biological Processes	GO:0002831	regulation of response to biotic stimulus	-2.51555	-0.49359	12/339	15944,22596,56045,56213,66824,83945,97165,209200,228607,230073,230709,100038882	Irgm1,Xrcc5,Samhd1,Htra1,Pycard,Dnaja3,Hmgb2,Dtx3l,Mavs,Ddx58,Zmpste24,Isg15
8_Member	GO Biological Processes	GO:0050691	regulation of defense response to virus by host	-2.45134	-0.441586	4/45	66824,209200,228607,230073	Pycard,Dtx3l,Mavs,Ddx58
8_Member	GO Biological Processes	GO:0071359	cellular response to dsRNA	-2.41121	-0.421435	3/23	211948,228607,230073	Pde12,Mavs,Ddx58
8_Member	GO Biological Processes	GO:0032728	positive regulation of interferon-beta production	-2.31731	-0.359704	4/49	97165,228607,230073,100038882	Hmgb2,Mavs,Ddx58,Isg15
8_Member	GO Biological Processes	GO:0002753	cytoplasmic pattern recognition receptor signaling pathway	-2.28581	-0.346201	4/50	15944,59079,228607,230073	Irgm1,Erbin,Mavs,Ddx58
9_Summary	GO Biological Processes	GO:0010256	endomembrane system organization	-4.69213	-1.6424	20/490	11303,11749,11891,12527,13430,16400,16905,20955,23943,77626,104318,105722,109168,223593,223697,230709,230908,235415,259300,319277	Abca1,Anxa6,Rab27a,Cd9,Dnm2,Itga3,Lmna,Vamp7,Esyt1,Smpd4,Csnk1d,Ano6,Atl3,Washc5,Sun2,Zmpste24,Tardbp,Cplx3,Ehd2,Washc4
9_Member	GO Biological Processes	GO:0010256	endomembrane system organization	-4.69213	-1.6424	20/490	11303,11749,11891,12527,13430,16400,16905,20955,23943,77626,104318,105722,109168,223593,223697,230709,230908,235415,259300,319277	Abca1,Anxa6,Rab27a,Cd9,Dnm2,Itga3,Lmna,Vamp7,Esyt1,Smpd4,Csnk1d,Ano6,Atl3,Washc5,Sun2,Zmpste24,Tardbp,Cplx3,Ehd2,Washc4
10_Summary	Reactome Gene Sets	R-MMU-913531	Interferon Signaling	-4.56394	-1.58294	7/63	15170,16452,26987,211948,217069,230073,100038882,16852,18453,23825,73158,228607,14783,19171,19186,19188	Ptpn6,Jak2,Eif4e2,Pde12,Trim25,Ddx58,Isg15,Lgals1,P4hb,Banf1,Larp1,Mavs,Grb10,Psmb10,Psme1,Psme2
10_Member	Reactome Gene Sets	R-MMU-913531	Interferon Signaling	-4.56394	-1.58294	7/63	15170,16452,26987,211948,217069,230073,100038882	Ptpn6,Jak2,Eif4e2,Pde12,Trim25,Ddx58,Isg15
10_Member	Reactome Gene Sets	R-MMU-1169410	Antiviral mechanism by IFN-stimulated genes	-4.18912	-1.39845	5/31	26987,211948,217069,230073,100038882	Eif4e2,Pde12,Trim25,Ddx58,Isg15
10_Member	Reactome Gene Sets	R-MMU-1169408	ISG15 antiviral mechanism	-3.29484	-0.935057	4/27	26987,217069,230073,100038882	Eif4e2,Trim25,Ddx58,Isg15
10_Member	GO Biological Processes	GO:1903900	regulation of viral life cycle	-2.64225	-0.553832	8/165	16852,18453,23825,73158,211948,217069,228607,100038882	Lgals1,P4hb,Banf1,Larp1,Pde12,Trim25,Mavs,Isg15
10_Member	GO Biological Processes	GO:0050792	regulation of viral process	-2.32563	-0.365812	8/186	16852,18453,23825,73158,211948,217069,228607,100038882	Lgals1,P4hb,Banf1,Larp1,Pde12,Trim25,Mavs,Isg15
10_Member	Reactome Gene Sets	R-MMU-1280215	Cytokine Signaling in Immune system	-2.11958	-0.247478	12/381	14783,15170,16452,18453,19171,19186,19188,26987,211948,217069,230073,100038882	Grb10,Ptpn6,Jak2,P4hb,Psmb10,Psme1,Psme2,Eif4e2,Pde12,Trim25,Ddx58,Isg15
11_Summary	GO Biological Processes	GO:1902905	positive regulation of supramolecular fiber organization	-4.43816	-1.49855	12/207	11853,11867,19303,20194,20410,30794,57748,66824,101706,192176,223593,242687,11303,12652,13430,17698,18826,67971,102693,106763,100038882,12010,12406,13346,14580,16202,22352,22793,56398,72042,104318,208158,15944,16905,22596,26992,72542,109168,16784,16480,56188	Rhoc,Arpc1b,Pxn,S100a10,Sorbs3,Pdlim4,Jmy,Pycard,Numa1,Flna,Washc5,Wasf2,Abca1,Chga,Dnm2,Msn,Lcp1,Tppp3,Phldb1,Ttbk1,Isg15,B2m,Serpinh1,Des,Gfap,Ilk,Vim,Zyx,Chp1,Cotl1,Csnk1d,Map6d1,Irgm1,Lmna,Xrcc5,Brd7,Pgam5,Atl3,Lamp2,Jup,Fxyd1
11_Member	GO Biological Processes	GO:1902905	positive regulation of supramolecular fiber organization	-4.43816	-1.49855	12/207	11853,11867,19303,20194,20410,30794,57748,66824,101706,192176,223593,242687	Rhoc,Arpc1b,Pxn,S100a10,Sorbs3,Pdlim4,Jmy,Pycard,Numa1,Flna,Washc5,Wasf2
11_Member	GO Biological Processes	GO:0044089	positive regulation of cellular component biogenesis	-4.41595	-1.49565	21/555	11303,11853,11867,12652,13430,17698,18826,19303,20194,20410,30794,57748,66824,67971,101706,102693,106763,192176,223593,242687,100038882	Abca1,Rhoc,Arpc1b,Chga,Dnm2,Msn,Lcp1,Pxn,S100a10,Sorbs3,Pdlim4,Jmy,Pycard,Tppp3,Numa1,Phldb1,Ttbk1,Flna,Washc5,Wasf2,Isg15
11_Member	GO Biological Processes	GO:0031334	positive regulation of protein-containing complex assembly	-4.3418	-1.43997	13/246	11303,11853,11867,17698,18826,57748,66824,67971,101706,106763,223593,242687,100038882	Abca1,Rhoc,Arpc1b,Msn,Lcp1,Jmy,Pycard,Tppp3,Numa1,Ttbk1,Washc5,Wasf2,Isg15
11_Member	GO Biological Processes	GO:0097435	supramolecular fiber organization	-4.1617	-1.3872	25/759	11853,11867,12010,12406,13346,14580,16202,18826,19303,20194,20410,22352,22793,30794,56398,57748,66824,67971,72042,101706,104318,192176,208158,223593,242687	Rhoc,Arpc1b,B2m,Serpinh1,Des,Gfap,Ilk,Lcp1,Pxn,S100a10,Sorbs3,Vim,Zyx,Pdlim4,Chp1,Jmy,Pycard,Tppp3,Cotl1,Numa1,Csnk1d,Flna,Map6d1,Washc5,Wasf2
11_Member	GO Biological Processes	GO:0051495	positive regulation of cytoskeleton organization	-4.07015	-1.34442	12/226	11853,11867,19303,20194,20410,30794,57748,66824,101706,192176,223593,242687	Rhoc,Arpc1b,Pxn,S100a10,Sorbs3,Pdlim4,Jmy,Pycard,Numa1,Flna,Washc5,Wasf2
11_Member	GO Biological Processes	GO:0032233	positive regulation of actin filament bundle assembly	-3.42859	-1.03195	6/68	11853,19303,20194,20410,30794,192176	Rhoc,Pxn,S100a10,Sorbs3,Pdlim4,Flna
11_Member	GO Biological Processes	GO:0010638	positive regulation of organelle organization	-3.38028	-1.00134	20/613	11853,11867,15944,16905,17698,18826,19303,20194,20410,22596,26992,30794,57748,66824,72542,101706,109168,192176,223593,242687	Rhoc,Arpc1b,Irgm1,Lmna,Msn,Lcp1,Pxn,S100a10,Sorbs3,Xrcc5,Brd7,Pdlim4,Jmy,Pycard,Pgam5,Numa1,Atl3,Flna,Washc5,Wasf2
11_Member	GO Biological Processes	GO:0032273	positive regulation of protein polymerization	-3.24407	-0.921439	8/133	11867,57748,66824,67971,101706,106763,223593,242687	Arpc1b,Jmy,Pycard,Tppp3,Numa1,Ttbk1,Washc5,Wasf2
11_Member	GO Biological Processes	GO:0110053	regulation of actin filament organization	-3.21667	-0.916905	12/280	11853,11867,19303,20194,20410,30794,57748,66824,72042,192176,223593,242687	Rhoc,Arpc1b,Pxn,S100a10,Sorbs3,Pdlim4,Jmy,Pycard,Cotl1,Flna,Washc5,Wasf2
11_Member	GO Biological Processes	GO:0043254	regulation of protein-containing complex assembly	-3.14793	-0.87022	16/455	11303,11853,11867,15944,16784,17698,18826,57748,66824,67971,72042,101706,106763,223593,242687,100038882	Abca1,Rhoc,Arpc1b,Irgm1,Lamp2,Msn,Lcp1,Jmy,Pycard,Tppp3,Cotl1,Numa1,Ttbk1,Washc5,Wasf2,Isg15
11_Member	GO Biological Processes	GO:0032970	regulation of actin filament-based process	-3.09379	-0.840026	15/416	11853,11867,16202,16480,19303,20194,20410,30794,56188,57748,66824,72042,192176,223593,242687	Rhoc,Arpc1b,Ilk,Jup,Pxn,S100a10,Sorbs3,Pdlim4,Fxyd1,Jmy,Pycard,Cotl1,Flna,Washc5,Wasf2
11_Member	GO Biological Processes	GO:0051017	actin filament bundle assembly	-3.08863	-0.840026	9/175	11853,18826,19303,20194,20410,22793,30794,192176,242687	Rhoc,Lcp1,Pxn,S100a10,Sorbs3,Zyx,Pdlim4,Flna,Wasf2
11_Member	GO Biological Processes	GO:0061572	actin filament bundle organization	-3.03633	-0.795691	9/178	11853,18826,19303,20194,20410,22793,30794,192176,242687	Rhoc,Lcp1,Pxn,S100a10,Sorbs3,Zyx,Pdlim4,Flna,Wasf2
11_Member	GO Biological Processes	GO:0032231	regulation of actin filament bundle assembly	-2.95467	-0.737096	7/114	11853,19303,20194,20410,30794,192176,242687	Rhoc,Pxn,S100a10,Sorbs3,Pdlim4,Flna,Wasf2
11_Member	GO Biological Processes	GO:1902903	regulation of supramolecular fiber organization	-2.92585	-0.720995	14/388	11853,11867,19303,20194,20410,30794,57748,66824,72042,101706,192176,208158,223593,242687	Rhoc,Arpc1b,Pxn,S100a10,Sorbs3,Pdlim4,Jmy,Pycard,Cotl1,Numa1,Flna,Map6d1,Washc5,Wasf2
11_Member	GO Biological Processes	GO:0030038	contractile actin filament bundle assembly	-2.91059	-0.720995	7/116	11853,19303,20194,20410,22793,30794,242687	Rhoc,Pxn,S100a10,Sorbs3,Zyx,Pdlim4,Wasf2
11_Member	GO Biological Processes	GO:0043149	stress fiber assembly	-2.91059	-0.720995	7/116	11853,19303,20194,20410,22793,30794,242687	Rhoc,Pxn,S100a10,Sorbs3,Zyx,Pdlim4,Wasf2
11_Member	GO Biological Processes	GO:0051496	positive regulation of stress fiber assembly	-2.89155	-0.709893	5/58	11853,19303,20194,20410,30794	Rhoc,Pxn,S100a10,Sorbs3,Pdlim4
11_Member	GO Biological Processes	GO:0032956	regulation of actin cytoskeleton organization	-2.66386	-0.560806	13/369	11853,11867,16202,19303,20194,20410,30794,57748,66824,72042,192176,223593,242687	Rhoc,Arpc1b,Ilk,Pxn,S100a10,Sorbs3,Pdlim4,Jmy,Pycard,Cotl1,Flna,Washc5,Wasf2
11_Member	GO Biological Processes	GO:0051492	regulation of stress fiber assembly	-2.5965	-0.537184	6/98	11853,19303,20194,20410,30794,242687	Rhoc,Pxn,S100a10,Sorbs3,Pdlim4,Wasf2
11_Member	GO Biological Processes	GO:0051493	regulation of cytoskeleton organization	-2.38149	-0.401308	16/542	11853,11867,16202,19303,20194,20410,30794,57748,66824,72042,101706,102693,192176,208158,223593,242687	Rhoc,Arpc1b,Ilk,Pxn,S100a10,Sorbs3,Pdlim4,Jmy,Pycard,Cotl1,Numa1,Phldb1,Flna,Map6d1,Washc5,Wasf2
11_Member	GO Biological Processes	GO:0110020	regulation of actomyosin structure organization	-2.34802	-0.384054	6/110	11853,19303,20194,20410,30794,242687	Rhoc,Pxn,S100a10,Sorbs3,Pdlim4,Wasf2
11_Member	GO Biological Processes	GO:0007015	actin filament organization	-2.30849	-0.357032	14/454	11853,11867,18826,19303,20194,20410,22793,30794,57748,66824,72042,192176,223593,242687	Rhoc,Arpc1b,Lcp1,Pxn,S100a10,Sorbs3,Zyx,Pdlim4,Jmy,Pycard,Cotl1,Flna,Washc5,Wasf2
11_Member	GO Biological Processes	GO:0045010	actin nucleation	-2.25505	-0.332853	4/51	11867,57748,223593,242687	Arpc1b,Jmy,Washc5,Wasf2
11_Member	GO Biological Processes	GO:0032271	regulation of protein polymerization	-2.23717	-0.321678	9/234	11867,57748,66824,67971,72042,101706,106763,223593,242687	Arpc1b,Jmy,Pycard,Tppp3,Cotl1,Numa1,Ttbk1,Washc5,Wasf2
11_Member	GO Biological Processes	GO:0051258	protein polymerization	-2.07473	-0.214305	10/293	11867,57748,66824,67971,72042,101706,104318,106763,223593,242687	Arpc1b,Jmy,Pycard,Tppp3,Cotl1,Numa1,Csnk1d,Ttbk1,Washc5,Wasf2
12_Summary	Reactome Gene Sets	R-MMU-173623	Classical antibody-mediated complement activation	-4.28204	-1.42066	3/6	12259,12260,12262,12268,11867,15170,13040,15944,16784,18826,56273,56486,101612,106025,208158,229534,230709,66824,74145	C1qa,C1qb,C1qc,C4b,Arpc1b,Ptpn6,Ctss,Irgm1,Lamp2,Lcp1,Pex14,Gabarap,Grwd1,Sharpin,Map6d1,Pbxip1,Zmpste24,Pycard,F13a1
12_Member	Reactome Gene Sets	R-MMU-173623	Classical antibody-mediated complement activation	-4.28204	-1.42066	3/6	12259,12260,12262	C1qa,C1qb,C1qc
12_Member	WikiPathways	WP200	Complement activation, classical pathway	-4.2265	-1.40687	4/16	12259,12260,12262,12268	C1qa,C1qb,C1qc,C4b
12_Member	Reactome Gene Sets	R-MMU-166663	Initial triggering of complement	-4.01043	-1.29659	4/18	12259,12260,12262,12268	C1qa,C1qb,C1qc,C4b
12_Member	WikiPathways	WP3626	Microglia pathogen phagocytosis pathway	-3.59413	-1.07058	5/41	11867,12259,12260,12262,15170	Arpc1b,C1qa,C1qb,C1qc,Ptpn6
12_Member	GO Biological Processes	GO:0098883	synapse pruning	-3.52194	-1.07058	3/10	12259,12260,12262	C1qa,C1qb,C1qc
12_Member	Reactome Gene Sets	R-MMU-166786	Creation of C4 and C2 activators	-3.2677	-0.935057	3/12	12259,12260,12262	C1qa,C1qb,C1qc
12_Member	Reactome Gene Sets	R-MMU-977606	Regulation of Complement cascade	-3.00709	-0.770379	4/32	12259,12260,12262,12268	C1qa,C1qb,C1qc,C4b
12_Member	GO Biological Processes	GO:0022411	cellular component disassembly	-2.79172	-0.650653	14/401	12259,12260,12262,13040,15944,16784,18826,56273,56486,101612,106025,208158,229534,230709	C1qa,C1qb,C1qc,Ctss,Irgm1,Lamp2,Lcp1,Pex14,Gabarap,Grwd1,Sharpin,Map6d1,Pbxip1,Zmpste24
12_Member	Reactome Gene Sets	R-MMU-166658	Complement cascade	-2.60012	-0.537184	4/41	12259,12260,12262,12268	C1qa,C1qb,C1qc,C4b
12_Member	WikiPathways	WP1496	Oxidative damage response	-2.60012	-0.537184	4/41	12259,12260,12262,12268	C1qa,C1qb,C1qc,C4b
12_Member	GO Biological Processes	GO:0150146	cell junction disassembly	-2.52664	-0.499356	3/21	12259,12260,12262	C1qa,C1qb,C1qc
12_Member	KEGG Pathway	ko05133	Pertussis	-2.39889	-0.415708	5/75	12259,12260,12262,12268,66824	C1qa,C1qb,C1qc,C4b,Pycard
12_Member	KEGG Pathway	ko05150	Staphylococcus aureus infection	-2.225	-0.319541	4/52	12259,12260,12262,12268	C1qa,C1qb,C1qc,C4b
12_Member	KEGG Pathway	mmu05133	Pertussis	-2.16878	-0.285442	5/85	12259,12260,12262,12268,66824	C1qa,C1qb,C1qc,C4b,Pycard
12_Member	KEGG Pathway	ko04610	Complement and coagulation cascades	-2.12679	-0.252997	5/87	12259,12260,12262,12268,74145	C1qa,C1qb,C1qc,C4b,F13a1
12_Member	KEGG Pathway	mmu05150	Staphylococcus aureus infection	-2.03229	-0.197417	4/59	12259,12260,12262,12268	C1qa,C1qb,C1qc,C4b
13_Summary	Reactome Gene Sets	R-MMU-75153	Apoptotic execution phase	-4.27765	-1.42066	6/48	14957,16905,22352,27061,50708,97165,14113,16452,17191,26992,75725,110147,116871,209200,226830,229534,230709,232187,237730,14431,52064,69156,230027,58243,101612,404634	H1f3,Lmna,Vim,Bcap31,H1f2,Hmgb2,Fbl,Jak2,Mbd2,Brd7,Phf14,Ehmt2,Mta3,Dtx3l,Smyd2,Pbxip1,Zmpste24,Smyd5,Fbll1,Gamt,Coq5,Comtd1,Coq3,Nap1l5,Grwd1,Macroh2a2
13_Member	Reactome Gene Sets	R-MMU-75153	Apoptotic execution phase	-4.27765	-1.42066	6/48	14957,16905,22352,27061,50708,97165	H1f3,Lmna,Vim,Bcap31,H1f2,Hmgb2
13_Member	Reactome Gene Sets	R-MMU-140342	Apoptosis induced DNA fragmentation	-3.2677	-0.935057	3/12	14957,50708,97165	H1f3,H1f2,Hmgb2
13_Member	GO Biological Processes	GO:0016569	covalent chromatin modification	-2.94241	-0.732258	16/476	14113,14957,16452,16905,17191,26992,50708,75725,110147,116871,209200,226830,229534,230709,232187,237730	Fbl,H1f3,Jak2,Lmna,Mbd2,Brd7,H1f2,Phf14,Ehmt2,Mta3,Dtx3l,Smyd2,Pbxip1,Zmpste24,Smyd5,Fbll1
13_Member	GO Biological Processes	GO:0016571	histone methylation	-2.84856	-0.687105	8/153	14113,14957,16905,50708,110147,226830,232187,237730	Fbl,H1f3,Lmna,H1f2,Ehmt2,Smyd2,Smyd5,Fbll1
13_Member	GO Biological Processes	GO:0032259	methylation	-2.74703	-0.617285	13/361	14113,14431,14957,16905,50708,52064,69156,110147,226830,230027,230709,232187,237730	Fbl,Gamt,H1f3,Lmna,H1f2,Coq5,Comtd1,Ehmt2,Smyd2,Coq3,Zmpste24,Smyd5,Fbll1
13_Member	GO Biological Processes	GO:0016570	histone modification	-2.65547	-0.560708	15/461	14113,14957,16452,16905,26992,50708,75725,110147,116871,209200,226830,229534,230709,232187,237730	Fbl,H1f3,Jak2,Lmna,Brd7,H1f2,Phf14,Ehmt2,Mta3,Dtx3l,Smyd2,Pbxip1,Zmpste24,Smyd5,Fbll1
13_Member	Reactome Gene Sets	R-MMU-109581	Apoptosis	-2.5525	-0.513502	6/100	14957,16905,22352,27061,50708,97165	H1f3,Lmna,Vim,Bcap31,H1f2,Hmgb2
13_Member	GO Biological Processes	GO:0070734	histone H3-K27 methylation	-2.41121	-0.421435	3/23	14957,50708,110147	H1f3,H1f2,Ehmt2
13_Member	GO Biological Processes	GO:0006334	nucleosome assembly	-2.23413	-0.321678	5/82	14957,50708,58243,101612,404634	H1f3,H1f2,Nap1l5,Grwd1,Macroh2a2
13_Member	GO Biological Processes	GO:0006479	protein methylation	-2.2308	-0.321678	8/193	14113,14957,16905,50708,110147,226830,232187,237730	Fbl,H1f3,Lmna,H1f2,Ehmt2,Smyd2,Smyd5,Fbll1
13_Member	GO Biological Processes	GO:0008213	protein alkylation	-2.2308	-0.321678	8/193	14113,14957,16905,50708,110147,226830,232187,237730	Fbl,H1f3,Lmna,H1f2,Ehmt2,Smyd2,Smyd5,Fbll1
13_Member	GO Biological Processes	GO:0034968	histone lysine methylation	-2.1153	-0.245937	6/123	14957,16905,50708,110147,226830,232187	H1f3,Lmna,H1f2,Ehmt2,Smyd2,Smyd5
13_Member	GO Biological Processes	GO:0018023	peptidyl-lysine trimethylation	-2.11133	-0.245937	4/56	14957,16905,50708,232187	H1f3,Lmna,H1f2,Smyd5
13_Member	Reactome Gene Sets	R-MMU-5357801	Programmed Cell Death	-2.05008	-0.199621	6/127	14957,16905,22352,27061,50708,97165	H1f3,Lmna,Vim,Bcap31,H1f2,Hmgb2
13_Member	GO Biological Processes	GO:0060969	negative regulation of gene silencing	-2.00401	-0.187357	3/32	14957,50708,230709	H1f3,H1f2,Zmpste24
14_Summary	WikiPathways	WP374	Prostaglandin synthesis and regulation	-4.18912	-1.39845	5/31	11747,11749,19215,20194,20200	Anxa5,Anxa6,Ptgds,S100a10,S100a6
14_Member	WikiPathways	WP374	Prostaglandin synthesis and regulation	-4.18912	-1.39845	5/31	11747,11749,19215,20194,20200	Anxa5,Anxa6,Ptgds,S100a10,S100a6
15_Summary	Reactome Gene Sets	R-MMU-446353	Cell-extracellular matrix interactions	-4.11478	-1.36423	4/17	16202,19303,68794,192176,12476,16480,11867,13430,242687,66824,12505,15170,17698,20544,66911	Ilk,Pxn,Flnc,Flna,Cd151,Jup,Arpc1b,Dnm2,Wasf2,Pycard,Cd44,Ptpn6,Msn,Slc9a1,Nudt16l1
15_Member	Reactome Gene Sets	R-MMU-446353	Cell-extracellular matrix interactions	-4.11478	-1.36423	4/17	16202,19303,68794,192176	Ilk,Pxn,Flnc,Flna
15_Member	Reactome Gene Sets	R-MMU-446728	Cell junction organization	-3.53569	-1.07058	6/65	12476,16202,16480,19303,68794,192176	Cd151,Ilk,Jup,Pxn,Flnc,Flna
15_Member	Reactome Gene Sets	R-MMU-1500931	Cell-Cell communication	-2.91267	-0.720995	6/85	12476,16202,16480,19303,68794,192176	Cd151,Ilk,Jup,Pxn,Flnc,Flna
15_Member	KEGG Pathway	ko05100	Bacterial invasion of epithelial cells	-2.37422	-0.39968	5/76	11867,13430,16202,19303,242687	Arpc1b,Dnm2,Ilk,Pxn,Wasf2
15_Member	KEGG Pathway	ko05132	Salmonella infection	-2.32605	-0.365812	5/78	11867,66824,68794,192176,242687	Arpc1b,Pycard,Flnc,Flna,Wasf2
15_Member	KEGG Pathway	mmu05100	Bacterial invasion of epithelial cells	-2.27938	-0.343701	5/80	11867,13430,16202,19303,242687	Arpc1b,Dnm2,Ilk,Pxn,Wasf2
15_Member	KEGG Pathway	mmu05132	Salmonella infection	-2.25658	-0.332853	5/81	11867,66824,68794,192176,242687	Arpc1b,Pycard,Flnc,Flna,Wasf2
15_Member	KEGG Pathway	ko05205	Proteoglycans in cancer	-2.0669	-0.208118	8/206	12505,15170,17698,19303,20544,66911,68794,192176	Cd44,Ptpn6,Msn,Pxn,Slc9a1,Nudt16l1,Flnc,Flna
16_Summary	GO Biological Processes	GO:0035458	cellular response to interferon-beta	-3.93981	-1.23756	6/55	14469,15944,15957,15959,55932,71701,211948	Gbp2,Irgm1,Ifit1,Ifit3,Gbp3,Pnpt1,Pde12
16_Member	GO Biological Processes	GO:0035458	cellular response to interferon-beta	-3.93981	-1.23756	6/55	14469,15944,15957,15959,55932,71701	Gbp2,Irgm1,Ifit1,Ifit3,Gbp3,Pnpt1
16_Member	GO Biological Processes	GO:0035456	response to interferon-beta	-3.49935	-1.07058	6/66	14469,15944,15957,15959,55932,71701	Gbp2,Irgm1,Ifit1,Ifit3,Gbp3,Pnpt1
16_Member	GO Biological Processes	GO:0035457	cellular response to interferon-alpha	-2.65522	-0.560708	3/19	15957,15959,211948	Ifit1,Ifit3,Pde12
16_Member	GO Biological Processes	GO:0035455	response to interferon-alpha	-2.04232	-0.199621	3/31	15957,15959,211948	Ifit1,Ifit3,Pde12
17_Summary	GO Biological Processes	GO:0019884	antigen processing and presentation of exogenous antigen	-3.92777	-1.2368	5/35	12010,13040,14972,19186,19188,11891,66824,80898,27061,13033,13430,15170,18146,19171,22436,53598,70294,209200,209239	B2m,Ctss,H2-K1,Psme1,Psme2,Rab27a,Pycard,Erap1,Bcap31,Ctsd,Dnm2,Ptpn6,Npdc1,Psmb10,Xdh,Dctn3,Rnf126,Dtx3l,Gan
17_Member	GO Biological Processes	GO:0019884	antigen processing and presentation of exogenous antigen	-3.92777	-1.2368	5/35	12010,13040,14972,19186,19188	B2m,Ctss,H2-K1,Psme1,Psme2
17_Member	GO Biological Processes	GO:0019882	antigen processing and presentation	-3.49546	-1.07058	8/122	11891,12010,13040,14972,19186,19188,66824,80898	Rab27a,B2m,Ctss,H2-K1,Psme1,Psme2,Pycard,Erap1
17_Member	Reactome Gene Sets	R-MMU-983170	Antigen Presentation: Folding, assembly and peptide loading of class I MHC	-2.56138	-0.513502	4/42	12010,14972,27061,80898	B2m,H2-K1,Bcap31,Erap1
17_Member	GO Biological Processes	GO:0048002	antigen processing and presentation of peptide antigen	-2.44946	-0.441586	5/73	12010,13040,14972,66824,80898	B2m,Ctss,H2-K1,Pycard,Erap1
17_Member	GO Biological Processes	GO:0002495	antigen processing and presentation of peptide antigen via MHC class II	-2.35768	-0.391621	3/24	12010,13040,66824	B2m,Ctss,Pycard
17_Member	GO Biological Processes	GO:0002504	antigen processing and presentation of peptide or polysaccharide antigen via MHC class II	-2.25784	-0.332853	3/26	12010,13040,66824	B2m,Ctss,Pycard
17_Member	GO Biological Processes	GO:0002478	antigen processing and presentation of exogenous peptide antigen	-2.16637	-0.285442	3/28	12010,13040,14972	B2m,Ctss,H2-K1
17_Member	KEGG Pathway	ko04612	Antigen processing and presentation	-2.04635	-0.199621	5/91	12010,13040,14972,19186,19188	B2m,Ctss,H2-K1,Psme1,Psme2
17_Member	Reactome Gene Sets	R-MMU-1280218	Adaptive Immune System	-2.01552	-0.187384	17/646	12010,13033,13040,13430,14972,15170,18146,19171,19186,19188,22436,27061,53598,70294,80898,209200,209239	B2m,Ctsd,Ctss,Dnm2,H2-K1,Ptpn6,Npdc1,Psmb10,Psme1,Psme2,Xdh,Bcap31,Dctn3,Rnf126,Erap1,Dtx3l,Gan
17_Member	Reactome Gene Sets	R-MMU-1236975	Antigen processing-Cross presentation	-2.00779	-0.187384	5/93	12010,14972,19171,19186,19188	B2m,H2-K1,Psmb10,Psme1,Psme2
17_Member	KEGG Pathway	mmu04612	Antigen processing and presentation	-2.00779	-0.187384	5/93	12010,13040,14972,19186,19188	B2m,Ctss,H2-K1,Psme1,Psme2
18_Summary	GO Biological Processes	GO:0010811	positive regulation of cell-substrate adhesion	-3.84793	-1.18513	9/138	13430,13612,16202,16400,16452,16480,18453,20194,192176,11815,16852,19303,20410,22793,12010,12505,15170,66824,83945,330817,11898,12527,15507,69769,20955,11853,17698,230709	Dnm2,Edil3,Ilk,Itga3,Jak2,Jup,P4hb,S100a10,Flna,Apod,Lgals1,Pxn,Sorbs3,Zyx,B2m,Cd44,Ptpn6,Pycard,Dnaja3,Dhps,Ass1,Cd9,Hspb1,Tnfaip8l2,Vamp7,Rhoc,Msn,Zmpste24
18_Member	GO Biological Processes	GO:0010811	positive regulation of cell-substrate adhesion	-3.84793	-1.18513	9/138	13430,13612,16202,16400,16452,16480,18453,20194,192176	Dnm2,Edil3,Ilk,Itga3,Jak2,Jup,P4hb,S100a10,Flna
18_Member	GO Biological Processes	GO:1900026	positive regulation of substrate adhesion-dependent cell spreading	-3.49528	-1.07058	5/43	13430,16202,18453,20194,192176	Dnm2,Ilk,P4hb,S100a10,Flna
18_Member	GO Biological Processes	GO:0010810	regulation of cell-substrate adhesion	-3.46766	-1.05486	11/225	11815,13430,13612,16202,16400,16452,16480,16852,18453,20194,192176	Apod,Dnm2,Edil3,Ilk,Itga3,Jak2,Jup,Lgals1,P4hb,S100a10,Flna
18_Member	GO Biological Processes	GO:0031589	cell-substrate adhesion	-3.18063	-0.892094	14/365	11815,13430,13612,16202,16400,16452,16480,16852,18453,19303,20194,20410,22793,192176	Apod,Dnm2,Edil3,Ilk,Itga3,Jak2,Jup,Lgals1,P4hb,Pxn,S100a10,Sorbs3,Zyx,Flna
18_Member	GO Biological Processes	GO:0045785	positive regulation of cell adhesion	-2.94241	-0.732258	16/476	12010,12505,13430,13612,15170,16202,16400,16452,16480,16852,18453,20194,66824,83945,192176,330817	B2m,Cd44,Dnm2,Edil3,Ptpn6,Ilk,Itga3,Jak2,Jup,Lgals1,P4hb,S100a10,Pycard,Dnaja3,Flna,Dhps
18_Member	GO Biological Processes	GO:1900024	regulation of substrate adhesion-dependent cell spreading	-2.85801	-0.692571	5/59	13430,16202,18453,20194,192176	Dnm2,Ilk,P4hb,S100a10,Flna
18_Member	GO Biological Processes	GO:0030155	regulation of cell adhesion	-2.51123	-0.49237	21/776	11815,11898,12010,12505,12527,13430,13612,15170,15507,16202,16400,16452,16480,16852,18453,20194,66824,69769,83945,192176,330817	Apod,Ass1,B2m,Cd44,Cd9,Dnm2,Edil3,Ptpn6,Hspb1,Ilk,Itga3,Jak2,Jup,Lgals1,P4hb,S100a10,Pycard,Tnfaip8l2,Dnaja3,Flna,Dhps
18_Member	GO Biological Processes	GO:0010770	positive regulation of cell morphogenesis involved in differentiation	-2.50959	-0.49237	6/102	13430,16202,18453,20194,20955,192176	Dnm2,Ilk,P4hb,S100a10,Vamp7,Flna
18_Member	GO Biological Processes	GO:0034446	substrate adhesion-dependent cell spreading	-2.36739	-0.394985	6/109	13430,16202,18453,19303,20194,192176	Dnm2,Ilk,P4hb,Pxn,S100a10,Flna
18_Member	GO Biological Processes	GO:0010769	regulation of cell morphogenesis involved in differentiation	-2.16607	-0.285442	6/120	13430,16202,18453,20194,20955,192176	Dnm2,Ilk,P4hb,S100a10,Vamp7,Flna
18_Member	GO Biological Processes	GO:0022604	regulation of cell morphogenesis	-2.10234	-0.238614	11/336	11853,12505,13430,16202,17698,18453,19303,20194,20955,192176,230709	Rhoc,Cd44,Dnm2,Ilk,Msn,P4hb,Pxn,S100a10,Vamp7,Flna,Zmpste24
19_Summary	GO Biological Processes	GO:0072201	negative regulation of mesenchymal cell proliferation	-3.84391	-1.18513	3/8	16905,18028,75725	Lmna,Nfib,Phf14
19_Member	GO Biological Processes	GO:0072201	negative regulation of mesenchymal cell proliferation	-3.84391	-1.18513	3/8	16905,18028,75725	Lmna,Nfib,Phf14
20_Summary	GO Biological Processes	GO:0016139	glycoside catabolic process	-3.84391	-1.18513	3/8	17939,71665,213012,12505,14420,22436,56045,75612,227619,11821,14431	Naga,Fuca1,Abhd10,Cd44,Galc,Xdh,Samhd1,Gns,Man1b1,Aprt,Gamt
20_Member	GO Biological Processes	GO:0016139	glycoside catabolic process	-3.84391	-1.18513	3/8	17939,71665,213012	Naga,Fuca1,Abhd10
20_Member	GO Biological Processes	GO:1901136	carbohydrate derivative catabolic process	-3.64104	-1.0914	9/147	12505,14420,17939,22436,56045,71665,75612,213012,227619	Cd44,Galc,Naga,Xdh,Samhd1,Fuca1,Gns,Abhd10,Man1b1
20_Member	GO Biological Processes	GO:1901658	glycosyl compound catabolic process	-3.17296	-0.890924	4/29	17939,22436,71665,213012	Naga,Xdh,Fuca1,Abhd10
20_Member	GO Biological Processes	GO:1901657	glycosyl compound metabolic process	-3.10859	-0.843586	6/78	11821,14431,17939,22436,71665,213012	Aprt,Gamt,Naga,Xdh,Fuca1,Abhd10
20_Member	GO Biological Processes	GO:0016137	glycoside metabolic process	-2.52664	-0.499356	3/21	17939,71665,213012	Naga,Fuca1,Abhd10

## Sheet: 6 WOD + 2 wk recovery UP
GroupID	Category	Term	Description	LogP	Log(q-value)	InTerm_InList	Genes	Symbols
1_Summary	Reactome Gene Sets	R-MMU-445355	Smooth Muscle Contraction	-5.9262	-1.64417	5/28	12313,17904,20410,216459,326618,17886,22352,11867,14252,23943,59079,71782,75974,12652,68196,227753	Calm1,Myl6,Sorbs3,Myl6b,Tpm4,Myh9,Vim,Arpc1b,Flot2,Esyt1,Erbin,Ankle2,Dock11,Chga,Hsbp1,Gsn
1_Member	Reactome Gene Sets	R-MMU-445355	Smooth Muscle Contraction	-5.9262	-1.64417	5/28	12313,17904,20410,216459,326618	Calm1,Myl6,Sorbs3,Myl6b,Tpm4
1_Member	Reactome Gene Sets	R-MMU-5627123	RHO GTPases activate PAKs	-3.62997	-0.632661	3/18	12313,17886,17904	Calm1,Myh9,Myl6
1_Member	Reactome Gene Sets	R-MMU-397014	Muscle contraction	-3.0096	-0.34133	6/166	12313,17904,20410,22352,216459,326618	Calm1,Myl6,Sorbs3,Vim,Myl6b,Tpm4
1_Member	Reactome Gene Sets	R-MMU-194315	Signaling by Rho GTPases	-2.29207	-0.0353428	11/652	11867,12313,14252,17886,17904,22352,23943,59079,71782,75974,326618	Arpc1b,Calm1,Flot2,Myh9,Myl6,Vim,Esyt1,Erbin,Ankle2,Dock11,Tpm4
1_Member	GO Biological Processes	GO:0006936	muscle contraction	-2.2503	-0.0298808	7/312	12313,12652,17904,68196,216459,227753,326618	Calm1,Chga,Myl6,Hsbp1,Myl6b,Gsn,Tpm4
1_Member	Reactome Gene Sets	R-MMU-9716542	Signaling by Rho GTPases, Miro GTPases and RHOBTB3	-2.21995	-0.0200511	11/667	11867,12313,14252,17886,17904,22352,23943,59079,71782,75974,326618	Arpc1b,Calm1,Flot2,Myh9,Myl6,Vim,Esyt1,Erbin,Ankle2,Dock11,Tpm4
2_Summary	Reactome Gene Sets	R-MMU-6798695	Neutrophil degranulation	-5.06215	-1.08114	14/501	12010,12306,12505,13040,14972,16783,20195,20715,26949,64138,66824,78388,227753,433375	B2m,Anxa2,Cd44,Ctss,H2-K1,Lamp1,S100a11,Serpina3g,Vat1,Ctsz,Pycard,Mvp,Gsn,Creg1
2_Member	Reactome Gene Sets	R-MMU-6798695	Neutrophil degranulation	-5.06215	-1.08114	14/501	12010,12306,12505,13040,14972,16783,20195,20715,26949,64138,66824,78388,227753,433375	B2m,Anxa2,Cd44,Ctss,H2-K1,Lamp1,S100a11,Serpina3g,Vat1,Ctsz,Pycard,Mvp,Gsn,Creg1
2_Member	GO Biological Processes	GO:0002495	antigen processing and presentation of peptide antigen via MHC class II	-3.24845	-0.434375	3/24	12010,13040,66824	B2m,Ctss,Pycard
2_Member	GO Biological Processes	GO:0002504	antigen processing and presentation of peptide or polysaccharide antigen via MHC class II	-3.14402	-0.393463	3/26	12010,13040,66824	B2m,Ctss,Pycard
2_Member	GO Biological Processes	GO:0002478	antigen processing and presentation of exogenous peptide antigen	-3.04797	-0.354306	3/28	12010,13040,14972	B2m,Ctss,H2-K1
2_Member	GO Biological Processes	GO:0048002	antigen processing and presentation of peptide antigen	-2.80627	-0.302385	4/73	12010,13040,14972,66824	B2m,Ctss,H2-K1,Pycard
2_Member	GO Biological Processes	GO:0019884	antigen processing and presentation of exogenous antigen	-2.76252	-0.28101	3/35	12010,13040,14972	B2m,Ctss,H2-K1
2_Member	GO Biological Processes	GO:0019882	antigen processing and presentation	-2.01038	0	4/122	12010,13040,14972,66824	B2m,Ctss,H2-K1,Pycard
3_Summary	GO Biological Processes	GO:0044089	positive regulation of cellular component biogenesis	-4.5678	-0.834491	14/555	11303,11867,12424,12652,16542,17698,20194,20410,66824,67971,75974,102693,227753,100038882,15944,17886,83964	Abca1,Arpc1b,Cck,Chga,Kdr,Msn,S100a10,Sorbs3,Pycard,Tppp3,Dock11,Phldb1,Gsn,Isg15,Irgm1,Myh9,Jam3
3_Member	GO Biological Processes	GO:0044089	positive regulation of cellular component biogenesis	-4.5678	-0.834491	14/555	11303,11867,12424,12652,16542,17698,20194,20410,66824,67971,75974,102693,227753,100038882	Abca1,Arpc1b,Cck,Chga,Kdr,Msn,S100a10,Sorbs3,Pycard,Tppp3,Dock11,Phldb1,Gsn,Isg15
3_Member	GO Biological Processes	GO:0031334	positive regulation of protein-containing complex assembly	-3.53779	-0.632661	8/246	11303,11867,12424,17698,66824,67971,227753,100038882	Abca1,Arpc1b,Cck,Msn,Pycard,Tppp3,Gsn,Isg15
3_Member	GO Biological Processes	GO:0043254	regulation of protein-containing complex assembly	-3.53448	-0.632661	11/455	11303,11867,12424,15944,17698,17886,66824,67971,83964,227753,100038882	Abca1,Arpc1b,Cck,Irgm1,Msn,Myh9,Pycard,Tppp3,Jam3,Gsn,Isg15
4_Summary	GO Biological Processes	GO:0035458	cellular response to interferon-beta	-4.44139	-0.834491	5/55	14469,15944,15957,15959,55932,22352,227753,11303,12010,22169,66824,230709,16852,98415,217069,12652,59079,14972,228607,100038882	Gbp2,Irgm1,Ifit1,Ifit3,Gbp3,Vim,Gsn,Abca1,B2m,Cmpk2,Pycard,Zmpste24,Lgals1,Nucks1,Trim25,Chga,Erbin,H2-K1,Mavs,Isg15
4_Member	GO Biological Processes	GO:0035458	cellular response to interferon-beta	-4.44139	-0.834491	5/55	14469,15944,15957,15959,55932	Gbp2,Irgm1,Ifit1,Ifit3,Gbp3
4_Member	GO Biological Processes	GO:0035456	response to interferon-beta	-4.0577	-0.803791	5/66	14469,15944,15957,15959,55932	Gbp2,Irgm1,Ifit1,Ifit3,Gbp3
4_Member	GO Biological Processes	GO:0071346	cellular response to interferon-gamma	-2.98989	-0.34133	5/112	14469,15944,22352,55932,227753	Gbp2,Irgm1,Vim,Gbp3,Gsn
4_Member	GO Biological Processes	GO:0071216	cellular response to biotic stimulus	-2.66257	-0.219386	8/336	11303,12010,14469,15944,22169,22352,66824,230709	Abca1,B2m,Gbp2,Irgm1,Cmpk2,Vim,Pycard,Zmpste24
4_Member	GO Biological Processes	GO:0034341	response to interferon-gamma	-2.57662	-0.182415	5/139	14469,15944,22352,55932,227753	Gbp2,Irgm1,Vim,Gbp3,Gsn
4_Member	GO Biological Processes	GO:0044403	biological process involved in symbiotic interaction	-2.53096	-0.162745	7/277	14469,15944,16852,55932,98415,217069,227753	Gbp2,Irgm1,Lgals1,Gbp3,Nucks1,Trim25,Gsn
4_Member	GO Biological Processes	GO:0050830	defense response to Gram-positive bacterium	-2.38611	-0.0641655	5/154	12010,12652,14469,55932,66824	B2m,Chga,Gbp2,Gbp3,Pycard
4_Member	GO Biological Processes	GO:0071222	cellular response to lipopolysaccharide	-2.32611	-0.0534603	7/302	11303,12010,14469,15944,22169,22352,66824	Abca1,B2m,Gbp2,Irgm1,Cmpk2,Vim,Pycard
4_Member	GO Biological Processes	GO:0032496	response to lipopolysaccharide	-2.28514	-0.0344395	8/388	11303,12010,14469,15944,22169,22352,59079,66824	Abca1,B2m,Gbp2,Irgm1,Cmpk2,Vim,Erbin,Pycard
4_Member	GO Biological Processes	GO:0042742	defense response to bacterium	-2.27905	-0.0344395	9/474	12010,12652,14469,14972,15944,55932,66824,228607,100038882	B2m,Chga,Gbp2,H2-K1,Irgm1,Gbp3,Pycard,Mavs,Isg15
4_Member	GO Biological Processes	GO:0071219	cellular response to molecule of bacterial origin	-2.2503	-0.0298808	7/312	11303,12010,14469,15944,22169,22352,66824	Abca1,B2m,Gbp2,Irgm1,Cmpk2,Vim,Pycard
4_Member	GO Biological Processes	GO:0002237	response to molecule of bacterial origin	-2.15171	-1.39568e-05	8/409	11303,12010,14469,15944,22169,22352,59079,66824	Abca1,B2m,Gbp2,Irgm1,Cmpk2,Vim,Erbin,Pycard
5_Summary	WikiPathways	WP374	Prostaglandin synthesis and regulation	-4.24921	-0.834491	4/31	11747,12306,20194,20200,12313,12505,12527,20255,20715,66066,75974,83964,12424,53322,56213,100038882	Anxa5,Anxa2,S100a10,S100a6,Calm1,Cd44,Cd9,Scg3,Serpina3g,Gng11,Dock11,Jam3,Cck,Nucb2,Htra1,Isg15
5_Member	WikiPathways	WP374	Prostaglandin synthesis and regulation	-4.24921	-0.834491	4/31	11747,12306,20194,20200	Anxa5,Anxa2,S100a10,S100a6
5_Member	Reactome Gene Sets	R-MMU-109582	Hemostasis	-3.14924	-0.393463	11/506	11747,12306,12313,12505,12527,20194,20255,20715,66066,75974,83964	Anxa5,Anxa2,Calm1,Cd44,Cd9,S100a10,Scg3,Serpina3g,Gng11,Dock11,Jam3
5_Member	Reactome Gene Sets	R-MMU-114608	Platelet degranulation	-2.93852	-0.337474	5/115	11747,12313,12527,20255,20715	Anxa5,Calm1,Cd9,Scg3,Serpina3g
5_Member	Reactome Gene Sets	R-MMU-76005	Response to elevated platelet cytosolic Ca2+	-2.85624	-0.337474	5/120	11747,12313,12527,20255,20715	Anxa5,Calm1,Cd9,Scg3,Serpina3g
5_Member	GO Biological Processes	GO:0030195	negative regulation of blood coagulation	-2.36847	-0.0641655	3/48	11747,12306,12527	Anxa5,Anxa2,Cd9
5_Member	GO Biological Processes	GO:1900047	negative regulation of hemostasis	-2.34318	-0.0611517	3/49	11747,12306,12527	Anxa5,Anxa2,Cd9
5_Member	GO Biological Processes	GO:0050819	negative regulation of coagulation	-2.31846	-0.0534603	3/50	11747,12306,12527	Anxa5,Anxa2,Cd9
5_Member	GO Biological Processes	GO:0032102	negative regulation of response to external stimulus	-2.21403	-0.0200511	8/399	11747,12306,12424,12505,12527,53322,56213,100038882	Anxa5,Anxa2,Cck,Cd44,Cd9,Nucb2,Htra1,Isg15
5_Member	Reactome Gene Sets	R-MMU-76002	Platelet activation, signaling and aggregation	-2.20517	-0.0200511	6/241	11747,12313,12527,20255,20715,66066	Anxa5,Calm1,Cd9,Scg3,Serpina3g,Gng11
6_Summary	GO Biological Processes	GO:0009615	response to virus	-4.20966	-0.834491	10/315	15944,15957,15959,56213,66824,217069,228607,230073,230709,100038882,59079,16783,12424,12505,13040,14469,55932,15507,11815,12010,14972	Irgm1,Ifit1,Ifit3,Htra1,Pycard,Trim25,Mavs,Ddx58,Zmpste24,Isg15,Erbin,Lamp1,Cck,Cd44,Ctss,Gbp2,Gbp3,Hspb1,Apod,B2m,H2-K1
6_Member	GO Biological Processes	GO:0009615	response to virus	-4.20966	-0.834491	10/315	15944,15957,15959,56213,66824,217069,228607,230073,230709,100038882	Irgm1,Ifit1,Ifit3,Htra1,Pycard,Trim25,Mavs,Ddx58,Zmpste24,Isg15
6_Member	GO Biological Processes	GO:0051607	defense response to virus	-4.16228	-0.834491	9/257	15957,15959,56213,66824,217069,228607,230073,230709,100038882	Ifit1,Ifit3,Htra1,Pycard,Trim25,Mavs,Ddx58,Zmpste24,Isg15
6_Member	GO Biological Processes	GO:0140546	defense response to symbiont	-4.16228	-0.834491	9/257	15957,15959,56213,66824,217069,228607,230073,230709,100038882	Ifit1,Ifit3,Htra1,Pycard,Trim25,Mavs,Ddx58,Zmpste24,Isg15
6_Member	GO Biological Processes	GO:0050688	regulation of defense response to virus	-3.82076	-0.684855	5/74	56213,66824,228607,230073,230709	Htra1,Pycard,Mavs,Ddx58,Zmpste24
6_Member	GO Biological Processes	GO:0002753	cytoplasmic pattern recognition receptor signaling pathway	-3.42829	-0.561227	4/50	15944,59079,228607,230073	Irgm1,Erbin,Mavs,Ddx58
6_Member	Reactome Gene Sets	R-MMU-1169408	ISG15 antiviral mechanism	-3.09503	-0.369297	3/27	217069,230073,100038882	Trim25,Ddx58,Isg15
6_Member	KEGG Pathway	ko04622	RIG-I-like receptor signaling pathway	-2.92085	-0.337474	4/68	217069,228607,230073,100038882	Trim25,Mavs,Ddx58,Isg15
6_Member	Reactome Gene Sets	R-MMU-1169410	Antiviral mechanism by IFN-stimulated genes	-2.91707	-0.337474	3/31	217069,230073,100038882	Trim25,Ddx58,Isg15
6_Member	GO Biological Processes	GO:0032608	interferon-beta production	-2.89719	-0.337474	4/69	66824,228607,230073,100038882	Pycard,Mavs,Ddx58,Isg15
6_Member	GO Biological Processes	GO:0032648	regulation of interferon-beta production	-2.89719	-0.337474	4/69	66824,228607,230073,100038882	Pycard,Mavs,Ddx58,Isg15
6_Member	KEGG Pathway	mmu04622	RIG-I-like receptor signaling pathway	-2.89719	-0.337474	4/69	217069,228607,230073,100038882	Trim25,Mavs,Ddx58,Isg15
6_Member	GO Biological Processes	GO:0002230	positive regulation of defense response to virus by host	-2.83724	-0.326062	3/33	66824,228607,230073	Pycard,Mavs,Ddx58
6_Member	GO Biological Processes	GO:0060759	regulation of response to cytokine stimulus	-2.6741	-0.224573	5/132	15944,66824,228607,230073,100038882	Irgm1,Pycard,Mavs,Ddx58,Isg15
6_Member	GO Biological Processes	GO:0002831	regulation of response to biotic stimulus	-2.63872	-0.20179	8/339	15944,16783,56213,66824,228607,230073,230709,100038882	Irgm1,Lamp1,Htra1,Pycard,Mavs,Ddx58,Zmpste24,Isg15
6_Member	GO Biological Processes	GO:0031347	regulation of defense response	-2.56264	-0.182415	11/600	12424,12505,13040,15944,16783,56213,66824,228607,230073,230709,100038882	Cck,Cd44,Ctss,Irgm1,Lamp1,Htra1,Pycard,Mavs,Ddx58,Zmpste24,Isg15
6_Member	GO Biological Processes	GO:0050691	regulation of defense response to virus by host	-2.44799	-0.105592	3/45	66824,228607,230073	Pycard,Mavs,Ddx58
6_Member	GO Biological Processes	GO:0032728	positive regulation of interferon-beta production	-2.34318	-0.0611517	3/49	228607,230073,100038882	Mavs,Ddx58,Isg15
6_Member	GO Biological Processes	GO:0032479	regulation of type I interferon production	-2.28054	-0.0344395	4/102	66824,228607,230073,100038882	Pycard,Mavs,Ddx58,Isg15
6_Member	GO Biological Processes	GO:0032606	type I interferon production	-2.25083	-0.0298808	4/104	66824,228607,230073,100038882	Pycard,Mavs,Ddx58,Isg15
6_Member	GO Biological Processes	GO:0060760	positive regulation of response to cytokine stimulus	-2.24746	-0.0298808	3/53	15944,228607,230073	Irgm1,Mavs,Ddx58
6_Member	KEGG Pathway	ko04621	NOD-like receptor signaling pathway	-2.21678	-0.0200511	5/169	14469,55932,59079,66824,228607	Gbp2,Gbp3,Erbin,Pycard,Mavs
6_Member	KEGG Pathway	mmu04621	NOD-like receptor signaling pathway	-2.18511	-0.00994494	5/172	14469,55932,59079,66824,228607	Gbp2,Gbp3,Erbin,Pycard,Mavs
6_Member	GO Biological Processes	GO:0032760	positive regulation of tumor necrosis factor production	-2.16556	-0.00410234	4/110	15507,66824,228607,230073	Hspb1,Pycard,Mavs,Ddx58
6_Member	GO Biological Processes	GO:0032642	regulation of chemokine production	-2.15188	-1.39568e-05	4/111	11815,59079,66824,228607	Apod,Erbin,Pycard,Mavs
6_Member	GO Biological Processes	GO:0032757	positive regulation of interleukin-8 production	-2.13853	0	3/58	66824,228607,230073	Pycard,Mavs,Ddx58
6_Member	GO Biological Processes	GO:1903557	positive regulation of tumor necrosis factor superfamily cytokine production	-2.13834	0	4/112	15507,66824,228607,230073	Hspb1,Pycard,Mavs,Ddx58
6_Member	GO Biological Processes	GO:0032602	chemokine production	-2.09858	0	4/115	11815,59079,66824,228607	Apod,Erbin,Pycard,Mavs
6_Member	KEGG Pathway	ko04623	Cytosolic DNA-sensing pathway	-2.07811	0	3/61	66824,228607,230073	Pycard,Mavs,Ddx58
6_Member	KEGG Pathway	mmu04623	Cytosolic DNA-sensing pathway	-2.07811	0	3/61	66824,228607,230073	Pycard,Mavs,Ddx58
6_Member	GO Biological Processes	GO:0002705	positive regulation of leukocyte mediated immunity	-2.07459	0	5/183	12010,14972,16783,228607,230073	B2m,H2-K1,Lamp1,Mavs,Ddx58
6_Member	Reactome Gene Sets	R-MMU-913531	Interferon Signaling	-2.03966	0	3/63	217069,230073,100038882	Trim25,Ddx58,Isg15
6_Member	GO Biological Processes	GO:0001959	regulation of cytokine-mediated signaling pathway	-2.01038	0	4/122	15944,66824,228607,100038882	Irgm1,Pycard,Mavs,Isg15
6_Member	GO Biological Processes	GO:0002720	positive regulation of cytokine production involved in immune response	-2.00256	0	3/65	12010,228607,230073	B2m,Mavs,Ddx58
7_Summary	GO Biological Processes	GO:0097435	supramolecular fiber organization	-4.2082	-0.834491	16/759	11867,12010,12306,14580,17886,20194,20410,22352,66824,67971,77767,102502,227753,246177,326618,338367,83964,109042	Arpc1b,B2m,Anxa2,Gfap,Myh9,S100a10,Sorbs3,Vim,Pycard,Tppp3,Ermn,Pls1,Gsn,Myo1g,Tpm4,Myo1d,Jam3,Cavin3
7_Member	GO Biological Processes	GO:0097435	supramolecular fiber organization	-4.2082	-0.834491	16/759	11867,12010,12306,14580,17886,20194,20410,22352,66824,67971,77767,102502,227753,246177,326618,338367	Arpc1b,B2m,Anxa2,Gfap,Myh9,S100a10,Sorbs3,Vim,Pycard,Tppp3,Ermn,Pls1,Gsn,Myo1g,Tpm4,Myo1d
7_Member	GO Biological Processes	GO:0007015	actin filament organization	-3.54261	-0.632661	11/454	11867,17886,20194,20410,66824,77767,102502,227753,246177,326618,338367	Arpc1b,Myh9,S100a10,Sorbs3,Pycard,Ermn,Pls1,Gsn,Myo1g,Tpm4,Myo1d
7_Member	GO Biological Processes	GO:0030036	actin cytoskeleton organization	-2.85608	-0.337474	13/725	11867,17886,20194,20410,66824,77767,83964,102502,109042,227753,246177,326618,338367	Arpc1b,Myh9,S100a10,Sorbs3,Pycard,Ermn,Jam3,Pls1,Cavin3,Gsn,Myo1g,Tpm4,Myo1d
8_Summary	GO Biological Processes	GO:0014002	astrocyte development	-4.03722	-0.803791	4/35	12259,14580,22352,70747,11484,226115,12527	C1qa,Gfap,Vim,Tspan2,Aspa,Opalin,Cd9
8_Member	GO Biological Processes	GO:0014002	astrocyte development	-4.03722	-0.803791	4/35	12259,14580,22352,70747	C1qa,Gfap,Vim,Tspan2
8_Member	GO Biological Processes	GO:0048708	astrocyte differentiation	-2.60155	-0.182415	4/83	12259,14580,22352,70747	C1qa,Gfap,Vim,Tspan2
8_Member	GO Biological Processes	GO:0010001	glial cell differentiation	-2.08986	0	6/255	11484,12259,14580,22352,70747,226115	Aspa,C1qa,Gfap,Vim,Tspan2,Opalin
8_Member	GO Biological Processes	GO:0021782	glial cell development	-2.04742	0	4/119	12259,14580,22352,70747	C1qa,Gfap,Vim,Tspan2
8_Member	GO Biological Processes	GO:0042063	gliogenesis	-2.02804	0	7/344	11484,12259,12527,14580,22352,70747,226115	Aspa,C1qa,Cd9,Gfap,Vim,Tspan2,Opalin
9_Summary	GO Biological Processes	GO:0001767	establishment of lymphocyte polarity	-3.97188	-0.803791	3/14	14252,17886,227753,20194,17698,83964,103583,15944	Flot2,Myh9,Gsn,S100a10,Msn,Jam3,Fbxw11,Irgm1
9_Member	GO Biological Processes	GO:0001767	establishment of lymphocyte polarity	-3.97188	-0.803791	3/14	14252,17886,227753	Flot2,Myh9,Gsn
9_Member	GO Biological Processes	GO:0001768	establishment of T cell polarity	-3.97188	-0.803791	3/14	14252,17886,227753	Flot2,Myh9,Gsn
9_Member	GO Biological Processes	GO:0031579	membrane raft organization	-3.36281	-0.527936	3/22	14252,20194,227753	Flot2,S100a10,Gsn
9_Member	GO Biological Processes	GO:0030010	establishment of cell polarity	-3.20923	-0.418556	6/152	14252,17698,17886,83964,103583,227753	Flot2,Msn,Myh9,Jam3,Fbxw11,Gsn
9_Member	GO Biological Processes	GO:0007163	establishment or maintenance of cell polarity	-2.32023	-0.0534603	6/228	14252,17698,17886,83964,103583,227753	Flot2,Msn,Myh9,Jam3,Fbxw11,Gsn
9_Member	GO Biological Processes	GO:0031648	protein destabilization	-2.18079	-0.00994494	3/56	15944,103583,227753	Irgm1,Fbxw11,Gsn
10_Summary	GO Biological Processes	GO:0006744	ubiquinone biosynthetic process	-3.70698	-0.632661	3/17	12850,14149,230027	Coq7,Fdxr,Coq3
10_Member	GO Biological Processes	GO:0006744	ubiquinone biosynthetic process	-3.70698	-0.632661	3/17	12850,14149,230027	Coq7,Fdxr,Coq3
10_Member	GO Biological Processes	GO:1901663	quinone biosynthetic process	-3.70698	-0.632661	3/17	12850,14149,230027	Coq7,Fdxr,Coq3
10_Member	GO Biological Processes	GO:0006743	ubiquinone metabolic process	-3.55751	-0.632661	3/19	12850,14149,230027	Coq7,Fdxr,Coq3
10_Member	GO Biological Processes	GO:1901661	quinone metabolic process	-2.62616	-0.195384	3/39	12850,14149,230027	Coq7,Fdxr,Coq3
10_Member	GO Biological Processes	GO:0042181	ketone biosynthetic process	-2.53358	-0.162745	3/42	12850,14149,230027	Coq7,Fdxr,Coq3
11_Summary	GO Biological Processes	GO:2001259	positive regulation of cation channel activity	-3.61081	-0.632661	5/82	12313,13040,14873,20193,432442,230709	Calm1,Ctss,Gsto1,S100a1,Akap7,Zmpste24
11_Member	GO Biological Processes	GO:2001259	positive regulation of cation channel activity	-3.61081	-0.632661	5/82	12313,13040,14873,20193,432442	Calm1,Ctss,Gsto1,S100a1,Akap7
11_Member	GO Biological Processes	GO:0070296	sarcoplasmic reticulum calcium ion transport	-2.87648	-0.337474	3/32	12313,14873,230709	Calm1,Gsto1,Zmpste24
11_Member	GO Biological Processes	GO:0032414	positive regulation of ion transmembrane transporter activity	-2.79325	-0.296543	5/124	12313,13040,14873,20193,432442	Calm1,Ctss,Gsto1,S100a1,Akap7
11_Member	GO Biological Processes	GO:0032411	positive regulation of transporter activity	-2.6741	-0.224573	5/132	12313,13040,14873,20193,432442	Calm1,Ctss,Gsto1,S100a1,Akap7
11_Member	GO Biological Processes	GO:1901021	positive regulation of calcium ion transmembrane transporter activity	-2.4758	-0.128268	3/44	12313,14873,20193	Calm1,Gsto1,S100a1
11_Member	GO Biological Processes	GO:1904064	positive regulation of cation transmembrane transport	-2.21678	-0.0200511	5/169	12313,13040,14873,20193,432442	Calm1,Ctss,Gsto1,S100a1,Akap7
11_Member	GO Biological Processes	GO:2001257	regulation of cation channel activity	-2.1138	0	5/179	12313,13040,14873,20193,432442	Calm1,Ctss,Gsto1,S100a1,Akap7
12_Summary	GO Biological Processes	GO:0030048	actin filament-based movement	-3.60747	-0.632661	6/128	17886,17904,216459,227753,246177,338367,17698,18417,83964	Myh9,Myl6,Myl6b,Gsn,Myo1g,Myo1d,Msn,Cldn11,Jam3
12_Member	GO Biological Processes	GO:0030048	actin filament-based movement	-3.60747	-0.632661	6/128	17886,17904,216459,227753,246177,338367	Myh9,Myl6,Myl6b,Gsn,Myo1g,Myo1d
12_Member	KEGG Pathway	ko04530	Tight junction	-2.99611	-0.34133	6/167	17698,17886,17904,18417,83964,216459	Msn,Myh9,Myl6,Cldn11,Jam3,Myl6b
12_Member	KEGG Pathway	mmu04530	Tight junction	-2.96942	-0.337474	6/169	17698,17886,17904,18417,83964,216459	Msn,Myh9,Myl6,Cldn11,Jam3,Myl6b
13_Summary	GO Biological Processes	GO:0030155	regulation of cell adhesion	-3.56535	-0.632661	15/776	11815,11898,12010,12505,12527,13612,14252,15507,16542,16852,20194,20908,66824,83964,227753,17698,17886,19171	Apod,Ass1,B2m,Cd44,Cd9,Edil3,Flot2,Hspb1,Kdr,Lgals1,S100a10,Stx3,Pycard,Jam3,Gsn,Msn,Myh9,Psmb10
13_Member	GO Biological Processes	GO:0030155	regulation of cell adhesion	-3.56535	-0.632661	15/776	11815,11898,12010,12505,12527,13612,14252,15507,16542,16852,20194,20908,66824,83964,227753	Apod,Ass1,B2m,Cd44,Cd9,Edil3,Flot2,Hspb1,Kdr,Lgals1,S100a10,Stx3,Pycard,Jam3,Gsn
13_Member	GO Biological Processes	GO:0042110	T cell activation	-2.36976	-0.0641655	10/546	12010,12505,14252,15507,16852,17698,17886,19171,66824,227753	B2m,Cd44,Flot2,Hspb1,Lgals1,Msn,Myh9,Psmb10,Pycard,Gsn
13_Member	GO Biological Processes	GO:0007159	leukocyte cell-cell adhesion	-2.35223	-0.0611517	8/378	11898,12010,12505,14252,15507,16852,17698,66824	Ass1,B2m,Cd44,Flot2,Hspb1,Lgals1,Msn,Pycard
13_Member	GO Biological Processes	GO:0045785	positive regulation of cell adhesion	-2.26738	-0.0298808	9/476	12010,12505,13612,14252,16542,16852,20194,20908,66824	B2m,Cd44,Edil3,Flot2,Kdr,Lgals1,S100a10,Stx3,Pycard
13_Member	GO Biological Processes	GO:0007162	negative regulation of cell adhesion	-2.26521	-0.0298808	7/310	11815,11898,12505,12527,15507,16852,83964	Apod,Ass1,Cd44,Cd9,Hspb1,Lgals1,Jam3
13_Member	GO Biological Processes	GO:1903037	regulation of leukocyte cell-cell adhesion	-2.06753	0	7/338	11898,12010,12505,14252,15507,16852,66824	Ass1,B2m,Cd44,Flot2,Hspb1,Lgals1,Pycard
14_Summary	Reactome Gene Sets	R-MMU-71291	Metabolism of amino acids and derivatives	-3.51419	-0.630093	8/248	11484,11898,11992,14085,19171,58875,66071,100434	Aspa,Ass1,Auh,Fah,Psmb10,Hibadh,Ethe1,Slc44a1
14_Member	Reactome Gene Sets	R-MMU-71291	Metabolism of amino acids and derivatives	-3.51419	-0.630093	8/248	11484,11898,11992,14085,19171,58875,66071,100434	Aspa,Ass1,Auh,Fah,Psmb10,Hibadh,Ethe1,Slc44a1
14_Member	WikiPathways	WP662	Amino acid metabolism	-2.37391	-0.0641655	4/96	11898,11992,14085,58875	Ass1,Auh,Fah,Hibadh
15_Summary	GO Biological Processes	GO:0030705	cytoskeleton-dependent intracellular transport	-3.37273	-0.527936	7/198	14252,15507,16783,68196,103583,246177,338367	Flot2,Hspb1,Lamp1,Hsbp1,Fbxw11,Myo1g,Myo1d
15_Member	GO Biological Processes	GO:0030705	cytoskeleton-dependent intracellular transport	-3.37273	-0.527936	7/198	14252,15507,16783,68196,103583,246177,338367	Flot2,Hspb1,Lamp1,Hsbp1,Fbxw11,Myo1g,Myo1d
15_Member	GO Biological Processes	GO:0008088	axo-dendritic transport	-2.58264	-0.182415	4/84	14252,15507,68196,103583	Flot2,Hspb1,Hsbp1,Fbxw11
15_Member	GO Biological Processes	GO:0010970	transport along microtubule	-2.23827	-0.0281214	5/167	14252,15507,16783,68196,103583	Flot2,Hspb1,Lamp1,Hsbp1,Fbxw11
15_Member	GO Biological Processes	GO:0098930	axonal transport	-2.00256	0	3/65	15507,68196,103583	Hspb1,Hsbp1,Fbxw11
16_Summary	KEGG Pathway	ko00280	Valine, leucine and isoleucine degradation	-3.23929	-0.434375	4/56	11992,58875,97212,231086,11815,53322,100434,270084,14085	Auh,Hibadh,Hadha,Hadhb,Apod,Nucb2,Slc44a1,Lpcat2,Fah
16_Member	KEGG Pathway	ko00280	Valine, leucine and isoleucine degradation	-3.23929	-0.434375	4/56	11992,58875,97212,231086	Auh,Hibadh,Hadha,Hadhb
16_Member	KEGG Pathway	mmu00280	Valine, leucine and isoleucine degradation	-3.18122	-0.404339	4/58	11992,58875,97212,231086	Auh,Hibadh,Hadha,Hadhb
16_Member	GO Biological Processes	GO:0034440	lipid oxidation	-2.88867	-0.337474	5/118	11815,11992,53322,97212,231086	Apod,Auh,Nucb2,Hadha,Hadhb
16_Member	GO Biological Processes	GO:0019395	fatty acid oxidation	-2.15188	-1.39568e-05	4/111	11992,53322,97212,231086	Auh,Nucb2,Hadha,Hadhb
16_Member	Reactome Gene Sets	R-MMU-1483206	Glycerophospholipid biosynthesis	-2.09858	0	4/115	97212,100434,231086,270084	Hadha,Slc44a1,Hadhb,Lpcat2
16_Member	GO Biological Processes	GO:0072329	monocarboxylic acid catabolic process	-2.03496	0	4/120	11992,14085,97212,231086	Auh,Fah,Hadha,Hadhb
17_Summary	GO Biological Processes	GO:0048525	negative regulation of viral process	-3.09758	-0.369297	5/106	23825,217069,227753,228607,100038882,16852,98415	Banf1,Trim25,Gsn,Mavs,Isg15,Lgals1,Nucks1
17_Member	GO Biological Processes	GO:0048525	negative regulation of viral process	-3.09758	-0.369297	5/106	23825,217069,227753,228607,100038882	Banf1,Trim25,Gsn,Mavs,Isg15
17_Member	GO Biological Processes	GO:1903900	regulation of viral life cycle	-3.02319	-0.343213	6/165	16852,23825,217069,227753,228607,100038882	Lgals1,Banf1,Trim25,Gsn,Mavs,Isg15
17_Member	GO Biological Processes	GO:0050792	regulation of viral process	-2.75686	-0.28101	6/186	16852,23825,217069,227753,228607,100038882	Lgals1,Banf1,Trim25,Gsn,Mavs,Isg15
17_Member	GO Biological Processes	GO:0019058	viral life cycle	-2.59265	-0.182415	7/270	16852,23825,98415,217069,227753,228607,100038882	Lgals1,Banf1,Nucks1,Trim25,Gsn,Mavs,Isg15
17_Member	GO Biological Processes	GO:0046596	regulation of viral entry into host cell	-2.29428	-0.0353428	3/51	16852,217069,227753	Lgals1,Trim25,Gsn
17_Member	GO Biological Processes	GO:0052372	modulation by symbiont of entry into host	-2.18079	-0.00994494	3/56	16852,217069,227753	Lgals1,Trim25,Gsn
17_Member	GO Biological Processes	GO:0045071	negative regulation of viral genome replication	-2.09787	0	3/60	23825,228607,100038882	Banf1,Mavs,Isg15
18_Summary	GO Biological Processes	GO:0010977	negative regulation of neuron projection development	-3.06454	-0.354306	6/162	12010,14580,14972,16852,22352,64138,11815,17886,26949,50708,83964,110147,227753	B2m,Gfap,H2-K1,Lgals1,Vim,Ctsz,Apod,Myh9,Vat1,H1f2,Jam3,Ehmt2,Gsn
18_Member	GO Biological Processes	GO:0010977	negative regulation of neuron projection development	-3.06454	-0.354306	6/162	12010,14580,14972,16852,22352,64138	B2m,Gfap,H2-K1,Lgals1,Vim,Ctsz
18_Member	GO Biological Processes	GO:0051129	negative regulation of cellular component organization	-2.56848	-0.182415	13/782	11815,12010,14580,14972,16852,17886,22352,26949,50708,64138,83964,110147,227753	Apod,B2m,Gfap,H2-K1,Lgals1,Myh9,Vim,Vat1,H1f2,Ctsz,Jam3,Ehmt2,Gsn
18_Member	GO Biological Processes	GO:0031345	negative regulation of cell projection organization	-2.48388	-0.131263	6/211	12010,14580,14972,16852,22352,64138	B2m,Gfap,H2-K1,Lgals1,Vim,Ctsz
19_Summary	GO Biological Processes	GO:0072678	T cell migration	-3.04527	-0.354306	4/63	11815,17698,66824,246177,12527,12652,20254,83964,12306,16783,18220,18767,228607	Apod,Msn,Pycard,Myo1g,Cd9,Chga,Scg2,Jam3,Anxa2,Lamp1,Nucb1,Pkia,Mavs
19_Member	GO Biological Processes	GO:0072678	T cell migration	-3.04527	-0.354306	4/63	11815,17698,66824,246177	Apod,Msn,Pycard,Myo1g
19_Member	GO Biological Processes	GO:0050900	leukocyte migration	-2.37974	-0.0641655	8/374	11815,12527,12652,17698,20254,66824,83964,246177	Apod,Cd9,Chga,Msn,Scg2,Pycard,Jam3,Myo1g
19_Member	GO Biological Processes	GO:0072676	lymphocyte migration	-2.2075	-0.0200511	4/107	11815,17698,66824,246177	Apod,Msn,Pycard,Myo1g
19_Member	GO Biological Processes	GO:0032386	regulation of intracellular transport	-2.08763	0	7/335	11815,12306,16783,17698,18220,18767,228607	Apod,Anxa2,Lamp1,Msn,Nucb1,Pkia,Mavs
19_Member	GO Biological Processes	GO:2000401	regulation of lymphocyte migration	-2.03966	0	3/63	11815,17698,66824	Apod,Msn,Pycard
20_Summary	Reactome Gene Sets	R-MMU-8957275	Post-translational protein phosphorylation	-2.95547	-0.337474	5/114	12268,16852,18220,20254,20255	C4b,Lgals1,Nucb1,Scg2,Scg3
20_Member	Reactome Gene Sets	R-MMU-8957275	Post-translational protein phosphorylation	-2.95547	-0.337474	5/114	12268,16852,18220,20254,20255	C4b,Lgals1,Nucb1,Scg2,Scg3
20_Member	Reactome Gene Sets	R-MMU-381426	Regulation of Insulin-like Growth Factor (IGF) transport and uptake by Insulin-like Growth Factor Binding Proteins (IGFBPs)	-2.85624	-0.337474	5/120	12268,16852,18220,20254,20255	C4b,Lgals1,Nucb1,Scg2,Scg3

## Sheet: 1 WOD DOWN
GroupID	Category	Term	Description	LogP	Log(q-value)	InTerm_InList	Genes	Symbols
1_Summary	GO Biological Processes	GO:0050804	modulation of chemical synaptic transmission	-5.77384	-1.78681	12/665	12307,13176,13429,13542,15558,18530,18751,19058,20614,53324,69017,217480,11480,16367,26420,26950,97998,16765	Calb1,Dcc,Dnm1,Dvl1,Htr2a,Pcdh8,Prkcb,Ppp3r1,Snap25,Nptx2,Prrt2,Dgkb,Acvr2a,Irs1,Mapk9,Vsnl1,Deptor,Stmn1
1_Member	GO Biological Processes	GO:0050804	modulation of chemical synaptic transmission	-5.77384	-1.78681	12/665	12307,13176,13429,13542,15558,18530,18751,19058,20614,53324,69017,217480	Calb1,Dcc,Dnm1,Dvl1,Htr2a,Pcdh8,Prkcb,Ppp3r1,Snap25,Nptx2,Prrt2,Dgkb
1_Member	GO Biological Processes	GO:0099177	regulation of trans-synaptic signaling	-5.76706	-1.78681	12/666	12307,13176,13429,13542,15558,18530,18751,19058,20614,53324,69017,217480	Calb1,Dcc,Dnm1,Dvl1,Htr2a,Pcdh8,Prkcb,Ppp3r1,Snap25,Nptx2,Prrt2,Dgkb
1_Member	GO Biological Processes	GO:0099003	vesicle-mediated transport in synapse	-4.65919	-0.855023	7/256	13429,13542,15558,18751,19058,20614,69017	Dnm1,Dvl1,Htr2a,Prkcb,Ppp3r1,Snap25,Prrt2
1_Member	GO Biological Processes	GO:0016079	synaptic vesicle exocytosis	-3.99431	-0.643103	5/140	13542,15558,18751,20614,69017	Dvl1,Htr2a,Prkcb,Snap25,Prrt2
1_Member	GO Biological Processes	GO:0099504	synaptic vesicle cycle	-3.95505	-0.643103	6/229	13429,13542,15558,18751,20614,69017	Dnm1,Dvl1,Htr2a,Prkcb,Snap25,Prrt2
1_Member	GO Biological Processes	GO:0023061	signal release	-3.92439	-0.643103	9/579	11480,13542,15558,16367,18751,20614,26420,26950,69017	Acvr2a,Dvl1,Htr2a,Irs1,Prkcb,Snap25,Mapk9,Vsnl1,Prrt2
1_Member	GO Biological Processes	GO:0007269	neurotransmitter secretion	-3.39921	-0.294019	5/188	13542,15558,18751,20614,69017	Dvl1,Htr2a,Prkcb,Snap25,Prrt2
1_Member	GO Biological Processes	GO:0099643	signal release from synapse	-3.39921	-0.294019	5/188	13542,15558,18751,20614,69017	Dvl1,Htr2a,Prkcb,Snap25,Prrt2
1_Member	WikiPathways	WP403	Wnt signaling pathway	-2.98365	-0.10755	3/60	13542,18751,26420	Dvl1,Prkcb,Mapk9
1_Member	GO Biological Processes	GO:0006836	neurotransmitter transport	-2.88166	-0.10755	5/245	13542,15558,18751,20614,69017	Dvl1,Htr2a,Prkcb,Snap25,Prrt2
1_Member	KEGG Pathway	ko04310	Wnt signaling pathway	-2.85272	-0.10755	4/146	13542,18751,19058,26420	Dvl1,Prkcb,Ppp3r1,Mapk9
1_Member	KEGG Pathway	mmu04310	Wnt signaling pathway	-2.83099	-0.10755	4/148	13542,18751,19058,26420	Dvl1,Prkcb,Ppp3r1,Mapk9
1_Member	GO Biological Processes	GO:0001505	regulation of neurotransmitter levels	-2.79022	-0.10755	5/257	13542,15558,18751,20614,69017	Dvl1,Htr2a,Prkcb,Snap25,Prrt2
1_Member	KEGG Pathway	ko04150	mTOR signaling pathway	-2.77806	-0.10755	4/153	13542,16367,18751,97998	Dvl1,Irs1,Prkcb,Deptor
1_Member	GO Biological Processes	GO:1903530	regulation of secretion by cell	-2.7767	-0.10755	8/673	11480,13542,15558,16367,18751,20614,26420,26950	Acvr2a,Dvl1,Htr2a,Irs1,Prkcb,Snap25,Mapk9,Vsnl1
1_Member	KEGG Pathway	mmu04150	mTOR signaling pathway	-2.75742	-0.10755	4/155	13542,16367,18751,97998	Dvl1,Irs1,Prkcb,Deptor
1_Member	WikiPathways	WP493	Mapk signaling pathway	-2.72701	-0.10755	4/158	16765,18751,19058,26420	Stmn1,Prkcb,Ppp3r1,Mapk9
1_Member	WikiPathways	WP65	Insulin signaling	-2.71702	-0.10755	4/159	16367,18751,20614,26420	Irs1,Prkcb,Snap25,Mapk9
1_Member	GO Biological Processes	GO:0046887	positive regulation of hormone secretion	-2.65851	-0.101897	4/165	11480,16367,20614,26950	Acvr2a,Irs1,Snap25,Vsnl1
1_Member	GO Biological Processes	GO:0006887	exocytosis	-2.5961	-0.0706881	6/416	13542,15558,18751,20614,26950,69017	Dvl1,Htr2a,Prkcb,Snap25,Vsnl1,Prrt2
1_Member	GO Biological Processes	GO:0045055	regulated exocytosis	-2.56874	-0.0583119	5/289	13542,15558,18751,20614,69017	Dvl1,Htr2a,Prkcb,Snap25,Prrt2
1_Member	GO Biological Processes	GO:2000300	regulation of synaptic vesicle exocytosis	-2.53451	-0.0405575	3/86	13542,15558,18751	Dvl1,Htr2a,Prkcb
1_Member	GO Biological Processes	GO:0051046	regulation of secretion	-2.46132	-0.0223395	8/757	11480,13542,15558,16367,18751,20614,26420,26950	Acvr2a,Dvl1,Htr2a,Irs1,Prkcb,Snap25,Mapk9,Vsnl1
1_Member	WikiPathways	WP723	Wnt signaling pathway and pluripotency	-2.38718	-0.0207285	3/97	13542,18751,26420	Dvl1,Prkcb,Mapk9
1_Member	GO Biological Processes	GO:0060627	regulation of vesicle-mediated transport	-2.38317	-0.0207285	7/614	13429,13542,15558,18751,19058,26950,69017	Dnm1,Dvl1,Htr2a,Prkcb,Ppp3r1,Vsnl1,Prrt2
1_Member	WikiPathways	WP539	Wnt signaling pathway (NetPath)	-2.25705	0	3/108	13542,18751,26420	Dvl1,Prkcb,Mapk9
1_Member	GO Biological Processes	GO:1903532	positive regulation of secretion by cell	-2.16673	0	5/360	11480,16367,20614,26420,26950	Acvr2a,Irs1,Snap25,Mapk9,Vsnl1
1_Member	Reactome Gene Sets	R-MMU-3858494	Beta-catenin independent WNT signaling	-2.12089	0	3/121	13542,18751,19058	Dvl1,Prkcb,Ppp3r1
1_Member	GO Biological Processes	GO:0046928	regulation of neurotransmitter secretion	-2.09177	0	3/124	13542,15558,18751	Dvl1,Htr2a,Prkcb
1_Member	GO Biological Processes	GO:0017157	regulation of exocytosis	-2.02808	0	4/249	13542,15558,18751,26950	Dvl1,Htr2a,Prkcb,Vsnl1
1_Member	KEGG Pathway	ko04010	MAPK signaling pathway	-2.01034	0	4/252	16765,18751,19058,26420	Stmn1,Prkcb,Ppp3r1,Mapk9
2_Summary	GO Biological Processes	GO:0050808	synapse organization	-4.47375	-0.794524	9/491	12259,13542,18039,18530,55983,66860,71436,217480,399558	C1qa,Dvl1,Nefl,Pcdh8,Pdzrn3,Tanc1,Flrt3,Dgkb,Flrt2
2_Member	GO Biological Processes	GO:0050808	synapse organization	-4.47375	-0.794524	9/491	12259,13542,18039,18530,55983,66860,71436,217480,399558	C1qa,Dvl1,Nefl,Pcdh8,Pdzrn3,Tanc1,Flrt3,Dgkb,Flrt2
2_Member	GO Biological Processes	GO:0034330	cell junction organization	-3.0363	-0.10755	9/766	12259,13542,18039,18530,55983,66860,71436,217480,399558	C1qa,Dvl1,Nefl,Pcdh8,Pdzrn3,Tanc1,Flrt3,Dgkb,Flrt2
2_Member	GO Biological Processes	GO:0050807	regulation of synapse organization	-2.74632	-0.10755	5/263	18530,66860,71436,217480,399558	Pcdh8,Tanc1,Flrt3,Dgkb,Flrt2
2_Member	GO Biological Processes	GO:0050803	regulation of synapse structure or activity	-2.68958	-0.101897	5/271	18530,66860,71436,217480,399558	Pcdh8,Tanc1,Flrt3,Dgkb,Flrt2
3_Summary	KEGG Pathway	ko04140	Autophagy - animal	-4.1466	-0.663423	5/130	16367,16438,26420,97998,207565	Irs1,Itpr1,Mapk9,Deptor,Camkk2
3_Member	KEGG Pathway	ko04140	Autophagy - animal	-4.1466	-0.663423	5/130	16367,16438,26420,97998,207565	Irs1,Itpr1,Mapk9,Deptor,Camkk2
3_Member	KEGG Pathway	mmu04140	Autophagy - animal	-4.09961	-0.663423	5/133	16367,16438,26420,97998,207565	Irs1,Itpr1,Mapk9,Deptor,Camkk2
3_Member	KEGG Pathway	ko04920	Adipocytokine signaling pathway	-2.77215	-0.10755	3/71	16367,26420,207565	Irs1,Mapk9,Camkk2
3_Member	KEGG Pathway	mmu04920	Adipocytokine signaling pathway	-2.72054	-0.10755	3/74	16367,26420,207565	Irs1,Mapk9,Camkk2
4_Summary	KEGG Pathway	mmu04726	Serotonergic synapse	-4.09961	-0.663423	5/133	15558,16438,18751,216343,545123,12671,19058,14773,207565,12307,14319,22393,67549,227059,26420,235281,217480,13429,67579,14004	Htr2a,Itpr1,Prkcb,Tph2,Cyp2d11,Chrm3,Ppp3r1,Grk5,Camkk2,Calb1,Fth1,Wfs1,Gpr89,Slc39a10,Mapk9,Scn3b,Dgkb,Dnm1,Cpeb4,Chchd2
4_Member	KEGG Pathway	mmu04726	Serotonergic synapse	-4.09961	-0.663423	5/133	15558,16438,18751,216343,545123	Htr2a,Itpr1,Prkcb,Tph2,Cyp2d11
4_Member	KEGG Pathway	ko04020	Calcium signaling pathway	-3.45286	-0.294019	5/183	12671,15558,16438,18751,19058	Chrm3,Htr2a,Itpr1,Prkcb,Ppp3r1
4_Member	KEGG Pathway	mmu04020	Calcium signaling pathway	-3.43121	-0.294019	5/185	12671,15558,16438,18751,19058	Chrm3,Htr2a,Itpr1,Prkcb,Ppp3r1
4_Member	KEGG Pathway	ko04720	Long-term potentiation	-2.84473	-0.10755	3/67	16438,18751,19058	Itpr1,Prkcb,Ppp3r1
4_Member	WikiPathways	WP553	Calcium regulation in cardiac cells	-2.84181	-0.10755	4/147	12671,14773,16438,18751	Chrm3,Grk5,Itpr1,Prkcb
4_Member	KEGG Pathway	mmu04720	Long-term potentiation	-2.80788	-0.10755	3/69	16438,18751,19058	Itpr1,Prkcb,Ppp3r1
4_Member	KEGG Pathway	ko04921	Oxytocin signaling pathway	-2.77806	-0.10755	4/153	16438,18751,19058,207565	Itpr1,Prkcb,Ppp3r1,Camkk2
4_Member	KEGG Pathway	mmu04921	Oxytocin signaling pathway	-2.74721	-0.10755	4/156	16438,18751,19058,207565	Itpr1,Prkcb,Ppp3r1,Camkk2
4_Member	KEGG Pathway	ko04971	Gastric acid secretion	-2.72054	-0.10755	3/74	12671,16438,18751	Chrm3,Itpr1,Prkcb
4_Member	GO Biological Processes	GO:0030003	cellular cation homeostasis	-2.71674	-0.10755	8/688	12307,14319,15558,16438,18751,22393,67549,227059	Calb1,Fth1,Htr2a,Itpr1,Prkcb,Wfs1,Gpr89,Slc39a10
4_Member	KEGG Pathway	mmu04971	Gastric acid secretion	-2.70384	-0.103796	3/75	12671,16438,18751	Chrm3,Itpr1,Prkcb
4_Member	KEGG Pathway	ko04970	Salivary secretion	-2.65513	-0.101897	3/78	12671,16438,18751	Chrm3,Itpr1,Prkcb
4_Member	GO Biological Processes	GO:0006873	cellular ion homeostasis	-2.65079	-0.101897	8/705	12307,14319,15558,16438,18751,22393,67549,227059	Calb1,Fth1,Htr2a,Itpr1,Prkcb,Wfs1,Gpr89,Slc39a10
4_Member	KEGG Pathway	mmu04970	Salivary secretion	-2.63934	-0.0984144	3/79	12671,16438,18751	Chrm3,Itpr1,Prkcb
4_Member	KEGG Pathway	ko04540	Gap junction	-2.53451	-0.0405575	3/86	15558,16438,18751	Htr2a,Itpr1,Prkcb
4_Member	KEGG Pathway	ko04912	GnRH signaling pathway	-2.49238	-0.0405575	3/89	16438,18751,26420	Itpr1,Prkcb,Mapk9
4_Member	KEGG Pathway	mmu04540	Gap junction	-2.49238	-0.0405575	3/89	15558,16438,18751	Htr2a,Itpr1,Prkcb
4_Member	GO Biological Processes	GO:0043269	regulation of ion transport	-2.48933	-0.0405575	8/749	12671,15558,16438,18751,22393,26420,67549,235281	Chrm3,Htr2a,Itpr1,Prkcb,Wfs1,Mapk9,Gpr89,Scn3b
4_Member	KEGG Pathway	mmu04912	GnRH signaling pathway	-2.45177	-0.0223395	3/92	16438,18751,26420	Itpr1,Prkcb,Mapk9
4_Member	KEGG Pathway	ko04070	Phosphatidylinositol signaling system	-2.3998	-0.0207285	3/96	16438,18751,217480	Itpr1,Prkcb,Dgkb
4_Member	KEGG Pathway	mmu04070	Phosphatidylinositol signaling system	-2.3998	-0.0207285	3/96	16438,18751,217480	Itpr1,Prkcb,Dgkb
4_Member	GO Biological Processes	GO:0055080	cation homeostasis	-2.38293	-0.0207285	8/780	12307,14319,15558,16438,18751,22393,67549,227059	Calb1,Fth1,Htr2a,Itpr1,Prkcb,Wfs1,Gpr89,Slc39a10
4_Member	Reactome Gene Sets	R-MMU-983705	Signaling by the B Cell Receptor (BCR)	-2.37469	-0.0176901	3/98	16438,18751,19058	Itpr1,Prkcb,Ppp3r1
4_Member	WikiPathways	WP373	IL-3 signaling pathway	-2.36235	-0.0155659	3/99	13429,18751,26420	Dnm1,Prkcb,Mapk9
4_Member	KEGG Pathway	ko05231	Choline metabolism in cancer	-2.36235	-0.0155659	3/99	18751,26420,217480	Prkcb,Mapk9,Dgkb
4_Member	GO Biological Processes	GO:0006875	cellular metal ion homeostasis	-2.35643	-0.0146678	7/621	12307,14319,15558,16438,18751,22393,227059	Calb1,Fth1,Htr2a,Itpr1,Prkcb,Wfs1,Slc39a10
4_Member	KEGG Pathway	mmu05231	Choline metabolism in cancer	-2.35014	-0.0133422	3/100	18751,26420,217480	Prkcb,Mapk9,Dgkb
4_Member	GO Biological Processes	GO:0098771	inorganic ion homeostasis	-2.34326	-0.0113638	8/792	12307,14319,15558,16438,18751,22393,67549,227059	Calb1,Fth1,Htr2a,Itpr1,Prkcb,Wfs1,Gpr89,Slc39a10
4_Member	KEGG Pathway	ko04723	Retrograde endocannabinoid signaling	-2.32612	0	3/102	16438,18751,26420	Itpr1,Prkcb,Mapk9
4_Member	KEGG Pathway	ko04972	Pancreatic secretion	-2.31431	0	3/103	12671,16438,18751	Chrm3,Itpr1,Prkcb
4_Member	KEGG Pathway	mmu04972	Pancreatic secretion	-2.2796	0	3/106	12671,16438,18751	Chrm3,Itpr1,Prkcb
4_Member	KEGG Pathway	mmu04725	Cholinergic synapse	-2.20264	0	3/113	12671,16438,18751	Chrm3,Itpr1,Prkcb
4_Member	KEGG Pathway	ko04724	Glutamatergic synapse	-2.19207	0	3/114	16438,18751,19058	Itpr1,Prkcb,Ppp3r1
4_Member	KEGG Pathway	mmu04724	Glutamatergic synapse	-2.18161	0	3/115	16438,18751,19058	Itpr1,Prkcb,Ppp3r1
4_Member	KEGG Pathway	ko04114	Oocyte meiosis	-2.17125	0	3/116	16438,19058,67579	Itpr1,Ppp3r1,Cpeb4
4_Member	GO Biological Processes	GO:0072503	cellular divalent inorganic cation homeostasis	-2.12755	0	6/520	12307,15558,16438,18751,22393,227059	Calb1,Htr2a,Itpr1,Prkcb,Wfs1,Slc39a10
4_Member	GO Biological Processes	GO:0036293	response to decreased oxygen levels	-2.07663	0	4/241	14004,16438,18751,67579	Chchd2,Itpr1,Prkcb,Cpeb4
4_Member	GO Biological Processes	GO:0055065	metal ion homeostasis	-2.0668	0	7/704	12307,14319,15558,16438,18751,22393,227059	Calb1,Fth1,Htr2a,Itpr1,Prkcb,Wfs1,Slc39a10
4_Member	GO Biological Processes	GO:0072507	divalent inorganic cation homeostasis	-2.02877	0	6/546	12307,15558,16438,18751,22393,227059	Calb1,Htr2a,Itpr1,Prkcb,Wfs1,Slc39a10
4_Member	KEGG Pathway	ko04728	Dopaminergic synapse	-2.00009	0	3/134	16438,18751,26420	Itpr1,Prkcb,Mapk9
4_Member	KEGG Pathway	mmu04728	Dopaminergic synapse	-2.00009	0	3/134	16438,18751,26420	Itpr1,Prkcb,Mapk9
5_Summary	Reactome Gene Sets	R-MMU-112315	Transmission across Chemical Synapses	-3.39921	-0.294019	5/188	18039,18751,20614,52589,207565,12671	Nefl,Prkcb,Snap25,Ncald,Camkk2,Chrm3
5_Member	Reactome Gene Sets	R-MMU-112315	Transmission across Chemical Synapses	-3.39921	-0.294019	5/188	18039,18751,20614,52589,207565	Nefl,Prkcb,Snap25,Ncald,Camkk2
5_Member	Reactome Gene Sets	R-MMU-112314	Neurotransmitter receptors and postsynaptic signal transmission	-3.12917	-0.114725	4/123	18039,18751,52589,207565	Nefl,Prkcb,Ncald,Camkk2
5_Member	KEGG Pathway	mmu04911	Insulin secretion	-2.49238	-0.0405575	3/89	12671,18751,20614	Chrm3,Prkcb,Snap25
5_Member	Reactome Gene Sets	R-MMU-112316	Neuronal System	-2.43256	-0.0207285	5/311	18039,18751,20614,52589,207565	Nefl,Prkcb,Snap25,Ncald,Camkk2
6_Summary	GO Biological Processes	GO:0050905	neuromuscular process	-3.29654	-0.245708	5/198	13542,16438,18039,69017,268859	Dvl1,Itpr1,Nefl,Prrt2,Rbfox1
6_Member	GO Biological Processes	GO:0050905	neuromuscular process	-3.29654	-0.245708	5/198	13542,16438,18039,69017,268859	Dvl1,Itpr1,Nefl,Prrt2,Rbfox1
7_Summary	GO Biological Processes	GO:0019722	calcium-mediated signaling	-3.29654	-0.245708	5/198	12671,16438,19058,52589,207565,14773,15199,15558,217480	Chrm3,Itpr1,Ppp3r1,Ncald,Camkk2,Grk5,Hebp1,Htr2a,Dgkb
7_Member	GO Biological Processes	GO:0019722	calcium-mediated signaling	-3.29654	-0.245708	5/198	12671,16438,19058,52589,207565	Chrm3,Itpr1,Ppp3r1,Ncald,Camkk2
7_Member	Reactome Gene Sets	R-MMU-388396	GPCR downstream signalling	-2.65181	-0.101897	7/549	12671,14773,15199,15558,16438,207565,217480	Chrm3,Grk5,Hebp1,Htr2a,Itpr1,Camkk2,Dgkb
7_Member	Reactome Gene Sets	R-MMU-372790	Signaling by GPCR	-2.52719	-0.0405575	7/578	12671,14773,15199,15558,16438,207565,217480	Chrm3,Grk5,Hebp1,Htr2a,Itpr1,Camkk2,Dgkb
7_Member	Reactome Gene Sets	R-MMU-416476	G alpha (q) signalling events	-2.44629	-0.0223395	4/189	12671,15558,16438,217480	Chrm3,Htr2a,Itpr1,Dgkb
7_Member	GO Biological Processes	GO:0019932	second-messenger-mediated signaling	-2.39739	-0.0207285	5/317	12671,16438,19058,52589,207565	Chrm3,Itpr1,Ppp3r1,Ncald,Camkk2
8_Summary	KEGG Pathway	ko04961	Endocrine and other factor-regulated calcium reabsorption	-3.11725	-0.114725	3/54	12307,13429,18751	Calb1,Dnm1,Prkcb
8_Member	KEGG Pathway	ko04961	Endocrine and other factor-regulated calcium reabsorption	-3.11725	-0.114725	3/54	12307,13429,18751	Calb1,Dnm1,Prkcb
8_Member	KEGG Pathway	mmu04961	Endocrine and other factor-regulated calcium reabsorption	-3.09392	-0.113668	3/55	12307,13429,18751	Calb1,Dnm1,Prkcb
9_Summary	GO Biological Processes	GO:0007409	axonogenesis	-2.97939	-0.10755	7/481	13175,13176,13542,16765,18039,71436,399558,218194	Dclk1,Dcc,Dvl1,Stmn1,Nefl,Flrt3,Flrt2,Phactr1
9_Member	GO Biological Processes	GO:0007409	axonogenesis	-2.97939	-0.10755	7/481	13175,13176,13542,16765,18039,71436,399558	Dclk1,Dcc,Dvl1,Stmn1,Nefl,Flrt3,Flrt2
9_Member	GO Biological Processes	GO:0048667	cell morphogenesis involved in neuron differentiation	-2.87206	-0.10755	8/650	13175,13176,13542,16765,18039,71436,218194,399558	Dclk1,Dcc,Dvl1,Stmn1,Nefl,Flrt3,Phactr1,Flrt2
9_Member	GO Biological Processes	GO:0061564	axon development	-2.75669	-0.10755	7/526	13175,13176,13542,16765,18039,71436,399558	Dclk1,Dcc,Dvl1,Stmn1,Nefl,Flrt3,Flrt2
9_Member	GO Biological Processes	GO:0048812	neuron projection morphogenesis	-2.65844	-0.101897	8/703	13175,13176,13542,16765,18039,71436,218194,399558	Dclk1,Dcc,Dvl1,Stmn1,Nefl,Flrt3,Phactr1,Flrt2
9_Member	GO Biological Processes	GO:0120039	plasma membrane bounded cell projection morphogenesis	-2.60174	-0.0706881	8/718	13175,13176,13542,16765,18039,71436,218194,399558	Dclk1,Dcc,Dvl1,Stmn1,Nefl,Flrt3,Phactr1,Flrt2
9_Member	GO Biological Processes	GO:0048858	cell projection morphogenesis	-2.58318	-0.0653233	8/723	13175,13176,13542,16765,18039,71436,218194,399558	Dclk1,Dcc,Dvl1,Stmn1,Nefl,Flrt3,Phactr1,Flrt2
9_Member	GO Biological Processes	GO:0032990	cell part morphogenesis	-2.49994	-0.0405575	8/746	13175,13176,13542,16765,18039,71436,218194,399558	Dclk1,Dcc,Dvl1,Stmn1,Nefl,Flrt3,Phactr1,Flrt2
9_Member	GO Biological Processes	GO:0001764	neuron migration	-2.39011	-0.0207285	4/196	13175,13176,218194,399558	Dclk1,Dcc,Phactr1,Flrt2
9_Member	GO Biological Processes	GO:0007411	axon guidance	-2.02214	0	4/250	13176,13542,71436,399558	Dcc,Dvl1,Flrt3,Flrt2
9_Member	GO Biological Processes	GO:0097485	neuron projection guidance	-2.01623	0	4/251	13176,13542,71436,399558	Dcc,Dvl1,Flrt3,Flrt2
10_Summary	GO Biological Processes	GO:0045744	negative regulation of G protein-coupled receptor signaling pathway	-2.96278	-0.10755	3/61	13429,14773,16765	Dnm1,Grk5,Stmn1
10_Member	GO Biological Processes	GO:0045744	negative regulation of G protein-coupled receptor signaling pathway	-2.96278	-0.10755	3/61	13429,14773,16765	Dnm1,Grk5,Stmn1
10_Member	GO Biological Processes	GO:0008277	regulation of G protein-coupled receptor signaling pathway	-2.0178	0	3/132	13429,14773,16765	Dnm1,Grk5,Stmn1
11_Summary	GO Biological Processes	GO:0043467	regulation of generation of precursor metabolites and energy	-2.84181	-0.10755	4/147	14004,15558,16367,109042	Chchd2,Htr2a,Irs1,Cavin3
11_Member	GO Biological Processes	GO:0043467	regulation of generation of precursor metabolites and energy	-2.84181	-0.10755	4/147	14004,15558,16367,109042	Chchd2,Htr2a,Irs1,Cavin3
12_Summary	GO Biological Processes	GO:1901214	regulation of neuron death	-2.75314	-0.10755	6/387	12259,13176,16438,18039,22393,67579	C1qa,Dcc,Itpr1,Nefl,Wfs1,Cpeb4
12_Member	GO Biological Processes	GO:1901214	regulation of neuron death	-2.75314	-0.10755	6/387	12259,13176,16438,18039,22393,67579	C1qa,Dcc,Itpr1,Nefl,Wfs1,Cpeb4
12_Member	GO Biological Processes	GO:0070997	neuron death	-2.51505	-0.0405575	6/432	12259,13176,16438,18039,22393,67579	C1qa,Dcc,Itpr1,Nefl,Wfs1,Cpeb4
13_Summary	GO Biological Processes	GO:0007610	behavior	-2.44746	-0.0223395	8/761	12307,13429,13542,14894,15558,20614,53324,66860,19058,26420	Calb1,Dnm1,Dvl1,Cfap20,Htr2a,Snap25,Nptx2,Tanc1,Ppp3r1,Mapk9
13_Member	GO Biological Processes	GO:0007610	behavior	-2.44746	-0.0223395	8/761	12307,13429,13542,14894,15558,20614,53324,66860	Calb1,Dnm1,Dvl1,Cfap20,Htr2a,Snap25,Nptx2,Tanc1
13_Member	GO Biological Processes	GO:0099072	regulation of postsynaptic membrane neurotransmitter receptor levels	-2.43855	-0.0207285	3/93	19058,20614,53324	Ppp3r1,Snap25,Nptx2
13_Member	GO Biological Processes	GO:0007611	learning or memory	-2.40319	-0.0207285	5/316	12307,15558,20614,53324,66860	Calb1,Htr2a,Snap25,Nptx2,Tanc1
13_Member	GO Biological Processes	GO:0050890	cognition	-2.20193	0	5/353	12307,15558,20614,53324,66860	Calb1,Htr2a,Snap25,Nptx2,Tanc1
13_Member	GO Biological Processes	GO:0008306	associative learning	-2.18161	0	3/115	20614,53324,66860	Snap25,Nptx2,Tanc1
13_Member	GO Biological Processes	GO:1902414	protein localization to cell junction	-2.14075	0	3/119	20614,26420,53324	Snap25,Mapk9,Nptx2
14_Summary	GO Biological Processes	GO:0034504	protein localization to nucleus	-2.39161	-0.0207285	5/318	13175,13542,16367,19058,23950	Dclk1,Dvl1,Irs1,Ppp3r1,Dnajb6
14_Member	GO Biological Processes	GO:0034504	protein localization to nucleus	-2.39161	-0.0207285	5/318	13175,13542,16367,19058,23950	Dclk1,Dvl1,Irs1,Ppp3r1,Dnajb6

## Sheet: 2 WOD DOWN
GroupID	Category	Term	Description	LogP	Log(q-value)	InTerm_InList	Genes	Symbols
1_Summary	GO Biological Processes	GO:0086010	membrane depolarization during action potential	-6.80602	-2.82181	6/31	12293,20265,20274,22629,235281,399548,12294,12671,13488,16438,16508,17918,18546,18751,19739,22393,26420,72555,80906,94221,214917,14396,19775,21366,54411,227059,17904,17912,19055,20238,108100,14083,17127,26395,26398,12168,21833,66259	Cacna2d1,Scn1a,Scn9a,Ywhah,Scn3b,Scn4b,Cacna2d3,Chrm3,Drd1,Itpr1,Kcnd2,Myo5a,Pcp4,Prkcb,Rgs9,Wfs1,Mapk9,Shisa9,Kcnip2,Gopc,Antkmt,Gabra3,Xpr1,Slc6a6,Atp6ap1,Slc39a10,Myl6,Myo1b,Ppp3ca,Atxn1,Baiap2,Ptk2,Smad3,Map2k1,Map2k4,Bmpr2,Thra,Camk2n1
1_Member	GO Biological Processes	GO:0086010	membrane depolarization during action potential	-6.80602	-2.82181	6/31	12293,20265,20274,22629,235281,399548	Cacna2d1,Scn1a,Scn9a,Ywhah,Scn3b,Scn4b
1_Member	GO Biological Processes	GO:0043269	regulation of ion transport	-6.15611	-2.71918	21/749	12293,12294,12671,13488,16438,16508,17918,18546,18751,19739,20265,20274,22393,22629,26420,72555,80906,94221,214917,235281,399548	Cacna2d1,Cacna2d3,Chrm3,Drd1,Itpr1,Kcnd2,Myo5a,Pcp4,Prkcb,Rgs9,Scn1a,Scn9a,Wfs1,Ywhah,Mapk9,Shisa9,Kcnip2,Gopc,Antkmt,Scn3b,Scn4b
1_Member	GO Biological Processes	GO:0034765	regulation of ion transmembrane transport	-5.54651	-2.26448	16/497	12293,12294,12671,13488,16508,17918,19739,20265,20274,22629,72555,80906,94221,214917,235281,399548	Cacna2d1,Cacna2d3,Chrm3,Drd1,Kcnd2,Myo5a,Rgs9,Scn1a,Scn9a,Ywhah,Shisa9,Kcnip2,Gopc,Antkmt,Scn3b,Scn4b
1_Member	GO Biological Processes	GO:0034762	regulation of transmembrane transport	-5.13389	-1.94977	17/599	12293,12294,12671,13488,16508,17918,18751,19739,20265,20274,22629,72555,80906,94221,214917,235281,399548	Cacna2d1,Cacna2d3,Chrm3,Drd1,Kcnd2,Myo5a,Prkcb,Rgs9,Scn1a,Scn9a,Ywhah,Shisa9,Kcnip2,Gopc,Antkmt,Scn3b,Scn4b
1_Member	GO Biological Processes	GO:0043270	positive regulation of ion transport	-4.82667	-1.77509	12/328	12293,13488,16438,17918,18546,19739,22393,26420,80906,214917,235281,399548	Cacna2d1,Drd1,Itpr1,Myo5a,Pcp4,Rgs9,Wfs1,Mapk9,Kcnip2,Antkmt,Scn3b,Scn4b
1_Member	GO Biological Processes	GO:0001508	action potential	-4.73819	-1.71828	8/140	12293,13488,16508,20265,20274,22629,235281,399548	Cacna2d1,Drd1,Kcnd2,Scn1a,Scn9a,Ywhah,Scn3b,Scn4b
1_Member	GO Biological Processes	GO:0098660	inorganic ion transmembrane transport	-4.43883	-1.54959	18/749	12293,13488,14396,16438,16508,17918,19739,19775,20265,20274,21366,22629,54411,80906,214917,227059,235281,399548	Cacna2d1,Drd1,Gabra3,Itpr1,Kcnd2,Myo5a,Rgs9,Xpr1,Scn1a,Scn9a,Slc6a6,Ywhah,Atp6ap1,Kcnip2,Antkmt,Slc39a10,Scn3b,Scn4b
1_Member	Reactome Gene Sets	R-MMU-5576891	Cardiac conduction	-4.40959	-1.54959	7/114	16438,16508,20265,20274,80906,235281,399548	Itpr1,Kcnd2,Scn1a,Scn9a,Kcnip2,Scn3b,Scn4b
1_Member	Reactome Gene Sets	R-MMU-397014	Muscle contraction	-4.20906	-1.40414	8/166	16438,16508,17904,20265,20274,80906,235281,399548	Itpr1,Kcnd2,Myl6,Scn1a,Scn9a,Kcnip2,Scn3b,Scn4b
1_Member	GO Biological Processes	GO:0051899	membrane depolarization	-4.15969	-1.3828	6/86	12293,20265,20274,22629,235281,399548	Cacna2d1,Scn1a,Scn9a,Ywhah,Scn3b,Scn4b
1_Member	GO Biological Processes	GO:0032412	regulation of ion transmembrane transporter activity	-4.12574	-1.36222	10/272	12293,12671,17918,19739,22629,72555,94221,214917,235281,399548	Cacna2d1,Chrm3,Myo5a,Rgs9,Ywhah,Shisa9,Gopc,Antkmt,Scn3b,Scn4b
1_Member	GO Biological Processes	GO:0030048	actin filament-based movement	-4.08928	-1.33872	7/128	12293,17904,17912,17918,20265,235281,399548	Cacna2d1,Myl6,Myo1b,Myo5a,Scn1a,Scn3b,Scn4b
1_Member	GO Biological Processes	GO:0086001	cardiac muscle cell action potential	-4.0562	-1.31823	5/56	12293,16508,20265,235281,399548	Cacna2d1,Kcnd2,Scn1a,Scn3b,Scn4b
1_Member	GO Biological Processes	GO:0022898	regulation of transmembrane transporter activity	-3.99619	-1.27046	10/282	12293,12671,17918,19739,22629,72555,94221,214917,235281,399548	Cacna2d1,Chrm3,Myo5a,Rgs9,Ywhah,Shisa9,Gopc,Antkmt,Scn3b,Scn4b
1_Member	GO Biological Processes	GO:0042391	regulation of membrane potential	-3.97523	-1.2614	13/465	12293,13488,14396,16508,19055,20238,20265,20274,22629,80906,108100,235281,399548	Cacna2d1,Drd1,Gabra3,Kcnd2,Ppp3ca,Atxn1,Scn1a,Scn9a,Ywhah,Kcnip2,Baiap2,Scn3b,Scn4b
1_Member	Reactome Gene Sets	R-MMU-5576892	Phase 0 - rapid depolarisation	-3.85729	-1.15504	4/33	20265,20274,235281,399548	Scn1a,Scn9a,Scn3b,Scn4b
1_Member	GO Biological Processes	GO:0032409	regulation of transporter activity	-3.8242	-1.14422	10/296	12293,12671,17918,19739,22629,72555,94221,214917,235281,399548	Cacna2d1,Chrm3,Myo5a,Rgs9,Ywhah,Shisa9,Gopc,Antkmt,Scn3b,Scn4b
1_Member	GO Biological Processes	GO:0098662	inorganic cation transmembrane transport	-3.80504	-1.13579	16/692	12293,13488,16438,16508,17918,19739,20265,20274,21366,22629,54411,80906,214917,227059,235281,399548	Cacna2d1,Drd1,Itpr1,Kcnd2,Myo5a,Rgs9,Scn1a,Scn9a,Slc6a6,Ywhah,Atp6ap1,Kcnip2,Antkmt,Slc39a10,Scn3b,Scn4b
1_Member	GO Biological Processes	GO:0003012	muscle system process	-3.74775	-1.08896	12/425	12293,12671,13488,14083,17127,17904,19055,20265,26395,26398,235281,399548	Cacna2d1,Chrm3,Drd1,Ptk2,Smad3,Myl6,Ppp3ca,Scn1a,Map2k1,Map2k4,Scn3b,Scn4b
1_Member	GO Biological Processes	GO:0098655	cation transmembrane transport	-3.72738	-1.07881	17/777	12293,13488,16438,16508,17918,19739,20265,20274,21366,22629,54411,72555,80906,214917,227059,235281,399548	Cacna2d1,Drd1,Itpr1,Kcnd2,Myo5a,Rgs9,Scn1a,Scn9a,Slc6a6,Ywhah,Atp6ap1,Shisa9,Kcnip2,Antkmt,Slc39a10,Scn3b,Scn4b
1_Member	GO Biological Processes	GO:0035637	multicellular organismal signaling	-3.60781	-0.978989	7/153	12293,13488,16508,20265,20274,235281,399548	Cacna2d1,Drd1,Kcnd2,Scn1a,Scn9a,Scn3b,Scn4b
1_Member	GO Biological Processes	GO:0086012	membrane depolarization during cardiac muscle cell action potential	-3.49218	-0.900344	3/17	12293,235281,399548	Cacna2d1,Scn3b,Scn4b
1_Member	GO Biological Processes	GO:0086002	cardiac muscle cell action potential involved in contraction	-3.4051	-0.855459	4/43	12293,20265,235281,399548	Cacna2d1,Scn1a,Scn3b,Scn4b
1_Member	GO Biological Processes	GO:1904062	regulation of cation transmembrane transport	-3.00923	-0.602262	10/376	12293,13488,17918,19739,22629,72555,80906,214917,235281,399548	Cacna2d1,Drd1,Myo5a,Rgs9,Ywhah,Shisa9,Kcnip2,Antkmt,Scn3b,Scn4b
1_Member	GO Biological Processes	GO:0008015	blood circulation	-2.95468	-0.591115	12/522	12168,12293,12671,13488,14083,17127,20265,21833,26395,66259,235281,399548	Bmpr2,Cacna2d1,Chrm3,Drd1,Ptk2,Smad3,Scn1a,Thra,Map2k1,Camk2n1,Scn3b,Scn4b
1_Member	GO Biological Processes	GO:0070252	actin-mediated cell contraction	-2.9442	-0.591115	5/97	12293,17904,20265,235281,399548	Cacna2d1,Myl6,Scn1a,Scn3b,Scn4b
1_Member	GO Biological Processes	GO:0086019	cell-cell signaling involved in cardiac conduction	-2.88426	-0.585942	3/27	12293,235281,399548	Cacna2d1,Scn3b,Scn4b
1_Member	GO Biological Processes	GO:0035725	sodium ion transmembrane transport	-2.87513	-0.585942	6/149	20265,20274,21366,22629,235281,399548	Scn1a,Scn9a,Slc6a6,Ywhah,Scn3b,Scn4b
1_Member	GO Biological Processes	GO:1903522	regulation of blood circulation	-2.86784	-0.585942	8/263	12168,12293,12671,13488,21833,26395,235281,399548	Bmpr2,Cacna2d1,Chrm3,Drd1,Thra,Map2k1,Scn3b,Scn4b
1_Member	GO Biological Processes	GO:0003013	circulatory system process	-2.7503	-0.524118	12/552	12168,12293,12671,13488,14083,17127,20265,21833,26395,66259,235281,399548	Bmpr2,Cacna2d1,Chrm3,Drd1,Ptk2,Smad3,Scn1a,Thra,Map2k1,Camk2n1,Scn3b,Scn4b
1_Member	GO Biological Processes	GO:0044057	regulation of system process	-2.6778	-0.481328	13/640	12168,12293,12671,13488,14083,17127,19055,21833,26395,72555,108100,235281,399548	Bmpr2,Cacna2d1,Chrm3,Drd1,Ptk2,Smad3,Ppp3ca,Thra,Map2k1,Shisa9,Baiap2,Scn3b,Scn4b
1_Member	GO Biological Processes	GO:0086003	cardiac muscle cell contraction	-2.63014	-0.447215	4/69	12293,20265,235281,399548	Cacna2d1,Scn1a,Scn3b,Scn4b
1_Member	GO Biological Processes	GO:0086091	regulation of heart rate by cardiac conduction	-2.48556	-0.373786	3/37	12293,235281,399548	Cacna2d1,Scn3b,Scn4b
1_Member	GO Biological Processes	GO:0010959	regulation of metal ion transport	-2.48109	-0.372242	10/444	12293,13488,16438,17918,19739,22393,22629,80906,235281,399548	Cacna2d1,Drd1,Itpr1,Myo5a,Rgs9,Wfs1,Ywhah,Kcnip2,Scn3b,Scn4b
1_Member	GO Biological Processes	GO:0006936	muscle contraction	-2.41016	-0.332251	8/312	12293,12671,13488,17904,20265,26395,235281,399548	Cacna2d1,Chrm3,Drd1,Myl6,Scn1a,Map2k1,Scn3b,Scn4b
1_Member	GO Biological Processes	GO:0086065	cell communication involved in cardiac conduction	-2.35843	-0.299617	3/41	12293,235281,399548	Cacna2d1,Scn3b,Scn4b
1_Member	GO Biological Processes	GO:0034767	positive regulation of ion transmembrane transport	-2.32693	-0.29041	6/192	12293,13488,17918,19739,80906,214917	Cacna2d1,Drd1,Myo5a,Rgs9,Kcnip2,Antkmt
1_Member	GO Biological Processes	GO:0086009	membrane repolarization	-2.29994	-0.282853	3/43	12293,80906,399548	Cacna2d1,Kcnip2,Scn4b
2_Summary	GO Biological Processes	GO:0048812	neuron projection morphogenesis	-6.60448	-2.82181	21/703	11658,12168,12661,13175,13176,14083,15452,16210,16765,18039,19055,22629,26395,29819,53972,58235,68404,71436,108100,217692,218194,16438,18546,20257,20614,20713,69981,74256,20238,26420,53605,54411,20378	Alcam,Bmpr2,Chl1,Dclk1,Dcc,Ptk2,Hprt,Impact,Stmn1,Nefl,Ppp3ca,Ywhah,Map2k1,Stau2,Ngef,Nectin1,Nrn1,Flrt3,Baiap2,Sipa1l1,Phactr1,Itpr1,Pcp4,Stmn2,Snap25,Serpini1,Tmem30a,Cyld,Atxn1,Mapk9,Nap1l1,Atp6ap1,Frzb
2_Member	GO Biological Processes	GO:0048812	neuron projection morphogenesis	-6.60448	-2.82181	21/703	11658,12168,12661,13175,13176,14083,15452,16210,16765,18039,19055,22629,26395,29819,53972,58235,68404,71436,108100,217692,218194	Alcam,Bmpr2,Chl1,Dclk1,Dcc,Ptk2,Hprt,Impact,Stmn1,Nefl,Ppp3ca,Ywhah,Map2k1,Stau2,Ngef,Nectin1,Nrn1,Flrt3,Baiap2,Sipa1l1,Phactr1
2_Member	GO Biological Processes	GO:0048667	cell morphogenesis involved in neuron differentiation	-6.51069	-2.82181	20/650	11658,12168,12661,13175,13176,14083,15452,16765,18039,19055,22629,26395,29819,53972,58235,68404,71436,108100,217692,218194	Alcam,Bmpr2,Chl1,Dclk1,Dcc,Ptk2,Hprt,Stmn1,Nefl,Ppp3ca,Ywhah,Map2k1,Stau2,Ngef,Nectin1,Nrn1,Flrt3,Baiap2,Sipa1l1,Phactr1
2_Member	GO Biological Processes	GO:0120039	plasma membrane bounded cell projection morphogenesis	-6.45409	-2.82181	21/718	11658,12168,12661,13175,13176,14083,15452,16210,16765,18039,19055,22629,26395,29819,53972,58235,68404,71436,108100,217692,218194	Alcam,Bmpr2,Chl1,Dclk1,Dcc,Ptk2,Hprt,Impact,Stmn1,Nefl,Ppp3ca,Ywhah,Map2k1,Stau2,Ngef,Nectin1,Nrn1,Flrt3,Baiap2,Sipa1l1,Phactr1
2_Member	GO Biological Processes	GO:0048858	cell projection morphogenesis	-6.40488	-2.82181	21/723	11658,12168,12661,13175,13176,14083,15452,16210,16765,18039,19055,22629,26395,29819,53972,58235,68404,71436,108100,217692,218194	Alcam,Bmpr2,Chl1,Dclk1,Dcc,Ptk2,Hprt,Impact,Stmn1,Nefl,Ppp3ca,Ywhah,Map2k1,Stau2,Ngef,Nectin1,Nrn1,Flrt3,Baiap2,Sipa1l1,Phactr1
2_Member	GO Biological Processes	GO:0032990	cell part morphogenesis	-6.18422	-2.71918	21/746	11658,12168,12661,13175,13176,14083,15452,16210,16765,18039,19055,22629,26395,29819,53972,58235,68404,71436,108100,217692,218194	Alcam,Bmpr2,Chl1,Dclk1,Dcc,Ptk2,Hprt,Impact,Stmn1,Nefl,Ppp3ca,Ywhah,Map2k1,Stau2,Ngef,Nectin1,Nrn1,Flrt3,Baiap2,Sipa1l1,Phactr1
2_Member	GO Biological Processes	GO:0010975	regulation of neuron projection development	-5.62517	-2.28633	17/550	12168,13176,14083,16438,18039,18546,19055,20257,20614,20713,22629,26395,29819,53972,69981,108100,217692	Bmpr2,Dcc,Ptk2,Itpr1,Nefl,Pcp4,Ppp3ca,Stmn2,Snap25,Serpini1,Ywhah,Map2k1,Stau2,Ngef,Tmem30a,Baiap2,Sipa1l1
2_Member	GO Biological Processes	GO:0120035	regulation of plasma membrane bounded cell projection organization	-4.52264	-1.56282	18/738	12168,13176,14083,16438,18039,18546,19055,20257,20614,20713,22629,26395,29819,53972,69981,74256,108100,217692	Bmpr2,Dcc,Ptk2,Itpr1,Nefl,Pcp4,Ppp3ca,Stmn2,Snap25,Serpini1,Ywhah,Map2k1,Stau2,Ngef,Tmem30a,Cyld,Baiap2,Sipa1l1
2_Member	GO Biological Processes	GO:0031344	regulation of cell projection organization	-4.40131	-1.54959	18/754	12168,13176,14083,16438,18039,18546,19055,20257,20614,20713,22629,26395,29819,53972,69981,74256,108100,217692	Bmpr2,Dcc,Ptk2,Itpr1,Nefl,Pcp4,Ppp3ca,Stmn2,Snap25,Serpini1,Ywhah,Map2k1,Stau2,Ngef,Tmem30a,Cyld,Baiap2,Sipa1l1
2_Member	GO Biological Processes	GO:0007409	axonogenesis	-3.82995	-1.14422	13/481	11658,12168,12661,13175,13176,14083,16765,18039,26395,58235,68404,71436,217692	Alcam,Bmpr2,Chl1,Dclk1,Dcc,Ptk2,Stmn1,Nefl,Map2k1,Nectin1,Nrn1,Flrt3,Sipa1l1
2_Member	GO Biological Processes	GO:0061564	axon development	-3.45433	-0.879864	13/526	11658,12168,12661,13175,13176,14083,16765,18039,26395,58235,68404,71436,217692	Alcam,Bmpr2,Chl1,Dclk1,Dcc,Ptk2,Stmn1,Nefl,Map2k1,Nectin1,Nrn1,Flrt3,Sipa1l1
2_Member	GO Biological Processes	GO:0010976	positive regulation of neuron projection development	-3.33211	-0.805957	8/223	13176,16438,18546,20257,20713,29819,69981,108100	Dcc,Itpr1,Pcp4,Stmn2,Serpini1,Stau2,Tmem30a,Baiap2
2_Member	GO Biological Processes	GO:0031346	positive regulation of cell projection organization	-3.03981	-0.6211	11/440	12168,13176,16438,18039,18546,20257,20713,26395,29819,69981,108100	Bmpr2,Dcc,Itpr1,Nefl,Pcp4,Stmn2,Serpini1,Map2k1,Stau2,Tmem30a,Baiap2
2_Member	GO Biological Processes	GO:0010720	positive regulation of cell development	-2.99186	-0.601923	10/378	12168,14083,18039,20238,26395,26420,29819,53605,54411,108100	Bmpr2,Ptk2,Nefl,Atxn1,Map2k1,Mapk9,Stau2,Nap1l1,Atp6ap1,Baiap2
2_Member	GO Biological Processes	GO:0060284	regulation of cell development	-2.93865	-0.591115	13/598	12168,14083,18039,19055,20238,20378,22629,26395,26420,29819,53605,54411,108100	Bmpr2,Ptk2,Nefl,Ppp3ca,Atxn1,Frzb,Ywhah,Map2k1,Mapk9,Stau2,Nap1l1,Atp6ap1,Baiap2
2_Member	GO Biological Processes	GO:0051962	positive regulation of nervous system development	-2.58511	-0.423647	9/359	12168,14083,18039,20238,26395,29819,53605,71436,108100	Bmpr2,Ptk2,Nefl,Atxn1,Map2k1,Stau2,Nap1l1,Flrt3,Baiap2
2_Member	GO Biological Processes	GO:0050769	positive regulation of neurogenesis	-2.53065	-0.388492	8/298	12168,14083,18039,20238,26395,29819,53605,108100	Bmpr2,Ptk2,Nefl,Atxn1,Map2k1,Stau2,Nap1l1,Baiap2
2_Member	GO Biological Processes	GO:0050767	regulation of neurogenesis	-2.4332	-0.34707	10/451	12168,14083,18039,19055,20238,22629,26395,29819,53605,108100	Bmpr2,Ptk2,Nefl,Ppp3ca,Atxn1,Ywhah,Map2k1,Stau2,Nap1l1,Baiap2
2_Member	GO Biological Processes	GO:0051960	regulation of nervous system development	-2.29073	-0.282853	11/550	12168,14083,18039,19055,20238,22629,26395,29819,53605,71436,108100	Bmpr2,Ptk2,Nefl,Ppp3ca,Atxn1,Ywhah,Map2k1,Stau2,Nap1l1,Flrt3,Baiap2
3_Summary	GO Biological Processes	GO:0050808	synapse organization	-5.61412	-2.28633	16/491	13488,14083,17918,18039,18530,29819,53972,58235,71436,108100,109711,217480,217692,238205,245684,319613,17127,17475,11658,12661,279653	Drd1,Ptk2,Myo5a,Nefl,Pcdh8,Stau2,Ngef,Nectin1,Flrt3,Baiap2,Actn1,Dgkb,Sipa1l1,Lrfn5,Cnksr2,Sybu,Smad3,Mpdz,Alcam,Chl1,Pcdh19
3_Member	GO Biological Processes	GO:0050808	synapse organization	-5.61412	-2.28633	16/491	13488,14083,17918,18039,18530,29819,53972,58235,71436,108100,109711,217480,217692,238205,245684,319613	Drd1,Ptk2,Myo5a,Nefl,Pcdh8,Stau2,Ngef,Nectin1,Flrt3,Baiap2,Actn1,Dgkb,Sipa1l1,Lrfn5,Cnksr2,Sybu
3_Member	GO Biological Processes	GO:0050803	regulation of synapse structure or activity	-4.88351	-1.79877	11/271	14083,18530,29819,53972,58235,71436,108100,217480,217692,238205,319613	Ptk2,Pcdh8,Stau2,Ngef,Nectin1,Flrt3,Baiap2,Dgkb,Sipa1l1,Lrfn5,Sybu
3_Member	GO Biological Processes	GO:0034330	cell junction organization	-4.31269	-1.47782	18/766	13488,14083,17127,17475,17918,18039,18530,29819,53972,58235,71436,108100,109711,217480,217692,238205,245684,319613	Drd1,Ptk2,Smad3,Mpdz,Myo5a,Nefl,Pcdh8,Stau2,Ngef,Nectin1,Flrt3,Baiap2,Actn1,Dgkb,Sipa1l1,Lrfn5,Cnksr2,Sybu
3_Member	GO Biological Processes	GO:0050807	regulation of synapse organization	-4.24751	-1.42788	10/263	14083,18530,29819,53972,58235,71436,108100,217480,217692,238205	Ptk2,Pcdh8,Stau2,Ngef,Nectin1,Flrt3,Baiap2,Dgkb,Sipa1l1,Lrfn5
3_Member	GO Biological Processes	GO:0051963	regulation of synapse assembly	-3.34779	-0.809667	6/121	14083,29819,58235,71436,217692,238205	Ptk2,Stau2,Nectin1,Flrt3,Sipa1l1,Lrfn5
3_Member	GO Biological Processes	GO:0098742	cell-cell adhesion via plasma-membrane adhesion molecules	-2.74755	-0.524118	7/214	11658,12661,18530,58235,71436,238205,279653	Alcam,Chl1,Pcdh8,Nectin1,Flrt3,Lrfn5,Pcdh19
3_Member	GO Biological Processes	GO:1901888	regulation of cell junction assembly	-2.67968	-0.481328	7/220	14083,17127,29819,58235,71436,217692,238205	Ptk2,Smad3,Stau2,Nectin1,Flrt3,Sipa1l1,Lrfn5
3_Member	GO Biological Processes	GO:0099560	synaptic membrane adhesion	-2.59132	-0.426556	3/34	18530,71436,238205	Pcdh8,Flrt3,Lrfn5
3_Member	GO Biological Processes	GO:0007416	synapse assembly	-2.32693	-0.29041	6/192	14083,29819,58235,71436,217692,238205	Ptk2,Stau2,Nectin1,Flrt3,Sipa1l1,Lrfn5
3_Member	GO Biological Processes	GO:0034329	cell junction assembly	-2.00781	-0.127179	9/442	14083,17127,17475,29819,58235,71436,109711,217692,238205	Ptk2,Smad3,Mpdz,Stau2,Nectin1,Flrt3,Actn1,Sipa1l1,Lrfn5
4_Summary	GO Biological Processes	GO:0050804	modulation of chemical synaptic transmission	-5.12674	-1.94977	18/665	13176,13488,14083,14823,17918,18530,18751,19055,20614,21366,29819,68404,72555,108100,214189,217480,217692,319613,75209,26950,54411	Dcc,Drd1,Ptk2,Grm8,Myo5a,Pcdh8,Prkcb,Ppp3ca,Snap25,Slc6a6,Stau2,Nrn1,Shisa9,Baiap2,Scgn,Dgkb,Sipa1l1,Sybu,Sv2c,Vsnl1,Atp6ap1
4_Member	GO Biological Processes	GO:0050804	modulation of chemical synaptic transmission	-5.12674	-1.94977	18/665	13176,13488,14083,14823,17918,18530,18751,19055,20614,21366,29819,68404,72555,108100,214189,217480,217692,319613	Dcc,Drd1,Ptk2,Grm8,Myo5a,Pcdh8,Prkcb,Ppp3ca,Snap25,Slc6a6,Stau2,Nrn1,Shisa9,Baiap2,Scgn,Dgkb,Sipa1l1,Sybu
4_Member	GO Biological Processes	GO:0099177	regulation of trans-synaptic signaling	-5.11786	-1.94977	18/666	13176,13488,14083,14823,17918,18530,18751,19055,20614,21366,29819,68404,72555,108100,214189,217480,217692,319613	Dcc,Drd1,Ptk2,Grm8,Myo5a,Pcdh8,Prkcb,Ppp3ca,Snap25,Slc6a6,Stau2,Nrn1,Shisa9,Baiap2,Scgn,Dgkb,Sipa1l1,Sybu
4_Member	GO Biological Processes	GO:0006836	neurotransmitter transport	-2.42043	-0.337891	7/245	13488,14823,18751,20614,21366,68404,75209	Drd1,Grm8,Prkcb,Snap25,Slc6a6,Nrn1,Sv2c
4_Member	GO Biological Processes	GO:0017157	regulation of exocytosis	-2.38214	-0.311443	7/249	13488,14823,17918,18751,26950,54411,68404	Drd1,Grm8,Myo5a,Prkcb,Vsnl1,Atp6ap1,Nrn1
4_Member	GO Biological Processes	GO:2000300	regulation of synaptic vesicle exocytosis	-2.28566	-0.282853	4/86	13488,14823,18751,68404	Drd1,Grm8,Prkcb,Nrn1
4_Member	GO Biological Processes	GO:0016079	synaptic vesicle exocytosis	-2.25318	-0.267813	5/140	13488,14823,18751,20614,68404	Drd1,Grm8,Prkcb,Snap25,Nrn1
5_Summary	KEGG Pathway	ko04728	Dopaminergic synapse	-4.87668	-1.79877	8/134	13488,16438,18751,19049,19055,20265,26420,53623,12293,12294,17904,26395,207565,14083,26398,16765,13655,54411,14396,12955,14004,16508,17127,14823,216343,29863,217480,17918,19739,22393,20614	Drd1,Itpr1,Prkcb,Ppp1r1b,Ppp3ca,Scn1a,Mapk9,Gria3,Cacna2d1,Cacna2d3,Myl6,Map2k1,Camkk2,Ptk2,Map2k4,Stmn1,Egr3,Atp6ap1,Gabra3,Cryab,Chchd2,Kcnd2,Smad3,Grm8,Tph2,Pde7b,Dgkb,Myo5a,Rgs9,Wfs1,Snap25
5_Member	KEGG Pathway	ko04728	Dopaminergic synapse	-4.87668	-1.79877	8/134	13488,16438,18751,19049,19055,20265,26420,53623	Drd1,Itpr1,Prkcb,Ppp1r1b,Ppp3ca,Scn1a,Mapk9,Gria3
5_Member	KEGG Pathway	mmu04728	Dopaminergic synapse	-4.87668	-1.79877	8/134	13488,16438,18751,19049,19055,20265,26420,53623	Drd1,Itpr1,Prkcb,Ppp1r1b,Ppp3ca,Scn1a,Mapk9,Gria3
5_Member	KEGG Pathway	ko04921	Oxytocin signaling pathway	-4.46044	-1.54959	8/153	12293,12294,16438,17904,18751,19055,26395,207565	Cacna2d1,Cacna2d3,Itpr1,Myl6,Prkcb,Ppp3ca,Map2k1,Camkk2
5_Member	KEGG Pathway	mmu04921	Oxytocin signaling pathway	-4.40026	-1.54959	8/156	12293,12294,16438,17904,18751,19055,26395,207565	Cacna2d1,Cacna2d3,Itpr1,Myl6,Prkcb,Ppp3ca,Map2k1,Camkk2
5_Member	KEGG Pathway	ko05031	Amphetamine addiction	-3.65399	-1.01541	5/68	13488,18751,19049,19055,53623	Drd1,Prkcb,Ppp1r1b,Ppp3ca,Gria3
5_Member	KEGG Pathway	mmu05031	Amphetamine addiction	-3.53741	-0.918134	5/72	13488,18751,19049,19055,53623	Drd1,Prkcb,Ppp1r1b,Ppp3ca,Gria3
5_Member	KEGG Pathway	ko04012	ErbB signaling pathway	-3.20388	-0.714242	5/85	14083,18751,26395,26398,26420	Ptk2,Prkcb,Map2k1,Map2k4,Mapk9
5_Member	KEGG Pathway	ko04912	GnRH signaling pathway	-3.11286	-0.643745	5/89	16438,18751,26395,26398,26420	Itpr1,Prkcb,Map2k1,Map2k4,Mapk9
5_Member	KEGG Pathway	mmu04012	ErbB signaling pathway	-3.0691	-0.622935	5/91	14083,18751,26395,26398,26420	Ptk2,Prkcb,Map2k1,Map2k4,Mapk9
5_Member	KEGG Pathway	mmu04912	GnRH signaling pathway	-3.04764	-0.622935	5/92	16438,18751,26395,26398,26420	Itpr1,Prkcb,Map2k1,Map2k4,Mapk9
5_Member	KEGG Pathway	ko04010	MAPK signaling pathway	-2.98609	-0.601681	8/252	12293,12294,16765,18751,19055,26395,26398,26420	Cacna2d1,Cacna2d3,Stmn1,Prkcb,Ppp3ca,Map2k1,Map2k4,Mapk9
5_Member	KEGG Pathway	ko04370	VEGF signaling pathway	-2.90951	-0.589663	4/58	14083,18751,19055,26395	Ptk2,Prkcb,Ppp3ca,Map2k1
5_Member	KEGG Pathway	mmu05161	Hepatitis B	-2.86026	-0.585942	6/150	13655,18751,26395,26398,26420,54411	Egr3,Prkcb,Map2k1,Map2k4,Mapk9,Atp6ap1
5_Member	KEGG Pathway	mmu04010	MAPK signaling pathway	-2.8574	-0.585942	8/264	12293,12294,16765,18751,19055,26395,26398,26420	Cacna2d1,Cacna2d3,Stmn1,Prkcb,Ppp3ca,Map2k1,Map2k4,Mapk9
5_Member	KEGG Pathway	mmu04370	VEGF signaling pathway	-2.85447	-0.585942	4/60	14083,18751,19055,26395	Ptk2,Prkcb,Ppp3ca,Map2k1
5_Member	KEGG Pathway	ko04723	Retrograde endocannabinoid signaling	-2.84679	-0.585942	5/102	14396,16438,18751,26420,53623	Gabra3,Itpr1,Prkcb,Mapk9,Gria3
5_Member	KEGG Pathway	ko04730	Long-term depression	-2.82773	-0.575076	4/61	16438,18751,26395,53623	Itpr1,Prkcb,Map2k1,Gria3
5_Member	KEGG Pathway	mmu04730	Long-term depression	-2.80147	-0.556861	4/62	16438,18751,26395,53623	Itpr1,Prkcb,Map2k1,Gria3
5_Member	GO Biological Processes	GO:0001666	response to hypoxia	-2.74755	-0.524118	7/214	12955,14004,16438,16508,17127,18751,26395	Cryab,Chchd2,Itpr1,Kcnd2,Smad3,Prkcb,Map2k1
5_Member	WikiPathways	WP493	Mapk signaling pathway	-2.74545	-0.524118	6/158	16765,18751,19055,26395,26398,26420	Stmn1,Prkcb,Ppp3ca,Map2k1,Map2k4,Mapk9
5_Member	KEGG Pathway	ko04720	Long-term potentiation	-2.677	-0.481328	4/67	16438,18751,19055,26395	Itpr1,Prkcb,Ppp3ca,Map2k1
5_Member	KEGG Pathway	ko04724	Glutamatergic synapse	-2.63417	-0.447215	5/114	14823,16438,18751,19055,53623	Grm8,Itpr1,Prkcb,Ppp3ca,Gria3
5_Member	KEGG Pathway	mmu04720	Long-term potentiation	-2.63014	-0.447215	4/69	16438,18751,19055,26395	Itpr1,Prkcb,Ppp3ca,Map2k1
5_Member	KEGG Pathway	mmu04724	Glutamatergic synapse	-2.61766	-0.442834	5/115	14823,16438,18751,19055,53623	Grm8,Itpr1,Prkcb,Ppp3ca,Gria3
5_Member	GO Biological Processes	GO:0070482	response to oxygen levels	-2.54848	-0.399984	8/296	12955,14004,16438,16508,17127,18751,26395,54411	Cryab,Chchd2,Itpr1,Kcnd2,Smad3,Prkcb,Map2k1,Atp6ap1
5_Member	GO Biological Processes	GO:0036293	response to decreased oxygen levels	-2.45955	-0.3598	7/241	12955,14004,16438,16508,17127,18751,26395	Cryab,Chchd2,Itpr1,Kcnd2,Smad3,Prkcb,Map2k1
5_Member	WikiPathways	WP1560	MicroRNAs in cardiomyocyte hypertrophy	-2.35916	-0.299617	4/82	18751,19055,26395,26398	Prkcb,Ppp3ca,Map2k1,Map2k4
5_Member	KEGG Pathway	mmu04726	Serotonergic synapse	-2.34678	-0.295198	5/133	16438,16508,18751,26395,216343	Itpr1,Kcnd2,Prkcb,Map2k1,Tph2
5_Member	KEGG Pathway	ko04540	Gap junction	-2.28566	-0.282853	4/86	13488,16438,18751,26395	Drd1,Itpr1,Prkcb,Map2k1
5_Member	KEGG Pathway	mmu04723	Retrograde endocannabinoid signaling	-2.25318	-0.267813	5/140	14396,16438,18751,26420,53623	Gabra3,Itpr1,Prkcb,Mapk9,Gria3
5_Member	KEGG Pathway	mmu04540	Gap junction	-2.23311	-0.256426	4/89	13488,16438,18751,26395	Drd1,Itpr1,Prkcb,Map2k1
5_Member	WikiPathways	WP232	G protein signaling pathways	-2.18259	-0.221095	4/92	16438,18751,19055,29863	Itpr1,Prkcb,Ppp3ca,Pde7b
5_Member	WikiPathways	WP373	IL-3 signaling pathway	-2.07193	-0.164643	4/99	14083,18751,26395,26420	Ptk2,Prkcb,Map2k1,Mapk9
5_Member	KEGG Pathway	ko05231	Choline metabolism in cancer	-2.07193	-0.164643	4/99	18751,26395,26420,217480	Prkcb,Map2k1,Mapk9,Dgkb
5_Member	GO Biological Processes	GO:0006816	calcium ion transport	-2.06258	-0.160452	9/433	12293,12294,13488,16438,17918,18751,19055,19739,22393	Cacna2d1,Cacna2d3,Drd1,Itpr1,Myo5a,Prkcb,Ppp3ca,Rgs9,Wfs1
5_Member	KEGG Pathway	mmu05231	Choline metabolism in cancer	-2.05688	-0.160452	4/100	18751,26395,26420,217480	Prkcb,Map2k1,Mapk9,Dgkb
5_Member	WikiPathways	WP65	Insulin signaling	-2.02571	-0.141619	5/159	18751,20614,26395,26398,26420	Prkcb,Snap25,Map2k1,Map2k4,Mapk9
6_Summary	GO Biological Processes	GO:0048813	dendrite morphogenesis	-4.72156	-1.71828	9/184	13175,15452,19055,22629,29819,53972,108100,217692,218194,109711,217480,245684,14083	Dclk1,Hprt,Ppp3ca,Ywhah,Stau2,Ngef,Baiap2,Sipa1l1,Phactr1,Actn1,Dgkb,Cnksr2,Ptk2
6_Member	GO Biological Processes	GO:0048813	dendrite morphogenesis	-4.72156	-1.71828	9/184	13175,15452,19055,22629,29819,53972,108100,217692,218194	Dclk1,Hprt,Ppp3ca,Ywhah,Stau2,Ngef,Baiap2,Sipa1l1,Phactr1
6_Member	GO Biological Processes	GO:0048814	regulation of dendrite morphogenesis	-3.04764	-0.622935	5/92	19055,22629,29819,108100,217692	Ppp3ca,Ywhah,Stau2,Baiap2,Sipa1l1
6_Member	GO Biological Processes	GO:0016358	dendrite development	-3.00149	-0.601923	9/312	13175,15452,19055,22629,29819,53972,108100,217692,218194	Dclk1,Hprt,Ppp3ca,Ywhah,Stau2,Ngef,Baiap2,Sipa1l1,Phactr1
6_Member	GO Biological Processes	GO:0061001	regulation of dendritic spine morphogenesis	-2.9962	-0.601923	4/55	29819,53972,108100,217692	Stau2,Ngef,Baiap2,Sipa1l1
6_Member	GO Biological Processes	GO:0099173	postsynapse organization	-2.854	-0.585942	7/205	29819,53972,108100,109711,217480,217692,245684	Stau2,Ngef,Baiap2,Actn1,Dgkb,Sipa1l1,Cnksr2
6_Member	GO Biological Processes	GO:0099175	regulation of postsynapse organization	-2.70199	-0.488144	5/110	29819,53972,108100,217480,217692	Stau2,Ngef,Baiap2,Dgkb,Sipa1l1
6_Member	GO Biological Processes	GO:0048013	ephrin receptor signaling pathway	-2.59132	-0.426556	3/34	14083,53972,217692	Ptk2,Ngef,Sipa1l1
6_Member	GO Biological Processes	GO:0060997	dendritic spine morphogenesis	-2.5409	-0.395591	4/73	29819,53972,108100,217692	Stau2,Ngef,Baiap2,Sipa1l1
6_Member	GO Biological Processes	GO:0050773	regulation of dendrite development	-2.30595	-0.282853	5/136	19055,22629,29819,108100,217692	Ppp3ca,Ywhah,Stau2,Baiap2,Sipa1l1
6_Member	GO Biological Processes	GO:0097061	dendritic spine organization	-2.05688	-0.160452	4/100	29819,53972,108100,217692	Stau2,Ngef,Baiap2,Sipa1l1
7_Summary	GO Biological Processes	GO:0051403	stress-activated MAPK cascade	-4.55277	-1.57177	10/242	12955,14083,15502,15505,17127,21987,26395,26398,26420,74256,22393,66073,16438,66626,66092,11502,13176,54411,66259,14004,15129,73419,23950,70604	Cryab,Ptk2,Dnaja1,Hsph1,Smad3,Tpd52l1,Map2k1,Map2k4,Mapk9,Cyld,Wfs1,Txndc12,Itpr1,Cdip1,Ghitm,Adam9,Dcc,Atp6ap1,Camk2n1,Chchd2,Hbb-b1,Armt1,Dnajb6,Dnajb14
7_Member	GO Biological Processes	GO:0051403	stress-activated MAPK cascade	-4.55277	-1.57177	10/242	12955,14083,15502,15505,17127,21987,26395,26398,26420,74256	Cryab,Ptk2,Dnaja1,Hsph1,Smad3,Tpd52l1,Map2k1,Map2k4,Mapk9,Cyld
7_Member	GO Biological Processes	GO:0031098	stress-activated protein kinase signaling cascade	-4.40352	-1.54959	10/252	12955,14083,15502,15505,17127,21987,26395,26398,26420,74256	Cryab,Ptk2,Dnaja1,Hsph1,Smad3,Tpd52l1,Map2k1,Map2k4,Mapk9,Cyld
7_Member	GO Biological Processes	GO:0007254	JNK cascade	-3.28546	-0.774283	7/173	14083,15502,17127,21987,26398,26420,74256	Ptk2,Dnaja1,Smad3,Tpd52l1,Map2k4,Mapk9,Cyld
7_Member	GO Biological Processes	GO:0032872	regulation of stress-activated MAPK cascade	-2.90321	-0.589663	7/201	15502,15505,21987,26395,26398,26420,74256	Dnaja1,Hsph1,Tpd52l1,Map2k1,Map2k4,Mapk9,Cyld
7_Member	GO Biological Processes	GO:0070302	regulation of stress-activated protein kinase signaling cascade	-2.86619	-0.585942	7/204	15502,15505,21987,26395,26398,26420,74256	Dnaja1,Hsph1,Tpd52l1,Map2k1,Map2k4,Mapk9,Cyld
7_Member	GO Biological Processes	GO:2001243	negative regulation of intrinsic apoptotic signaling pathway	-2.86582	-0.585942	5/101	15502,15505,22393,26395,66073	Dnaja1,Hsph1,Wfs1,Map2k1,Txndc12
7_Member	GO Biological Processes	GO:2001242	regulation of intrinsic apoptotic signaling pathway	-2.51131	-0.381568	6/176	15502,15505,22393,26395,66073,74256	Dnaja1,Hsph1,Wfs1,Map2k1,Txndc12,Cyld
7_Member	GO Biological Processes	GO:0097193	intrinsic apoptotic signaling pathway	-2.45234	-0.3598	8/307	15502,15505,16438,22393,26395,66073,66626,74256	Dnaja1,Hsph1,Itpr1,Wfs1,Map2k1,Txndc12,Cdip1,Cyld
7_Member	GO Biological Processes	GO:0097190	apoptotic signaling pathway	-2.33154	-0.29041	12/622	15502,15505,16438,17127,21987,22393,26395,26420,66073,66092,66626,74256	Dnaja1,Hsph1,Itpr1,Smad3,Tpd52l1,Wfs1,Map2k1,Mapk9,Txndc12,Ghitm,Cdip1,Cyld
7_Member	GO Biological Processes	GO:0000165	MAPK cascade	-2.30778	-0.282853	14/791	11502,12955,13176,14083,15502,15505,17127,21987,26395,26398,26420,54411,66259,74256	Adam9,Cryab,Dcc,Ptk2,Dnaja1,Hsph1,Smad3,Tpd52l1,Map2k1,Map2k4,Mapk9,Atp6ap1,Camk2n1,Cyld
7_Member	GO Biological Processes	GO:2001233	regulation of apoptotic signaling pathway	-2.27165	-0.277422	9/401	15502,15505,21987,22393,26395,26420,66073,66092,74256	Dnaja1,Hsph1,Tpd52l1,Wfs1,Map2k1,Mapk9,Txndc12,Ghitm,Cyld
7_Member	GO Biological Processes	GO:0046328	regulation of JNK cascade	-2.18976	-0.225795	5/145	15502,21987,26398,26420,74256	Dnaja1,Tpd52l1,Map2k4,Mapk9,Cyld
7_Member	GO Biological Processes	GO:0032873	negative regulation of stress-activated MAPK cascade	-2.14118	-0.20431	3/49	15502,15505,74256	Dnaja1,Hsph1,Cyld
7_Member	GO Biological Processes	GO:0070303	negative regulation of stress-activated protein kinase signaling cascade	-2.14118	-0.20431	3/49	15502,15505,74256	Dnaja1,Hsph1,Cyld
7_Member	GO Biological Processes	GO:0080135	regulation of cellular response to stress	-2.11836	-0.192751	12/663	14004,15129,15502,15505,21987,22393,26395,26398,26420,66073,73419,74256	Chchd2,Hbb-b1,Dnaja1,Hsph1,Tpd52l1,Wfs1,Map2k1,Map2k4,Mapk9,Txndc12,Armt1,Cyld
7_Member	GO Biological Processes	GO:0006457	protein folding	-2.00375	-0.125721	5/161	12955,15502,15505,23950,70604	Cryab,Dnaja1,Hsph1,Dnajb6,Dnajb14
8_Summary	GO Biological Processes	GO:0007626	locomotory behavior	-4.19276	-1.40209	10/267	12661,13488,15452,16508,17918,19049,20238,20265,20614,53901,21833,18751,11980,20274,20744,19739	Chl1,Drd1,Hprt,Kcnd2,Myo5a,Ppp1r1b,Atxn1,Scn1a,Snap25,Rcan2,Thra,Prkcb,Atp8a1,Scn9a,Strbp,Rgs9
8_Member	GO Biological Processes	GO:0007626	locomotory behavior	-4.19276	-1.40209	10/267	12661,13488,15452,16508,17918,19049,20238,20265,20614,53901	Chl1,Drd1,Hprt,Kcnd2,Myo5a,Ppp1r1b,Atxn1,Scn1a,Snap25,Rcan2
8_Member	GO Biological Processes	GO:0001975	response to amphetamine	-3.2755	-0.771621	3/20	13488,15452,19049	Drd1,Hprt,Ppp1r1b
8_Member	GO Biological Processes	GO:0014075	response to amine	-3.15003	-0.674174	3/22	13488,15452,19049	Drd1,Hprt,Ppp1r1b
8_Member	GO Biological Processes	GO:0007617	mating behavior	-2.62888	-0.447215	3/33	13488,19049,21833	Drd1,Ppp1r1b,Thra
8_Member	GO Biological Processes	GO:0016572	histone phosphorylation	-2.48556	-0.373786	3/37	13488,18751,19049	Drd1,Prkcb,Ppp1r1b
8_Member	GO Biological Processes	GO:0007610	behavior	-2.45469	-0.3598	14/761	11980,12661,13488,15452,16508,17918,19049,20238,20265,20274,20614,20744,21833,53901	Atp8a1,Chl1,Drd1,Hprt,Kcnd2,Myo5a,Ppp1r1b,Atxn1,Scn1a,Scn9a,Snap25,Strbp,Thra,Rcan2
8_Member	KEGG Pathway	ko05030	Cocaine addiction	-2.16607	-0.214455	3/48	13488,19049,19739	Drd1,Ppp1r1b,Rgs9
8_Member	GO Biological Processes	GO:0019098	reproductive behavior	-2.14118	-0.20431	3/49	13488,19049,21833	Drd1,Ppp1r1b,Thra
8_Member	KEGG Pathway	mmu05030	Cocaine addiction	-2.11685	-0.192751	3/50	13488,19049,19739	Drd1,Ppp1r1b,Rgs9
8_Member	GO Biological Processes	GO:0050890	cognition	-2.09606	-0.182096	8/353	11980,12661,13488,19049,20238,20614,21833,53901	Atp8a1,Chl1,Drd1,Ppp1r1b,Atxn1,Snap25,Thra,Rcan2
8_Member	GO Biological Processes	GO:0007613	memory	-2.03682	-0.149241	5/158	13488,19049,20238,20614,53901	Drd1,Ppp1r1b,Atxn1,Snap25,Rcan2
9_Summary	GO Biological Processes	GO:0070507	regulation of microtubule cytoskeleton organization	-3.52267	-0.912739	7/158	13494,15505,16765,17475,20257,29877,74256,12955,16210,21833	Drg1,Hsph1,Stmn1,Mpdz,Stmn2,Hdgfl3,Cyld,Cryab,Impact,Thra
9_Member	GO Biological Processes	GO:0070507	regulation of microtubule cytoskeleton organization	-3.52267	-0.912739	7/158	13494,15505,16765,17475,20257,29877,74256	Drg1,Hsph1,Stmn1,Mpdz,Stmn2,Hdgfl3,Cyld
9_Member	GO Biological Processes	GO:0031109	microtubule polymerization or depolymerization	-2.44657	-0.35766	5/126	12955,13494,16765,20257,29877	Cryab,Drg1,Stmn1,Stmn2,Hdgfl3
9_Member	GO Biological Processes	GO:0046785	microtubule polymerization	-2.35916	-0.299617	4/82	13494,16765,20257,29877	Drg1,Stmn1,Stmn2,Hdgfl3
9_Member	GO Biological Processes	GO:0032886	regulation of microtubule-based process	-2.27194	-0.277422	7/261	13494,15505,16765,17475,20257,29877,74256	Drg1,Hsph1,Stmn1,Mpdz,Stmn2,Hdgfl3,Cyld
9_Member	GO Biological Processes	GO:0031110	regulation of microtubule polymerization or depolymerization	-2.16619	-0.214455	4/93	13494,16765,20257,29877	Drg1,Stmn1,Stmn2,Hdgfl3
9_Member	GO Biological Processes	GO:0031111	negative regulation of microtubule polymerization or depolymerization	-2.14118	-0.20431	3/49	16765,20257,29877	Stmn1,Stmn2,Hdgfl3
9_Member	GO Biological Processes	GO:0031333	negative regulation of protein-containing complex assembly	-2.09372	-0.182096	5/153	12955,16210,16765,20257,21833	Cryab,Impact,Stmn1,Stmn2,Thra
9_Member	GO Biological Processes	GO:0007019	microtubule depolymerization	-2.00292	-0.125721	3/55	16765,20257,29877	Stmn1,Stmn2,Hdgfl3
10_Summary	GO Biological Processes	GO:0032402	melanosome transport	-3.49218	-0.900344	3/17	17918,19324,26395,17912,319613,18039,29819	Myo5a,Rab1a,Map2k1,Myo1b,Sybu,Nefl,Stau2
10_Member	GO Biological Processes	GO:0032402	melanosome transport	-3.49218	-0.900344	3/17	17918,19324,26395	Myo5a,Rab1a,Map2k1
10_Member	GO Biological Processes	GO:0099518	vesicle cytoskeletal trafficking	-3.48183	-0.898771	5/74	17912,17918,19324,26395,319613	Myo1b,Myo5a,Rab1a,Map2k1,Sybu
10_Member	GO Biological Processes	GO:0032401	establishment of melanosome localization	-3.41557	-0.857816	3/18	17918,19324,26395	Myo5a,Rab1a,Map2k1
10_Member	GO Biological Processes	GO:0051904	pigment granule transport	-3.41557	-0.857816	3/18	17918,19324,26395	Myo5a,Rab1a,Map2k1
10_Member	GO Biological Processes	GO:0051905	establishment of pigment granule localization	-3.34351	-0.809667	3/19	17918,19324,26395	Myo5a,Rab1a,Map2k1
10_Member	GO Biological Processes	GO:0032400	melanosome localization	-3.21113	-0.714423	3/21	17918,19324,26395	Myo5a,Rab1a,Map2k1
10_Member	GO Biological Processes	GO:0051875	pigment granule localization	-3.15003	-0.674174	3/22	17918,19324,26395	Myo5a,Rab1a,Map2k1
10_Member	GO Biological Processes	GO:0030705	cytoskeleton-dependent intracellular transport	-2.94093	-0.591115	7/198	17912,17918,18039,19324,26395,29819,319613	Myo1b,Myo5a,Nefl,Rab1a,Map2k1,Stau2,Sybu
10_Member	GO Biological Processes	GO:0010970	transport along microtubule	-2.62449	-0.446262	6/167	17918,18039,19324,26395,29819,319613	Myo5a,Nefl,Rab1a,Map2k1,Stau2,Sybu
10_Member	GO Biological Processes	GO:0008088	axo-dendritic transport	-2.3219	-0.287838	4/84	17918,18039,29819,319613	Myo5a,Nefl,Stau2,Sybu
10_Member	GO Biological Processes	GO:0072384	organelle transport along microtubule	-2.30365	-0.282853	4/85	18039,19324,26395,319613	Nefl,Rab1a,Map2k1,Sybu
10_Member	GO Biological Processes	GO:0033059	cellular pigmentation	-2.27182	-0.277422	3/44	17918,19324,26395	Myo5a,Rab1a,Map2k1
10_Member	GO Biological Processes	GO:0099111	microtubule-based transport	-2.18091	-0.221095	6/206	17918,18039,19324,26395,29819,319613	Myo5a,Nefl,Rab1a,Map2k1,Stau2,Sybu
10_Member	GO Biological Processes	GO:0047496	vesicle transport along microtubule	-2.14118	-0.20431	3/49	19324,26395,319613	Rab1a,Map2k1,Sybu
10_Member	GO Biological Processes	GO:0051650	establishment of vesicle localization	-2.05931	-0.160452	5/156	17912,17918,19324,26395,319613	Myo1b,Myo5a,Rab1a,Map2k1,Sybu
11_Summary	GO Biological Processes	GO:0019228	neuronal action potential	-3.29192	-0.774283	4/46	13488,16508,20265,20274,16438,17918,18039,53611,268859	Drd1,Kcnd2,Scn1a,Scn9a,Itpr1,Myo5a,Nefl,Vti1a,Rbfox1
11_Member	GO Biological Processes	GO:0019228	neuronal action potential	-3.29192	-0.774283	4/46	13488,16508,20265,20274	Drd1,Kcnd2,Scn1a,Scn9a
11_Member	GO Biological Processes	GO:0050905	neuromuscular process	-2.94093	-0.591115	7/198	13488,16438,17918,18039,20265,53611,268859	Drd1,Itpr1,Myo5a,Nefl,Scn1a,Vti1a,Rbfox1
11_Member	GO Biological Processes	GO:0019226	transmission of nerve impulse	-2.19921	-0.231048	4/91	13488,16508,20265,20274	Drd1,Kcnd2,Scn1a,Scn9a
12_Summary	GO Biological Processes	GO:0099170	postsynaptic modulation of chemical synaptic transmission	-3.0919	-0.629409	3/23	13176,13488,19055,13175,14083,15452,12168,53972,259302,12661,218194	Dcc,Drd1,Ppp3ca,Dclk1,Ptk2,Hprt,Bmpr2,Ngef,Srgap3,Chl1,Phactr1
12_Member	GO Biological Processes	GO:0099170	postsynaptic modulation of chemical synaptic transmission	-3.0919	-0.629409	3/23	13176,13488,19055	Dcc,Drd1,Ppp3ca
12_Member	GO Biological Processes	GO:0021954	central nervous system neuron development	-2.84679	-0.585942	5/102	13175,13176,13488,14083,15452	Dclk1,Dcc,Drd1,Ptk2,Hprt
12_Member	KEGG Pathway	ko04360	Axon guidance	-2.52353	-0.387624	6/175	12168,13176,14083,19055,53972,259302	Bmpr2,Dcc,Ptk2,Ppp3ca,Ngef,Srgap3
12_Member	KEGG Pathway	mmu04360	Axon guidance	-2.4515	-0.3598	6/181	12168,13176,14083,19055,53972,259302	Bmpr2,Dcc,Ptk2,Ppp3ca,Ngef,Srgap3
12_Member	GO Biological Processes	GO:0021955	central nervous system neuron axonogenesis	-2.29994	-0.282853	3/43	13175,13176,14083	Dclk1,Dcc,Ptk2
12_Member	GO Biological Processes	GO:0001764	neuron migration	-2.28385	-0.282853	6/196	12661,13175,13176,13488,14083,218194	Chl1,Dclk1,Dcc,Drd1,Ptk2,Phactr1
13_Summary	Reactome Gene Sets	R-MMU-112315	Transmission across Chemical Synapses	-3.07196	-0.622935	7/188	12294,14396,18039,18751,20614,53623,207565,16508	Cacna2d3,Gabra3,Nefl,Prkcb,Snap25,Gria3,Camkk2,Kcnd2
13_Member	Reactome Gene Sets	R-MMU-112315	Transmission across Chemical Synapses	-3.07196	-0.622935	7/188	12294,14396,18039,18751,20614,53623,207565	Cacna2d3,Gabra3,Nefl,Prkcb,Snap25,Gria3,Camkk2
13_Member	Reactome Gene Sets	R-MMU-442755	Activation of NMDA receptors and postsynaptic events	-2.74955	-0.524118	3/30	18039,53623,207565	Nefl,Gria3,Camkk2
13_Member	Reactome Gene Sets	R-MMU-112314	Neurotransmitter receptors and postsynaptic signal transmission	-2.4914	-0.373786	5/123	14396,18039,18751,53623,207565	Gabra3,Nefl,Prkcb,Gria3,Camkk2
13_Member	Reactome Gene Sets	R-MMU-112316	Neuronal System	-2.41853	-0.337891	8/311	12294,14396,16508,18039,18751,20614,53623,207565	Cacna2d3,Gabra3,Kcnd2,Nefl,Prkcb,Snap25,Gria3,Camkk2
14_Summary	GO Biological Processes	GO:0023061	signal release	-3.06573	-0.622935	13/579	13488,14823,17918,18546,18751,19055,19324,20614,26420,26950,66259,68404,319613,11502,54411	Drd1,Grm8,Myo5a,Pcp4,Prkcb,Ppp3ca,Rab1a,Snap25,Mapk9,Vsnl1,Camk2n1,Nrn1,Sybu,Adam9,Atp6ap1
14_Member	GO Biological Processes	GO:0023061	signal release	-3.06573	-0.622935	13/579	13488,14823,17918,18546,18751,19055,19324,20614,26420,26950,66259,68404,319613	Drd1,Grm8,Myo5a,Pcp4,Prkcb,Ppp3ca,Rab1a,Snap25,Mapk9,Vsnl1,Camk2n1,Nrn1,Sybu
14_Member	GO Biological Processes	GO:1903530	regulation of secretion by cell	-2.94397	-0.591115	14/673	11502,13488,14823,17918,18546,18751,19055,20614,26420,26950,54411,66259,68404,319613	Adam9,Drd1,Grm8,Myo5a,Pcp4,Prkcb,Ppp3ca,Snap25,Mapk9,Vsnl1,Atp6ap1,Camk2n1,Nrn1,Sybu
14_Member	GO Biological Processes	GO:0051046	regulation of secretion	-2.47499	-0.37193	14/757	11502,13488,14823,17918,18546,18751,19055,20614,26420,26950,54411,66259,68404,319613	Adam9,Drd1,Grm8,Myo5a,Pcp4,Prkcb,Ppp3ca,Snap25,Mapk9,Vsnl1,Atp6ap1,Camk2n1,Nrn1,Sybu
14_Member	GO Biological Processes	GO:0035774	positive regulation of insulin secretion involved in cellular response to glucose stimulus	-2.21766	-0.245256	3/46	26950,66259,319613	Vsnl1,Camk2n1,Sybu
14_Member	GO Biological Processes	GO:1903532	positive regulation of secretion by cell	-2.0475	-0.154161	8/360	11502,18546,20614,26420,26950,54411,66259,319613	Adam9,Pcp4,Snap25,Mapk9,Vsnl1,Atp6ap1,Camk2n1,Sybu
14_Member	GO Biological Processes	GO:0071322	cellular response to carbohydrate stimulus	-2.02571	-0.141619	5/159	18751,19055,26950,66259,319613	Prkcb,Ppp3ca,Vsnl1,Camk2n1,Sybu
15_Summary	KEGG Pathway	ko05032	Morphine addiction	-3.04764	-0.622935	5/92	13488,14396,14773,18751,29863,12671,16438,19739,22629,14823,19049,53972,207565,217480,19055,53901	Drd1,Gabra3,Grk5,Prkcb,Pde7b,Chrm3,Itpr1,Rgs9,Ywhah,Grm8,Ppp1r1b,Ngef,Camkk2,Dgkb,Ppp3ca,Rcan2
15_Member	KEGG Pathway	ko05032	Morphine addiction	-3.04764	-0.622935	5/92	13488,14396,14773,18751,29863	Drd1,Gabra3,Grk5,Prkcb,Pde7b
15_Member	KEGG Pathway	mmu05032	Morphine addiction	-3.02644	-0.613635	5/93	13488,14396,14773,18751,29863	Drd1,Gabra3,Grk5,Prkcb,Pde7b
15_Member	WikiPathways	WP553	Calcium regulation in cardiac cells	-2.90524	-0.589663	6/147	12671,14773,16438,18751,19739,22629	Chrm3,Grk5,Itpr1,Prkcb,Rgs9,Ywhah
15_Member	Reactome Gene Sets	R-MMU-388396	GPCR downstream signalling	-2.29653	-0.282853	11/549	12671,13488,14773,14823,16438,19049,19739,29863,53972,207565,217480	Chrm3,Drd1,Grk5,Grm8,Itpr1,Ppp1r1b,Rgs9,Pde7b,Ngef,Camkk2,Dgkb
15_Member	GO Biological Processes	GO:0019722	calcium-mediated signaling	-2.26273	-0.271788	6/198	12671,13488,16438,19055,53901,207565	Chrm3,Drd1,Itpr1,Ppp3ca,Rcan2,Camkk2
15_Member	Reactome Gene Sets	R-MMU-372790	Signaling by GPCR	-2.13462	-0.20283	11/578	12671,13488,14773,14823,16438,19049,19739,29863,53972,207565,217480	Chrm3,Drd1,Grk5,Grm8,Itpr1,Ppp1r1b,Rgs9,Pde7b,Ngef,Camkk2,Dgkb
15_Member	WikiPathways	WP385	Myometrial relaxation and contraction pathways	-2.10538	-0.183187	5/152	14773,16438,18751,19739,22629	Grk5,Itpr1,Prkcb,Rgs9,Ywhah
16_Summary	GO Biological Processes	GO:1904950	negative regulation of establishment of protein localization	-2.95134	-0.591115	6/144	15502,15505,19055,26950,68889,94221,13175,11502,20614,66259,69981,319613	Dnaja1,Hsph1,Ppp3ca,Vsnl1,Ubac2,Gopc,Dclk1,Adam9,Snap25,Camk2n1,Tmem30a,Sybu
16_Member	GO Biological Processes	GO:1904950	negative regulation of establishment of protein localization	-2.95134	-0.591115	6/144	15502,15505,19055,26950,68889,94221	Dnaja1,Hsph1,Ppp3ca,Vsnl1,Ubac2,Gopc
16_Member	GO Biological Processes	GO:1903828	negative regulation of cellular protein localization	-2.37463	-0.307443	5/131	13175,15502,15505,68889,94221	Dclk1,Dnaja1,Hsph1,Ubac2,Gopc
16_Member	GO Biological Processes	GO:0070201	regulation of establishment of protein localization	-2.13999	-0.20431	11/577	11502,15502,15505,19055,20614,26950,66259,68889,69981,94221,319613	Adam9,Dnaja1,Hsph1,Ppp3ca,Snap25,Vsnl1,Camk2n1,Ubac2,Tmem30a,Gopc,Sybu
17_Summary	GO Biological Processes	GO:0050857	positive regulation of antigen receptor-mediated signaling pathway	-2.93284	-0.59033	3/26	18751,74256,227059	Prkcb,Cyld,Slc39a10
17_Member	GO Biological Processes	GO:0050857	positive regulation of antigen receptor-mediated signaling pathway	-2.93284	-0.59033	3/26	18751,74256,227059	Prkcb,Cyld,Slc39a10
18_Summary	GO Biological Processes	GO:0010563	negative regulation of phosphorus metabolic process	-2.92265	-0.590006	11/455	13488,15502,16210,18546,19049,20238,52840,59046,66259,73047,107895,11502,14083,15505,21987,26395,26398,207565	Drd1,Dnaja1,Impact,Pcp4,Ppp1r1b,Atxn1,Dbndd2,Arpp19,Camk2n1,Camk2n2,Mgat5,Adam9,Ptk2,Hsph1,Tpd52l1,Map2k1,Map2k4,Camkk2
18_Member	GO Biological Processes	GO:0010563	negative regulation of phosphorus metabolic process	-2.92265	-0.590006	11/455	13488,15502,16210,18546,19049,20238,52840,59046,66259,73047,107895	Drd1,Dnaja1,Impact,Pcp4,Ppp1r1b,Atxn1,Dbndd2,Arpp19,Camk2n1,Camk2n2,Mgat5
18_Member	GO Biological Processes	GO:0045936	negative regulation of phosphate metabolic process	-2.92265	-0.590006	11/455	13488,15502,16210,18546,19049,20238,52840,59046,66259,73047,107895	Drd1,Dnaja1,Impact,Pcp4,Ppp1r1b,Atxn1,Dbndd2,Arpp19,Camk2n1,Camk2n2,Mgat5
18_Member	GO Biological Processes	GO:0045859	regulation of protein kinase activity	-2.85506	-0.585942	13/611	11502,13488,14083,15502,15505,18546,21987,26395,26398,52840,66259,73047,207565	Adam9,Drd1,Ptk2,Dnaja1,Hsph1,Pcp4,Tpd52l1,Map2k1,Map2k4,Dbndd2,Camk2n1,Camk2n2,Camkk2
18_Member	GO Biological Processes	GO:0043549	regulation of kinase activity	-2.26156	-0.271788	13/717	11502,13488,14083,15502,15505,18546,21987,26395,26398,52840,66259,73047,207565	Adam9,Drd1,Ptk2,Dnaja1,Hsph1,Pcp4,Tpd52l1,Map2k1,Map2k4,Dbndd2,Camk2n1,Camk2n2,Camkk2
18_Member	GO Biological Processes	GO:0006469	negative regulation of protein kinase activity	-2.20098	-0.231048	6/204	13488,15502,18546,52840,66259,73047	Drd1,Dnaja1,Pcp4,Dbndd2,Camk2n1,Camk2n2
19_Summary	GO Biological Processes	GO:0015872	dopamine transport	-2.90951	-0.589663	4/58	13488,17918,18546,18751,15452,20603,216343	Drd1,Myo5a,Pcp4,Prkcb,Hprt,Sms,Tph2
19_Member	GO Biological Processes	GO:0015872	dopamine transport	-2.90951	-0.589663	4/58	13488,17918,18546,18751	Drd1,Myo5a,Pcp4,Prkcb
19_Member	GO Biological Processes	GO:0006576	cellular biogenic amine metabolic process	-2.77278	-0.532144	5/106	13488,15452,17918,20603,216343	Drd1,Hprt,Myo5a,Sms,Tph2
19_Member	GO Biological Processes	GO:0044106	cellular amine metabolic process	-2.55326	-0.401564	5/119	13488,15452,17918,20603,216343	Drd1,Hprt,Myo5a,Sms,Tph2
19_Member	GO Biological Processes	GO:0009308	amine metabolic process	-2.47631	-0.37193	5/124	13488,15452,17918,20603,216343	Drd1,Hprt,Myo5a,Sms,Tph2
19_Member	GO Biological Processes	GO:0014046	dopamine secretion	-2.3288	-0.29041	3/42	17918,18546,18751	Myo5a,Pcp4,Prkcb
19_Member	GO Biological Processes	GO:0014059	regulation of dopamine secretion	-2.3288	-0.29041	3/42	17918,18546,18751	Myo5a,Pcp4,Prkcb
19_Member	GO Biological Processes	GO:0051937	catecholamine transport	-2.25039	-0.267212	4/88	13488,17918,18546,18751	Drd1,Myo5a,Pcp4,Prkcb
19_Member	GO Biological Processes	GO:0042417	dopamine metabolic process	-2.2444	-0.263399	3/45	13488,15452,17918	Drd1,Hprt,Myo5a
20_Summary	GO Biological Processes	GO:0030878	thyroid gland development	-2.8376	-0.580875	3/28	17127,21833,26395,13176,26420	Smad3,Thra,Map2k1,Dcc,Mapk9
20_Member	GO Biological Processes	GO:0030878	thyroid gland development	-2.8376	-0.580875	3/28	17127,21833,26395	Smad3,Thra,Map2k1
20_Member	KEGG Pathway	ko05210	Colorectal cancer	-2.80147	-0.556861	4/62	13176,17127,26395,26420	Dcc,Smad3,Map2k1,Mapk9
20_Member	KEGG Pathway	mmu05210	Colorectal cancer	-2.677	-0.481328	4/67	13176,17127,26395,26420	Dcc,Smad3,Map2k1,Mapk9

## Sheet: 4 WOD DOWN
GroupID	Category	Term	Description	LogP	Log(q-value)	InTerm_InList	Genes	Symbols
1_Summary	KEGG Pathway	ko05010	Alzheimer's disease	-20.3949	-16.4139	29/175	11938,12313,12857,12864,12866,12867,16438,17708,17709,17710,17991,17993,18795,19055,19056,19058,20617,66218,66414,66416,66694,67264,67273,68375,72900,84682,110323,227197,407785,11972,66237,66335,16367,26408,26420,384783,22333,14004,54152,11983,15558,16828,18655,26395,54403,56012,229949,17449,12034,17751,74637,76487,13052,18673,19823,66092,67900,83767,215999	Atp2a2,Calm1,Cox4i1,Cox6c,Cox7a2,Cox7c,Itpr1,COX1,COX2,COX3,Ndufa2,Ndufs4,Plcb1,Ppp3ca,Ppp3cb,Ppp3r1,Snca,Ndufb9,Ndufa12,Ndufa7,Uqcrfs1,Ndufb8,Ndufa10,Ndufa8,Ndufv2,Cox4i2,Cox6b1,Ndufs1,Ndufs6,Atp6v0d1,Atp6v1g2,Atp6v1c1,Irs1,Map3k5,Mapk9,Irs2,Vdac1,Chchd2,Dnal4,Atpif1,Htr2a,Ldha,Pgk1,Map2k1,Slc4a4,Pgam2,Ak5,Mdh1,Phb2,Mt3,Shpk,Ppp1r3g,Cxadr,Phb,Rnf7,Ghitm,Mtfp1,Wasf1,Mcu
1_Member	KEGG Pathway	ko05010	Alzheimer's disease	-20.3949	-16.4139	29/175	11938,12313,12857,12864,12866,12867,16438,17708,17709,17710,17991,17993,18795,19055,19056,19058,20617,66218,66414,66416,66694,67264,67273,68375,72900,84682,110323,227197,407785	Atp2a2,Calm1,Cox4i1,Cox6c,Cox7a2,Cox7c,Itpr1,COX1,COX2,COX3,Ndufa2,Ndufs4,Plcb1,Ppp3ca,Ppp3cb,Ppp3r1,Snca,Ndufb9,Ndufa12,Ndufa7,Uqcrfs1,Ndufb8,Ndufa10,Ndufa8,Ndufv2,Cox4i2,Cox6b1,Ndufs1,Ndufs6
1_Member	KEGG Pathway	mmu05010	Alzheimer's disease	-20.3949	-16.4139	29/175	11938,12313,12857,12864,12866,12867,16438,17708,17709,17710,17991,17993,18795,19055,19056,19058,20617,66218,66414,66416,66694,67264,67273,68375,72900,84682,110323,227197,407785	Atp2a2,Calm1,Cox4i1,Cox6c,Cox7a2,Cox7c,Itpr1,COX1,COX2,COX3,Ndufa2,Ndufs4,Plcb1,Ppp3ca,Ppp3cb,Ppp3r1,Snca,Ndufb9,Ndufa12,Ndufa7,Uqcrfs1,Ndufb8,Ndufa10,Ndufa8,Ndufv2,Cox4i2,Cox6b1,Ndufs1,Ndufs6
1_Member	KEGG Pathway	ko00190	Oxidative phosphorylation	-17.7688	-13.9639	24/134	11972,12857,12864,12866,12867,17708,17709,17710,17991,17993,66218,66237,66335,66414,66416,66694,67264,67273,68375,72900,84682,110323,227197,407785	Atp6v0d1,Cox4i1,Cox6c,Cox7a2,Cox7c,COX1,COX2,COX3,Ndufa2,Ndufs4,Ndufb9,Atp6v1g2,Atp6v1c1,Ndufa12,Ndufa7,Uqcrfs1,Ndufb8,Ndufa10,Ndufa8,Ndufv2,Cox4i2,Cox6b1,Ndufs1,Ndufs6
1_Member	KEGG Pathway	ko04932	Non-alcoholic fatty liver disease (NAFLD)	-17.6287	-13.9487	25/151	12857,12864,12866,12867,16367,17708,17709,17710,17991,17993,26408,26420,66218,66414,66416,66694,67264,67273,68375,72900,84682,110323,227197,384783,407785	Cox4i1,Cox6c,Cox7a2,Cox7c,Irs1,COX1,COX2,COX3,Ndufa2,Ndufs4,Map3k5,Mapk9,Ndufb9,Ndufa12,Ndufa7,Uqcrfs1,Ndufb8,Ndufa10,Ndufa8,Ndufv2,Cox4i2,Cox6b1,Ndufs1,Irs2,Ndufs6
1_Member	KEGG Pathway	mmu04932	Non-alcoholic fatty liver disease (NAFLD)	-16.1684	-12.7314	25/173	12857,12864,12866,12867,16367,17708,17709,17710,17991,17993,26408,26420,66218,66414,66416,66694,67264,67273,68375,72900,84682,110323,227197,384783,407785	Cox4i1,Cox6c,Cox7a2,Cox7c,Irs1,COX1,COX2,COX3,Ndufa2,Ndufs4,Map3k5,Mapk9,Ndufb9,Ndufa12,Ndufa7,Uqcrfs1,Ndufb8,Ndufa10,Ndufa8,Ndufv2,Cox4i2,Cox6b1,Ndufs1,Irs2,Ndufs6
1_Member	KEGG Pathway	mmu05012	Parkinson's disease	-15.8985	-12.5196	23/144	12857,12864,12866,12867,17708,17709,17710,17991,17993,20617,22333,66218,66414,66416,66694,67264,67273,68375,72900,84682,110323,227197,407785	Cox4i1,Cox6c,Cox7a2,Cox7c,COX1,COX2,COX3,Ndufa2,Ndufs4,Snca,Vdac1,Ndufb9,Ndufa12,Ndufa7,Uqcrfs1,Ndufb8,Ndufa10,Ndufa8,Ndufv2,Cox4i2,Cox6b1,Ndufs1,Ndufs6
1_Member	GO Biological Processes	GO:0042773	ATP synthesis coupled electron transport	-15.4384	-12.1106	17/67	12857,12867,14004,17708,17709,17710,20617,66218,66414,66416,67264,67273,68375,72900,84682,227197,407785	Cox4i1,Cox7c,Chchd2,COX1,COX2,COX3,Snca,Ndufb9,Ndufa12,Ndufa7,Ndufb8,Ndufa10,Ndufa8,Ndufv2,Cox4i2,Ndufs1,Ndufs6
1_Member	KEGG Pathway	ko05016	Huntington's disease	-15.0748	-11.8342	25/192	12857,12864,12866,12867,16438,17708,17709,17710,17991,17993,18795,22333,54152,66218,66414,66416,66694,67264,67273,68375,72900,84682,110323,227197,407785	Cox4i1,Cox6c,Cox7a2,Cox7c,Itpr1,COX1,COX2,COX3,Ndufa2,Ndufs4,Plcb1,Vdac1,Dnal4,Ndufb9,Ndufa12,Ndufa7,Uqcrfs1,Ndufb8,Ndufa10,Ndufa8,Ndufv2,Cox4i2,Cox6b1,Ndufs1,Ndufs6
1_Member	KEGG Pathway	mmu05016	Huntington's disease	-15.0748	-11.8342	25/192	12857,12864,12866,12867,16438,17708,17709,17710,17991,17993,18795,22333,54152,66218,66414,66416,66694,67264,67273,68375,72900,84682,110323,227197,407785	Cox4i1,Cox6c,Cox7a2,Cox7c,Itpr1,COX1,COX2,COX3,Ndufa2,Ndufs4,Plcb1,Vdac1,Dnal4,Ndufb9,Ndufa12,Ndufa7,Uqcrfs1,Ndufb8,Ndufa10,Ndufa8,Ndufv2,Cox4i2,Cox6b1,Ndufs1,Ndufs6
1_Member	WikiPathways	WP295	Electron transport chain	-14.7568	-11.658	19/99	11983,12857,12864,12866,17708,17709,17710,17991,17993,66218,66414,66416,66694,67273,68375,72900,110323,227197,407785	Atpif1,Cox4i1,Cox6c,Cox7a2,COX1,COX2,COX3,Ndufa2,Ndufs4,Ndufb9,Ndufa12,Ndufa7,Uqcrfs1,Ndufa10,Ndufa8,Ndufv2,Cox6b1,Ndufs1,Ndufs6
1_Member	GO Biological Processes	GO:0022904	respiratory electron transport chain	-14.6171	-11.5655	18/87	12857,12867,14004,17708,17709,17710,17993,20617,66218,66414,66416,67264,67273,68375,72900,84682,227197,407785	Cox4i1,Cox7c,Chchd2,COX1,COX2,COX3,Ndufs4,Snca,Ndufb9,Ndufa12,Ndufa7,Ndufb8,Ndufa10,Ndufa8,Ndufv2,Cox4i2,Ndufs1,Ndufs6
1_Member	GO Biological Processes	GO:0042775	mitochondrial ATP synthesis coupled electron transport	-14.3347	-11.3079	16/65	12857,12867,14004,17708,17710,20617,66218,66414,66416,67264,67273,68375,72900,84682,227197,407785	Cox4i1,Cox7c,Chchd2,COX1,COX3,Snca,Ndufb9,Ndufa12,Ndufa7,Ndufb8,Ndufa10,Ndufa8,Ndufv2,Cox4i2,Ndufs1,Ndufs6
1_Member	KEGG Pathway	mmu00190	Oxidative phosphorylation	-14.1894	-11.1861	24/190	11972,12857,12864,12866,12867,17708,17709,17710,17991,17993,66218,66237,66335,66414,66416,66694,67264,67273,68375,72900,84682,110323,227197,407785	Atp6v0d1,Cox4i1,Cox6c,Cox7a2,Cox7c,COX1,COX2,COX3,Ndufa2,Ndufs4,Ndufb9,Atp6v1g2,Atp6v1c1,Ndufa12,Ndufa7,Uqcrfs1,Ndufb8,Ndufa10,Ndufa8,Ndufv2,Cox4i2,Cox6b1,Ndufs1,Ndufs6
1_Member	Reactome Gene Sets	R-MMU-611105	Respiratory electron transport	-13.991	-11.01	18/94	12857,12867,17708,17709,17710,17991,17993,66218,66414,66416,66694,67264,67273,68375,72900,110323,227197,407785	Cox4i1,Cox7c,COX1,COX2,COX3,Ndufa2,Ndufs4,Ndufb9,Ndufa12,Ndufa7,Uqcrfs1,Ndufb8,Ndufa10,Ndufa8,Ndufv2,Cox6b1,Ndufs1,Ndufs6
1_Member	GO Biological Processes	GO:0022900	electron transport chain	-13.9061	-10.9463	18/95	12857,12867,14004,17708,17709,17710,17993,20617,66218,66414,66416,67264,67273,68375,72900,84682,227197,407785	Cox4i1,Cox7c,Chchd2,COX1,COX2,COX3,Ndufs4,Snca,Ndufb9,Ndufa12,Ndufa7,Ndufb8,Ndufa10,Ndufa8,Ndufv2,Cox4i2,Ndufs1,Ndufs6
1_Member	GO Biological Processes	GO:0046034	ATP metabolic process	-12.8815	-10.0087	26/260	11983,12857,12866,12867,14004,15558,16828,17708,17709,17710,18655,20617,26395,54403,56012,66218,66414,66416,67264,67273,68375,72900,84682,227197,229949,407785	Atpif1,Cox4i1,Cox7a2,Cox7c,Chchd2,Htr2a,Ldha,COX1,COX2,COX3,Pgk1,Snca,Map2k1,Slc4a4,Pgam2,Ndufb9,Ndufa12,Ndufa7,Ndufb8,Ndufa10,Ndufa8,Ndufv2,Cox4i2,Ndufs1,Ak5,Ndufs6
1_Member	GO Biological Processes	GO:0006119	oxidative phosphorylation	-12.5378	-9.7029	18/113	12857,12866,12867,14004,17708,17709,17710,20617,66218,66414,66416,67264,67273,68375,72900,84682,227197,407785	Cox4i1,Cox7a2,Cox7c,Chchd2,COX1,COX2,COX3,Snca,Ndufb9,Ndufa12,Ndufa7,Ndufb8,Ndufa10,Ndufa8,Ndufv2,Cox4i2,Ndufs1,Ndufs6
1_Member	Reactome Gene Sets	R-MMU-163200	Respiratory electron transport, ATP synthesis by chemiosmotic coupling, and heat production by uncoupling proteins.	-12.2032	-9.43969	18/118	12857,12867,17708,17709,17710,17991,17993,66218,66414,66416,66694,67264,67273,68375,72900,110323,227197,407785	Cox4i1,Cox7c,COX1,COX2,COX3,Ndufa2,Ndufs4,Ndufb9,Ndufa12,Ndufa7,Uqcrfs1,Ndufb8,Ndufa10,Ndufa8,Ndufv2,Cox6b1,Ndufs1,Ndufs6
1_Member	GO Biological Processes	GO:0009060	aerobic respiration	-11.7745	-9.07224	20/161	12857,12866,12867,14004,17449,17708,17709,17710,17993,20617,66218,66414,66416,67264,67273,68375,72900,84682,227197,407785	Cox4i1,Cox7a2,Cox7c,Chchd2,Mdh1,COX1,COX2,COX3,Ndufs4,Snca,Ndufb9,Ndufa12,Ndufa7,Ndufb8,Ndufa10,Ndufa8,Ndufv2,Cox4i2,Ndufs1,Ndufs6
1_Member	GO Biological Processes	GO:0019646	aerobic electron transport chain	-11.7308	-9.05084	13/53	12857,12867,17708,17710,66218,66416,67264,67273,68375,72900,84682,227197,407785	Cox4i1,Cox7c,COX1,COX3,Ndufb9,Ndufa7,Ndufb8,Ndufa10,Ndufa8,Ndufv2,Cox4i2,Ndufs1,Ndufs6
1_Member	GO Biological Processes	GO:0006091	generation of precursor metabolites and energy	-11.4848	-8.8362	31/428	12034,12857,12866,12867,14004,15558,16367,16828,17449,17708,17709,17710,17751,17993,18655,20617,54403,56012,66218,66414,66416,67264,67273,68375,72900,74637,76487,84682,227197,384783,407785	Phb2,Cox4i1,Cox7a2,Cox7c,Chchd2,Htr2a,Irs1,Ldha,Mdh1,COX1,COX2,COX3,Mt3,Ndufs4,Pgk1,Snca,Slc4a4,Pgam2,Ndufb9,Ndufa12,Ndufa7,Ndufb8,Ndufa10,Ndufa8,Ndufv2,Shpk,Ppp1r3g,Cox4i2,Ndufs1,Irs2,Ndufs6
1_Member	Reactome Gene Sets	R-MMU-1428517	The citric acid (TCA) cycle and respiratory electron transport	-11.3776	-8.73899	20/169	12857,12867,16828,17708,17709,17710,17991,17993,22333,66218,66414,66416,66694,67264,67273,68375,72900,110323,227197,407785	Cox4i1,Cox7c,Ldha,COX1,COX2,COX3,Ndufa2,Ndufs4,Vdac1,Ndufb9,Ndufa12,Ndufa7,Uqcrfs1,Ndufb8,Ndufa10,Ndufa8,Ndufv2,Cox6b1,Ndufs1,Ndufs6
1_Member	CORUM	CORUM:381	Respiratory chain complex I, mitochondrial	-11.0196	-8.41886	11/37	17991,17993,66218,66414,66416,67264,67273,68375,72900,227197,407785	Ndufa2,Ndufs4,Ndufb9,Ndufa12,Ndufa7,Ndufb8,Ndufa10,Ndufa8,Ndufv2,Ndufs1,Ndufs6
1_Member	CORUM	CORUM:382	Respiratory chain complex I, mitochondrial	-10.6064	-8.04864	11/40	17991,17993,66218,66414,66416,67264,67273,68375,72900,227197,407785	Ndufa2,Ndufs4,Ndufb9,Ndufa12,Ndufa7,Ndufb8,Ndufa10,Ndufa8,Ndufv2,Ndufs1,Ndufs6
1_Member	GO Biological Processes	GO:0015980	energy derivation by oxidation of organic compounds	-10.4931	-7.94346	25/305	12857,12866,12867,14004,16367,16828,17449,17708,17709,17710,17751,17993,20617,66218,66414,66416,67264,67273,68375,72900,76487,84682,227197,384783,407785	Cox4i1,Cox7a2,Cox7c,Chchd2,Irs1,Ldha,Mdh1,COX1,COX2,COX3,Mt3,Ndufs4,Snca,Ndufb9,Ndufa12,Ndufa7,Ndufb8,Ndufa10,Ndufa8,Ndufv2,Ppp1r3g,Cox4i2,Ndufs1,Irs2,Ndufs6
1_Member	GO Biological Processes	GO:0045333	cellular respiration	-9.46556	-6.98219	20/215	12857,12866,12867,14004,17449,17708,17709,17710,17993,20617,66218,66414,66416,67264,67273,68375,72900,84682,227197,407785	Cox4i1,Cox7a2,Cox7c,Chchd2,Mdh1,COX1,COX2,COX3,Ndufs4,Snca,Ndufb9,Ndufa12,Ndufa7,Ndufb8,Ndufa10,Ndufa8,Ndufv2,Cox4i2,Ndufs1,Ndufs6
1_Member	Reactome Gene Sets	R-MMU-6799198	Complex I biogenesis	-8.81044	-6.37967	11/57	17991,17993,66218,66414,66416,67264,67273,68375,72900,227197,407785	Ndufa2,Ndufs4,Ndufb9,Ndufa12,Ndufa7,Ndufb8,Ndufa10,Ndufa8,Ndufv2,Ndufs1,Ndufs6
1_Member	GO Biological Processes	GO:0006120	mitochondrial electron transport, NADH to ubiquinone	-7.8722	-5.51959	8/29	66218,66416,67264,67273,68375,72900,227197,407785	Ndufb9,Ndufa7,Ndufb8,Ndufa10,Ndufa8,Ndufv2,Ndufs1,Ndufs6
1_Member	WikiPathways	WP1248	Oxidative phosphorylation	-7.48976	-5.17151	10/59	17991,17993,66218,66416,67264,67273,68375,72900,227197,407785	Ndufa2,Ndufs4,Ndufb9,Ndufa7,Ndufb8,Ndufa10,Ndufa8,Ndufv2,Ndufs1,Ndufs6
1_Member	GO Biological Processes	GO:0010257	NADH dehydrogenase complex assembly	-6.52117	-4.29604	9/57	17991,17993,66218,66414,67264,67273,68375,227197,407785	Ndufa2,Ndufs4,Ndufb9,Ndufa12,Ndufb8,Ndufa10,Ndufa8,Ndufs1,Ndufs6
1_Member	GO Biological Processes	GO:0032981	mitochondrial respiratory chain complex I assembly	-6.52117	-4.29604	9/57	17991,17993,66218,66414,67264,67273,68375,227197,407785	Ndufa2,Ndufs4,Ndufb9,Ndufa12,Ndufb8,Ndufa10,Ndufa8,Ndufs1,Ndufs6
1_Member	GO Biological Processes	GO:0007005	mitochondrion organization	-5.53242	-3.44352	24/508	11983,12034,12313,12866,13052,14004,17991,17993,18673,19823,20617,22333,26420,66092,66218,66414,67264,67273,67900,68375,83767,215999,227197,407785	Atpif1,Phb2,Calm1,Cox7a2,Cxadr,Chchd2,Ndufa2,Ndufs4,Phb,Rnf7,Snca,Vdac1,Mapk9,Ghitm,Ndufb9,Ndufa12,Ndufb8,Ndufa10,Mtfp1,Ndufa8,Wasf1,Mcu,Ndufs1,Ndufs6
1_Member	GO Biological Processes	GO:0033108	mitochondrial respiratory chain complex assembly	-4.75102	-2.82117	9/92	17991,17993,66218,66414,67264,67273,68375,227197,407785	Ndufa2,Ndufs4,Ndufb9,Ndufa12,Ndufb8,Ndufa10,Ndufa8,Ndufs1,Ndufs6
2_Summary	Reactome Gene Sets	R-MMU-112316	Neuronal System	-17.0183	-13.4352	33/311	12287,12313,13002,13383,14252,14396,14397,14402,14660,16485,16500,16508,16531,18039,18750,18751,18795,19085,20511,20614,20907,20979,21912,22318,26556,52589,53623,58234,99738,207565,216028,243499,268345,16438,26420,29863,232813	Cacna1b,Calm1,Dnajc5,Dlg1,Flot2,Gabra3,Gabra4,Gabrb3,Gls,Kcna1,Kcnb1,Kcnd2,Kcnma1,Nefl,Prkca,Prkcb,Plcb1,Prkar1b,Slc1a2,Snap25,Stx1a,Syt1,Tspan7,Vamp2,Homer1,Ncald,Gria3,Shank3,Kcnc4,Camkk2,Lrrtm3,Lrrtm4,Kcnc2,Itpr1,Mapk9,Pde7b,Shisa7
2_Member	Reactome Gene Sets	R-MMU-112316	Neuronal System	-17.0183	-13.4352	33/311	12287,12313,13002,13383,14252,14396,14397,14402,14660,16485,16500,16508,16531,18039,18750,18751,18795,19085,20511,20614,20907,20979,21912,22318,26556,52589,53623,58234,99738,207565,216028,243499,268345	Cacna1b,Calm1,Dnajc5,Dlg1,Flot2,Gabra3,Gabra4,Gabrb3,Gls,Kcna1,Kcnb1,Kcnd2,Kcnma1,Nefl,Prkca,Prkcb,Plcb1,Prkar1b,Slc1a2,Snap25,Stx1a,Syt1,Tspan7,Vamp2,Homer1,Ncald,Gria3,Shank3,Kcnc4,Camkk2,Lrrtm3,Lrrtm4,Kcnc2
2_Member	Reactome Gene Sets	R-MMU-112315	Transmission across Chemical Synapses	-12.3606	-9.58376	22/188	12287,12313,13002,13383,14396,14397,14402,14660,18039,18750,18751,18795,19085,20511,20614,20907,20979,21912,22318,52589,53623,207565	Cacna1b,Calm1,Dnajc5,Dlg1,Gabra3,Gabra4,Gabrb3,Gls,Nefl,Prkca,Prkcb,Plcb1,Prkar1b,Slc1a2,Snap25,Stx1a,Syt1,Tspan7,Vamp2,Ncald,Gria3,Camkk2
2_Member	Reactome Gene Sets	R-MMU-112314	Neurotransmitter receptors and postsynaptic signal transmission	-7.91607	-5.55831	14/123	12313,13383,14396,14397,14402,18039,18750,18751,18795,19085,21912,52589,53623,207565	Calm1,Dlg1,Gabra3,Gabra4,Gabrb3,Nefl,Prkca,Prkcb,Plcb1,Prkar1b,Tspan7,Ncald,Gria3,Camkk2
2_Member	KEGG Pathway	ko04723	Retrograde endocannabinoid signaling	-5.22548	-3.18648	10/102	12287,14396,14397,14402,16438,18750,18751,18795,26420,53623	Cacna1b,Gabra3,Gabra4,Gabrb3,Itpr1,Prkca,Prkcb,Plcb1,Mapk9,Gria3
2_Member	KEGG Pathway	mmu04723	Retrograde endocannabinoid signaling	-4.02927	-2.25102	10/140	12287,14396,14397,14402,16438,18750,18751,18795,26420,53623	Cacna1b,Gabra3,Gabra4,Gabrb3,Itpr1,Prkca,Prkcb,Plcb1,Mapk9,Gria3
2_Member	KEGG Pathway	ko05033	Nicotine addiction	-3.35878	-1.71022	5/40	12287,14396,14397,14402,53623	Cacna1b,Gabra3,Gabra4,Gabrb3,Gria3
2_Member	KEGG Pathway	mmu05033	Nicotine addiction	-3.30801	-1.67823	5/41	12287,14396,14397,14402,53623	Cacna1b,Gabra3,Gabra4,Gabrb3,Gria3
2_Member	KEGG Pathway	ko04727	GABAergic synapse	-3.25788	-1.63852	7/88	12287,14396,14397,14402,14660,18750,18751	Cacna1b,Gabra3,Gabra4,Gabrb3,Gls,Prkca,Prkcb
2_Member	KEGG Pathway	mmu04727	GABAergic synapse	-3.17019	-1.57514	7/91	12287,14396,14397,14402,14660,18750,18751	Cacna1b,Gabra3,Gabra4,Gabrb3,Gls,Prkca,Prkcb
2_Member	KEGG Pathway	ko05032	Morphine addiction	-3.14176	-1.5517	7/92	12287,14396,14397,14402,18750,18751,29863	Cacna1b,Gabra3,Gabra4,Gabrb3,Prkca,Prkcb,Pde7b
2_Member	KEGG Pathway	mmu05032	Morphine addiction	-3.11371	-1.52804	7/93	12287,14396,14397,14402,18750,18751,29863	Cacna1b,Gabra3,Gabra4,Gabrb3,Prkca,Prkcb,Pde7b
2_Member	GO Biological Processes	GO:0007214	gamma-aminobutyric acid signaling pathway	-2.88407	-1.33763	4/30	14396,14397,14402,232813	Gabra3,Gabra4,Gabrb3,Shisa7
3_Summary	GO Biological Processes	GO:0043269	regulation of ion transport	-16.2433	-12.7395	49/749	11928,11941,12034,12287,12293,12313,12671,13383,14226,14758,15558,16438,16485,16500,16508,16531,18546,18596,18750,18751,18754,18795,19739,19894,20191,20265,20274,20312,20617,20979,20980,22318,22333,22393,22629,26399,26420,26556,58234,67549,67972,80906,99738,232813,235281,238276,268345,269994,399548,11938,11972,17708,54403,66237,94229,215999,227059,227632,240332,14396,14397,14402,19775,16367,20511…	Atp1a1,Atp2b2,Phb2,Cacna1b,Cacna2d1,Calm1,Chrm3,Dlg1,Fkbp1b,Gpm6b,Htr2a,Itpr1,Kcna1,Kcnb1,Kcnd2,Kcnma1,Pcp4,Pdgfrb,Prkca,Prkcb,Prkce,Plcb1,Rgs9,Rph3a,Ryr2,Scn1a,Scn9a,Cx3cl1,Snca,Syt1,Syt2,Vamp2,Vdac1,Wfs1,Ywhah,Map2k6,Mapk9,Homer1,Shank3,Gpr89,Atp2b1,Kcnip2,Kcnc4,Shisa7,Scn3b,Akap5,Kcnc2,Gsg1l,Scn4b,Atp2a2,Atp6v0d1,COX1,Slc4a4,Atp6v1g2,Slc4a10,Mcu,Slc39a10,Kcnt1,Slc6a7,Gabra3,Gabra4,Gabrb3,Xpr1,…
3_Member	GO Biological Processes	GO:0043269	regulation of ion transport	-16.2433	-12.7395	49/749	11928,11941,12034,12287,12293,12313,12671,13383,14226,14758,15558,16438,16485,16500,16508,16531,18546,18596,18750,18751,18754,18795,19739,19894,20191,20265,20274,20312,20617,20979,20980,22318,22333,22393,22629,26399,26420,26556,58234,67549,67972,80906,99738,232813,235281,238276,268345,269994,399548	Atp1a1,Atp2b2,Phb2,Cacna1b,Cacna2d1,Calm1,Chrm3,Dlg1,Fkbp1b,Gpm6b,Htr2a,Itpr1,Kcna1,Kcnb1,Kcnd2,Kcnma1,Pcp4,Pdgfrb,Prkca,Prkcb,Prkce,Plcb1,Rgs9,Rph3a,Ryr2,Scn1a,Scn9a,Cx3cl1,Snca,Syt1,Syt2,Vamp2,Vdac1,Wfs1,Ywhah,Map2k6,Mapk9,Homer1,Shank3,Gpr89,Atp2b1,Kcnip2,Kcnc4,Shisa7,Scn3b,Akap5,Kcnc2,Gsg1l,Scn4b
3_Member	GO Biological Processes	GO:0098655	cation transmembrane transport	-13.6387	-10.6991	46/777	11928,11938,11941,11972,12034,12287,12293,12313,13383,14226,15558,16438,16485,16500,16508,16531,17708,18754,18795,19739,19894,20191,20265,20274,20312,20617,22318,22333,22629,26556,54403,58234,66237,67972,80906,94229,99738,215999,227059,227632,232813,235281,240332,268345,269994,399548	Atp1a1,Atp2a2,Atp2b2,Atp6v0d1,Phb2,Cacna1b,Cacna2d1,Calm1,Dlg1,Fkbp1b,Htr2a,Itpr1,Kcna1,Kcnb1,Kcnd2,Kcnma1,COX1,Prkce,Plcb1,Rgs9,Rph3a,Ryr2,Scn1a,Scn9a,Cx3cl1,Snca,Vamp2,Vdac1,Ywhah,Homer1,Slc4a4,Shank3,Atp6v1g2,Atp2b1,Kcnip2,Slc4a10,Kcnc4,Mcu,Slc39a10,Kcnt1,Shisa7,Scn3b,Slc6a7,Kcnc2,Gsg1l,Scn4b
3_Member	GO Biological Processes	GO:0098660	inorganic ion transmembrane transport	-13.5713	-10.651	45/749	11928,11938,11941,11972,12034,12287,12293,12313,13383,14226,14396,14397,14402,15558,16438,16485,16500,16508,16531,17708,18754,18795,19739,19775,20191,20265,20274,20312,20617,22318,22333,22629,54403,66237,67972,80906,94229,99738,215999,227059,227632,235281,240332,268345,399548	Atp1a1,Atp2a2,Atp2b2,Atp6v0d1,Phb2,Cacna1b,Cacna2d1,Calm1,Dlg1,Fkbp1b,Gabra3,Gabra4,Gabrb3,Htr2a,Itpr1,Kcna1,Kcnb1,Kcnd2,Kcnma1,COX1,Prkce,Plcb1,Rgs9,Xpr1,Ryr2,Scn1a,Scn9a,Cx3cl1,Snca,Vamp2,Vdac1,Ywhah,Slc4a4,Atp6v1g2,Atp2b1,Kcnip2,Slc4a10,Kcnc4,Mcu,Slc39a10,Kcnt1,Scn3b,Slc6a7,Kcnc2,Scn4b
3_Member	GO Biological Processes	GO:0034762	regulation of transmembrane transport	-12.8757	-10.0087	39/599	12034,12287,12293,12313,12671,13383,14226,16367,16485,16500,16508,16531,18750,18751,18754,18795,19739,19894,20191,20265,20274,20312,20511,20617,22318,22333,22629,26556,58234,67549,72508,80906,99738,232813,235281,268345,269994,384783,399548	Phb2,Cacna1b,Cacna2d1,Calm1,Chrm3,Dlg1,Fkbp1b,Irs1,Kcna1,Kcnb1,Kcnd2,Kcnma1,Prkca,Prkcb,Prkce,Plcb1,Rgs9,Rph3a,Ryr2,Scn1a,Scn9a,Cx3cl1,Slc1a2,Snca,Vamp2,Vdac1,Ywhah,Homer1,Shank3,Gpr89,Rps6kb1,Kcnip2,Kcnc4,Shisa7,Scn3b,Kcnc2,Gsg1l,Irs2,Scn4b
3_Member	GO Biological Processes	GO:0098662	inorganic cation transmembrane transport	-12.1798	-9.42921	41/692	11928,11938,11941,11972,12034,12287,12293,12313,13383,14226,15558,16438,16485,16500,16508,16531,17708,18754,18795,19739,20191,20265,20274,20312,20617,22318,22333,22629,54403,66237,67972,80906,94229,99738,215999,227059,227632,235281,240332,268345,399548	Atp1a1,Atp2a2,Atp2b2,Atp6v0d1,Phb2,Cacna1b,Cacna2d1,Calm1,Dlg1,Fkbp1b,Htr2a,Itpr1,Kcna1,Kcnb1,Kcnd2,Kcnma1,COX1,Prkce,Plcb1,Rgs9,Ryr2,Scn1a,Scn9a,Cx3cl1,Snca,Vamp2,Vdac1,Ywhah,Slc4a4,Atp6v1g2,Atp2b1,Kcnip2,Slc4a10,Kcnc4,Mcu,Slc39a10,Kcnt1,Scn3b,Slc6a7,Kcnc2,Scn4b
3_Member	GO Biological Processes	GO:0034765	regulation of ion transmembrane transport	-11.8598	-9.14594	34/497	12034,12287,12293,12313,12671,13383,14226,16485,16500,16508,16531,18750,18754,18795,19739,19894,20191,20265,20274,20312,20617,22318,22333,22629,26556,58234,67549,80906,99738,232813,235281,268345,269994,399548	Phb2,Cacna1b,Cacna2d1,Calm1,Chrm3,Dlg1,Fkbp1b,Kcna1,Kcnb1,Kcnd2,Kcnma1,Prkca,Prkce,Plcb1,Rgs9,Rph3a,Ryr2,Scn1a,Scn9a,Cx3cl1,Snca,Vamp2,Vdac1,Ywhah,Homer1,Shank3,Gpr89,Kcnip2,Kcnc4,Shisa7,Scn3b,Kcnc2,Gsg1l,Scn4b
3_Member	GO Biological Processes	GO:0043270	positive regulation of ion transport	-9.81756	-7.30638	25/328	11941,12293,12313,13383,16438,16485,18546,18596,18795,19739,20191,20312,20617,20979,22393,26399,26420,26556,58234,67972,80906,235281,238276,268345,399548	Atp2b2,Cacna2d1,Calm1,Dlg1,Itpr1,Kcna1,Pcp4,Pdgfrb,Plcb1,Rgs9,Ryr2,Cx3cl1,Snca,Syt1,Wfs1,Map2k6,Mapk9,Homer1,Shank3,Atp2b1,Kcnip2,Scn3b,Akap5,Kcnc2,Scn4b
3_Member	GO Biological Processes	GO:0032409	regulation of transporter activity	-9.23728	-6.76816	23/296	12034,12293,12313,12671,13383,14226,16485,18750,18795,19739,19894,20191,20617,22318,22629,26556,53881,58234,232813,235281,268345,269994,399548	Phb2,Cacna2d1,Calm1,Chrm3,Dlg1,Fkbp1b,Kcna1,Prkca,Plcb1,Rgs9,Rph3a,Ryr2,Snca,Vamp2,Ywhah,Homer1,Slc5a3,Shank3,Shisa7,Scn3b,Kcnc2,Gsg1l,Scn4b
3_Member	GO Biological Processes	GO:0010959	regulation of metal ion transport	-9.03626	-6.58031	28/444	11928,11941,12287,12293,12313,13383,14226,15558,16438,16485,18596,18754,18795,19739,20191,20312,20617,22318,22333,22393,22629,26556,67972,80906,235281,238276,268345,399548	Atp1a1,Atp2b2,Cacna1b,Cacna2d1,Calm1,Dlg1,Fkbp1b,Htr2a,Itpr1,Kcna1,Pdgfrb,Prkce,Plcb1,Rgs9,Ryr2,Cx3cl1,Snca,Vamp2,Vdac1,Wfs1,Ywhah,Homer1,Atp2b1,Kcnip2,Scn3b,Akap5,Kcnc2,Scn4b
3_Member	GO Biological Processes	GO:0022898	regulation of transmembrane transporter activity	-8.89159	-6.44841	22/282	12034,12293,12313,12671,13383,14226,16485,18750,18795,19739,19894,20191,20617,22318,22629,26556,58234,232813,235281,268345,269994,399548	Phb2,Cacna2d1,Calm1,Chrm3,Dlg1,Fkbp1b,Kcna1,Prkca,Plcb1,Rgs9,Rph3a,Ryr2,Snca,Vamp2,Ywhah,Homer1,Shank3,Shisa7,Scn3b,Kcnc2,Gsg1l,Scn4b
3_Member	GO Biological Processes	GO:0032412	regulation of ion transmembrane transporter activity	-8.43151	-6.03029	21/272	12034,12293,12313,12671,13383,14226,16485,18750,18795,19739,19894,20191,22318,22629,26556,58234,232813,235281,268345,269994,399548	Phb2,Cacna2d1,Calm1,Chrm3,Dlg1,Fkbp1b,Kcna1,Prkca,Plcb1,Rgs9,Rph3a,Ryr2,Vamp2,Ywhah,Homer1,Shank3,Shisa7,Scn3b,Kcnc2,Gsg1l,Scn4b
3_Member	GO Biological Processes	GO:1904062	regulation of cation transmembrane transport	-7.91838	-5.55831	24/376	12034,12293,12313,13383,14226,16485,18754,18795,19739,19894,20191,20312,20617,22318,22333,22629,26556,58234,80906,232813,235281,268345,269994,399548	Phb2,Cacna2d1,Calm1,Dlg1,Fkbp1b,Kcna1,Prkce,Plcb1,Rgs9,Rph3a,Ryr2,Cx3cl1,Snca,Vamp2,Vdac1,Ywhah,Homer1,Shank3,Kcnip2,Shisa7,Scn3b,Kcnc2,Gsg1l,Scn4b
3_Member	GO Biological Processes	GO:2001257	regulation of cation channel activity	-5.14734	-3.12538	13/179	12293,12313,13383,14226,16485,19739,19894,22318,26556,58234,232813,268345,269994	Cacna2d1,Calm1,Dlg1,Fkbp1b,Kcna1,Rgs9,Rph3a,Vamp2,Homer1,Shank3,Shisa7,Kcnc2,Gsg1l
3_Member	GO Biological Processes	GO:0034764	positive regulation of transmembrane transport	-4.19077	-2.38874	14/252	12293,12313,16367,16485,18795,19739,20191,20312,20511,20617,58234,80906,268345,384783	Cacna2d1,Calm1,Irs1,Kcna1,Plcb1,Rgs9,Ryr2,Cx3cl1,Slc1a2,Snca,Shank3,Kcnip2,Kcnc2,Irs2
3_Member	GO Biological Processes	GO:1904064	positive regulation of cation transmembrane transport	-4.01089	-2.23536	11/169	12293,12313,16485,18795,19739,20191,20312,20617,58234,80906,268345	Cacna2d1,Calm1,Kcna1,Plcb1,Rgs9,Ryr2,Cx3cl1,Snca,Shank3,Kcnip2,Kcnc2
3_Member	GO Biological Processes	GO:0034767	positive regulation of ion transmembrane transport	-3.5257	-1.84136	11/192	12293,12313,16485,18795,19739,20191,20312,20617,58234,80906,268345	Cacna2d1,Calm1,Kcna1,Plcb1,Rgs9,Ryr2,Cx3cl1,Snca,Shank3,Kcnip2,Kcnc2
3_Member	GO Biological Processes	GO:0032414	positive regulation of ion transmembrane transporter activity	-3.03852	-1.4683	8/124	12293,12313,16485,18795,19739,20191,58234,268345	Cacna2d1,Calm1,Kcna1,Plcb1,Rgs9,Ryr2,Shank3,Kcnc2
3_Member	GO Biological Processes	GO:0032411	positive regulation of transporter activity	-2.86312	-1.32145	8/132	12293,12313,16485,18795,19739,20191,58234,268345	Cacna2d1,Calm1,Kcna1,Plcb1,Rgs9,Ryr2,Shank3,Kcnc2
3_Member	GO Biological Processes	GO:2001259	positive regulation of cation channel activity	-2.67704	-1.17676	6/82	12293,12313,16485,19739,58234,268345	Cacna2d1,Calm1,Kcna1,Rgs9,Shank3,Kcnc2
4_Summary	GO Biological Processes	GO:0042391	regulation of membrane potential	-14.9272	-11.7243	37/465	11928,11938,11983,12293,13052,13383,13542,14226,14396,14397,14402,16485,16500,16508,16531,17993,18217,18754,19055,20191,20238,20265,20274,20312,20617,20907,22629,54403,58234,80906,99738,108100,227197,235281,268345,319504,399548,15558,22318,227632,238276,14660,20511,20979,26556,215999,241638,12287,14823,108069	Atp1a1,Atp2a2,Atpif1,Cacna2d1,Cxadr,Dlg1,Dvl1,Fkbp1b,Gabra3,Gabra4,Gabrb3,Kcna1,Kcnb1,Kcnd2,Kcnma1,Ndufs4,Ntsr2,Prkce,Ppp3ca,Ryr2,Atxn1,Scn1a,Scn9a,Cx3cl1,Snca,Stx1a,Ywhah,Slc4a4,Shank3,Kcnip2,Kcnc4,Baiap2,Ndufs1,Scn3b,Kcnc2,Nrcam,Scn4b,Htr2a,Vamp2,Kcnt1,Akap5,Gls,Slc1a2,Syt1,Homer1,Mcu,Lzts3,Cacna1b,Grm8,Grm3
4_Member	GO Biological Processes	GO:0042391	regulation of membrane potential	-14.9272	-11.7243	37/465	11928,11938,11983,12293,13052,13383,13542,14226,14396,14397,14402,16485,16500,16508,16531,17993,18217,18754,19055,20191,20238,20265,20274,20312,20617,20907,22629,54403,58234,80906,99738,108100,227197,235281,268345,319504,399548	Atp1a1,Atp2a2,Atpif1,Cacna2d1,Cxadr,Dlg1,Dvl1,Fkbp1b,Gabra3,Gabra4,Gabrb3,Kcna1,Kcnb1,Kcnd2,Kcnma1,Ndufs4,Ntsr2,Prkce,Ppp3ca,Ryr2,Atxn1,Scn1a,Scn9a,Cx3cl1,Snca,Stx1a,Ywhah,Slc4a4,Shank3,Kcnip2,Kcnc4,Baiap2,Ndufs1,Scn3b,Kcnc2,Nrcam,Scn4b
4_Member	GO Biological Processes	GO:0001508	action potential	-10.9086	-8.3255	18/140	11938,12293,13052,13383,14226,16485,16500,16508,16531,20191,20265,20274,22629,99738,235281,268345,319504,399548	Atp2a2,Cacna2d1,Cxadr,Dlg1,Fkbp1b,Kcna1,Kcnb1,Kcnd2,Kcnma1,Ryr2,Scn1a,Scn9a,Ywhah,Kcnc4,Scn3b,Kcnc2,Nrcam,Scn4b
4_Member	GO Biological Processes	GO:0035637	multicellular organismal signaling	-5.9046	-3.7529	13/153	12293,13052,14226,16485,16508,16531,20191,20265,20274,99738,235281,319504,399548	Cacna2d1,Cxadr,Fkbp1b,Kcna1,Kcnd2,Kcnma1,Ryr2,Scn1a,Scn9a,Kcnc4,Scn3b,Nrcam,Scn4b
4_Member	GO Biological Processes	GO:0019228	neuronal action potential	-4.03933	-2.25973	6/46	16485,16508,16531,20265,20274,99738	Kcna1,Kcnd2,Kcnma1,Scn1a,Scn9a,Kcnc4
4_Member	GO Biological Processes	GO:0019226	transmission of nerve impulse	-3.95211	-2.18728	8/91	14226,16485,16508,16531,20265,20274,99738,319504	Fkbp1b,Kcna1,Kcnd2,Kcnma1,Scn1a,Scn9a,Kcnc4,Nrcam
4_Member	GO Biological Processes	GO:0006813	potassium ion transport	-3.82227	-2.08555	13/240	11928,13383,15558,16485,16500,16508,16531,22318,80906,99738,227632,238276,268345	Atp1a1,Dlg1,Htr2a,Kcna1,Kcnb1,Kcnd2,Kcnma1,Vamp2,Kcnip2,Kcnc4,Kcnt1,Akap5,Kcnc2
4_Member	GO Biological Processes	GO:0071805	potassium ion transmembrane transport	-3.32035	-1.68572	11/203	11928,13383,16485,16500,16508,16531,22318,80906,99738,227632,268345	Atp1a1,Dlg1,Kcna1,Kcnb1,Kcnd2,Kcnma1,Vamp2,Kcnip2,Kcnc4,Kcnt1,Kcnc2
4_Member	Reactome Gene Sets	R-MMU-1296072	Voltage gated Potassium channels	-3.25868	-1.63852	5/42	16485,16500,16508,99738,268345	Kcna1,Kcnb1,Kcnd2,Kcnc4,Kcnc2
4_Member	GO Biological Processes	GO:0051259	protein complex oligomerization	-3.2578	-1.63852	12/240	14660,16485,16500,16508,20511,20617,20979,26556,99738,215999,241638,268345	Gls,Kcna1,Kcnb1,Kcnd2,Slc1a2,Snca,Syt1,Homer1,Kcnc4,Mcu,Lzts3,Kcnc2
4_Member	GO Biological Processes	GO:0019233	sensory perception of pain	-3.20892	-1.60325	9/146	12287,14823,15558,16485,16508,20265,20274,99738,108069	Cacna1b,Grm8,Htr2a,Kcna1,Kcnd2,Scn1a,Scn9a,Kcnc4,Grm3
4_Member	GO Biological Processes	GO:0043266	regulation of potassium ion transport	-2.6882	-1.18079	7/110	13383,15558,16485,22318,80906,238276,268345	Dlg1,Htr2a,Kcna1,Vamp2,Kcnip2,Akap5,Kcnc2
4_Member	Reactome Gene Sets	R-MMU-1296071	Potassium Channels	-2.31344	-0.882663	6/97	16485,16500,16508,16531,99738,268345	Kcna1,Kcnb1,Kcnd2,Kcnma1,Kcnc4,Kcnc2
4_Member	GO Biological Processes	GO:0051260	protein homooligomerization	-2.07419	-0.70171	8/178	14660,16485,16500,16508,20511,99738,241638,268345	Gls,Kcna1,Kcnb1,Kcnd2,Slc1a2,Kcnc4,Lzts3,Kcnc2
4_Member	GO Biological Processes	GO:0043268	positive regulation of potassium ion transport	-2.06893	-0.698591	4/50	13383,16485,80906,268345	Dlg1,Kcna1,Kcnip2,Kcnc2
5_Summary	GO Biological Processes	GO:0099003	vesicle-mediated transport in synapse	-14.8353	-11.6672	28/256	11938,12217,12313,13002,13542,14823,15558,18222,18750,18751,18754,19056,19058,19085,20614,20616,20617,20907,20979,20980,22317,22318,68404,69017,207227,238276,269994,100503185,12287,14758,19894,20511,75209,99738,240332,14226,16367,16500,18546,19055,19726,26399,26420,26950,58994,110135,215999,228355,384783,14083,26395,20503,27801,53881	Atp2a2,Bsn,Calm1,Dnajc5,Dvl1,Grm8,Htr2a,Numb,Prkca,Prkcb,Prkce,Ppp3cb,Ppp3r1,Prkar1b,Snap25,Snap91,Snca,Stx1a,Syt1,Syt2,Vamp1,Vamp2,Nrn1,Prrt2,Stxbp5l,Akap5,Gsg1l,Btbd8,Cacna1b,Gpm6b,Rph3a,Slc1a2,Sv2c,Kcnc4,Slc6a7,Fkbp1b,Irs1,Kcnb1,Pcp4,Ppp3ca,Rfx3,Map2k6,Mapk9,Vsnl1,Smpd3,Fgb,Mcu,Madd,Irs2,Ptk2,Map2k1,Slc16a7,Zdhhc8,Slc5a3
5_Member	GO Biological Processes	GO:0099003	vesicle-mediated transport in synapse	-14.8353	-11.6672	28/256	11938,12217,12313,13002,13542,14823,15558,18222,18750,18751,18754,19056,19058,19085,20614,20616,20617,20907,20979,20980,22317,22318,68404,69017,207227,238276,269994,100503185	Atp2a2,Bsn,Calm1,Dnajc5,Dvl1,Grm8,Htr2a,Numb,Prkca,Prkcb,Prkce,Ppp3cb,Ppp3r1,Prkar1b,Snap25,Snap91,Snca,Stx1a,Syt1,Syt2,Vamp1,Vamp2,Nrn1,Prrt2,Stxbp5l,Akap5,Gsg1l,Btbd8
5_Member	GO Biological Processes	GO:0006836	neurotransmitter transport	-13.4935	-10.5917	26/245	11938,12287,12313,13542,14758,14823,15558,18750,18751,18754,19894,20511,20614,20616,20617,20907,20979,20980,22317,22318,68404,69017,75209,99738,207227,240332	Atp2a2,Cacna1b,Calm1,Dvl1,Gpm6b,Grm8,Htr2a,Prkca,Prkcb,Prkce,Rph3a,Slc1a2,Snap25,Snap91,Snca,Stx1a,Syt1,Syt2,Vamp1,Vamp2,Nrn1,Prrt2,Sv2c,Kcnc4,Stxbp5l,Slc6a7
5_Member	GO Biological Processes	GO:0099504	synaptic vesicle cycle	-12.3735	-9.58376	24/229	11938,12217,12313,13002,13542,14823,15558,18750,18751,18754,19056,19085,20614,20616,20617,20907,20979,20980,22317,22318,68404,69017,207227,100503185	Atp2a2,Bsn,Calm1,Dnajc5,Dvl1,Grm8,Htr2a,Prkca,Prkcb,Prkce,Ppp3cb,Prkar1b,Snap25,Snap91,Snca,Stx1a,Syt1,Syt2,Vamp1,Vamp2,Nrn1,Prrt2,Stxbp5l,Btbd8
5_Member	GO Biological Processes	GO:0007269	neurotransmitter secretion	-12.3606	-9.58376	22/188	11938,12287,12313,13542,14823,15558,18750,18751,18754,19894,20614,20616,20617,20907,20979,20980,22317,22318,68404,69017,99738,207227	Atp2a2,Cacna1b,Calm1,Dvl1,Grm8,Htr2a,Prkca,Prkcb,Prkce,Rph3a,Snap25,Snap91,Snca,Stx1a,Syt1,Syt2,Vamp1,Vamp2,Nrn1,Prrt2,Kcnc4,Stxbp5l
5_Member	GO Biological Processes	GO:0099643	signal release from synapse	-12.3606	-9.58376	22/188	11938,12287,12313,13542,14823,15558,18750,18751,18754,19894,20614,20616,20617,20907,20979,20980,22317,22318,68404,69017,99738,207227	Atp2a2,Cacna1b,Calm1,Dvl1,Grm8,Htr2a,Prkca,Prkcb,Prkce,Rph3a,Snap25,Snap91,Snca,Stx1a,Syt1,Syt2,Vamp1,Vamp2,Nrn1,Prrt2,Kcnc4,Stxbp5l
5_Member	GO Biological Processes	GO:0023061	signal release	-11.985	-9.24702	37/579	11938,12287,12313,13542,14226,14823,15558,16367,16500,18546,18750,18751,18754,19055,19056,19726,19894,20614,20616,20617,20907,20979,20980,22317,22318,26399,26420,26950,58994,68404,69017,99738,110135,207227,215999,228355,384783	Atp2a2,Cacna1b,Calm1,Dvl1,Fkbp1b,Grm8,Htr2a,Irs1,Kcnb1,Pcp4,Prkca,Prkcb,Prkce,Ppp3ca,Ppp3cb,Rfx3,Rph3a,Snap25,Snap91,Snca,Stx1a,Syt1,Syt2,Vamp1,Vamp2,Map2k6,Mapk9,Vsnl1,Smpd3,Nrn1,Prrt2,Kcnc4,Fgb,Stxbp5l,Mcu,Madd,Irs2
5_Member	GO Biological Processes	GO:0001505	regulation of neurotransmitter levels	-11.2872	-8.6679	24/257	11938,12287,12313,13542,14758,14823,15558,18750,18751,18754,19894,20511,20614,20616,20617,20907,20979,20980,22317,22318,68404,69017,99738,207227	Atp2a2,Cacna1b,Calm1,Dvl1,Gpm6b,Grm8,Htr2a,Prkca,Prkcb,Prkce,Rph3a,Slc1a2,Snap25,Snap91,Snca,Stx1a,Syt1,Syt2,Vamp1,Vamp2,Nrn1,Prrt2,Kcnc4,Stxbp5l
5_Member	GO Biological Processes	GO:0016079	synaptic vesicle exocytosis	-10.9086	-8.3255	18/140	11938,12313,13542,14823,15558,18750,18751,18754,20614,20617,20907,20979,20980,22317,22318,68404,69017,207227	Atp2a2,Calm1,Dvl1,Grm8,Htr2a,Prkca,Prkcb,Prkce,Snap25,Snca,Stx1a,Syt1,Syt2,Vamp1,Vamp2,Nrn1,Prrt2,Stxbp5l
5_Member	GO Biological Processes	GO:0051588	regulation of neurotransmitter transport	-8.94376	-6.49424	16/141	11938,12287,12313,13542,14758,14823,15558,18750,18751,18754,20617,20907,20979,68404,99738,207227	Atp2a2,Cacna1b,Calm1,Dvl1,Gpm6b,Grm8,Htr2a,Prkca,Prkcb,Prkce,Snca,Stx1a,Syt1,Nrn1,Kcnc4,Stxbp5l
5_Member	GO Biological Processes	GO:0046928	regulation of neurotransmitter secretion	-8.8108	-6.37967	15/124	11938,12287,12313,13542,14823,15558,18750,18751,18754,20617,20907,20979,68404,99738,207227	Atp2a2,Cacna1b,Calm1,Dvl1,Grm8,Htr2a,Prkca,Prkcb,Prkce,Snca,Stx1a,Syt1,Nrn1,Kcnc4,Stxbp5l
5_Member	GO Biological Processes	GO:0060627	regulation of vesicle-mediated transport	-8.78435	-6.36564	33/614	11938,12217,12313,13002,13542,14083,14823,15558,16500,18222,18750,18751,18754,19055,19056,19058,19085,20616,20617,20907,20979,20980,22317,22318,26395,26950,58994,68404,69017,110135,207227,238276,269994	Atp2a2,Bsn,Calm1,Dnajc5,Dvl1,Ptk2,Grm8,Htr2a,Kcnb1,Numb,Prkca,Prkcb,Prkce,Ppp3ca,Ppp3cb,Ppp3r1,Prkar1b,Snap91,Snca,Stx1a,Syt1,Syt2,Vamp1,Vamp2,Map2k1,Vsnl1,Smpd3,Nrn1,Prrt2,Fgb,Stxbp5l,Akap5,Gsg1l
5_Member	GO Biological Processes	GO:1903530	regulation of secretion by cell	-7.80704	-5.47925	33/673	11938,12287,12313,13542,14226,14823,15558,16367,16500,18546,18750,18751,18754,19055,19056,19726,20614,20617,20907,20979,20980,22318,26399,26420,26950,58994,68404,99738,110135,207227,215999,228355,384783	Atp2a2,Cacna1b,Calm1,Dvl1,Fkbp1b,Grm8,Htr2a,Irs1,Kcnb1,Pcp4,Prkca,Prkcb,Prkce,Ppp3ca,Ppp3cb,Rfx3,Snap25,Snca,Stx1a,Syt1,Syt2,Vamp2,Map2k6,Mapk9,Vsnl1,Smpd3,Nrn1,Kcnc4,Fgb,Stxbp5l,Mcu,Madd,Irs2
5_Member	GO Biological Processes	GO:0017157	regulation of exocytosis	-7.59985	-5.27686	19/249	11938,12313,13542,14823,15558,16500,18750,18751,18754,20617,20907,20979,20980,22318,26950,58994,68404,110135,207227	Atp2a2,Calm1,Dvl1,Grm8,Htr2a,Kcnb1,Prkca,Prkcb,Prkce,Snca,Stx1a,Syt1,Syt2,Vamp2,Vsnl1,Smpd3,Nrn1,Fgb,Stxbp5l
5_Member	GO Biological Processes	GO:0045055	regulated exocytosis	-7.2612	-4.96677	20/289	11938,12313,13542,14823,15558,16500,18750,18751,18754,19056,20614,20617,20907,20979,20980,22317,22318,68404,69017,207227	Atp2a2,Calm1,Dvl1,Grm8,Htr2a,Kcnb1,Prkca,Prkcb,Prkce,Ppp3cb,Snap25,Snca,Stx1a,Syt1,Syt2,Vamp1,Vamp2,Nrn1,Prrt2,Stxbp5l
5_Member	GO Biological Processes	GO:2000300	regulation of synaptic vesicle exocytosis	-6.86866	-4.60781	11/86	11938,12313,13542,14823,15558,18750,18751,18754,20979,68404,207227	Atp2a2,Calm1,Dvl1,Grm8,Htr2a,Prkca,Prkcb,Prkce,Syt1,Nrn1,Stxbp5l
5_Member	GO Biological Processes	GO:0051046	regulation of secretion	-6.61222	-4.37158	33/757	11938,12287,12313,13542,14226,14823,15558,16367,16500,18546,18750,18751,18754,19055,19056,19726,20614,20617,20907,20979,20980,22318,26399,26420,26950,58994,68404,99738,110135,207227,215999,228355,384783	Atp2a2,Cacna1b,Calm1,Dvl1,Fkbp1b,Grm8,Htr2a,Irs1,Kcnb1,Pcp4,Prkca,Prkcb,Prkce,Ppp3ca,Ppp3cb,Rfx3,Snap25,Snca,Stx1a,Syt1,Syt2,Vamp2,Map2k6,Mapk9,Vsnl1,Smpd3,Nrn1,Kcnc4,Fgb,Stxbp5l,Mcu,Madd,Irs2
5_Member	GO Biological Processes	GO:0006887	exocytosis	-6.48589	-4.26533	23/416	11938,12313,13542,14823,15558,16500,18750,18751,18754,19056,20614,20617,20907,20979,20980,22317,22318,26950,58994,68404,69017,110135,207227	Atp2a2,Calm1,Dvl1,Grm8,Htr2a,Kcnb1,Prkca,Prkcb,Prkce,Ppp3cb,Snap25,Snca,Stx1a,Syt1,Syt2,Vamp1,Vamp2,Vsnl1,Smpd3,Nrn1,Prrt2,Fgb,Stxbp5l
5_Member	GO Biological Processes	GO:1903305	regulation of regulated secretory pathway	-6.42906	-4.21522	15/186	11938,12313,13542,14823,15558,16500,18750,18751,18754,20907,20979,20980,22318,68404,207227	Atp2a2,Calm1,Dvl1,Grm8,Htr2a,Kcnb1,Prkca,Prkcb,Prkce,Stx1a,Syt1,Syt2,Vamp2,Nrn1,Stxbp5l
5_Member	GO Biological Processes	GO:1903532	positive regulation of secretion by cell	-5.16414	-3.13738	19/360	12287,16367,16500,18546,18750,18754,19056,20614,20617,20907,20979,26399,26420,26950,58994,110135,207227,215999,384783	Cacna1b,Irs1,Kcnb1,Pcp4,Prkca,Prkce,Ppp3cb,Snap25,Snca,Stx1a,Syt1,Map2k6,Mapk9,Vsnl1,Smpd3,Fgb,Stxbp5l,Mcu,Irs2
5_Member	GO Biological Processes	GO:0015844	monoamine transport	-5.0754	-3.06983	10/106	14758,15558,16500,18546,18751,20617,20907,20979,20980,58994	Gpm6b,Htr2a,Kcnb1,Pcp4,Prkcb,Snca,Stx1a,Syt1,Syt2,Smpd3
5_Member	GO Biological Processes	GO:0051937	catecholamine transport	-4.90853	-2.92753	9/88	15558,16500,18546,18751,20617,20907,20979,20980,58994	Htr2a,Kcnb1,Pcp4,Prkcb,Snca,Stx1a,Syt1,Syt2,Smpd3
5_Member	GO Biological Processes	GO:0050433	regulation of catecholamine secretion	-4.87344	-2.90104	8/68	15558,16500,18546,18751,20617,20907,20979,20980	Htr2a,Kcnb1,Pcp4,Prkcb,Snca,Stx1a,Syt1,Syt2
5_Member	GO Biological Processes	GO:0050432	catecholamine secretion	-4.73349	-2.80939	8/71	15558,16500,18546,18751,20617,20907,20979,20980	Htr2a,Kcnb1,Pcp4,Prkcb,Snca,Stx1a,Syt1,Syt2
5_Member	GO Biological Processes	GO:0015872	dopamine transport	-4.40355	-2.54223	7/58	15558,18546,18751,20617,20979,20980,58994	Htr2a,Pcp4,Prkcb,Snca,Syt1,Syt2,Smpd3
5_Member	GO Biological Processes	GO:0051047	positive regulation of secretion	-4.33838	-2.49092	19/413	12287,16367,16500,18546,18750,18754,19056,20614,20617,20907,20979,26399,26420,26950,58994,110135,207227,215999,384783	Cacna1b,Irs1,Kcnb1,Pcp4,Prkca,Prkce,Ppp3cb,Snap25,Snca,Stx1a,Syt1,Map2k6,Mapk9,Vsnl1,Smpd3,Fgb,Stxbp5l,Mcu,Irs2
5_Member	GO Biological Processes	GO:0014046	dopamine secretion	-4.2676	-2.43735	6/42	15558,18546,18751,20617,20979,20980	Htr2a,Pcp4,Prkcb,Snca,Syt1,Syt2
5_Member	GO Biological Processes	GO:0014059	regulation of dopamine secretion	-4.2676	-2.43735	6/42	15558,18546,18751,20617,20979,20980	Htr2a,Pcp4,Prkcb,Snca,Syt1,Syt2
5_Member	GO Biological Processes	GO:0001956	positive regulation of neurotransmitter secretion	-3.58148	-1.89051	4/20	12287,20617,20907,20979	Cacna1b,Snca,Stx1a,Syt1
5_Member	GO Biological Processes	GO:0045921	positive regulation of exocytosis	-3.52063	-1.83832	8/105	16500,18750,20617,20907,20979,26950,58994,110135	Kcnb1,Prkca,Snca,Stx1a,Syt1,Vsnl1,Smpd3,Fgb
5_Member	GO Biological Processes	GO:0051952	regulation of amine transport	-3.20447	-1.60277	8/117	15558,16500,18546,18751,20617,20907,20979,20980	Htr2a,Kcnb1,Pcp4,Prkcb,Snca,Stx1a,Syt1,Syt2
5_Member	GO Biological Processes	GO:0051590	positive regulation of neurotransmitter transport	-3.19228	-1.5933	4/25	12287,20617,20907,20979	Cacna1b,Snca,Stx1a,Syt1
5_Member	GO Biological Processes	GO:0015850	organic hydroxy compound transport	-3.15123	-1.55851	13/282	14758,15558,16500,18546,18751,20503,20617,20907,20979,20980,27801,53881,58994	Gpm6b,Htr2a,Kcnb1,Pcp4,Prkcb,Slc16a7,Snca,Stx1a,Syt1,Syt2,Zdhhc8,Slc5a3,Smpd3
5_Member	GO Biological Processes	GO:0015837	amine transport	-3.08468	-1.50594	8/122	15558,16500,18546,18751,20617,20907,20979,20980	Htr2a,Kcnb1,Pcp4,Prkcb,Snca,Stx1a,Syt1,Syt2
6_Summary	GO Biological Processes	GO:0050804	modulation of chemical synaptic transmission	-14.7595	-11.658	44/665	11938,11941,12287,12307,12313,13176,13542,14083,14823,15558,16500,18530,18750,18751,18754,18795,19055,19058,19085,20320,20614,20617,20907,20979,22318,26556,29819,30945,53324,58234,68404,69017,94229,99738,104418,108069,108100,207227,217480,217692,225870,228550,232813,238276	Atp2a2,Atp2b2,Cacna1b,Calb1,Calm1,Dcc,Dvl1,Ptk2,Grm8,Htr2a,Kcnb1,Pcdh8,Prkca,Prkcb,Prkce,Plcb1,Ppp3ca,Ppp3r1,Prkar1b,Nptn,Snap25,Snca,Stx1a,Syt1,Vamp2,Homer1,Stau2,Rnf19a,Nptx2,Shank3,Nrn1,Prrt2,Slc4a10,Kcnc4,Dgkz,Grm3,Baiap2,Stxbp5l,Dgkb,Sipa1l1,Rin1,Itpka,Shisa7,Akap5
6_Member	GO Biological Processes	GO:0050804	modulation of chemical synaptic transmission	-14.7595	-11.658	44/665	11938,11941,12287,12307,12313,13176,13542,14083,14823,15558,16500,18530,18750,18751,18754,18795,19055,19058,19085,20320,20614,20617,20907,20979,22318,26556,29819,30945,53324,58234,68404,69017,94229,99738,104418,108069,108100,207227,217480,217692,225870,228550,232813,238276	Atp2a2,Atp2b2,Cacna1b,Calb1,Calm1,Dcc,Dvl1,Ptk2,Grm8,Htr2a,Kcnb1,Pcdh8,Prkca,Prkcb,Prkce,Plcb1,Ppp3ca,Ppp3r1,Prkar1b,Nptn,Snap25,Snca,Stx1a,Syt1,Vamp2,Homer1,Stau2,Rnf19a,Nptx2,Shank3,Nrn1,Prrt2,Slc4a10,Kcnc4,Dgkz,Grm3,Baiap2,Stxbp5l,Dgkb,Sipa1l1,Rin1,Itpka,Shisa7,Akap5
6_Member	GO Biological Processes	GO:0099177	regulation of trans-synaptic signaling	-14.7359	-11.658	44/666	11938,11941,12287,12307,12313,13176,13542,14083,14823,15558,16500,18530,18750,18751,18754,18795,19055,19058,19085,20320,20614,20617,20907,20979,22318,26556,29819,30945,53324,58234,68404,69017,94229,99738,104418,108069,108100,207227,217480,217692,225870,228550,232813,238276	Atp2a2,Atp2b2,Cacna1b,Calb1,Calm1,Dcc,Dvl1,Ptk2,Grm8,Htr2a,Kcnb1,Pcdh8,Prkca,Prkcb,Prkce,Plcb1,Ppp3ca,Ppp3r1,Prkar1b,Nptn,Snap25,Snca,Stx1a,Syt1,Vamp2,Homer1,Stau2,Rnf19a,Nptx2,Shank3,Nrn1,Prrt2,Slc4a10,Kcnc4,Dgkz,Grm3,Baiap2,Stxbp5l,Dgkb,Sipa1l1,Rin1,Itpka,Shisa7,Akap5
6_Member	GO Biological Processes	GO:0048167	regulation of synaptic plasticity	-3.91959	-2.1587	17/371	11941,12307,16500,20320,20614,20617,22318,29819,58234,69017,94229,108100,217692,225870,228550,232813,238276	Atp2b2,Calb1,Kcnb1,Nptn,Snap25,Snca,Vamp2,Stau2,Shank3,Prrt2,Slc4a10,Baiap2,Sipa1l1,Rin1,Itpka,Shisa7,Akap5
6_Member	GO Biological Processes	GO:0050806	positive regulation of synaptic transmission	-2.53194	-1.06081	13/331	12287,12307,14083,18754,20320,20614,20617,20907,20979,22318,58234,232813,238276	Cacna1b,Calb1,Ptk2,Prkce,Nptn,Snap25,Snca,Stx1a,Syt1,Vamp2,Shank3,Shisa7,Akap5
7_Summary	GO Biological Processes	GO:0050808	synapse organization	-12.7175	-9.86683	35/491	11941,12217,13542,14083,14402,18039,18222,18530,18750,19894,20320,20351,20616,20617,26556,29819,53972,58234,71436,71446,83767,104418,108100,216028,217480,217692,228550,232813,234267,241638,243499,245684,319504,320840,329165,13052,13144,13383,14758,20874,353310	Atp2b2,Bsn,Dvl1,Ptk2,Gabrb3,Nefl,Numb,Pcdh8,Prkca,Rph3a,Nptn,Sema4a,Snap91,Snca,Homer1,Stau2,Ngef,Shank3,Flrt3,Get1,Wasf1,Dgkz,Baiap2,Lrrtm3,Dgkb,Sipa1l1,Itpka,Shisa7,Gpm6a,Lzts3,Lrrtm4,Cnksr2,Nrcam,Negr1,Abi2,Cxadr,Dapk3,Dlg1,Gpm6b,Slk,Zfp703
7_Member	GO Biological Processes	GO:0050808	synapse organization	-12.7175	-9.86683	35/491	11941,12217,13542,14083,14402,18039,18222,18530,18750,19894,20320,20351,20616,20617,26556,29819,53972,58234,71436,71446,83767,104418,108100,216028,217480,217692,228550,232813,234267,241638,243499,245684,319504,320840,329165	Atp2b2,Bsn,Dvl1,Ptk2,Gabrb3,Nefl,Numb,Pcdh8,Prkca,Rph3a,Nptn,Sema4a,Snap91,Snca,Homer1,Stau2,Ngef,Shank3,Flrt3,Get1,Wasf1,Dgkz,Baiap2,Lrrtm3,Dgkb,Sipa1l1,Itpka,Shisa7,Gpm6a,Lzts3,Lrrtm4,Cnksr2,Nrcam,Negr1,Abi2
7_Member	GO Biological Processes	GO:0034330	cell junction organization	-10.7787	-8.20425	41/766	11941,12217,13052,13144,13383,13542,14083,14402,14758,18039,18222,18530,18750,19894,20320,20351,20616,20617,20874,26556,29819,53972,58234,71436,71446,83767,104418,108100,216028,217480,217692,228550,232813,234267,241638,243499,245684,319504,320840,329165,353310	Atp2b2,Bsn,Cxadr,Dapk3,Dlg1,Dvl1,Ptk2,Gabrb3,Gpm6b,Nefl,Numb,Pcdh8,Prkca,Rph3a,Nptn,Sema4a,Snap91,Snca,Slk,Homer1,Stau2,Ngef,Shank3,Flrt3,Get1,Wasf1,Dgkz,Baiap2,Lrrtm3,Dgkb,Sipa1l1,Itpka,Shisa7,Gpm6a,Lzts3,Lrrtm4,Cnksr2,Nrcam,Negr1,Abi2,Zfp703
7_Member	GO Biological Processes	GO:0050807	regulation of synapse organization	-9.46488	-6.98219	22/263	14083,18530,18750,20351,20616,20617,26556,29819,53972,58234,71436,108100,216028,217480,217692,228550,234267,241638,243499,319504,320840,329165	Ptk2,Pcdh8,Prkca,Sema4a,Snap91,Snca,Homer1,Stau2,Ngef,Shank3,Flrt3,Baiap2,Lrrtm3,Dgkb,Sipa1l1,Itpka,Gpm6a,Lzts3,Lrrtm4,Nrcam,Negr1,Abi2
7_Member	GO Biological Processes	GO:0050803	regulation of synapse structure or activity	-9.21733	-6.75484	22/271	14083,18530,18750,20351,20616,20617,26556,29819,53972,58234,71436,108100,216028,217480,217692,228550,234267,241638,243499,319504,320840,329165	Ptk2,Pcdh8,Prkca,Sema4a,Snap91,Snca,Homer1,Stau2,Ngef,Shank3,Flrt3,Baiap2,Lrrtm3,Dgkb,Sipa1l1,Itpka,Gpm6a,Lzts3,Lrrtm4,Nrcam,Negr1,Abi2
7_Member	GO Biological Processes	GO:0007416	synapse assembly	-7.80871	-5.47925	17/192	12217,13542,14083,14402,18222,18750,20320,20351,20617,29819,58234,71436,216028,217692,234267,243499,320840	Bsn,Dvl1,Ptk2,Gabrb3,Numb,Prkca,Nptn,Sema4a,Snca,Stau2,Shank3,Flrt3,Lrrtm3,Sipa1l1,Gpm6a,Lrrtm4,Negr1
7_Member	GO Biological Processes	GO:0034329	cell junction assembly	-6.02896	-3.8642	23/442	12217,13144,13383,13542,14083,14402,14758,18222,18750,20320,20351,20617,20874,29819,58234,71436,216028,217692,234267,243499,320840,329165,353310	Bsn,Dapk3,Dlg1,Dvl1,Ptk2,Gabrb3,Gpm6b,Numb,Prkca,Nptn,Sema4a,Snca,Slk,Stau2,Shank3,Flrt3,Lrrtm3,Sipa1l1,Gpm6a,Lrrtm4,Negr1,Abi2,Zfp703
7_Member	GO Biological Processes	GO:0051963	regulation of synapse assembly	-4.56885	-2.67775	10/121	14083,18750,20351,20617,29819,71436,216028,217692,243499,320840	Ptk2,Prkca,Sema4a,Snca,Stau2,Flrt3,Lrrtm3,Sipa1l1,Lrrtm4,Negr1
7_Member	GO Biological Processes	GO:1901888	regulation of cell junction assembly	-4.20218	-2.3929	13/220	13144,14083,14758,18750,20351,20617,20874,29819,71436,216028,217692,243499,320840	Dapk3,Ptk2,Gpm6b,Prkca,Sema4a,Snca,Slk,Stau2,Flrt3,Lrrtm3,Sipa1l1,Lrrtm4,Negr1
7_Member	GO Biological Processes	GO:0051965	positive regulation of synapse assembly	-2.73183	-1.21323	6/80	18750,20351,29819,71436,216028,243499	Prkca,Sema4a,Stau2,Flrt3,Lrrtm3,Lrrtm4
8_Summary	GO Biological Processes	GO:0048812	neuron projection morphogenesis	-11.9588	-9.23308	41/703	11658,12168,13175,13176,13542,13638,14083,16765,17751,17756,18039,18040,18222,18750,19055,20320,20351,20616,20979,20980,22629,26395,29819,53883,53972,56177,58234,68404,71436,83767,108100,217692,218194,228550,234267,238276,241638,319504,329165,380684,665113,407785,14226,16438,18546,19158,20312,20614,67886,69981,320840,11941,26556,74256,76709,13383,16800,20238,53605,216028,243499,18795,19726,20378,…	Alcam,Bmpr2,Dclk1,Dcc,Dvl1,Efna3,Ptk2,Stmn1,Mt3,Map2,Nefl,Nefm,Numb,Prkca,Ppp3ca,Nptn,Sema4a,Snap91,Syt1,Syt2,Ywhah,Map2k1,Stau2,Celsr2,Ngef,Olfm1,Shank3,Nrn1,Flrt3,Wasf1,Baiap2,Sipa1l1,Phactr1,Itpka,Gpm6a,Akap5,Lzts3,Nrcam,Abi2,Nefh,Tnik,Ndufs6,Fkbp1b,Itpr1,Pcp4,Cyth2,Cx3cl1,Snap25,Camsap2,Tmem30a,Negr1,Atp2b2,Homer1,Cyld,Arpc2,Dlg1,Arhgef2,Atxn1,Nap1l1,Lrrtm3,Lrrtm4,Plcb1,Rfx3,Frzb,Mapk9
8_Member	GO Biological Processes	GO:0048812	neuron projection morphogenesis	-11.9588	-9.23308	41/703	11658,12168,13175,13176,13542,13638,14083,16765,17751,17756,18039,18040,18222,18750,19055,20320,20351,20616,20979,20980,22629,26395,29819,53883,53972,56177,58234,68404,71436,83767,108100,217692,218194,228550,234267,238276,241638,319504,329165,380684,665113	Alcam,Bmpr2,Dclk1,Dcc,Dvl1,Efna3,Ptk2,Stmn1,Mt3,Map2,Nefl,Nefm,Numb,Prkca,Ppp3ca,Nptn,Sema4a,Snap91,Syt1,Syt2,Ywhah,Map2k1,Stau2,Celsr2,Ngef,Olfm1,Shank3,Nrn1,Flrt3,Wasf1,Baiap2,Sipa1l1,Phactr1,Itpka,Gpm6a,Akap5,Lzts3,Nrcam,Abi2,Nefh,Tnik
8_Member	GO Biological Processes	GO:0032990	cell part morphogenesis	-11.7442	-9.05327	42/746	11658,12168,13175,13176,13542,13638,14083,16765,17751,17756,18039,18040,18222,18750,19055,20320,20351,20616,20979,20980,22629,26395,29819,53883,53972,56177,58234,68404,71436,83767,108100,217692,218194,228550,234267,238276,241638,319504,329165,380684,407785,665113	Alcam,Bmpr2,Dclk1,Dcc,Dvl1,Efna3,Ptk2,Stmn1,Mt3,Map2,Nefl,Nefm,Numb,Prkca,Ppp3ca,Nptn,Sema4a,Snap91,Syt1,Syt2,Ywhah,Map2k1,Stau2,Celsr2,Ngef,Olfm1,Shank3,Nrn1,Flrt3,Wasf1,Baiap2,Sipa1l1,Phactr1,Itpka,Gpm6a,Akap5,Lzts3,Nrcam,Abi2,Nefh,Ndufs6,Tnik
8_Member	GO Biological Processes	GO:0120039	plasma membrane bounded cell projection morphogenesis	-11.665	-8.99574	41/718	11658,12168,13175,13176,13542,13638,14083,16765,17751,17756,18039,18040,18222,18750,19055,20320,20351,20616,20979,20980,22629,26395,29819,53883,53972,56177,58234,68404,71436,83767,108100,217692,218194,228550,234267,238276,241638,319504,329165,380684,665113	Alcam,Bmpr2,Dclk1,Dcc,Dvl1,Efna3,Ptk2,Stmn1,Mt3,Map2,Nefl,Nefm,Numb,Prkca,Ppp3ca,Nptn,Sema4a,Snap91,Syt1,Syt2,Ywhah,Map2k1,Stau2,Celsr2,Ngef,Olfm1,Shank3,Nrn1,Flrt3,Wasf1,Baiap2,Sipa1l1,Phactr1,Itpka,Gpm6a,Akap5,Lzts3,Nrcam,Abi2,Nefh,Tnik
8_Member	GO Biological Processes	GO:0048858	cell projection morphogenesis	-11.5689	-8.91012	41/723	11658,12168,13175,13176,13542,13638,14083,16765,17751,17756,18039,18040,18222,18750,19055,20320,20351,20616,20979,20980,22629,26395,29819,53883,53972,56177,58234,68404,71436,83767,108100,217692,218194,228550,234267,238276,241638,319504,329165,380684,665113	Alcam,Bmpr2,Dclk1,Dcc,Dvl1,Efna3,Ptk2,Stmn1,Mt3,Map2,Nefl,Nefm,Numb,Prkca,Ppp3ca,Nptn,Sema4a,Snap91,Syt1,Syt2,Ywhah,Map2k1,Stau2,Celsr2,Ngef,Olfm1,Shank3,Nrn1,Flrt3,Wasf1,Baiap2,Sipa1l1,Phactr1,Itpka,Gpm6a,Akap5,Lzts3,Nrcam,Abi2,Nefh,Tnik
8_Member	GO Biological Processes	GO:0010975	regulation of neuron projection development	-11.3025	-8.67364	35/550	12168,13176,13542,14083,14226,16438,17751,17756,18039,18040,18222,18546,19055,19158,20312,20320,20351,20614,20616,22629,26395,29819,53972,58234,67886,69981,108100,217692,228550,238276,241638,319504,320840,329165,665113	Bmpr2,Dcc,Dvl1,Ptk2,Fkbp1b,Itpr1,Mt3,Map2,Nefl,Nefm,Numb,Pcp4,Ppp3ca,Cyth2,Cx3cl1,Nptn,Sema4a,Snap25,Snap91,Ywhah,Map2k1,Stau2,Ngef,Shank3,Camsap2,Tmem30a,Baiap2,Sipa1l1,Itpka,Akap5,Lzts3,Nrcam,Negr1,Abi2,Tnik
8_Member	GO Biological Processes	GO:0048667	cell morphogenesis involved in neuron differentiation	-11.1323	-8.52232	38/650	11658,11941,12168,13175,13176,13542,13638,14083,16765,17751,17756,18039,18040,18222,18750,19055,20320,20351,20616,22629,26395,29819,53883,53972,56177,58234,68404,71436,108100,217692,218194,228550,238276,241638,319504,329165,380684,665113	Alcam,Atp2b2,Bmpr2,Dclk1,Dcc,Dvl1,Efna3,Ptk2,Stmn1,Mt3,Map2,Nefl,Nefm,Numb,Prkca,Ppp3ca,Nptn,Sema4a,Snap91,Ywhah,Map2k1,Stau2,Celsr2,Ngef,Olfm1,Shank3,Nrn1,Flrt3,Baiap2,Sipa1l1,Phactr1,Itpka,Akap5,Lzts3,Nrcam,Abi2,Nefh,Tnik
8_Member	GO Biological Processes	GO:0120035	regulation of plasma membrane bounded cell projection organization	-10.1015	-7.55983	39/738	12168,13176,13542,14083,14226,16438,17751,17756,18039,18040,18222,18546,19055,19158,20312,20320,20351,20614,20616,22629,26395,26556,29819,53972,58234,67886,69981,74256,76709,108100,217692,228550,234267,238276,241638,319504,320840,329165,665113	Bmpr2,Dcc,Dvl1,Ptk2,Fkbp1b,Itpr1,Mt3,Map2,Nefl,Nefm,Numb,Pcp4,Ppp3ca,Cyth2,Cx3cl1,Nptn,Sema4a,Snap25,Snap91,Ywhah,Map2k1,Homer1,Stau2,Ngef,Shank3,Camsap2,Tmem30a,Cyld,Arpc2,Baiap2,Sipa1l1,Itpka,Gpm6a,Akap5,Lzts3,Nrcam,Negr1,Abi2,Tnik
8_Member	GO Biological Processes	GO:0031344	regulation of cell projection organization	-9.82852	-7.30991	39/754	12168,13176,13542,14083,14226,16438,17751,17756,18039,18040,18222,18546,19055,19158,20312,20320,20351,20614,20616,22629,26395,26556,29819,53972,58234,67886,69981,74256,76709,108100,217692,228550,234267,238276,241638,319504,320840,329165,665113	Bmpr2,Dcc,Dvl1,Ptk2,Fkbp1b,Itpr1,Mt3,Map2,Nefl,Nefm,Numb,Pcp4,Ppp3ca,Cyth2,Cx3cl1,Nptn,Sema4a,Snap25,Snap91,Ywhah,Map2k1,Homer1,Stau2,Ngef,Shank3,Camsap2,Tmem30a,Cyld,Arpc2,Baiap2,Sipa1l1,Itpka,Gpm6a,Akap5,Lzts3,Nrcam,Negr1,Abi2,Tnik
8_Member	GO Biological Processes	GO:0051960	regulation of nervous system development	-6.4829	-4.26533	27/550	12168,13383,14083,16800,17751,17756,18039,18222,18750,19055,20238,20312,20320,20351,20616,22629,26395,29819,53605,58234,71436,108100,216028,228550,238276,243499,665113	Bmpr2,Dlg1,Ptk2,Arhgef2,Mt3,Map2,Nefl,Numb,Prkca,Ppp3ca,Atxn1,Cx3cl1,Nptn,Sema4a,Snap91,Ywhah,Map2k1,Stau2,Nap1l1,Shank3,Flrt3,Baiap2,Lrrtm3,Itpka,Akap5,Lrrtm4,Tnik
8_Member	GO Biological Processes	GO:0051962	positive regulation of nervous system development	-6.36647	-4.16362	21/359	12168,14083,18039,18222,18750,20238,20312,20320,20351,20616,26395,29819,53605,58234,71436,108100,216028,228550,238276,243499,665113	Bmpr2,Ptk2,Nefl,Numb,Prkca,Atxn1,Cx3cl1,Nptn,Sema4a,Snap91,Map2k1,Stau2,Nap1l1,Shank3,Flrt3,Baiap2,Lrrtm3,Itpka,Akap5,Lrrtm4,Tnik
8_Member	GO Biological Processes	GO:0061564	axon development	-6.3183	-4.12262	26/526	11658,12168,13175,13176,13542,13638,14083,14226,16765,17751,17756,18039,18040,18222,18750,20320,20351,20616,26395,56177,67886,68404,71436,217692,319504,380684	Alcam,Bmpr2,Dclk1,Dcc,Dvl1,Efna3,Ptk2,Fkbp1b,Stmn1,Mt3,Map2,Nefl,Nefm,Numb,Prkca,Nptn,Sema4a,Snap91,Map2k1,Olfm1,Camsap2,Nrn1,Flrt3,Sipa1l1,Nrcam,Nefh
8_Member	GO Biological Processes	GO:0007409	axonogenesis	-5.94426	-3.7828	24/481	11658,12168,13175,13176,13542,13638,14083,16765,17751,17756,18039,18040,18222,18750,20320,20351,20616,26395,56177,68404,71436,217692,319504,380684	Alcam,Bmpr2,Dclk1,Dcc,Dvl1,Efna3,Ptk2,Stmn1,Mt3,Map2,Nefl,Nefm,Numb,Prkca,Nptn,Sema4a,Snap91,Map2k1,Olfm1,Nrn1,Flrt3,Sipa1l1,Nrcam,Nefh
8_Member	GO Biological Processes	GO:0060284	regulation of cell development	-5.78283	-3.64067	27/598	12168,14083,16800,17751,17756,18039,18222,18795,19055,19726,20238,20312,20320,20351,20378,20616,22629,26395,26420,29819,53605,58234,76709,108100,228550,238276,665113	Bmpr2,Ptk2,Arhgef2,Mt3,Map2,Nefl,Numb,Plcb1,Ppp3ca,Rfx3,Atxn1,Cx3cl1,Nptn,Sema4a,Frzb,Snap91,Ywhah,Map2k1,Mapk9,Stau2,Nap1l1,Shank3,Arpc2,Baiap2,Itpka,Akap5,Tnik
8_Member	GO Biological Processes	GO:0031346	positive regulation of cell projection organization	-5.50861	-3.42523	22/440	12168,13176,13542,14226,16438,18039,18222,18546,20312,20320,20616,26395,29819,69981,76709,108100,228550,234267,238276,320840,329165,665113	Bmpr2,Dcc,Dvl1,Fkbp1b,Itpr1,Nefl,Numb,Pcp4,Cx3cl1,Nptn,Snap91,Map2k1,Stau2,Tmem30a,Arpc2,Baiap2,Itpka,Gpm6a,Akap5,Negr1,Abi2,Tnik
8_Member	GO Biological Processes	GO:0050767	regulation of neurogenesis	-5.33661	-3.27729	22/451	12168,14083,16800,17751,17756,18039,18222,19055,20238,20312,20320,20351,20616,22629,26395,29819,53605,58234,108100,228550,238276,665113	Bmpr2,Ptk2,Arhgef2,Mt3,Map2,Nefl,Numb,Ppp3ca,Atxn1,Cx3cl1,Nptn,Sema4a,Snap91,Ywhah,Map2k1,Stau2,Nap1l1,Shank3,Baiap2,Itpka,Akap5,Tnik
8_Member	GO Biological Processes	GO:0010720	positive regulation of cell development	-4.86516	-2.89699	19/378	12168,14083,18039,18222,19726,20238,20312,20320,20616,26395,26420,29819,53605,58234,76709,108100,228550,238276,665113	Bmpr2,Ptk2,Nefl,Numb,Rfx3,Atxn1,Cx3cl1,Nptn,Snap91,Map2k1,Mapk9,Stau2,Nap1l1,Shank3,Arpc2,Baiap2,Itpka,Akap5,Tnik
8_Member	GO Biological Processes	GO:0050769	positive regulation of neurogenesis	-4.52789	-2.6507	16/298	12168,14083,18039,18222,20238,20312,20320,20616,26395,29819,53605,58234,108100,228550,238276,665113	Bmpr2,Ptk2,Nefl,Numb,Atxn1,Cx3cl1,Nptn,Snap91,Map2k1,Stau2,Nap1l1,Shank3,Baiap2,Itpka,Akap5,Tnik
8_Member	GO Biological Processes	GO:0010976	positive regulation of neuron projection development	-3.54484	-1.85935	12/223	13176,13542,14226,16438,18546,20312,20320,29819,69981,108100,228550,320840	Dcc,Dvl1,Fkbp1b,Itpr1,Pcp4,Cx3cl1,Nptn,Stau2,Tmem30a,Baiap2,Itpka,Negr1
8_Member	GO Biological Processes	GO:0050770	regulation of axonogenesis	-3.05924	-1.48817	10/185	12168,14083,17751,17756,18039,18040,20351,20616,26395,217692	Bmpr2,Ptk2,Mt3,Map2,Nefl,Nefm,Sema4a,Snap91,Map2k1,Sipa1l1
9_Summary	KEGG Pathway	ko04260	Cardiac muscle contraction	-10.607	-8.04864	14/78	11928,11938,12293,12857,12864,12866,12867,17708,17709,17710,20191,66694,84682,110323,14660,22629,26399,66671,73699	Atp1a1,Atp2a2,Cacna2d1,Cox4i1,Cox6c,Cox7a2,Cox7c,COX1,COX2,COX3,Ryr2,Uqcrfs1,Cox4i2,Cox6b1,Gls,Ywhah,Map2k6,Ccnh,Ppp2r1b
9_Member	KEGG Pathway	ko04260	Cardiac muscle contraction	-10.607	-8.04864	14/78	11928,11938,12293,12857,12864,12866,12867,17708,17709,17710,20191,66694,84682,110323	Atp1a1,Atp2a2,Cacna2d1,Cox4i1,Cox6c,Cox7a2,Cox7c,COX1,COX2,COX3,Ryr2,Uqcrfs1,Cox4i2,Cox6b1
9_Member	KEGG Pathway	mmu04260	Cardiac muscle contraction	-9.29024	-6.81439	14/97	11928,11938,12293,12857,12864,12866,12867,17708,17709,17710,20191,66694,84682,110323	Atp1a1,Atp2a2,Cacna2d1,Cox4i1,Cox6c,Cox7a2,Cox7c,COX1,COX2,COX3,Ryr2,Uqcrfs1,Cox4i2,Cox6b1
9_Member	CORUM	CORUM:538	Cytochrome c oxidase, mitochondrial	-7.84458	-5.49705	6/12	12857,12864,12866,12867,17709,110323	Cox4i1,Cox6c,Cox7a2,Cox7c,COX2,Cox6b1
9_Member	GO Biological Processes	GO:0006123	mitochondrial electron transport, cytochrome c to oxygen	-6.11742	-3.93919	5/12	12857,12867,17708,17710,84682	Cox4i1,Cox7c,COX1,COX3,Cox4i2
9_Member	Reactome Gene Sets	R-MMU-5628897	TP53 Regulates Metabolic Genes	-4.77935	-2.83377	8/70	12857,12867,14660,17708,17709,17710,22629,110323	Cox4i1,Cox7c,Gls,COX1,COX2,COX3,Ywhah,Cox6b1
9_Member	Reactome Gene Sets	R-MMU-3700989	Transcriptional Regulation by TP53	-2.20028	-0.791564	11/282	12857,12867,14660,17708,17709,17710,22629,26399,66671,73699,110323	Cox4i1,Cox7c,Gls,COX1,COX2,COX3,Ywhah,Map2k6,Ccnh,Ppp2r1b,Cox6b1
9_Member	Reactome Gene Sets	R-MMU-9707564	Cytoprotection by HMOX1	-2.10899	-0.726229	6/107	12857,12867,17708,17709,17710,110323	Cox4i1,Cox7c,COX1,COX2,COX3,Cox6b1
10_Summary	GO Biological Processes	GO:0044057	regulation of system process	-10.0935	-7.55961	36/640	11928,11938,12168,12287,12293,12313,12671,13052,13383,13542,14083,14226,14660,15558,16485,16531,17993,18750,19055,20191,20312,20606,20907,26395,26556,53324,58234,67972,99738,108069,108100,110135,110196,232813,235281,399548,20265,26398,26399,56012,58994,407785,11941,16438,16508,20274,80906,12490,52589,18795,73699,68524,71602,16500,11972,12034,18673,19085,20503,20511,27801,53881,54403,66237,66335,9…	Atp1a1,Atp2a2,Bmpr2,Cacna1b,Cacna2d1,Calm1,Chrm3,Cxadr,Dlg1,Dvl1,Ptk2,Fkbp1b,Gls,Htr2a,Kcna1,Kcnma1,Ndufs4,Prkca,Ppp3ca,Ryr2,Cx3cl1,Sstr2,Stx1a,Map2k1,Homer1,Nptx2,Shank3,Atp2b1,Kcnc4,Grm3,Baiap2,Fgb,Fdps,Shisa7,Scn3b,Scn4b,Scn1a,Map2k4,Map2k6,Pgam2,Smpd3,Ndufs6,Atp2b2,Itpr1,Kcnd2,Scn9a,Kcnip2,Cd34,Ncald,Plcb1,Ppp2r1b,Wipf2,Myo1e,Kcnb1,Atp6v0d1,Phb2,Phb,Prkar1b,Slc16a7,Slc1a2,Zdhhc8,Slc5a3,Slc4a4…
10_Member	GO Biological Processes	GO:0044057	regulation of system process	-10.0935	-7.55961	36/640	11928,11938,12168,12287,12293,12313,12671,13052,13383,13542,14083,14226,14660,15558,16485,16531,17993,18750,19055,20191,20312,20606,20907,26395,26556,53324,58234,67972,99738,108069,108100,110135,110196,232813,235281,399548	Atp1a1,Atp2a2,Bmpr2,Cacna1b,Cacna2d1,Calm1,Chrm3,Cxadr,Dlg1,Dvl1,Ptk2,Fkbp1b,Gls,Htr2a,Kcna1,Kcnma1,Ndufs4,Prkca,Ppp3ca,Ryr2,Cx3cl1,Sstr2,Stx1a,Map2k1,Homer1,Nptx2,Shank3,Atp2b1,Kcnc4,Grm3,Baiap2,Fgb,Fdps,Shisa7,Scn3b,Scn4b
10_Member	GO Biological Processes	GO:0003012	muscle system process	-9.4654	-6.98219	28/425	11928,11938,12293,12313,12671,13383,14083,14226,15558,16485,16531,17993,18750,19055,20191,20265,20606,26395,26398,26399,26556,56012,58994,67972,110196,235281,399548,407785	Atp1a1,Atp2a2,Cacna2d1,Calm1,Chrm3,Dlg1,Ptk2,Fkbp1b,Htr2a,Kcna1,Kcnma1,Ndufs4,Prkca,Ppp3ca,Ryr2,Scn1a,Sstr2,Map2k1,Map2k4,Map2k6,Homer1,Pgam2,Smpd3,Atp2b1,Fdps,Scn3b,Scn4b,Ndufs6
10_Member	GO Biological Processes	GO:0006936	muscle contraction	-8.79269	-6.36799	23/312	11928,11938,12293,12313,12671,13383,14226,15558,16485,16531,18750,20191,20265,20606,26395,26399,26556,56012,58994,67972,235281,399548,407785	Atp1a1,Atp2a2,Cacna2d1,Calm1,Chrm3,Dlg1,Fkbp1b,Htr2a,Kcna1,Kcnma1,Prkca,Ryr2,Scn1a,Sstr2,Map2k1,Map2k6,Homer1,Pgam2,Smpd3,Atp2b1,Scn3b,Scn4b,Ndufs6
10_Member	Reactome Gene Sets	R-MMU-5576891	Cardiac conduction	-8.34889	-5.95896	14/114	11928,11938,11941,12313,14226,16438,16508,20191,20265,20274,67972,80906,235281,399548	Atp1a1,Atp2a2,Atp2b2,Calm1,Fkbp1b,Itpr1,Kcnd2,Ryr2,Scn1a,Scn9a,Atp2b1,Kcnip2,Scn3b,Scn4b
10_Member	GO Biological Processes	GO:1903522	regulation of blood circulation	-7.22041	-4.93401	19/263	11928,11938,12168,12287,12293,12313,12671,13052,13383,14226,15558,18750,20191,20312,26395,67972,110135,235281,399548	Atp1a1,Atp2a2,Bmpr2,Cacna1b,Cacna2d1,Calm1,Chrm3,Cxadr,Dlg1,Fkbp1b,Htr2a,Prkca,Ryr2,Cx3cl1,Map2k1,Atp2b1,Fgb,Scn3b,Scn4b
10_Member	GO Biological Processes	GO:0086001	cardiac muscle cell action potential	-6.58966	-4.35295	9/56	11938,12293,13052,13383,16508,20191,20265,235281,399548	Atp2a2,Cacna2d1,Cxadr,Dlg1,Kcnd2,Ryr2,Scn1a,Scn3b,Scn4b
10_Member	GO Biological Processes	GO:0008015	blood circulation	-6.38128	-4.1748	26/522	11928,11938,12168,12287,12293,12313,12490,12671,13052,13383,14083,14226,15558,16531,18750,20191,20265,20312,26395,26399,52589,58994,67972,110135,235281,399548	Atp1a1,Atp2a2,Bmpr2,Cacna1b,Cacna2d1,Calm1,Cd34,Chrm3,Cxadr,Dlg1,Ptk2,Fkbp1b,Htr2a,Kcnma1,Prkca,Ryr2,Scn1a,Cx3cl1,Map2k1,Map2k6,Ncald,Smpd3,Atp2b1,Fgb,Scn3b,Scn4b
10_Member	Reactome Gene Sets	R-MMU-397014	Muscle contraction	-6.27469	-4.08608	14/166	11928,11938,11941,12313,14226,16438,16508,20191,20265,20274,67972,80906,235281,399548	Atp1a1,Atp2a2,Atp2b2,Calm1,Fkbp1b,Itpr1,Kcnd2,Ryr2,Scn1a,Scn9a,Atp2b1,Kcnip2,Scn3b,Scn4b
10_Member	GO Biological Processes	GO:0090257	regulation of muscle system process	-6.05528	-3.88719	17/254	11928,11938,12313,12671,13383,14083,14226,16485,16531,17993,18750,19055,20191,20606,26395,67972,110196	Atp1a1,Atp2a2,Calm1,Chrm3,Dlg1,Ptk2,Fkbp1b,Kcna1,Kcnma1,Ndufs4,Prkca,Ppp3ca,Ryr2,Sstr2,Map2k1,Atp2b1,Fdps
10_Member	GO Biological Processes	GO:0003013	circulatory system process	-5.92517	-3.76699	26/552	11928,11938,12168,12287,12293,12313,12490,12671,13052,13383,14083,14226,15558,16531,18750,20191,20265,20312,26395,26399,52589,58994,67972,110135,235281,399548	Atp1a1,Atp2a2,Bmpr2,Cacna1b,Cacna2d1,Calm1,Cd34,Chrm3,Cxadr,Dlg1,Ptk2,Fkbp1b,Htr2a,Kcnma1,Prkca,Ryr2,Scn1a,Cx3cl1,Map2k1,Map2k6,Ncald,Smpd3,Atp2b1,Fgb,Scn3b,Scn4b
10_Member	Reactome Gene Sets	R-MMU-5578775	Ion homeostasis	-5.76848	-3.63448	8/52	11928,11938,11941,12313,14226,16438,20191,67972	Atp1a1,Atp2a2,Atp2b2,Calm1,Fkbp1b,Itpr1,Ryr2,Atp2b1
10_Member	GO Biological Processes	GO:0006937	regulation of muscle contraction	-5.59542	-3.49523	13/163	11928,11938,12313,12671,13383,14226,16485,16531,18750,20191,20606,26395,67972	Atp1a1,Atp2a2,Calm1,Chrm3,Dlg1,Fkbp1b,Kcna1,Kcnma1,Prkca,Ryr2,Sstr2,Map2k1,Atp2b1
10_Member	GO Biological Processes	GO:0006941	striated muscle contraction	-5.30919	-3.26016	13/173	11928,11938,12293,12313,13383,14226,20191,20265,26399,26556,56012,235281,399548	Atp1a1,Atp2a2,Cacna2d1,Calm1,Dlg1,Fkbp1b,Ryr2,Scn1a,Map2k6,Homer1,Pgam2,Scn3b,Scn4b
10_Member	GO Biological Processes	GO:0060047	heart contraction	-5.18279	-3.14873	15/234	11928,11938,12287,12293,12313,12671,13052,13383,14226,18750,20191,20265,26399,235281,399548	Atp1a1,Atp2a2,Cacna1b,Cacna2d1,Calm1,Chrm3,Cxadr,Dlg1,Fkbp1b,Prkca,Ryr2,Scn1a,Map2k6,Scn3b,Scn4b
10_Member	GO Biological Processes	GO:0060048	cardiac muscle contraction	-5.03542	-3.03669	11/131	11928,11938,12293,12313,13383,14226,20191,20265,26399,235281,399548	Atp1a1,Atp2a2,Cacna2d1,Calm1,Dlg1,Fkbp1b,Ryr2,Scn1a,Map2k6,Scn3b,Scn4b
10_Member	GO Biological Processes	GO:0003015	heart process	-4.98597	-2.99398	15/243	11928,11938,12287,12293,12313,12671,13052,13383,14226,18750,20191,20265,26399,235281,399548	Atp1a1,Atp2a2,Cacna1b,Cacna2d1,Calm1,Chrm3,Cxadr,Dlg1,Fkbp1b,Prkca,Ryr2,Scn1a,Map2k6,Scn3b,Scn4b
10_Member	GO Biological Processes	GO:0086003	cardiac muscle cell contraction	-4.82599	-2.8641	8/69	11928,11938,12293,13383,20191,20265,235281,399548	Atp1a1,Atp2a2,Cacna2d1,Dlg1,Ryr2,Scn1a,Scn3b,Scn4b
10_Member	GO Biological Processes	GO:0008016	regulation of heart contraction	-4.77145	-2.82986	13/194	11928,11938,12287,12293,12313,12671,13052,13383,14226,18750,20191,235281,399548	Atp1a1,Atp2a2,Cacna1b,Cacna2d1,Calm1,Chrm3,Cxadr,Dlg1,Fkbp1b,Prkca,Ryr2,Scn3b,Scn4b
10_Member	KEGG Pathway	ko04261	Adrenergic signaling in cardiomyocytes	-4.56318	-2.67482	11/147	11928,11938,11941,12293,12313,18750,18795,20191,67972,73699,399548	Atp1a1,Atp2a2,Atp2b2,Cacna2d1,Calm1,Prkca,Plcb1,Ryr2,Atp2b1,Ppp2r1b,Scn4b
10_Member	KEGG Pathway	mmu04261	Adrenergic signaling in cardiomyocytes	-4.48183	-2.61142	11/150	11928,11938,11941,12293,12313,18750,18795,20191,67972,73699,399548	Atp1a1,Atp2a2,Atp2b2,Cacna2d1,Calm1,Prkca,Plcb1,Ryr2,Atp2b1,Ppp2r1b,Scn4b
10_Member	Reactome Gene Sets	R-MMU-418360	Platelet calcium homeostasis	-4.3657	-2.51342	5/25	11938,11941,12313,16438,67972	Atp2a2,Atp2b2,Calm1,Itpr1,Atp2b1
10_Member	GO Biological Processes	GO:0030048	actin filament-based movement	-4.35839	-2.50932	10/128	11928,11938,12293,13383,20191,20265,68524,71602,235281,399548	Atp1a1,Atp2a2,Cacna2d1,Dlg1,Ryr2,Scn1a,Wipf2,Myo1e,Scn3b,Scn4b
10_Member	GO Biological Processes	GO:0098900	regulation of action potential	-4.25983	-2.43719	7/61	11938,12293,13052,13383,16500,20191,99738	Atp2a2,Cacna2d1,Cxadr,Dlg1,Kcnb1,Ryr2,Kcnc4
10_Member	Reactome Gene Sets	R-MMU-418359	Reduction of cytosolic Ca++ levels	-4.23313	-2.41349	4/14	11938,11941,12313,67972	Atp2a2,Atp2b2,Calm1,Atp2b1
10_Member	GO Biological Processes	GO:0086002	cardiac muscle cell action potential involved in contraction	-4.20822	-2.396	6/43	12293,13383,20191,20265,235281,399548	Cacna2d1,Dlg1,Ryr2,Scn1a,Scn3b,Scn4b
10_Member	GO Biological Processes	GO:0045822	negative regulation of heart contraction	-4.11581	-2.32233	5/28	11928,11938,12671,14226,18750	Atp1a1,Atp2a2,Chrm3,Fkbp1b,Prkca
10_Member	GO Biological Processes	GO:1903523	negative regulation of blood circulation	-3.96592	-2.1971	5/30	11928,11938,12671,14226,18750	Atp1a1,Atp2a2,Chrm3,Fkbp1b,Prkca
10_Member	GO Biological Processes	GO:0070252	actin-mediated cell contraction	-3.75777	-2.03557	8/97	11928,11938,12293,13383,20191,20265,235281,399548	Atp1a1,Atp2a2,Cacna2d1,Dlg1,Ryr2,Scn1a,Scn3b,Scn4b
10_Member	Reactome Gene Sets	R-MMU-382551	Transport of small molecules	-3.39361	-1.7344	23/652	11928,11938,11941,11972,12034,12313,14226,18673,19085,20191,20503,20511,27801,53881,54403,66237,66335,67972,94229,108116,215999,233280,240332	Atp1a1,Atp2a2,Atp2b2,Atp6v0d1,Phb2,Calm1,Fkbp1b,Phb,Prkar1b,Ryr2,Slc16a7,Slc1a2,Zdhhc8,Slc5a3,Slc4a4,Atp6v1g2,Atp6v1c1,Atp2b1,Slc4a10,Slco3a1,Mcu,Nipa1,Slc6a7
10_Member	Reactome Gene Sets	R-MMU-983712	Ion channel transport	-3.34439	-1.69884	10/170	11928,11938,11941,11972,12313,14226,20191,66237,66335,67972	Atp1a1,Atp2a2,Atp2b2,Atp6v0d1,Calm1,Fkbp1b,Ryr2,Atp6v1g2,Atp6v1c1,Atp2b1
10_Member	GO Biological Processes	GO:0098901	regulation of cardiac muscle cell action potential	-3.33616	-1.69758	4/23	11938,13052,13383,20191	Atp2a2,Cxadr,Dlg1,Ryr2
10_Member	GO Biological Processes	GO:0055117	regulation of cardiac muscle contraction	-3.03378	-1.46523	6/70	11928,11938,12313,13383,14226,20191	Atp1a1,Atp2a2,Calm1,Dlg1,Fkbp1b,Ryr2
10_Member	Reactome Gene Sets	R-MMU-418346	Platelet homeostasis	-3.03378	-1.46523	6/70	11938,11941,12313,16438,67972,73699	Atp2a2,Atp2b2,Calm1,Itpr1,Atp2b1,Ppp2r1b
10_Member	KEGG Pathway	ko04024	cAMP signaling pathway	-2.8529	-1.31246	10/197	11928,11938,11941,12313,20191,20606,26395,26420,53623,67972	Atp1a1,Atp2a2,Atp2b2,Calm1,Ryr2,Sstr2,Map2k1,Mapk9,Gria3,Atp2b1
10_Member	GO Biological Processes	GO:0002026	regulation of the force of heart contraction	-2.82957	-1.29572	4/31	11928,11938,18750,20191	Atp1a1,Atp2a2,Prkca,Ryr2
10_Member	Reactome Gene Sets	R-MMU-936837	Ion transport by P-type ATPases	-2.79328	-1.26483	5/53	11928,11938,11941,12313,67972	Atp1a1,Atp2a2,Atp2b2,Calm1,Atp2b1
10_Member	KEGG Pathway	mmu04024	cAMP signaling pathway	-2.78795	-1.26179	10/201	11928,11938,11941,12313,20191,20606,26395,26420,53623,67972	Atp1a1,Atp2a2,Atp2b2,Calm1,Ryr2,Sstr2,Map2k1,Mapk9,Gria3,Atp2b1
10_Member	GO Biological Processes	GO:0006942	regulation of striated muscle contraction	-2.54707	-1.07527	6/87	11928,11938,12313,13383,14226,20191	Atp1a1,Atp2a2,Calm1,Dlg1,Fkbp1b,Ryr2
10_Member	GO Biological Processes	GO:0086004	regulation of cardiac muscle cell contraction	-2.49763	-1.03377	4/38	11928,11938,13383,20191	Atp1a1,Atp2a2,Dlg1,Ryr2
10_Member	GO Biological Processes	GO:1903115	regulation of actin filament-based movement	-2.19678	-0.790389	4/46	11928,11938,13383,20191	Atp1a1,Atp2a2,Dlg1,Ryr2
11_Summary	KEGG Pathway	ko04020	Calcium signaling pathway	-9.83753	-7.31138	19/183	11938,11941,12287,12313,12671,15558,16438,18596,18750,18751,18795,19055,19056,19058,20191,22333,67972,215999,228550,14660,14823,20511,26556,53623,58234,108069,11928,16367,16531,18754,26395,384783,20265,26420,73699,20874,22629,67579,217232,14226,52589,53901,207565,238276,12293,16765,17532,26398,26399,26408,20907,29863,67252,268345,13176,30945,14083,13542,20617,16828,56012,13383,241656,74256,110196	Atp2a2,Atp2b2,Cacna1b,Calm1,Chrm3,Htr2a,Itpr1,Pdgfrb,Prkca,Prkcb,Plcb1,Ppp3ca,Ppp3cb,Ppp3r1,Ryr2,Vdac1,Atp2b1,Mcu,Itpka,Gls,Grm8,Slc1a2,Homer1,Gria3,Shank3,Grm3,Atp1a1,Irs1,Kcnma1,Prkce,Map2k1,Irs2,Scn1a,Mapk9,Ppp2r1b,Slk,Ywhah,Cpeb4,Cdc27,Fkbp1b,Ncald,Rcan2,Camkk2,Akap5,Cacna2d1,Stmn1,Mras,Map2k4,Map2k6,Map3k5,Stx1a,Pde7b,Cap2,Kcnc2,Dcc,Rnf19a,Ptk2,Dvl1,Snca,Ldha,Pgam2,Dlg1,Pak5,Cyld,Fdps
11_Member	KEGG Pathway	ko04020	Calcium signaling pathway	-9.83753	-7.31138	19/183	11938,11941,12287,12313,12671,15558,16438,18596,18750,18751,18795,19055,19056,19058,20191,22333,67972,215999,228550	Atp2a2,Atp2b2,Cacna1b,Calm1,Chrm3,Htr2a,Itpr1,Pdgfrb,Prkca,Prkcb,Plcb1,Ppp3ca,Ppp3cb,Ppp3r1,Ryr2,Vdac1,Atp2b1,Mcu,Itpka
11_Member	KEGG Pathway	mmu04020	Calcium signaling pathway	-9.7558	-7.25192	19/185	11938,11941,12287,12313,12671,15558,16438,18596,18750,18751,18795,19055,19056,19058,20191,22333,67972,215999,228550	Atp2a2,Atp2b2,Cacna1b,Calm1,Chrm3,Htr2a,Itpr1,Pdgfrb,Prkca,Prkcb,Plcb1,Ppp3ca,Ppp3cb,Ppp3r1,Ryr2,Vdac1,Atp2b1,Mcu,Itpka
11_Member	KEGG Pathway	ko04724	Glutamatergic synapse	-8.34889	-5.95896	14/114	14660,14823,16438,18750,18751,18795,19055,19056,19058,20511,26556,53623,58234,108069	Gls,Grm8,Itpr1,Prkca,Prkcb,Plcb1,Ppp3ca,Ppp3cb,Ppp3r1,Slc1a2,Homer1,Gria3,Shank3,Grm3
11_Member	KEGG Pathway	mmu04724	Glutamatergic synapse	-8.29881	-5.91441	14/115	14660,14823,16438,18750,18751,18795,19055,19056,19058,20511,26556,53623,58234,108069	Gls,Grm8,Itpr1,Prkca,Prkcb,Plcb1,Ppp3ca,Ppp3cb,Ppp3r1,Slc1a2,Homer1,Gria3,Shank3,Grm3
11_Member	KEGG Pathway	ko04022	cGMP-PKG signaling pathway	-7.83312	-5.49557	16/168	11928,11938,11941,12313,16367,16438,16531,18754,18795,19055,19056,19058,22333,26395,67972,384783	Atp1a1,Atp2a2,Atp2b2,Calm1,Irs1,Itpr1,Kcnma1,Prkce,Plcb1,Ppp3ca,Ppp3cb,Ppp3r1,Vdac1,Map2k1,Atp2b1,Irs2
11_Member	KEGG Pathway	mmu04022	cGMP-PKG signaling pathway	-7.83312	-5.49557	16/168	11928,11938,11941,12313,16367,16438,16531,18754,18795,19055,19056,19058,22333,26395,67972,384783	Atp1a1,Atp2a2,Atp2b2,Calm1,Irs1,Itpr1,Kcnma1,Prkce,Plcb1,Ppp3ca,Ppp3cb,Ppp3r1,Vdac1,Map2k1,Atp2b1,Irs2
11_Member	KEGG Pathway	ko04720	Long-term potentiation	-5.90566	-3.7529	9/67	12313,16438,18750,18751,18795,19055,19056,19058,26395	Calm1,Itpr1,Prkca,Prkcb,Plcb1,Ppp3ca,Ppp3cb,Ppp3r1,Map2k1
11_Member	KEGG Pathway	mmu04720	Long-term potentiation	-5.79558	-3.65027	9/69	12313,16438,18750,18751,18795,19055,19056,19058,26395	Calm1,Itpr1,Prkca,Prkcb,Plcb1,Ppp3ca,Ppp3cb,Ppp3r1,Map2k1
11_Member	KEGG Pathway	ko04728	Dopaminergic synapse	-5.73523	-3.61457	12/134	12287,12313,16438,18750,18751,18795,19055,19056,20265,26420,53623,73699	Cacna1b,Calm1,Itpr1,Prkca,Prkcb,Plcb1,Ppp3ca,Ppp3cb,Scn1a,Mapk9,Gria3,Ppp2r1b
11_Member	KEGG Pathway	mmu04728	Dopaminergic synapse	-5.73523	-3.61457	12/134	12287,12313,16438,18750,18751,18795,19055,19056,20265,26420,53623,73699	Cacna1b,Calm1,Itpr1,Prkca,Prkcb,Plcb1,Ppp3ca,Ppp3cb,Scn1a,Mapk9,Gria3,Ppp2r1b
11_Member	Reactome Gene Sets	R-MMU-5607763	CLEC7A (Dectin-1) induces NFAT activation	-5.65061	-3.53884	4/7	12313,19055,19056,19058	Calm1,Ppp3ca,Ppp3cb,Ppp3r1
11_Member	KEGG Pathway	ko04114	Oocyte meiosis	-5.54828	-3.45658	11/116	12313,16438,19055,19056,19058,20874,22629,26395,67579,73699,217232	Calm1,Itpr1,Ppp3ca,Ppp3cb,Ppp3r1,Slk,Ywhah,Map2k1,Cpeb4,Ppp2r1b,Cdc27
11_Member	GO Biological Processes	GO:0019722	calcium-mediated signaling	-5.36331	-3.29612	14/198	11938,12313,12671,14226,16438,19055,19056,19058,20191,52589,53901,207565,215999,238276	Atp2a2,Calm1,Chrm3,Fkbp1b,Itpr1,Ppp3ca,Ppp3cb,Ppp3r1,Ryr2,Ncald,Rcan2,Camkk2,Mcu,Akap5
11_Member	Reactome Gene Sets	R-MMU-2025928	Calcineurin activates NFAT	-5.35514	-3.29322	4/8	12313,19055,19056,19058	Calm1,Ppp3ca,Ppp3cb,Ppp3r1
11_Member	KEGG Pathway	ko04921	Oxytocin signaling pathway	-5.13459	-3.11738	12/153	12293,12313,16438,18750,18751,18795,19055,19056,19058,20191,26395,207565	Cacna2d1,Calm1,Itpr1,Prkca,Prkcb,Plcb1,Ppp3ca,Ppp3cb,Ppp3r1,Ryr2,Map2k1,Camkk2
11_Member	KEGG Pathway	mmu04921	Oxytocin signaling pathway	-5.04829	-3.0473	12/156	12293,12313,16438,18750,18751,18795,19055,19056,19058,20191,26395,207565	Cacna2d1,Calm1,Itpr1,Prkca,Prkcb,Plcb1,Ppp3ca,Ppp3cb,Ppp3r1,Ryr2,Map2k1,Camkk2
11_Member	WikiPathways	WP493	Mapk signaling pathway	-4.99192	-2.99633	12/158	16765,17532,18596,18751,19055,19056,19058,26395,26398,26399,26408,26420	Stmn1,Mras,Pdgfrb,Prkcb,Ppp3ca,Ppp3cb,Ppp3r1,Map2k1,Map2k4,Map2k6,Map3k5,Mapk9
11_Member	KEGG Pathway	ko05031	Amphetamine addiction	-4.87344	-2.90104	8/68	12313,18750,18751,19055,19056,19058,20907,53623	Calm1,Prkca,Prkcb,Ppp3ca,Ppp3cb,Ppp3r1,Stx1a,Gria3
11_Member	KEGG Pathway	ko04010	MAPK signaling pathway	-4.79863	-2.84294	15/252	12287,12293,16765,17532,18596,18750,18751,19055,19056,19058,26395,26398,26399,26408,26420	Cacna1b,Cacna2d1,Stmn1,Mras,Pdgfrb,Prkca,Prkcb,Ppp3ca,Ppp3cb,Ppp3r1,Map2k1,Map2k4,Map2k6,Map3k5,Mapk9
11_Member	KEGG Pathway	mmu04114	Oocyte meiosis	-4.79078	-2.83716	11/139	12313,16438,19055,19056,19058,20874,22629,26395,67579,73699,217232	Calm1,Itpr1,Ppp3ca,Ppp3cb,Ppp3r1,Slk,Ywhah,Map2k1,Cpeb4,Ppp2r1b,Cdc27
11_Member	GO Biological Processes	GO:0019932	second-messenger-mediated signaling	-4.76885	-2.82924	17/317	11938,12313,12671,14226,16438,19055,19056,19058,20191,29863,52589,53901,67252,207565,215999,238276,268345	Atp2a2,Calm1,Chrm3,Fkbp1b,Itpr1,Ppp3ca,Ppp3cb,Ppp3r1,Ryr2,Pde7b,Ncald,Rcan2,Cap2,Camkk2,Mcu,Akap5,Kcnc2
11_Member	KEGG Pathway	mmu05031	Amphetamine addiction	-4.6884	-2.78295	8/72	12313,18750,18751,19055,19056,19058,20907,53623	Calm1,Prkca,Prkcb,Ppp3ca,Ppp3cb,Ppp3r1,Stx1a,Gria3
11_Member	KEGG Pathway	mmu04010	MAPK signaling pathway	-4.5624	-2.67482	15/264	12287,12293,16765,17532,18596,18750,18751,19055,19056,19058,26395,26398,26399,26408,26420	Cacna1b,Cacna2d1,Stmn1,Mras,Pdgfrb,Prkca,Prkcb,Ppp3ca,Ppp3cb,Ppp3r1,Map2k1,Map2k4,Map2k6,Map3k5,Mapk9
11_Member	GO Biological Processes	GO:0099170	postsynaptic modulation of chemical synaptic transmission	-4.55257	-2.66848	5/23	13176,18795,19055,19058,30945	Dcc,Plcb1,Ppp3ca,Ppp3r1,Rnf19a
11_Member	KEGG Pathway	ko04370	VEGF signaling pathway	-4.40355	-2.54223	7/58	14083,18750,18751,19055,19056,19058,26395	Ptk2,Prkca,Prkcb,Ppp3ca,Ppp3cb,Ppp3r1,Map2k1
11_Member	KEGG Pathway	mmu04370	VEGF signaling pathway	-4.30679	-2.46567	7/60	14083,18750,18751,19055,19056,19058,26395	Ptk2,Prkca,Prkcb,Ppp3ca,Ppp3cb,Ppp3r1,Map2k1
11_Member	WikiPathways	WP1560	MicroRNAs in cardiomyocyte hypertrophy	-4.27508	-2.44135	8/82	12313,13542,18751,19055,19056,26395,26398,26399	Calm1,Dvl1,Prkcb,Ppp3ca,Ppp3cb,Map2k1,Map2k4,Map2k6
11_Member	KEGG Pathway	ko04924	Renin secretion	-3.79704	-2.06401	7/72	12313,16438,16531,18795,19055,19056,19058	Calm1,Itpr1,Kcnma1,Plcb1,Ppp3ca,Ppp3cb,Ppp3r1
11_Member	WikiPathways	WP2075	Alzheimer's disease	-3.68544	-1.97512	7/75	11938,16438,18795,19055,19056,19058,20617	Atp2a2,Itpr1,Plcb1,Ppp3ca,Ppp3cb,Ppp3r1,Snca
11_Member	KEGG Pathway	mmu04924	Renin secretion	-3.68544	-1.97512	7/75	12313,16438,16531,18795,19055,19056,19058	Calm1,Itpr1,Kcnma1,Plcb1,Ppp3ca,Ppp3cb,Ppp3r1
11_Member	KEGG Pathway	ko04922	Glucagon signaling pathway	-3.60684	-1.90914	8/102	12313,16438,16828,18795,19055,19056,19058,56012	Calm1,Itpr1,Ldha,Plcb1,Ppp3ca,Ppp3cb,Ppp3r1,Pgam2
11_Member	KEGG Pathway	mmu04922	Glucagon signaling pathway	-3.46486	-1.79242	8/107	12313,16438,16828,18795,19055,19056,19058,56012	Calm1,Itpr1,Ldha,Plcb1,Ppp3ca,Ppp3cb,Ppp3r1,Pgam2
11_Member	Reactome Gene Sets	R-MMU-4086398	Ca2+ pathway	-3.25868	-1.63852	5/42	12313,18795,19055,19056,19058	Calm1,Plcb1,Ppp3ca,Ppp3cb,Ppp3r1
11_Member	Reactome Gene Sets	R-MMU-3858494	Beta-catenin independent WNT signaling	-3.10813	-1.52332	8/121	12313,13542,18750,18751,18795,19055,19056,19058	Calm1,Dvl1,Prkca,Prkcb,Plcb1,Ppp3ca,Ppp3cb,Ppp3r1
11_Member	Reactome Gene Sets	R-MMU-2871809	FCERI mediated Ca+2 mobilization	-3.06112	-1.4892	4/27	12313,19055,19056,19058	Calm1,Ppp3ca,Ppp3cb,Ppp3r1
11_Member	GO Biological Processes	GO:0033173	calcineurin-NFAT signaling cascade	-2.94803	-1.39435	5/49	19055,19056,19058,53901,238276	Ppp3ca,Ppp3cb,Ppp3r1,Rcan2,Akap5
11_Member	KEGG Pathway	ko04660	T cell receptor signaling pathway	-2.85255	-1.31246	7/103	13383,19055,19056,19058,26395,26420,241656	Dlg1,Ppp3ca,Ppp3cb,Ppp3r1,Map2k1,Mapk9,Pak5
11_Member	GO Biological Processes	GO:0097720	calcineurin-mediated signaling	-2.79328	-1.26483	5/53	19055,19056,19058,53901,238276	Ppp3ca,Ppp3cb,Ppp3r1,Rcan2,Akap5
11_Member	KEGG Pathway	mmu04660	T cell receptor signaling pathway	-2.75694	-1.23458	7/107	13383,19055,19056,19058,26395,26420,241656	Dlg1,Ppp3ca,Ppp3cb,Ppp3r1,Map2k1,Mapk9,Pak5
11_Member	GO Biological Processes	GO:0048016	inositol phosphate-mediated signaling	-2.68612	-1.18079	5/56	19055,19056,19058,53901,238276	Ppp3ca,Ppp3cb,Ppp3r1,Rcan2,Akap5
11_Member	KEGG Pathway	ko04310	Wnt signaling pathway	-2.58755	-1.10416	8/146	13542,18750,18751,18795,19055,19056,19058,26420	Dvl1,Prkca,Prkcb,Plcb1,Ppp3ca,Ppp3cb,Ppp3r1,Mapk9
11_Member	KEGG Pathway	mmu04310	Wnt signaling pathway	-2.55106	-1.07552	8/148	13542,18750,18751,18795,19055,19056,19058,26420	Dvl1,Prkca,Prkcb,Plcb1,Ppp3ca,Ppp3cb,Ppp3r1,Mapk9
11_Member	Reactome Gene Sets	R-MMU-983705	Signaling by the B Cell Receptor (BCR)	-2.29178	-0.864565	6/98	12313,16438,18751,19055,19056,19058	Calm1,Itpr1,Prkcb,Ppp3ca,Ppp3cb,Ppp3r1
11_Member	KEGG Pathway	ko04380	Osteoclast differentiation	-2.28501	-0.860306	7/130	19055,19056,19058,26395,26399,26420,74256	Ppp3ca,Ppp3cb,Ppp3r1,Map2k1,Map2k6,Mapk9,Cyld
11_Member	KEGG Pathway	mmu04380	Osteoclast differentiation	-2.24925	-0.832319	7/132	19055,19056,19058,26395,26399,26420,74256	Ppp3ca,Ppp3cb,Ppp3r1,Map2k1,Map2k6,Mapk9,Cyld
11_Member	KEGG Pathway	ko04662	B cell receptor signaling pathway	-2.21285	-0.802977	5/72	18751,19055,19056,19058,26395	Prkcb,Ppp3ca,Ppp3cb,Ppp3r1,Map2k1
11_Member	KEGG Pathway	ko05166	HTLV-I infection	-2.18916	-0.785284	11/283	13383,13542,17532,18596,19055,19056,19058,22333,26398,110196,217232	Dlg1,Dvl1,Mras,Pdgfrb,Ppp3ca,Ppp3cb,Ppp3r1,Vdac1,Map2k4,Fdps,Cdc27
11_Member	KEGG Pathway	mmu05166	HTLV-I infection	-2.18916	-0.785284	11/283	13383,13542,17532,18596,19055,19056,19058,22333,26398,110196,217232	Dlg1,Dvl1,Mras,Pdgfrb,Ppp3ca,Ppp3cb,Ppp3r1,Vdac1,Map2k4,Fdps,Cdc27
11_Member	KEGG Pathway	mmu04662	B cell receptor signaling pathway	-2.18768	-0.785284	5/73	18751,19055,19056,19058,26395	Prkcb,Ppp3ca,Ppp3cb,Ppp3r1,Map2k1
11_Member	Reactome Gene Sets	R-MMU-1168372	Downstream signaling events of B Cell Receptor (BCR)	-2.16293	-0.766262	5/74	12313,18751,19055,19056,19058	Calm1,Prkcb,Ppp3ca,Ppp3cb,Ppp3r1
12_Summary	GO Biological Processes	GO:0007610	behavior	-8.60713	-6.19433	37/761	11941,12287,12307,13542,14402,14660,15558,16508,16531,17993,18750,18754,18795,19056,19085,20238,20265,20274,20320,20511,20614,20617,22333,26556,27801,53324,53901,58234,68795,72508,94229,225870,232813,241656,244723,320840,329165	Atp2b2,Cacna1b,Calb1,Dvl1,Gabrb3,Gls,Htr2a,Kcnd2,Kcnma1,Ndufs4,Prkca,Prkce,Plcb1,Ppp3cb,Prkar1b,Atxn1,Scn1a,Scn9a,Nptn,Slc1a2,Snap25,Snca,Vdac1,Homer1,Zdhhc8,Nptx2,Rcan2,Shank3,Ubr3,Rps6kb1,Slc4a10,Rin1,Shisa7,Pak5,Olfm2,Negr1,Abi2
12_Member	GO Biological Processes	GO:0007610	behavior	-8.60713	-6.19433	37/761	11941,12287,12307,13542,14402,14660,15558,16508,16531,17993,18750,18754,18795,19056,19085,20238,20265,20274,20320,20511,20614,20617,22333,26556,27801,53324,53901,58234,68795,72508,94229,225870,232813,241656,244723,320840,329165	Atp2b2,Cacna1b,Calb1,Dvl1,Gabrb3,Gls,Htr2a,Kcnd2,Kcnma1,Ndufs4,Prkca,Prkce,Plcb1,Ppp3cb,Prkar1b,Atxn1,Scn1a,Scn9a,Nptn,Slc1a2,Snap25,Snca,Vdac1,Homer1,Zdhhc8,Nptx2,Rcan2,Shank3,Ubr3,Rps6kb1,Slc4a10,Rin1,Shisa7,Pak5,Olfm2,Negr1,Abi2
12_Member	GO Biological Processes	GO:0007626	locomotory behavior	-7.11673	-4.8347	19/267	11941,12287,12307,16508,16531,17993,18754,19056,20238,20265,20614,20617,27801,53901,58234,94229,241656,244723,320840	Atp2b2,Cacna1b,Calb1,Kcnd2,Kcnma1,Ndufs4,Prkce,Ppp3cb,Atxn1,Scn1a,Snap25,Snca,Zdhhc8,Rcan2,Shank3,Slc4a10,Pak5,Olfm2,Negr1
12_Member	GO Biological Processes	GO:0007611	learning or memory	-4.78648	-2.83716	17/316	12307,14402,15558,18750,18795,19085,20238,20320,20614,22333,53324,53901,58234,225870,232813,241656,329165	Calb1,Gabrb3,Htr2a,Prkca,Plcb1,Prkar1b,Atxn1,Nptn,Snap25,Vdac1,Nptx2,Rcan2,Shank3,Rin1,Shisa7,Pak5,Abi2
12_Member	GO Biological Processes	GO:0050890	cognition	-4.72147	-2.80116	18/353	12307,14402,15558,17993,18750,18795,19085,20238,20320,20614,22333,53324,53901,58234,225870,232813,241656,329165	Calb1,Gabrb3,Htr2a,Ndufs4,Prkca,Plcb1,Prkar1b,Atxn1,Nptn,Snap25,Vdac1,Nptx2,Rcan2,Shank3,Rin1,Shisa7,Pak5,Abi2
12_Member	GO Biological Processes	GO:0007613	memory	-4.27468	-2.44135	11/158	12307,14402,15558,18795,20238,20614,53901,58234,225870,232813,241656	Calb1,Gabrb3,Htr2a,Plcb1,Atxn1,Snap25,Rcan2,Shank3,Rin1,Shisa7,Pak5
12_Member	GO Biological Processes	GO:0007612	learning	-2.5118	-1.04268	9/184	14402,20238,20320,20614,22333,53324,58234,225870,241656	Gabrb3,Atxn1,Nptn,Snap25,Vdac1,Nptx2,Shank3,Rin1,Pak5
13_Summary	Reactome Gene Sets	R-MMU-5663213	RHO GTPases Activate WASPs and WAVEs	-8.49099	-6.08402	9/35	14083,56378,67771,68089,68524,76709,83767,108100,329165,13196,18750,18751,18754,26395,72508,13144,13383,14544,14758,15505,16765,16800,17756,18226,18596,20312,20617,29819,56363,58234,67886,74256,213582,13542,18039,18040,20874,23950,54132,71602,215999,216961,218194,380684,11983,18795,20979,20980,22333,26420,58994,69017,217232,20351,20616,71436,216028,234267,243499,11928,11938,20191,20362,20907,1305…	Ptk2,Arpc3,Arpc5,Arpc4,Wipf2,Arpc2,Wasf1,Baiap2,Abi2,Asap1,Prkca,Prkcb,Prkce,Map2k1,Rps6kb1,Dapk3,Dlg1,Gda,Gpm6b,Hsph1,Stmn1,Arhgef2,Map2,Nup62,Pdgfrb,Cx3cl1,Snca,Stau2,Tmeff2,Shank3,Camsap2,Cyld,Map9,Dvl1,Nefl,Nefm,Slk,Dnajb6,Pdlim1,Myo1e,Mcu,Coro6,Phactr1,Nefh,Atpif1,Plcb1,Syt1,Syt2,Vdac1,Mapk9,Smpd3,Prrt2,Cdc27,Sema4a,Snap91,Flrt3,Lrrtm3,Gpm6a,Lrrtm4,Atp1a1,Atp2a2,Ryr2,Septin8,Stx1a,Cxadr,Sipa…
13_Member	Reactome Gene Sets	R-MMU-5663213	RHO GTPases Activate WASPs and WAVEs	-8.49099	-6.08402	9/35	14083,56378,67771,68089,68524,76709,83767,108100,329165	Ptk2,Arpc3,Arpc5,Arpc4,Wipf2,Arpc2,Wasf1,Baiap2,Abi2
13_Member	KEGG Pathway	ko04666	Fc gamma R-mediated phagocytosis	-6.81618	-4.56707	11/87	13196,18750,18751,18754,26395,56378,67771,68089,72508,76709,83767	Asap1,Prkca,Prkcb,Prkce,Map2k1,Arpc3,Arpc5,Arpc4,Rps6kb1,Arpc2,Wasf1
13_Member	KEGG Pathway	mmu04666	Fc gamma R-mediated phagocytosis	-6.71334	-4.46873	11/89	13196,18750,18751,18754,26395,56378,67771,68089,72508,76709,83767	Asap1,Prkca,Prkcb,Prkce,Map2k1,Arpc3,Arpc5,Arpc4,Rps6kb1,Arpc2,Wasf1
13_Member	Reactome Gene Sets	R-MMU-2029482	Regulation of actin dynamics for phagocytic cup formation	-6.52117	-4.29604	9/57	14083,56378,67771,68089,68524,76709,83767,108100,329165	Ptk2,Arpc3,Arpc5,Arpc4,Wipf2,Arpc2,Wasf1,Baiap2,Abi2
13_Member	Reactome Gene Sets	R-MMU-2029480	Fcgamma receptor (FCGR) dependent phagocytosis	-6.35918	-4.15993	10/77	14083,18754,56378,67771,68089,68524,76709,83767,108100,329165	Ptk2,Prkce,Arpc3,Arpc5,Arpc4,Wipf2,Arpc2,Wasf1,Baiap2,Abi2
13_Member	GO Biological Processes	GO:0051493	regulation of cytoskeleton organization	-6.07312	-3.8983	26/542	13144,13383,14544,14758,15505,16765,16800,17756,18226,18596,18754,20312,20617,29819,56363,56378,58234,67771,67886,68089,74256,76709,83767,108100,213582,329165	Dapk3,Dlg1,Gda,Gpm6b,Hsph1,Stmn1,Arhgef2,Map2,Nup62,Pdgfrb,Prkce,Cx3cl1,Snca,Stau2,Tmeff2,Arpc3,Shank3,Arpc5,Camsap2,Arpc4,Cyld,Arpc2,Wasf1,Baiap2,Map9,Abi2
13_Member	GO Biological Processes	GO:0097435	supramolecular fiber organization	-5.6463	-3.53745	31/759	13144,13383,13542,14544,16765,16800,17756,18039,18040,18596,18754,20312,20617,20874,23950,54132,56363,56378,58234,67771,67886,68089,71602,76709,83767,108100,215999,216961,218194,329165,380684	Dapk3,Dlg1,Dvl1,Gda,Stmn1,Arhgef2,Map2,Nefl,Nefm,Pdgfrb,Prkce,Cx3cl1,Snca,Slk,Dnajb6,Pdlim1,Tmeff2,Arpc3,Shank3,Arpc5,Camsap2,Arpc4,Myo1e,Arpc2,Wasf1,Baiap2,Mcu,Coro6,Phactr1,Abi2,Nefh
13_Member	GO Biological Processes	GO:0010638	positive regulation of organelle organization	-5.10197	-3.09178	26/613	11983,13196,13383,14544,18226,18596,18754,18795,20312,20617,20874,20979,20980,22333,26420,56378,58994,67771,68089,69017,76709,83767,108100,215999,217232,329165	Atpif1,Asap1,Dlg1,Gda,Nup62,Pdgfrb,Prkce,Plcb1,Cx3cl1,Snca,Slk,Syt1,Syt2,Vdac1,Mapk9,Arpc3,Smpd3,Arpc5,Arpc4,Prrt2,Arpc2,Wasf1,Baiap2,Mcu,Cdc27,Abi2
13_Member	GO Biological Processes	GO:0044089	positive regulation of cellular component biogenesis	-4.88738	-2.90854	24/555	13196,13383,14544,18226,18750,18754,20312,20351,20616,20617,26420,29819,56378,58994,67771,68089,71436,76709,83767,108100,216028,234267,243499,329165	Asap1,Dlg1,Gda,Nup62,Prkca,Prkce,Cx3cl1,Sema4a,Snap91,Snca,Mapk9,Stau2,Arpc3,Smpd3,Arpc5,Arpc4,Flrt3,Arpc2,Wasf1,Baiap2,Lrrtm3,Gpm6a,Lrrtm4,Abi2
13_Member	GO Biological Processes	GO:0032970	regulation of actin filament-based process	-4.81048	-2.85066	20/416	11928,11938,13144,13383,14758,16765,18596,18754,20191,20312,29819,56363,56378,58234,67771,68089,76709,83767,108100,329165	Atp1a1,Atp2a2,Dapk3,Dlg1,Gpm6b,Stmn1,Pdgfrb,Prkce,Ryr2,Cx3cl1,Stau2,Tmeff2,Arpc3,Shank3,Arpc5,Arpc4,Arpc2,Wasf1,Baiap2,Abi2
13_Member	GO Biological Processes	GO:0043254	regulation of protein-containing complex assembly	-4.75756	-2.82117	21/455	13196,13383,14544,16765,16800,17756,18754,20362,20616,20617,20907,26420,56378,67771,67886,68089,69017,76709,83767,108100,329165	Asap1,Dlg1,Gda,Stmn1,Arhgef2,Map2,Prkce,Septin8,Snap91,Snca,Stx1a,Mapk9,Arpc3,Arpc5,Camsap2,Arpc4,Prrt2,Arpc2,Wasf1,Baiap2,Abi2
13_Member	GO Biological Processes	GO:1902903	regulation of supramolecular fiber organization	-4.70766	-2.79298	19/388	13144,13383,14544,16765,16800,17756,18754,20312,20617,56363,56378,58234,67771,67886,68089,76709,83767,108100,329165	Dapk3,Dlg1,Gda,Stmn1,Arhgef2,Map2,Prkce,Cx3cl1,Snca,Tmeff2,Arpc3,Shank3,Arpc5,Camsap2,Arpc4,Arpc2,Wasf1,Baiap2,Abi2
13_Member	GO Biological Processes	GO:0030036	actin cytoskeleton organization	-4.70372	-2.79111	28/725	13052,13144,13383,14758,16765,16800,18596,18754,20312,23950,29819,54132,56363,56378,58234,67771,68089,71602,76709,83767,108100,215999,216961,217692,218194,228550,329165,665113	Cxadr,Dapk3,Dlg1,Gpm6b,Stmn1,Arhgef2,Pdgfrb,Prkce,Cx3cl1,Dnajb6,Stau2,Pdlim1,Tmeff2,Arpc3,Shank3,Arpc5,Arpc4,Myo1e,Arpc2,Wasf1,Baiap2,Mcu,Coro6,Sipa1l1,Phactr1,Itpka,Abi2,Tnik
13_Member	GO Biological Processes	GO:0051258	protein polymerization	-4.61711	-2.71709	16/293	13383,14544,16765,17756,18039,18754,20617,56378,67771,67886,68089,76709,83767,108100,110135,329165	Dlg1,Gda,Stmn1,Map2,Nefl,Prkce,Snca,Arpc3,Arpc5,Camsap2,Arpc4,Arpc2,Wasf1,Baiap2,Fgb,Abi2
13_Member	GO Biological Processes	GO:0034314	Arp2/3 complex-mediated actin nucleation	-4.5916	-2.69518	6/37	56378,67771,68089,76709,83767,329165	Arpc3,Arpc5,Arpc4,Arpc2,Wasf1,Abi2
13_Member	GO Biological Processes	GO:0032271	regulation of protein polymerization	-4.54121	-2.66058	14/234	13383,14544,16765,17756,18754,20617,56378,67771,67886,68089,76709,83767,108100,329165	Dlg1,Gda,Stmn1,Map2,Prkce,Snca,Arpc3,Arpc5,Camsap2,Arpc4,Arpc2,Wasf1,Baiap2,Abi2
13_Member	GO Biological Processes	GO:0030838	positive regulation of actin filament polymerization	-4.52971	-2.65079	9/98	13383,18754,56378,67771,68089,76709,83767,108100,329165	Dlg1,Prkce,Arpc3,Arpc5,Arpc4,Arpc2,Wasf1,Baiap2,Abi2
13_Member	KEGG Pathway	ko04810	Regulation of actin cytoskeleton	-4.32535	-2.47948	13/214	12671,14083,17532,18596,26395,56378,67771,68089,76709,83767,108100,241656,329165	Chrm3,Ptk2,Mras,Pdgfrb,Map2k1,Arpc3,Arpc5,Arpc4,Arpc2,Wasf1,Baiap2,Pak5,Abi2
13_Member	GO Biological Processes	GO:0031334	positive regulation of protein-containing complex assembly	-4.30371	-2.46416	14/246	13196,13383,14544,18754,20616,20617,26420,56378,67771,68089,76709,83767,108100,329165	Asap1,Dlg1,Gda,Prkce,Snap91,Snca,Mapk9,Arpc3,Arpc5,Arpc4,Arpc2,Wasf1,Baiap2,Abi2
13_Member	GO Biological Processes	GO:0032273	positive regulation of protein polymerization	-4.2167	-2.40153	10/133	13383,14544,18754,56378,67771,68089,76709,83767,108100,329165	Dlg1,Gda,Prkce,Arpc3,Arpc5,Arpc4,Arpc2,Wasf1,Baiap2,Abi2
13_Member	KEGG Pathway	mmu04810	Regulation of actin cytoskeleton	-4.20218	-2.3929	13/220	12671,14083,17532,18596,26395,56378,67771,68089,76709,83767,108100,241656,329165	Chrm3,Ptk2,Mras,Pdgfrb,Map2k1,Arpc3,Arpc5,Arpc4,Arpc2,Wasf1,Baiap2,Pak5,Abi2
13_Member	Reactome Gene Sets	R-MMU-2682334	EPH-Ephrin signaling	-4.08077	-2.29704	7/65	13638,14083,53972,56378,67771,68089,76709	Efna3,Ptk2,Ngef,Arpc3,Arpc5,Arpc4,Arpc2
13_Member	GO Biological Processes	GO:0032956	regulation of actin cytoskeleton organization	-3.94781	-2.18429	17/369	13144,13383,14758,16765,18596,18754,20312,29819,56363,56378,58234,67771,68089,76709,83767,108100,329165	Dapk3,Dlg1,Gpm6b,Stmn1,Pdgfrb,Prkce,Cx3cl1,Stau2,Tmeff2,Arpc3,Shank3,Arpc5,Arpc4,Arpc2,Wasf1,Baiap2,Abi2
13_Member	Reactome Gene Sets	R-MMU-9006934	Signaling by Receptor Tyrosine Kinases	-3.93688	-2.17468	18/406	11972,12313,14083,16367,18596,18750,18751,18754,26395,54152,66237,66335,71436,73699,83767,108100,329165,384783	Atp6v0d1,Calm1,Ptk2,Irs1,Pdgfrb,Prkca,Prkcb,Prkce,Map2k1,Dnal4,Atp6v1g2,Atp6v1c1,Flrt3,Ppp2r1b,Wasf1,Baiap2,Abi2,Irs2
13_Member	Reactome Gene Sets	R-MMU-195258	RHO GTPase Effectors	-3.87072	-2.12016	15/304	12313,13542,14083,18750,18751,22629,56378,67771,68089,68524,73699,76709,83767,108100,329165	Calm1,Dvl1,Ptk2,Prkca,Prkcb,Ywhah,Arpc3,Arpc5,Arpc4,Wipf2,Ppp2r1b,Arpc2,Wasf1,Baiap2,Abi2
13_Member	GO Biological Processes	GO:0007015	actin filament organization	-3.79946	-2.0652	19/454	13383,16765,16800,18754,20312,54132,56363,56378,58234,67771,68089,71602,76709,83767,108100,215999,216961,218194,329165	Dlg1,Stmn1,Arhgef2,Prkce,Cx3cl1,Pdlim1,Tmeff2,Arpc3,Shank3,Arpc5,Arpc4,Myo1e,Arpc2,Wasf1,Baiap2,Mcu,Coro6,Phactr1,Abi2
13_Member	Reactome Gene Sets	R-MMU-194315	Signaling by Rho GTPases	-3.79008	-2.05975	24/652	12313,13542,14083,14252,15381,16800,18750,18751,20874,22629,53972,56378,67771,68089,68524,70350,72729,73699,76709,83767,108100,241656,259302,329165	Calm1,Dvl1,Ptk2,Flot2,Hnrnpc,Arhgef2,Prkca,Prkcb,Slk,Ywhah,Ngef,Arpc3,Arpc5,Arpc4,Wipf2,Basp1,Cdc42se2,Ppp2r1b,Arpc2,Wasf1,Baiap2,Pak5,Srgap3,Abi2
13_Member	GO Biological Processes	GO:0045010	actin nucleation	-3.78478	-2.05663	6/51	56378,67771,68089,76709,83767,329165	Arpc3,Arpc5,Arpc4,Arpc2,Wasf1,Abi2
13_Member	WikiPathways	WP523	Regulation of actin cytoskeleton	-3.7577	-2.03557	10/151	12671,14083,17532,18596,26395,67771,83767,108100,241656,329165	Chrm3,Ptk2,Mras,Pdgfrb,Map2k1,Arpc5,Wasf1,Baiap2,Pak5,Abi2
13_Member	KEGG Pathway	ko05100	Bacterial invasion of epithelial cells	-3.64944	-1.94375	7/76	14083,20362,56378,67771,68089,76709,83767	Ptk2,Septin8,Arpc3,Arpc5,Arpc4,Arpc2,Wasf1
13_Member	Reactome Gene Sets	R-MMU-9716542	Signaling by Rho GTPases, Miro GTPases and RHOBTB3	-3.64378	-1.94153	24/667	12313,13542,14083,14252,15381,16800,18750,18751,20874,22629,53972,56378,67771,68089,68524,70350,72729,73699,76709,83767,108100,241656,259302,329165	Calm1,Dvl1,Ptk2,Flot2,Hnrnpc,Arhgef2,Prkca,Prkcb,Slk,Ywhah,Ngef,Arpc3,Arpc5,Arpc4,Wipf2,Basp1,Cdc42se2,Ppp2r1b,Arpc2,Wasf1,Baiap2,Pak5,Srgap3,Abi2
13_Member	Reactome Gene Sets	R-MMU-3928662	EPHB-mediated forward signaling	-3.52047	-1.83832	5/37	14083,56378,67771,68089,76709	Ptk2,Arpc3,Arpc5,Arpc4,Arpc2
13_Member	KEGG Pathway	mmu05100	Bacterial invasion of epithelial cells	-3.51097	-1.831	7/80	14083,20362,56378,67771,68089,76709,83767	Ptk2,Septin8,Arpc3,Arpc5,Arpc4,Arpc2,Wasf1
13_Member	GO Biological Processes	GO:0051495	positive regulation of cytoskeleton organization	-3.49201	-1.81529	12/226	13383,14544,18226,18754,20312,56378,67771,68089,76709,83767,108100,329165	Dlg1,Gda,Nup62,Prkce,Cx3cl1,Arpc3,Arpc5,Arpc4,Arpc2,Wasf1,Baiap2,Abi2
13_Member	GO Biological Processes	GO:1902905	positive regulation of supramolecular fiber organization	-3.24941	-1.63295	11/207	13383,14544,18754,20312,56378,67771,68089,76709,83767,108100,329165	Dlg1,Gda,Prkce,Cx3cl1,Arpc3,Arpc5,Arpc4,Arpc2,Wasf1,Baiap2,Abi2
13_Member	GO Biological Processes	GO:0110053	regulation of actin filament organization	-3.17988	-1.58269	13/280	13383,16765,18754,20312,56363,56378,58234,67771,68089,76709,83767,108100,329165	Dlg1,Stmn1,Prkce,Cx3cl1,Tmeff2,Arpc3,Shank3,Arpc5,Arpc4,Arpc2,Wasf1,Baiap2,Abi2
13_Member	Reactome Gene Sets	R-MMU-4420097	VEGFA-VEGFR2 Pathway	-3.14176	-1.5517	7/92	12313,14083,18750,18751,83767,108100,329165	Calm1,Ptk2,Prkca,Prkcb,Wasf1,Baiap2,Abi2
13_Member	Reactome Gene Sets	R-MMU-194138	Signaling by VEGF	-2.92742	-1.37759	7/100	12313,14083,18750,18751,83767,108100,329165	Calm1,Ptk2,Prkca,Prkcb,Wasf1,Baiap2,Abi2
13_Member	Reactome Gene Sets	R-MMU-8856828	Clathrin-mediated endocytosis	-2.82144	-1.28914	8/134	20616,20979,20980,22318,56378,67771,68089,76709	Snap91,Syt1,Syt2,Vamp2,Arpc3,Arpc5,Arpc4,Arpc2
13_Member	KEGG Pathway	ko05132	Salmonella infection	-2.78836	-1.26179	6/78	26420,56378,67771,68089,76709,83767	Mapk9,Arpc3,Arpc5,Arpc4,Arpc2,Wasf1
13_Member	KEGG Pathway	mmu05132	Salmonella infection	-2.70422	-1.18935	6/81	26420,56378,67771,68089,76709,83767	Mapk9,Arpc3,Arpc5,Arpc4,Arpc2,Wasf1
13_Member	GO Biological Processes	GO:0030833	regulation of actin filament polymerization	-2.658	-1.16058	9/175	13383,18754,56378,67771,68089,76709,83767,108100,329165	Dlg1,Prkce,Arpc3,Arpc5,Arpc4,Arpc2,Wasf1,Baiap2,Abi2
13_Member	GO Biological Processes	GO:0008064	regulation of actin polymerization or depolymerization	-2.39002	-0.945573	9/192	13383,18754,56378,67771,68089,76709,83767,108100,329165	Dlg1,Prkce,Arpc3,Arpc5,Arpc4,Arpc2,Wasf1,Baiap2,Abi2
13_Member	GO Biological Processes	GO:0030041	actin filament polymerization	-2.39002	-0.945573	9/192	13383,18754,56378,67771,68089,76709,83767,108100,329165	Dlg1,Prkce,Arpc3,Arpc5,Arpc4,Arpc2,Wasf1,Baiap2,Abi2
13_Member	GO Biological Processes	GO:0030832	regulation of actin filament length	-2.34619	-0.909256	9/195	13383,18754,56378,67771,68089,76709,83767,108100,329165	Dlg1,Prkce,Arpc3,Arpc5,Arpc4,Arpc2,Wasf1,Baiap2,Abi2
13_Member	GO Biological Processes	GO:0008154	actin polymerization or depolymerization	-2.02761	-0.666226	9/219	13383,18754,56378,67771,68089,76709,83767,108100,329165	Dlg1,Prkce,Arpc3,Arpc5,Arpc4,Arpc2,Wasf1,Baiap2,Abi2
14_Summary	GO Biological Processes	GO:0099173	postsynapse organization	-8.1767	-5.79776	18/205	13542,18222,19894,26556,29819,53972,58234,104418,108100,217480,217692,228550,232813,241638,243499,245684,319504,329165,13175,19055,22629,53883,218194,238276,665113,13196,17756,19158,67886,11750,13144,13383,14083,20351,20979,20980,26420,72729,76709	Dvl1,Numb,Rph3a,Homer1,Stau2,Ngef,Shank3,Dgkz,Baiap2,Dgkb,Sipa1l1,Itpka,Shisa7,Lzts3,Lrrtm4,Cnksr2,Nrcam,Abi2,Dclk1,Ppp3ca,Ywhah,Celsr2,Phactr1,Akap5,Tnik,Asap1,Map2,Cyth2,Camsap2,Anxa7,Dapk3,Dlg1,Ptk2,Sema4a,Syt1,Syt2,Mapk9,Cdc42se2,Arpc2
14_Member	GO Biological Processes	GO:0099173	postsynapse organization	-8.1767	-5.79776	18/205	13542,18222,19894,26556,29819,53972,58234,104418,108100,217480,217692,228550,232813,241638,243499,245684,319504,329165	Dvl1,Numb,Rph3a,Homer1,Stau2,Ngef,Shank3,Dgkz,Baiap2,Dgkb,Sipa1l1,Itpka,Shisa7,Lzts3,Lrrtm4,Cnksr2,Nrcam,Abi2
14_Member	GO Biological Processes	GO:0048813	dendrite morphogenesis	-8.08656	-5.71835	17/184	13175,13542,18222,19055,22629,29819,53883,53972,58234,108100,217692,218194,228550,238276,241638,329165,665113	Dclk1,Dvl1,Numb,Ppp3ca,Ywhah,Stau2,Celsr2,Ngef,Shank3,Baiap2,Sipa1l1,Phactr1,Itpka,Akap5,Lzts3,Abi2,Tnik
14_Member	GO Biological Processes	GO:0016358	dendrite development	-7.38844	-5.07953	21/312	13175,13196,13542,17756,18222,19055,19158,22629,29819,53883,53972,58234,67886,108100,217692,218194,228550,238276,241638,329165,665113	Dclk1,Asap1,Dvl1,Map2,Numb,Ppp3ca,Cyth2,Ywhah,Stau2,Celsr2,Ngef,Shank3,Camsap2,Baiap2,Sipa1l1,Phactr1,Itpka,Akap5,Lzts3,Abi2,Tnik
14_Member	GO Biological Processes	GO:0097061	dendritic spine organization	-6.19315	-4.00802	11/100	13542,19894,26556,29819,53972,58234,108100,217692,228550,241638,329165	Dvl1,Rph3a,Homer1,Stau2,Ngef,Shank3,Baiap2,Sipa1l1,Itpka,Lzts3,Abi2
14_Member	GO Biological Processes	GO:0106027	neuron projection organization	-5.85624	-3.70774	11/108	13542,19894,26556,29819,53972,58234,108100,217692,228550,241638,329165	Dvl1,Rph3a,Homer1,Stau2,Ngef,Shank3,Baiap2,Sipa1l1,Itpka,Lzts3,Abi2
14_Member	GO Biological Processes	GO:0099175	regulation of postsynapse organization	-5.77671	-3.63769	11/110	26556,29819,53972,58234,108100,217480,217692,228550,241638,319504,329165	Homer1,Stau2,Ngef,Shank3,Baiap2,Dgkb,Sipa1l1,Itpka,Lzts3,Nrcam,Abi2
14_Member	GO Biological Processes	GO:0060997	dendritic spine morphogenesis	-5.58636	-3.48902	9/73	13542,29819,53972,58234,108100,217692,228550,241638,329165	Dvl1,Stau2,Ngef,Shank3,Baiap2,Sipa1l1,Itpka,Lzts3,Abi2
14_Member	GO Biological Processes	GO:0061001	regulation of dendritic spine morphogenesis	-5.57776	-3.48325	8/55	29819,53972,58234,108100,217692,228550,241638,329165	Stau2,Ngef,Shank3,Baiap2,Sipa1l1,Itpka,Lzts3,Abi2
14_Member	GO Biological Processes	GO:0050773	regulation of dendrite development	-4.88041	-2.90373	11/136	18222,19055,19158,22629,29819,67886,108100,217692,228550,238276,665113	Numb,Ppp3ca,Cyth2,Ywhah,Stau2,Camsap2,Baiap2,Sipa1l1,Itpka,Akap5,Tnik
14_Member	GO Biological Processes	GO:0048814	regulation of dendrite morphogenesis	-4.75102	-2.82117	9/92	18222,19055,22629,29819,108100,217692,228550,238276,665113	Numb,Ppp3ca,Ywhah,Stau2,Baiap2,Sipa1l1,Itpka,Akap5,Tnik
14_Member	GO Biological Processes	GO:0022604	regulation of cell morphogenesis	-4.44792	-2.58086	17/336	11750,13144,13383,13542,14083,18222,20351,20979,20980,26420,29819,72729,76709,108100,228550,238276,665113	Anxa7,Dapk3,Dlg1,Dvl1,Ptk2,Numb,Sema4a,Syt1,Syt2,Mapk9,Stau2,Cdc42se2,Arpc2,Baiap2,Itpka,Akap5,Tnik
14_Member	GO Biological Processes	GO:0060996	dendritic spine development	-4.35839	-2.50932	10/128	13196,13542,29819,53972,58234,108100,217692,228550,241638,329165	Asap1,Dvl1,Stau2,Ngef,Shank3,Baiap2,Sipa1l1,Itpka,Lzts3,Abi2
14_Member	GO Biological Processes	GO:0010769	regulation of cell morphogenesis involved in differentiation	-3.84154	-2.09907	9/120	14083,18222,26420,29819,76709,108100,228550,238276,665113	Ptk2,Numb,Mapk9,Stau2,Arpc2,Baiap2,Itpka,Akap5,Tnik
14_Member	GO Biological Processes	GO:0010770	positive regulation of cell morphogenesis involved in differentiation	-3.60684	-1.90914	8/102	18222,26420,29819,76709,108100,228550,238276,665113	Numb,Mapk9,Stau2,Arpc2,Baiap2,Itpka,Akap5,Tnik
14_Member	GO Biological Processes	GO:0050775	positive regulation of dendrite morphogenesis	-3.47411	-1.79953	6/58	18222,29819,108100,228550,238276,665113	Numb,Stau2,Baiap2,Itpka,Akap5,Tnik
14_Member	GO Biological Processes	GO:0060998	regulation of dendritic spine development	-2.65026	-1.15427	6/83	13196,29819,53972,58234,108100,228550	Asap1,Stau2,Ngef,Shank3,Baiap2,Itpka
15_Summary	GO Biological Processes	GO:0035493	SNARE complex assembly	-8.13859	-5.76504	7/18	20362,20614,20617,20907,22317,22318,69017,20979,20980,14660,20511,11972,12287,66237,66335,13002,53611,11750,209462,11938,16500,19056,18546,12490,20616,232664,100503185,13196,26395,56363,67878,67886,71446,108100	Septin8,Snap25,Snca,Stx1a,Vamp1,Vamp2,Prrt2,Syt1,Syt2,Gls,Slc1a2,Atp6v0d1,Cacna1b,Atp6v1g2,Atp6v1c1,Dnajc5,Vti1a,Anxa7,Hace1,Atp2a2,Kcnb1,Ppp3cb,Pcp4,Cd34,Snap91,Ccdc136,Btbd8,Asap1,Map2k1,Tmeff2,Tmem33,Camsap2,Get1,Baiap2
15_Member	GO Biological Processes	GO:0035493	SNARE complex assembly	-8.13859	-5.76504	7/18	20362,20614,20617,20907,22317,22318,69017	Septin8,Snap25,Snca,Stx1a,Vamp1,Vamp2,Prrt2
15_Member	GO Biological Processes	GO:0031629	synaptic vesicle fusion to presynaptic active zone membrane	-5.75225	-3.62556	6/24	20614,20907,20979,20980,22317,69017	Snap25,Stx1a,Syt1,Syt2,Vamp1,Prrt2
15_Member	Reactome Gene Sets	R-MMU-210500	Glutamate Neurotransmitter Release Cycle	-5.75225	-3.62556	6/24	14660,20511,20614,20907,20979,22318	Gls,Slc1a2,Snap25,Stx1a,Syt1,Vamp2
15_Member	GO Biological Processes	GO:0099500	vesicle fusion to plasma membrane	-5.63898	-3.53303	6/25	20614,20907,20979,20980,22317,69017	Snap25,Stx1a,Syt1,Syt2,Vamp1,Prrt2
15_Member	GO Biological Processes	GO:0048499	synaptic vesicle membrane organization	-5.32887	-3.27473	6/28	20614,20907,20979,20980,22317,69017	Snap25,Stx1a,Syt1,Syt2,Vamp1,Prrt2
15_Member	KEGG Pathway	ko04721	Synaptic vesicle cycle	-5.17673	-3.14755	8/62	11972,12287,20614,20907,20979,22318,66237,66335	Atp6v0d1,Cacna1b,Snap25,Stx1a,Syt1,Vamp2,Atp6v1g2,Atp6v1c1
15_Member	KEGG Pathway	mmu04721	Synaptic vesicle cycle	-5.17673	-3.14755	8/62	11972,12287,20614,20907,20979,22318,66237,66335	Atp6v0d1,Cacna1b,Snap25,Stx1a,Syt1,Vamp2,Atp6v1g2,Atp6v1c1
15_Member	Reactome Gene Sets	R-MMU-888590	GABA synthesis, release, reuptake and degradation	-5.11787	-3.10536	5/18	13002,20614,20907,20979,22318	Dnajc5,Snap25,Stx1a,Syt1,Vamp2
15_Member	GO Biological Processes	GO:0006906	vesicle fusion	-4.96731	-2.97753	10/109	20362,20614,20617,20907,20979,20980,22317,22318,53611,69017	Septin8,Snap25,Snca,Stx1a,Syt1,Syt2,Vamp1,Vamp2,Vti1a,Prrt2
15_Member	Reactome Gene Sets	R-MMU-112310	Neurotransmitter release cycle	-4.9547	-2.96934	7/48	13002,14660,20511,20614,20907,20979,22318	Dnajc5,Gls,Slc1a2,Snap25,Stx1a,Syt1,Vamp2
15_Member	GO Biological Processes	GO:0061025	membrane fusion	-4.85485	-2.88879	12/163	11750,20362,20614,20617,20907,20979,20980,22317,22318,53611,69017,209462	Anxa7,Septin8,Snap25,Snca,Stx1a,Syt1,Syt2,Vamp1,Vamp2,Vti1a,Prrt2,Hace1
15_Member	GO Biological Processes	GO:0090174	organelle membrane fusion	-4.82872	-2.86475	10/113	20362,20614,20617,20907,20979,20980,22317,22318,53611,69017	Septin8,Snap25,Snca,Stx1a,Syt1,Syt2,Vamp1,Vamp2,Vti1a,Prrt2
15_Member	CORUM	CORUM:795	SNARE complex (Vamp2, Snap25, Stx1a, Cplx1)	-4.78474	-2.83716	3/4	20614,20907,22318	Snap25,Stx1a,Vamp2
15_Member	CORUM	CORUM:796	SNARE complex (Stx1a, Snap25, Cplx2, Vamp2)	-4.78474	-2.83716	3/4	20614,20907,22318	Snap25,Stx1a,Vamp2
15_Member	GO Biological Processes	GO:0017156	calcium-ion regulated exocytosis	-4.73349	-2.80939	8/71	11938,16500,19056,20614,20907,20979,20980,22318	Atp2a2,Kcnb1,Ppp3cb,Snap25,Stx1a,Syt1,Syt2,Vamp2
15_Member	GO Biological Processes	GO:0140029	exocytic process	-4.71293	-2.79639	9/93	16500,20614,20617,20907,20979,20980,22317,22318,69017	Kcnb1,Snap25,Snca,Stx1a,Syt1,Syt2,Vamp1,Vamp2,Prrt2
15_Member	GO Biological Processes	GO:0031630	regulation of synaptic vesicle fusion to presynaptic active zone membrane	-4.6984	-2.79111	4/11	20979,20980,22317,69017	Syt1,Syt2,Vamp1,Prrt2
15_Member	GO Biological Processes	GO:1901632	regulation of synaptic vesicle membrane organization	-4.6984	-2.79111	4/11	20979,20980,22317,69017	Syt1,Syt2,Vamp1,Prrt2
15_Member	GO Biological Processes	GO:0031632	positive regulation of synaptic vesicle fusion to presynaptic active zone membrane	-4.39203	-2.53651	3/5	20979,20980,69017	Syt1,Syt2,Prrt2
15_Member	GO Biological Processes	GO:0099502	calcium-dependent activation of synaptic vesicle fusion	-4.39203	-2.53651	3/5	20979,20980,69017	Syt1,Syt2,Prrt2
15_Member	GO Biological Processes	GO:1901634	positive regulation of synaptic vesicle membrane organization	-4.39203	-2.53651	3/5	20979,20980,69017	Syt1,Syt2,Prrt2
15_Member	GO Biological Processes	GO:0031340	positive regulation of vesicle fusion	-4.37371	-2.51981	4/13	20617,20979,20980,69017	Snca,Syt1,Syt2,Prrt2
15_Member	GO Biological Processes	GO:0031338	regulation of vesicle fusion	-4.1955	-2.39203	5/27	20617,20979,20980,22317,69017	Snca,Syt1,Syt2,Vamp1,Prrt2
15_Member	GO Biological Processes	GO:0017158	regulation of calcium ion-dependent exocytosis	-4.15043	-2.35411	6/44	11938,16500,20907,20979,20980,22318	Atp2a2,Kcnb1,Stx1a,Syt1,Syt2,Vamp2
15_Member	Reactome Gene Sets	R-MMU-264642	Acetylcholine Neurotransmitter Release Cycle	-4.10397	-2.31609	4/15	20614,20907,20979,22318	Snap25,Stx1a,Syt1,Vamp2
15_Member	GO Biological Processes	GO:0048284	organelle fusion	-3.82918	-2.09121	10/148	20362,20614,20617,20907,20979,20980,22317,22318,53611,69017	Septin8,Snap25,Snca,Stx1a,Syt1,Syt2,Vamp1,Vamp2,Vti1a,Prrt2
15_Member	Reactome Gene Sets	R-MMU-181429	Serotonin Neurotransmitter Release Cycle	-3.76999	-2.04426	4/18	20614,20907,20979,22318	Snap25,Stx1a,Syt1,Vamp2
15_Member	Reactome Gene Sets	R-MMU-181430	Norepinephrine Neurotransmitter Release Cycle	-3.76999	-2.04426	4/18	20614,20907,20979,22318	Snap25,Stx1a,Syt1,Vamp2
15_Member	GO Biological Processes	GO:0033605	positive regulation of catecholamine secretion	-3.67286	-1.96486	4/19	16500,18546,20907,20979	Kcnb1,Pcp4,Stx1a,Syt1
15_Member	GO Biological Processes	GO:0016050	vesicle organization	-3.64564	-1.94225	14/284	12490,20362,20614,20616,20617,20907,20979,20980,22317,22318,53611,69017,232664,100503185	Cd34,Septin8,Snap25,Snap91,Snca,Stx1a,Syt1,Syt2,Vamp1,Vamp2,Vti1a,Prrt2,Ccdc136,Btbd8
15_Member	GO Biological Processes	GO:0048791	calcium ion-regulated exocytosis of neurotransmitter	-3.41361	-1.74753	4/22	11938,20614,20979,20980	Atp2a2,Snap25,Syt1,Syt2
15_Member	Reactome Gene Sets	R-MMU-212676	Dopamine Neurotransmitter Release Cycle	-3.33616	-1.69758	4/23	20614,20907,20979,22318	Snap25,Stx1a,Syt1,Vamp2
15_Member	GO Biological Processes	GO:0016082	synaptic vesicle priming	-3.12524	-1.53782	4/26	20614,20617,20907,22317	Snap25,Snca,Stx1a,Vamp1
15_Member	KEGG Pathway	ko04130	SNARE interactions in vesicular transport	-2.72644	-1.21008	4/33	20907,22317,22318,53611	Stx1a,Vamp1,Vamp2,Vti1a
15_Member	KEGG Pathway	mmu04130	SNARE interactions in vesicular transport	-2.72644	-1.21008	4/33	20907,22317,22318,53611	Stx1a,Vamp1,Vamp2,Vti1a
15_Member	Reactome Gene Sets	R-MMU-449836	Other interleukin signaling	-2.62199	-1.13219	3/17	20614,20907,22318	Snap25,Stx1a,Vamp2
15_Member	GO Biological Processes	GO:0010256	endomembrane system organization	-2.57277	-1.09167	17/490	11938,13196,20614,20907,20979,20980,22317,26395,53611,56363,67878,67886,69017,71446,108100,209462,232664	Atp2a2,Asap1,Snap25,Stx1a,Syt1,Syt2,Vamp1,Map2k1,Vti1a,Tmeff2,Tmem33,Camsap2,Prrt2,Get1,Baiap2,Hace1,Ccdc136
15_Member	GO Biological Processes	GO:0045956	positive regulation of calcium ion-dependent exocytosis	-2.54799	-1.07552	3/18	16500,20907,20979	Kcnb1,Stx1a,Syt1
15_Member	GO Biological Processes	GO:0140056	organelle localization by membrane tethering	-2.09115	-0.711666	5/77	11938,16500,20907,20979,22318	Atp2a2,Kcnb1,Stx1a,Syt1,Vamp2
16_Summary	GO Biological Processes	GO:0099072	regulation of postsynaptic membrane neurotransmitter receptor levels	-7.48398	-5.17043	12/93	13383,14252,18222,19058,20614,22318,26395,53324,230235,238276,269994,665113,11983,13175,13542,14758,15502,15505,16500,17756,18226,20320,20362,53881,58234,69981,70790,74256,76709,103978,232813,12217,26556,108100,26420,12313,20907,56224,71446,75695,235281,243499,29819,231386	Dlg1,Flot2,Numb,Ppp3r1,Snap25,Vamp2,Map2k1,Nptx2,Frrs1l,Akap5,Gsg1l,Tnik,Atpif1,Dclk1,Dvl1,Gpm6b,Dnaja1,Hsph1,Kcnb1,Map2,Nup62,Nptn,Septin8,Slc5a3,Shank3,Tmem30a,Ubr5,Cyld,Arpc2,Gpc5,Shisa7,Bsn,Homer1,Baiap2,Mapk9,Calm1,Stx1a,Tspan5,Get1,Rilpl1,Scn3b,Lrrtm4,Stau2,Ythdc1
16_Member	GO Biological Processes	GO:0099072	regulation of postsynaptic membrane neurotransmitter receptor levels	-7.48398	-5.17043	12/93	13383,14252,18222,19058,20614,22318,26395,53324,230235,238276,269994,665113	Dlg1,Flot2,Numb,Ppp3r1,Snap25,Vamp2,Map2k1,Nptx2,Frrs1l,Akap5,Gsg1l,Tnik
16_Member	GO Biological Processes	GO:1903827	regulation of cellular protein localization	-5.26709	-3.2231	25/563	11983,13175,13383,13542,14758,15502,15505,16500,17756,18222,18226,20320,20362,22318,26395,53881,58234,69981,70790,74256,76709,103978,232813,238276,665113	Atpif1,Dclk1,Dlg1,Dvl1,Gpm6b,Dnaja1,Hsph1,Kcnb1,Map2,Numb,Nup62,Nptn,Septin8,Vamp2,Map2k1,Slc5a3,Shank3,Tmem30a,Ubr5,Cyld,Arpc2,Gpc5,Shisa7,Akap5,Tnik
16_Member	GO Biological Processes	GO:0035418	protein localization to synapse	-4.99056	-2.99633	9/86	12217,13383,20614,22318,26395,26556,53324,108100,665113	Bsn,Dlg1,Snap25,Vamp2,Map2k1,Homer1,Nptx2,Baiap2,Tnik
16_Member	GO Biological Processes	GO:1902414	protein localization to cell junction	-4.63178	-2.72996	10/119	12217,13383,20614,22318,26395,26420,26556,53324,108100,665113	Bsn,Dlg1,Snap25,Vamp2,Map2k1,Mapk9,Homer1,Nptx2,Baiap2,Tnik
16_Member	GO Biological Processes	GO:0072657	protein localization to membrane	-3.88845	-2.13276	23/602	12313,13383,13542,14252,16500,18222,20614,20907,22318,26395,53324,53881,56224,58234,71446,75695,76709,103978,232813,235281,238276,243499,665113	Calm1,Dlg1,Dvl1,Flot2,Kcnb1,Numb,Snap25,Stx1a,Vamp2,Map2k1,Nptx2,Slc5a3,Tspan5,Shank3,Get1,Rilpl1,Arpc2,Gpc5,Shisa7,Scn3b,Akap5,Lrrtm4,Tnik
16_Member	GO Biological Processes	GO:0097120	receptor localization to synapse	-3.68544	-1.97512	7/75	13383,20320,20614,22318,26395,53324,665113	Dlg1,Nptn,Snap25,Vamp2,Map2k1,Nptx2,Tnik
16_Member	GO Biological Processes	GO:1903539	protein localization to postsynaptic membrane	-3.55813	-1.87049	6/56	13383,20614,22318,26395,53324,665113	Dlg1,Snap25,Vamp2,Map2k1,Nptx2,Tnik
16_Member	GO Biological Processes	GO:0062237	protein localization to postsynapse	-3.51568	-1.83462	6/57	13383,20614,22318,26395,53324,665113	Dlg1,Snap25,Vamp2,Map2k1,Nptx2,Tnik
16_Member	GO Biological Processes	GO:0031503	protein-containing complex localization	-3.40461	-1.74272	13/265	13383,18222,19058,20320,20614,22318,26395,29819,53324,231386,238276,269994,665113	Dlg1,Numb,Ppp3r1,Nptn,Snap25,Vamp2,Map2k1,Stau2,Nptx2,Ythdc1,Akap5,Gsg1l,Tnik
16_Member	GO Biological Processes	GO:1905475	regulation of protein localization to membrane	-3.37483	-1.7222	11/200	13383,16500,18222,26395,53881,58234,76709,103978,232813,238276,665113	Dlg1,Kcnb1,Numb,Map2k1,Slc5a3,Shank3,Arpc2,Gpc5,Shisa7,Akap5,Tnik
16_Member	GO Biological Processes	GO:0051668	localization within membrane	-3.23083	-1.61532	23/670	12313,13383,13542,14252,16500,18222,20614,20907,22318,26395,53324,53881,56224,58234,71446,75695,76709,103978,232813,235281,238276,243499,665113	Calm1,Dlg1,Dvl1,Flot2,Kcnb1,Numb,Snap25,Stx1a,Vamp2,Map2k1,Nptx2,Slc5a3,Tspan5,Shank3,Get1,Rilpl1,Arpc2,Gpc5,Shisa7,Scn3b,Akap5,Lrrtm4,Tnik
16_Member	GO Biological Processes	GO:0099633	protein localization to postsynaptic specialization membrane	-2.82957	-1.29572	4/31	13383,26395,53324,665113	Dlg1,Map2k1,Nptx2,Tnik
16_Member	GO Biological Processes	GO:0099645	neurotransmitter receptor localization to postsynaptic specialization membrane	-2.82957	-1.29572	4/31	13383,26395,53324,665113	Dlg1,Map2k1,Nptx2,Tnik
16_Member	GO Biological Processes	GO:1990778	protein localization to cell periphery	-2.14193	-0.749762	13/369	13383,14252,16500,18222,20614,22318,26395,53324,56224,75695,235281,238276,665113	Dlg1,Flot2,Kcnb1,Numb,Snap25,Vamp2,Map2k1,Nptx2,Tspan5,Rilpl1,Scn3b,Akap5,Tnik
16_Member	GO Biological Processes	GO:1902683	regulation of receptor localization to synapse	-2.13408	-0.746383	3/25	20320,26395,665113	Nptn,Map2k1,Tnik
16_Member	GO Biological Processes	GO:1902473	regulation of protein localization to synapse	-2.08598	-0.711361	3/26	13383,26395,665113	Dlg1,Map2k1,Tnik
17_Summary	GO Biological Processes	GO:0007215	glutamate receptor signaling pathway	-7.36552	-5.06121	9/46	14823,16500,18795,20312,26556,58234,67579,108069,230235,29819	Grm8,Kcnb1,Plcb1,Cx3cl1,Homer1,Shank3,Cpeb4,Grm3,Frrs1l,Stau2
17_Member	GO Biological Processes	GO:0007215	glutamate receptor signaling pathway	-7.36552	-5.06121	9/46	14823,16500,18795,20312,26556,58234,67579,108069,230235	Grm8,Kcnb1,Plcb1,Cx3cl1,Homer1,Shank3,Cpeb4,Grm3,Frrs1l
17_Member	GO Biological Processes	GO:1900449	regulation of glutamate receptor signaling pathway	-3.85842	-2.11294	3/7	20312,58234,230235	Cx3cl1,Shank3,Frrs1l
17_Member	GO Biological Processes	GO:1900452	regulation of long-term synaptic depression	-2.62199	-1.13219	3/17	16500,29819,58234	Kcnb1,Stau2,Shank3
18_Summary	KEGG Pathway	ko04970	Salivary secretion	-7.31647	-5.01671	11/78	11928,11941,12313,12671,16438,16531,18750,18751,18795,22318,67972,11938,20191,54403,12287,16500,18754,19085,19739,22629,20614,20907,14252,16367,26395,26398,26399,26408,26420,72508,19055,29863,238276,20606,18596,83767,104418,217480,53623,73699,14083,241656,21912,228550,12307,14402,15558,16508,13542,66237,66335,97998,268345,13638,17532,217692,20511,384783,225870,22333,110196,16828,18655	Atp1a1,Atp2b2,Calm1,Chrm3,Itpr1,Kcnma1,Prkca,Prkcb,Plcb1,Vamp2,Atp2b1,Atp2a2,Ryr2,Slc4a4,Cacna1b,Kcnb1,Prkce,Prkar1b,Rgs9,Ywhah,Snap25,Stx1a,Flot2,Irs1,Map2k1,Map2k4,Map2k6,Map3k5,Mapk9,Rps6kb1,Ppp3ca,Pde7b,Akap5,Sstr2,Pdgfrb,Wasf1,Dgkz,Dgkb,Gria3,Ppp2r1b,Ptk2,Pak5,Tspan7,Itpka,Calb1,Gabrb3,Htr2a,Kcnd2,Dvl1,Atp6v1g2,Atp6v1c1,Deptor,Kcnc2,Efna3,Mras,Sipa1l1,Slc1a2,Irs2,Rin1,Vdac1,Fdps,Ldha,Pgk1
18_Member	KEGG Pathway	ko04970	Salivary secretion	-7.31647	-5.01671	11/78	11928,11941,12313,12671,16438,16531,18750,18751,18795,22318,67972	Atp1a1,Atp2b2,Calm1,Chrm3,Itpr1,Kcnma1,Prkca,Prkcb,Plcb1,Vamp2,Atp2b1
18_Member	KEGG Pathway	mmu04970	Salivary secretion	-7.25758	-4.96677	11/79	11928,11941,12313,12671,16438,16531,18750,18751,18795,22318,67972	Atp1a1,Atp2b2,Calm1,Chrm3,Itpr1,Kcnma1,Prkca,Prkcb,Plcb1,Vamp2,Atp2b1
18_Member	KEGG Pathway	ko04972	Pancreatic secretion	-6.98177	-4.70834	12/103	11928,11938,11941,12671,16438,16531,18750,18751,18795,20191,54403,67972	Atp1a1,Atp2a2,Atp2b2,Chrm3,Itpr1,Kcnma1,Prkca,Prkcb,Plcb1,Ryr2,Slc4a4,Atp2b1
18_Member	WikiPathways	WP553	Calcium regulation in cardiac cells	-6.927	-4.65781	14/147	11938,11941,12287,12671,16438,16500,18750,18751,18754,19085,19739,20191,22629,67972	Atp2a2,Atp2b2,Cacna1b,Chrm3,Itpr1,Kcnb1,Prkca,Prkcb,Prkce,Prkar1b,Rgs9,Ryr2,Ywhah,Atp2b1
18_Member	KEGG Pathway	mmu04972	Pancreatic secretion	-6.8424	-4.58567	12/106	11928,11938,11941,12671,16438,16531,18750,18751,18795,20191,54403,67972	Atp1a1,Atp2a2,Atp2b2,Chrm3,Itpr1,Kcnma1,Prkca,Prkcb,Plcb1,Ryr2,Slc4a4,Atp2b1
18_Member	KEGG Pathway	mmu04911	Insulin secretion	-5.7673	-3.63448	10/89	11928,12671,16531,18750,18751,18795,20191,20614,20907,22318	Atp1a1,Chrm3,Kcnma1,Prkca,Prkcb,Plcb1,Ryr2,Snap25,Stx1a,Vamp2
18_Member	WikiPathways	WP65	Insulin signaling	-4.96407	-2.9765	12/159	14252,16367,18750,18751,20614,22318,26395,26398,26399,26408,26420,72508	Flot2,Irs1,Prkca,Prkcb,Snap25,Vamp2,Map2k1,Map2k4,Map2k6,Map3k5,Mapk9,Rps6kb1
18_Member	KEGG Pathway	ko04912	GnRH signaling pathway	-4.86835	-2.89807	9/89	12313,16438,18750,18751,18795,26395,26398,26399,26420	Calm1,Itpr1,Prkca,Prkcb,Plcb1,Map2k1,Map2k4,Map2k6,Mapk9
18_Member	WikiPathways	WP232	G protein signaling pathways	-4.75102	-2.82117	9/92	12313,16438,18750,18751,18754,19055,19085,29863,238276	Calm1,Itpr1,Prkca,Prkcb,Prkce,Ppp3ca,Prkar1b,Pde7b,Akap5
18_Member	KEGG Pathway	mmu04912	GnRH signaling pathway	-4.75102	-2.82117	9/92	12313,16438,18750,18751,18795,26395,26398,26399,26420	Calm1,Itpr1,Prkca,Prkcb,Plcb1,Map2k1,Map2k4,Map2k6,Mapk9
18_Member	KEGG Pathway	ko04971	Gastric acid secretion	-4.60043	-2.70221	8/74	11928,12313,12671,16438,18750,18751,18795,20606	Atp1a1,Calm1,Chrm3,Itpr1,Prkca,Prkcb,Plcb1,Sstr2
18_Member	KEGG Pathway	mmu04971	Gastric acid secretion	-4.5575	-2.67167	8/75	11928,12313,12671,16438,18750,18751,18795,20606	Atp1a1,Calm1,Chrm3,Itpr1,Prkca,Prkcb,Plcb1,Sstr2
18_Member	KEGG Pathway	ko05231	Choline metabolism in cancer	-4.49443	-2.62233	9/99	18596,18750,18751,26395,26420,72508,83767,104418,217480	Pdgfrb,Prkca,Prkcb,Map2k1,Mapk9,Rps6kb1,Wasf1,Dgkz,Dgkb
18_Member	KEGG Pathway	mmu05231	Choline metabolism in cancer	-4.45958	-2.59085	9/100	18596,18750,18751,26395,26420,72508,83767,104418,217480	Pdgfrb,Prkca,Prkcb,Map2k1,Mapk9,Rps6kb1,Wasf1,Dgkz,Dgkb
18_Member	KEGG Pathway	ko04730	Long-term depression	-4.25983	-2.43719	7/61	16438,18750,18751,18795,26395,53623,73699	Itpr1,Prkca,Prkcb,Plcb1,Map2k1,Gria3,Ppp2r1b
18_Member	KEGG Pathway	mmu04730	Long-term depression	-4.21378	-2.4001	7/62	16438,18750,18751,18795,26395,53623,73699	Itpr1,Prkca,Prkcb,Plcb1,Map2k1,Gria3,Ppp2r1b
18_Member	KEGG Pathway	ko04012	ErbB signaling pathway	-4.16282	-2.36509	8/85	14083,18750,18751,26395,26398,26420,72508,241656	Ptk2,Prkca,Prkcb,Map2k1,Map2k4,Mapk9,Rps6kb1,Pak5
18_Member	Reactome Gene Sets	R-MMU-399719	Trafficking of AMPA receptors	-4.10397	-2.31609	4/15	18750,18751,21912,53623	Prkca,Prkcb,Tspan7,Gria3
18_Member	Reactome Gene Sets	R-MMU-399721	Glutamate binding, activation of AMPA receptors and synaptic plasticity	-4.10397	-2.31609	4/15	18750,18751,21912,53623	Prkca,Prkcb,Tspan7,Gria3
18_Member	Reactome Gene Sets	R-MMU-416993	Trafficking of GluR2-containing AMPA receptors	-4.10397	-2.31609	4/15	18750,18751,21912,53623	Prkca,Prkcb,Tspan7,Gria3
18_Member	KEGG Pathway	mmu04012	ErbB signaling pathway	-3.95211	-2.18728	8/91	14083,18750,18751,26395,26398,26420,72508,241656	Ptk2,Prkca,Prkcb,Map2k1,Map2k4,Mapk9,Rps6kb1,Pak5
18_Member	KEGG Pathway	ko04070	Phosphatidylinositol signaling system	-3.78912	-2.05975	8/96	12313,16438,18750,18751,18795,104418,217480,228550	Calm1,Itpr1,Prkca,Prkcb,Plcb1,Dgkz,Dgkb,Itpka
18_Member	KEGG Pathway	mmu04070	Phosphatidylinositol signaling system	-3.78912	-2.05975	8/96	12313,16438,18750,18751,18795,104418,217480,228550	Calm1,Itpr1,Prkca,Prkcb,Plcb1,Dgkz,Dgkb,Itpka
18_Member	WikiPathways	WP385	Myometrial relaxation and contraction pathways	-3.73428	-2.01454	10/152	11938,16438,18750,18751,18754,19085,19739,20191,22629,104418	Atp2a2,Itpr1,Prkca,Prkcb,Prkce,Prkar1b,Rgs9,Ryr2,Ywhah,Dgkz
18_Member	KEGG Pathway	ko04961	Endocrine and other factor-regulated calcium reabsorption	-3.64579	-1.94225	6/54	11928,12307,18750,18751,18795,67972	Atp1a1,Calb1,Prkca,Prkcb,Plcb1,Atp2b1
18_Member	KEGG Pathway	mmu04961	Endocrine and other factor-regulated calcium reabsorption	-3.60149	-1.90717	6/55	11928,12307,18750,18751,18795,67972	Atp1a1,Calb1,Prkca,Prkcb,Plcb1,Atp2b1
18_Member	KEGG Pathway	mmu04726	Serotonergic synapse	-3.50534	-1.82645	9/133	12287,14402,15558,16438,16508,18750,18751,18795,26395	Cacna1b,Gabrb3,Htr2a,Itpr1,Kcnd2,Prkca,Prkcb,Plcb1,Map2k1
18_Member	KEGG Pathway	ko04540	Gap junction	-3.31842	-1.68572	7/86	15558,16438,18596,18750,18751,18795,26395	Htr2a,Itpr1,Pdgfrb,Prkca,Prkcb,Plcb1,Map2k1
18_Member	KEGG Pathway	mmu04540	Gap junction	-3.22824	-1.61459	7/89	15558,16438,18596,18750,18751,18795,26395	Htr2a,Itpr1,Pdgfrb,Prkca,Prkcb,Plcb1,Map2k1
18_Member	KEGG Pathway	ko04071	Sphingolipid signaling pathway	-3.08468	-1.50594	8/122	18750,18751,18754,18795,26395,26408,26420,73699	Prkca,Prkcb,Prkce,Plcb1,Map2k1,Map3k5,Mapk9,Ppp2r1b
18_Member	KEGG Pathway	ko04150	mTOR signaling pathway	-3.06326	-1.4892	9/153	13542,16367,18750,18751,26395,66237,66335,72508,97998	Dvl1,Irs1,Prkca,Prkcb,Map2k1,Atp6v1g2,Atp6v1c1,Rps6kb1,Deptor
18_Member	KEGG Pathway	mmu04071	Sphingolipid signaling pathway	-3.06148	-1.4892	8/123	18750,18751,18754,18795,26395,26408,26420,73699	Prkca,Prkcb,Prkce,Plcb1,Map2k1,Map3k5,Mapk9,Ppp2r1b
18_Member	KEGG Pathway	mmu04150	mTOR signaling pathway	-3.02325	-1.45638	9/155	13542,16367,18750,18751,26395,66237,66335,72508,97998	Dvl1,Irs1,Prkca,Prkcb,Map2k1,Atp6v1g2,Atp6v1c1,Rps6kb1,Deptor
18_Member	KEGG Pathway	ko04270	Vascular smooth muscle contraction	-2.92723	-1.37759	8/129	12313,16438,16531,18750,18751,18754,18795,26395	Calm1,Itpr1,Kcnma1,Prkca,Prkcb,Prkce,Plcb1,Map2k1
18_Member	KEGG Pathway	mmu04270	Vascular smooth muscle contraction	-2.84218	-1.30365	8/133	12313,16438,16531,18750,18751,18754,18795,26395	Calm1,Itpr1,Kcnma1,Prkca,Prkcb,Prkce,Plcb1,Map2k1
18_Member	Reactome Gene Sets	R-MMU-163685	Integration of energy metabolism	-2.8173	-1.28578	6/77	16438,16500,18750,18795,19085,268345	Itpr1,Kcnb1,Prkca,Plcb1,Prkar1b,Kcnc2
18_Member	KEGG Pathway	mmu04725	Cholinergic synapse	-2.62183	-1.13219	7/113	12287,12671,16438,18750,18751,18795,26395	Cacna1b,Chrm3,Itpr1,Prkca,Prkcb,Plcb1,Map2k1
18_Member	KEGG Pathway	ko04015	Rap1 signaling pathway	-2.60356	-1.1174	10/213	12313,13638,17532,18596,18750,18751,18795,26395,26399,217692	Calm1,Efna3,Mras,Pdgfrb,Prkca,Prkcb,Plcb1,Map2k1,Map2k6,Sipa1l1
18_Member	Reactome Gene Sets	R-MMU-422356	Regulation of insulin secretion	-2.58567	-1.10366	5/59	16438,16500,18750,18795,268345	Itpr1,Kcnb1,Prkca,Plcb1,Kcnc2
18_Member	KEGG Pathway	ko04925	Aldosterone synthesis and secretion	-2.5723	-1.09167	6/86	12313,16438,18750,18751,18754,18795	Calm1,Itpr1,Prkca,Prkcb,Prkce,Plcb1
18_Member	WikiPathways	WP403	Wnt signaling pathway	-2.55355	-1.07634	5/60	13542,18750,18751,18754,26420	Dvl1,Prkca,Prkcb,Prkce,Mapk9
18_Member	KEGG Pathway	ko04960	Aldosterone-regulated sodium reabsorption	-2.49763	-1.03377	4/38	11928,16367,18750,18751	Atp1a1,Irs1,Prkca,Prkcb
18_Member	KEGG Pathway	mmu04960	Aldosterone-regulated sodium reabsorption	-2.49763	-1.03377	4/38	11928,16367,18750,18751	Atp1a1,Irs1,Prkca,Prkcb
18_Member	GO Biological Processes	GO:0010827	regulation of glucose transmembrane transport	-2.47352	-1.013	6/90	16367,18750,18751,20511,72508,384783	Irs1,Prkca,Prkcb,Slc1a2,Rps6kb1,Irs2
18_Member	KEGG Pathway	mmu04015	Rap1 signaling pathway	-2.44712	-0.991159	10/224	12313,13638,17532,18596,18750,18751,18795,26395,26399,217692	Calm1,Efna3,Mras,Pdgfrb,Prkca,Prkcb,Plcb1,Map2k1,Map2k6,Sipa1l1
18_Member	KEGG Pathway	ko05214	Glioma	-2.43131	-0.979221	5/64	12313,18596,18750,18751,26395	Calm1,Pdgfrb,Prkca,Prkcb,Map2k1
18_Member	KEGG Pathway	mmu05214	Glioma	-2.37365	-0.932346	5/66	12313,18596,18750,18751,26395	Calm1,Pdgfrb,Prkca,Prkcb,Map2k1
18_Member	GO Biological Processes	GO:0046627	negative regulation of insulin receptor signaling pathway	-2.3387	-0.903004	4/42	16367,18750,18751,72508	Irs1,Prkca,Prkcb,Rps6kb1
18_Member	KEGG Pathway	ko04664	Fc epsilon RI signaling pathway	-2.3181	-0.884892	5/68	18750,26395,26398,26399,26420	Prkca,Map2k1,Map2k4,Map2k6,Mapk9
18_Member	WikiPathways	WP723	Wnt signaling pathway and pluripotency	-2.31344	-0.882663	6/97	13542,18750,18751,18754,26420,73699	Dvl1,Prkca,Prkcb,Prkce,Mapk9,Ppp2r1b
18_Member	WikiPathways	WP373	IL-3 signaling pathway	-2.27041	-0.847516	6/99	14083,17532,18750,18751,26395,26420	Ptk2,Mras,Prkca,Prkcb,Map2k1,Mapk9
18_Member	GO Biological Processes	GO:0046324	regulation of glucose import	-2.26454	-0.845396	5/70	16367,18750,20511,72508,384783	Irs1,Prkca,Slc1a2,Rps6kb1,Irs2
18_Member	KEGG Pathway	mmu04664	Fc epsilon RI signaling pathway	-2.26454	-0.845396	5/70	18750,26395,26398,26399,26420	Prkca,Map2k1,Map2k4,Map2k6,Mapk9
18_Member	KEGG Pathway	mmu04014	Ras signaling pathway	-2.26351	-0.845396	10/238	12313,13638,17532,18596,18750,18751,26395,26420,225870,241656	Calm1,Efna3,Mras,Pdgfrb,Prkca,Prkcb,Map2k1,Mapk9,Rin1,Pak5
18_Member	KEGG Pathway	ko04916	Melanogenesis	-2.24932	-0.832319	6/100	12313,13542,18750,18751,18795,26395	Calm1,Dvl1,Prkca,Prkcb,Plcb1,Map2k1
18_Member	KEGG Pathway	ko05164	Influenza A	-2.21983	-0.808791	8/168	18750,18751,22333,26395,26398,26399,26420,110196	Prkca,Prkcb,Vdac1,Map2k1,Map2k4,Map2k6,Mapk9,Fdps
18_Member	KEGG Pathway	ko04918	Thyroid hormone synthesis	-2.18768	-0.785284	5/73	11928,16438,18750,18751,18795	Atp1a1,Itpr1,Prkca,Prkcb,Plcb1
18_Member	KEGG Pathway	mmu05164	Influenza A	-2.17487	-0.775934	8/171	18750,18751,22333,26395,26398,26399,26420,110196	Prkca,Prkcb,Vdac1,Map2k1,Map2k4,Map2k6,Mapk9,Fdps
18_Member	GO Biological Processes	GO:1900077	negative regulation of cellular response to insulin stimulus	-2.1636	-0.766361	4/47	16367,18750,18751,72508	Irs1,Prkca,Prkcb,Rps6kb1
18_Member	KEGG Pathway	mmu04918	Thyroid hormone synthesis	-2.11468	-0.730275	5/76	11928,16438,18750,18751,18795	Atp1a1,Itpr1,Prkca,Prkcb,Plcb1
18_Member	KEGG Pathway	mmu04066	HIF-1 signaling pathway	-2.03412	-0.67169	6/111	16828,18655,18750,18751,26395,72508	Ldha,Pgk1,Prkca,Prkcb,Map2k1,Rps6kb1
18_Member	KEGG Pathway	ko01521	EGFR tyrosine kinase inhibitor resistance	-2.02283	-0.663521	5/80	18596,18750,18751,26395,72508	Pdgfrb,Prkca,Prkcb,Map2k1,Rps6kb1
18_Member	KEGG Pathway	mmu01521	EGFR tyrosine kinase inhibitor resistance	-2.02283	-0.663521	5/80	18596,18750,18751,26395,72508	Pdgfrb,Prkca,Prkcb,Map2k1,Rps6kb1
18_Member	GO Biological Processes	GO:1900076	regulation of cellular response to insulin stimulus	-2.00078	-0.64354	5/81	16367,18750,18751,67972,72508	Irs1,Prkca,Prkcb,Atp2b1,Rps6kb1
19_Summary	GO Biological Processes	GO:0090066	regulation of anatomical structure size	-7.07945	-4.80174	29/581	11750,11941,12168,12671,13383,14083,15558,16531,17751,17756,18039,18040,18754,20312,20351,26395,56177,56378,58234,58994,67771,67972,68089,76709,83767,97998,108100,110135,329165,13175,13542,20979,20980,68404,71436,26398,110196,18673,20378	Anxa7,Atp2b2,Bmpr2,Chrm3,Dlg1,Ptk2,Htr2a,Kcnma1,Mt3,Map2,Nefl,Nefm,Prkce,Cx3cl1,Sema4a,Map2k1,Olfm1,Arpc3,Shank3,Smpd3,Arpc5,Atp2b1,Arpc4,Arpc2,Wasf1,Deptor,Baiap2,Fgb,Abi2,Dclk1,Dvl1,Syt1,Syt2,Nrn1,Flrt3,Map2k4,Fdps,Phb,Frzb
19_Member	GO Biological Processes	GO:0090066	regulation of anatomical structure size	-7.07945	-4.80174	29/581	11750,11941,12168,12671,13383,14083,15558,16531,17751,17756,18039,18040,18754,20312,20351,26395,56177,56378,58234,58994,67771,67972,68089,76709,83767,97998,108100,110135,329165	Anxa7,Atp2b2,Bmpr2,Chrm3,Dlg1,Ptk2,Htr2a,Kcnma1,Mt3,Map2,Nefl,Nefm,Prkce,Cx3cl1,Sema4a,Map2k1,Olfm1,Arpc3,Shank3,Smpd3,Arpc5,Atp2b1,Arpc4,Arpc2,Wasf1,Deptor,Baiap2,Fgb,Abi2
19_Member	GO Biological Processes	GO:0032535	regulation of cellular component size	-5.3152	-3.26361	21/418	11750,11941,12168,13383,16531,17751,17756,18039,18040,18754,20351,56177,56378,58234,67771,68089,76709,83767,97998,108100,329165	Anxa7,Atp2b2,Bmpr2,Dlg1,Kcnma1,Mt3,Map2,Nefl,Nefm,Prkce,Sema4a,Olfm1,Arpc3,Shank3,Arpc5,Arpc4,Arpc2,Wasf1,Deptor,Baiap2,Abi2
19_Member	GO Biological Processes	GO:1990138	neuron projection extension	-3.98482	-2.21199	12/200	12168,13175,13542,17751,17756,20351,20979,20980,56177,68404,71436,83767	Bmpr2,Dclk1,Dvl1,Mt3,Map2,Sema4a,Syt1,Syt2,Olfm1,Nrn1,Flrt3,Wasf1
19_Member	GO Biological Processes	GO:0048588	developmental cell growth	-3.83952	-2.09907	14/272	12168,13175,13542,17751,17756,20351,20979,20980,26398,56177,68404,71436,83767,110196	Bmpr2,Dclk1,Dvl1,Mt3,Map2,Sema4a,Syt1,Syt2,Map2k4,Olfm1,Nrn1,Flrt3,Wasf1,Fdps
19_Member	GO Biological Processes	GO:0060560	developmental growth involved in morphogenesis	-2.73567	-1.21481	12/276	12168,13175,13542,17751,17756,20351,20979,20980,56177,68404,71436,83767	Bmpr2,Dclk1,Dvl1,Mt3,Map2,Sema4a,Syt1,Syt2,Olfm1,Nrn1,Flrt3,Wasf1
19_Member	GO Biological Processes	GO:0008361	regulation of cell size	-2.60356	-1.1174	10/213	11750,11941,12168,16531,17751,17756,20351,56177,58234,97998	Anxa7,Atp2b2,Bmpr2,Kcnma1,Mt3,Map2,Sema4a,Olfm1,Shank3,Deptor
19_Member	GO Biological Processes	GO:0016049	cell growth	-2.23408	-0.820691	17/530	12168,13175,13542,14083,17751,17756,18673,20351,20378,20979,20980,26398,56177,68404,71436,83767,110196	Bmpr2,Dclk1,Dvl1,Ptk2,Mt3,Map2,Phb,Sema4a,Frzb,Syt1,Syt2,Map2k4,Olfm1,Nrn1,Flrt3,Wasf1,Fdps
19_Member	GO Biological Processes	GO:0048675	axon extension	-2.12966	-0.744705	7/139	12168,13175,13542,17751,17756,20351,56177	Bmpr2,Dclk1,Dvl1,Mt3,Map2,Sema4a,Olfm1
20_Summary	KEGG Pathway	ko05014	Amyotrophic lateral sclerosis (ALS)	-6.87876	-4.61376	9/52	18039,18040,19055,19056,19058,20511,26399,26408,380684,23950,14226,26395,71436,12490,13052,14083,17993,18750,18754,20312,26398,56363,110135	Nefl,Nefm,Ppp3ca,Ppp3cb,Ppp3r1,Slc1a2,Map2k6,Map3k5,Nefh,Dnajb6,Fkbp1b,Map2k1,Flrt3,Cd34,Cxadr,Ptk2,Ndufs4,Prkca,Prkce,Cx3cl1,Map2k4,Tmeff2,Fgb
20_Member	KEGG Pathway	ko05014	Amyotrophic lateral sclerosis (ALS)	-6.87876	-4.61376	9/52	18039,18040,19055,19056,19058,20511,26399,26408,380684	Nefl,Nefm,Ppp3ca,Ppp3cb,Ppp3r1,Slc1a2,Map2k6,Map3k5,Nefh
20_Member	KEGG Pathway	mmu05014	Amyotrophic lateral sclerosis (ALS)	-6.38835	-4.1782	9/59	18039,18040,19055,19056,19058,20511,26399,26408,380684	Nefl,Nefm,Ppp3ca,Ppp3cb,Ppp3r1,Slc1a2,Map2k6,Map3k5,Nefh
20_Member	GO Biological Processes	GO:0033693	neurofilament bundle assembly	-5.38156	-3.30904	3/3	18039,18040,380684	Nefl,Nefm,Nefh
20_Member	GO Biological Processes	GO:0045110	intermediate filament bundle assembly	-3.85842	-2.11294	3/7	18039,18040,380684	Nefl,Nefm,Nefh
20_Member	GO Biological Processes	GO:0060052	neurofilament cytoskeleton organization	-3.20586	-1.60325	3/11	18039,18040,380684	Nefl,Nefm,Nefh
20_Member	GO Biological Processes	GO:0045109	intermediate filament organization	-2.82957	-1.29572	4/31	18039,18040,23950,380684	Nefl,Nefm,Dnajb6,Nefh
20_Member	GO Biological Processes	GO:0048678	response to axon injury	-2.1386	-0.746992	5/75	14226,18039,26395,71436,380684	Fkbp1b,Nefl,Map2k1,Flrt3,Nefh
20_Member	GO Biological Processes	GO:0009611	response to wounding	-2.03833	-0.675376	16/511	12490,13052,14083,14226,17993,18039,18750,18754,20312,20511,26395,26398,56363,71436,110135,380684	Cd34,Cxadr,Ptk2,Fkbp1b,Ndufs4,Nefl,Prkca,Prkce,Cx3cl1,Slc1a2,Map2k1,Map2k4,Tmeff2,Flrt3,Fgb,Nefh

## Sheet: 6 WOD DOWN
GroupID	Category	Term	Description	LogP	Log(q-value)	InTerm_InList	Genes	Symbols
1_Summary	GO Biological Processes	GO:0050804	modulation of chemical synaptic transmission	-18.3894	-14.4998	45/665	11514,11938,11941,12287,12298,12307,12313,13176,13488,13542,13838,14083,14677,16500,18750,18751,18795,19055,19058,20320,20614,20617,20907,20979,26556,29819,29873,51791,56839,57340,59033,64011,68404,69017,72555,94229,104418,107831,108069,108100,207227,217480,228550,232813,238276	Adcy8,Atp2a2,Atp2b2,Cacna1b,Cacnb4,Calb1,Calm1,Dcc,Drd1,Dvl1,Epha4,Ptk2,Gnai1,Kcnb1,Prkca,Prkcb,Plcb1,Ppp3ca,Ppp3r1,Nptn,Snap25,Snca,Stx1a,Syt1,Homer1,Stau2,Cspg5,Rgs14,Lgi1,Jph3,Slc4a8,Nrgn,Nrn1,Prrt2,Shisa9,Slc4a10,Dgkz,Adgrb1,Grm3,Baiap2,Stxbp5l,Dgkb,Itpka,Shisa7,Akap5
1_Member	GO Biological Processes	GO:0050804	modulation of chemical synaptic transmission	-18.3894	-14.4998	45/665	11514,11938,11941,12287,12298,12307,12313,13176,13488,13542,13838,14083,14677,16500,18750,18751,18795,19055,19058,20320,20614,20617,20907,20979,26556,29819,29873,51791,56839,57340,59033,64011,68404,69017,72555,94229,104418,107831,108069,108100,207227,217480,228550,232813,238276	Adcy8,Atp2a2,Atp2b2,Cacna1b,Cacnb4,Calb1,Calm1,Dcc,Drd1,Dvl1,Epha4,Ptk2,Gnai1,Kcnb1,Prkca,Prkcb,Plcb1,Ppp3ca,Ppp3r1,Nptn,Snap25,Snca,Stx1a,Syt1,Homer1,Stau2,Cspg5,Rgs14,Lgi1,Jph3,Slc4a8,Nrgn,Nrn1,Prrt2,Shisa9,Slc4a10,Dgkz,Adgrb1,Grm3,Baiap2,Stxbp5l,Dgkb,Itpka,Shisa7,Akap5
1_Member	GO Biological Processes	GO:0099177	regulation of trans-synaptic signaling	-18.364	-14.4998	45/666	11514,11938,11941,12287,12298,12307,12313,13176,13488,13542,13838,14083,14677,16500,18750,18751,18795,19055,19058,20320,20614,20617,20907,20979,26556,29819,29873,51791,56839,57340,59033,64011,68404,69017,72555,94229,104418,107831,108069,108100,207227,217480,228550,232813,238276	Adcy8,Atp2a2,Atp2b2,Cacna1b,Cacnb4,Calb1,Calm1,Dcc,Drd1,Dvl1,Epha4,Ptk2,Gnai1,Kcnb1,Prkca,Prkcb,Plcb1,Ppp3ca,Ppp3r1,Nptn,Snap25,Snca,Stx1a,Syt1,Homer1,Stau2,Cspg5,Rgs14,Lgi1,Jph3,Slc4a8,Nrgn,Nrn1,Prrt2,Shisa9,Slc4a10,Dgkz,Adgrb1,Grm3,Baiap2,Stxbp5l,Dgkb,Itpka,Shisa7,Akap5
1_Member	GO Biological Processes	GO:0048167	regulation of synaptic plasticity	-7.38016	-5.15196	21/371	11514,11941,12307,13488,13838,16500,20320,20614,20617,29819,51791,57340,64011,69017,72555,94229,107831,108100,228550,232813,238276	Adcy8,Atp2b2,Calb1,Drd1,Epha4,Kcnb1,Nptn,Snap25,Snca,Stau2,Rgs14,Jph3,Nrgn,Prrt2,Shisa9,Slc4a10,Adgrb1,Baiap2,Itpka,Shisa7,Akap5
1_Member	GO Biological Processes	GO:1900271	regulation of long-term synaptic potentiation	-6.07279	-4.03702	8/56	11514,12307,13488,13838,20320,64011,232813,238276	Adcy8,Calb1,Drd1,Epha4,Nptn,Nrgn,Shisa7,Akap5
1_Member	GO Biological Processes	GO:1900273	positive regulation of long-term synaptic potentiation	-5.57121	-3.60379	6/30	11514,13488,20320,64011,232813,238276	Adcy8,Drd1,Nptn,Nrgn,Shisa7,Akap5
1_Member	GO Biological Processes	GO:0050806	positive regulation of synaptic transmission	-5.50238	-3.54538	17/331	11514,12287,12307,13488,13838,14083,20320,20614,20617,20907,20979,51791,56839,59033,64011,232813,238276	Adcy8,Cacna1b,Calb1,Drd1,Epha4,Ptk2,Nptn,Snap25,Snca,Stx1a,Syt1,Rgs14,Lgi1,Slc4a8,Nrgn,Shisa7,Akap5
1_Member	GO Biological Processes	GO:0060291	long-term synaptic potentiation	-3.15681	-1.55767	11/252	11514,12307,13488,13838,20320,20614,20617,51791,64011,232813,238276	Adcy8,Calb1,Drd1,Epha4,Nptn,Snap25,Snca,Rgs14,Nrgn,Shisa7,Akap5
2_Summary	GO Biological Processes	GO:0050808	synapse organization	-18.304	-14.4998	39/491	11941,12298,13488,13542,13838,13841,14083,14183,14395,14402,18039,18750,19894,20320,20616,20617,26556,29819,53972,58235,67703,76965,83767,104418,107831,108100,109711,217480,228550,232813,234267,235604,238205,241638,245684,319504,320840,329165,399558,13052,13383,14758,58187,140919	Atp2b2,Cacnb4,Drd1,Dvl1,Epha4,Epha7,Ptk2,Fgfr2,Gabra2,Gabrb3,Nefl,Prkca,Rph3a,Nptn,Snap91,Snca,Homer1,Stau2,Ngef,Nectin1,Kirrel3,Slitrk1,Wasf1,Dgkz,Adgrb1,Baiap2,Actn1,Dgkb,Itpka,Shisa7,Gpm6a,Camkv,Lrfn5,Lzts3,Cnksr2,Nrcam,Negr1,Abi2,Flrt2,Cxadr,Dlg1,Gpm6b,Cldn10,Slc17a6
2_Member	GO Biological Processes	GO:0050808	synapse organization	-18.304	-14.4998	39/491	11941,12298,13488,13542,13838,13841,14083,14183,14395,14402,18039,18750,19894,20320,20616,20617,26556,29819,53972,58235,67703,76965,83767,104418,107831,108100,109711,217480,228550,232813,234267,235604,238205,241638,245684,319504,320840,329165,399558	Atp2b2,Cacnb4,Drd1,Dvl1,Epha4,Epha7,Ptk2,Fgfr2,Gabra2,Gabrb3,Nefl,Prkca,Rph3a,Nptn,Snap91,Snca,Homer1,Stau2,Ngef,Nectin1,Kirrel3,Slitrk1,Wasf1,Dgkz,Adgrb1,Baiap2,Actn1,Dgkb,Itpka,Shisa7,Gpm6a,Camkv,Lrfn5,Lzts3,Cnksr2,Nrcam,Negr1,Abi2,Flrt2
2_Member	GO Biological Processes	GO:0034330	cell junction organization	-14.6238	-11.4886	43/766	11941,12298,13052,13383,13488,13542,13838,13841,14083,14183,14395,14402,14758,18039,18750,19894,20320,20616,20617,26556,29819,53972,58187,58235,67703,76965,83767,104418,107831,108100,109711,217480,228550,232813,234267,235604,238205,241638,245684,319504,320840,329165,399558	Atp2b2,Cacnb4,Cxadr,Dlg1,Drd1,Dvl1,Epha4,Epha7,Ptk2,Fgfr2,Gabra2,Gabrb3,Gpm6b,Nefl,Prkca,Rph3a,Nptn,Snap91,Snca,Homer1,Stau2,Ngef,Cldn10,Nectin1,Kirrel3,Slitrk1,Wasf1,Dgkz,Adgrb1,Baiap2,Actn1,Dgkb,Itpka,Shisa7,Gpm6a,Camkv,Lrfn5,Lzts3,Cnksr2,Nrcam,Negr1,Abi2,Flrt2
2_Member	GO Biological Processes	GO:0050803	regulation of synapse structure or activity	-12.3913	-9.49024	24/271	13838,13841,14083,18750,20616,20617,26556,29819,53972,58235,76965,107831,108100,140919,217480,228550,234267,235604,238205,241638,319504,320840,329165,399558	Epha4,Epha7,Ptk2,Prkca,Snap91,Snca,Homer1,Stau2,Ngef,Nectin1,Slitrk1,Adgrb1,Baiap2,Slc17a6,Dgkb,Itpka,Gpm6a,Camkv,Lrfn5,Lzts3,Nrcam,Negr1,Abi2,Flrt2
2_Member	GO Biological Processes	GO:0050807	regulation of synapse organization	-11.78	-8.99011	23/263	13838,13841,14083,18750,20616,20617,26556,29819,53972,58235,76965,107831,108100,217480,228550,234267,235604,238205,241638,319504,320840,329165,399558	Epha4,Epha7,Ptk2,Prkca,Snap91,Snca,Homer1,Stau2,Ngef,Nectin1,Slitrk1,Adgrb1,Baiap2,Dgkb,Itpka,Gpm6a,Camkv,Lrfn5,Lzts3,Nrcam,Negr1,Abi2,Flrt2
2_Member	GO Biological Processes	GO:0007416	synapse assembly	-8.92591	-6.52544	17/192	13542,13841,14083,14395,14402,18750,20320,20617,29819,58235,67703,76965,107831,234267,238205,320840,399558	Dvl1,Epha7,Ptk2,Gabra2,Gabrb3,Prkca,Nptn,Snca,Stau2,Nectin1,Kirrel3,Slitrk1,Adgrb1,Gpm6a,Lrfn5,Negr1,Flrt2
2_Member	GO Biological Processes	GO:0034329	cell junction assembly	-6.72754	-4.58927	22/442	13383,13542,13841,14083,14395,14402,14758,18750,20320,20617,29819,58187,58235,67703,76965,107831,109711,234267,238205,320840,329165,399558	Dlg1,Dvl1,Epha7,Ptk2,Gabra2,Gabrb3,Gpm6b,Prkca,Nptn,Snca,Stau2,Cldn10,Nectin1,Kirrel3,Slitrk1,Adgrb1,Actn1,Gpm6a,Lrfn5,Negr1,Abi2,Flrt2
2_Member	GO Biological Processes	GO:0051963	regulation of synapse assembly	-6.09049	-4.04976	11/121	13841,14083,18750,20617,29819,58235,76965,107831,238205,320840,399558	Epha7,Ptk2,Prkca,Snca,Stau2,Nectin1,Slitrk1,Adgrb1,Lrfn5,Negr1,Flrt2
2_Member	GO Biological Processes	GO:1901888	regulation of cell junction assembly	-4.29802	-2.51089	12/220	13841,14083,14758,18750,20617,29819,58235,76965,107831,238205,320840,399558	Epha7,Ptk2,Gpm6b,Prkca,Snca,Stau2,Nectin1,Slitrk1,Adgrb1,Lrfn5,Negr1,Flrt2
2_Member	GO Biological Processes	GO:0051965	positive regulation of synapse assembly	-2.33006	-0.892234	5/80	18750,29819,76965,107831,399558	Prkca,Stau2,Slitrk1,Adgrb1,Flrt2
3_Summary	GO Biological Processes	GO:0043269	regulation of ion transport	-17.9008	-14.2216	47/749	11928,11941,12287,12293,12294,12298,12313,12671,12721,13383,13488,14167,14758,16438,16485,16500,16508,18546,18750,18751,18795,19739,19894,20191,20265,20274,20617,20979,22627,22629,26399,26420,26556,57340,58187,66894,67972,70839,72555,80906,226781,232813,235281,238276,269994,279561,399548,11938,20190,59033,94229,227059,277468,14395,14396,14402,19775,16367,20511,11514,12307,13609,14083,14718,20320,…	Atp1a1,Atp2b2,Cacna1b,Cacna2d1,Cacna2d3,Cacnb4,Calm1,Chrm3,Coro1a,Dlg1,Drd1,Fgf12,Gpm6b,Itpr1,Kcna1,Kcnb1,Kcnd2,Pcp4,Prkca,Prkcb,Plcb1,Rgs9,Rph3a,Ryr2,Scn1a,Scn9a,Snca,Syt1,Ywhae,Ywhah,Map2k6,Mapk9,Homer1,Jph3,Cldn10,Wwp2,Atp2b1,P2ry12,Shisa9,Kcnip2,Slc30a10,Shisa7,Scn3b,Akap5,Gsg1l,Wnk3,Scn4b,Atp2a2,Ryr1,Slc4a8,Slc4a10,Slc39a10,Slc39a12,Gabra2,Gabra3,Gabrb3,Xpr1,Irs1,Slc1a2,Adcy8,Calb1,S1pr1,Ptk…
3_Member	GO Biological Processes	GO:0043269	regulation of ion transport	-17.9008	-14.2216	47/749	11928,11941,12287,12293,12294,12298,12313,12671,12721,13383,13488,14167,14758,16438,16485,16500,16508,18546,18750,18751,18795,19739,19894,20191,20265,20274,20617,20979,22627,22629,26399,26420,26556,57340,58187,66894,67972,70839,72555,80906,226781,232813,235281,238276,269994,279561,399548	Atp1a1,Atp2b2,Cacna1b,Cacna2d1,Cacna2d3,Cacnb4,Calm1,Chrm3,Coro1a,Dlg1,Drd1,Fgf12,Gpm6b,Itpr1,Kcna1,Kcnb1,Kcnd2,Pcp4,Prkca,Prkcb,Plcb1,Rgs9,Rph3a,Ryr2,Scn1a,Scn9a,Snca,Syt1,Ywhae,Ywhah,Map2k6,Mapk9,Homer1,Jph3,Cldn10,Wwp2,Atp2b1,P2ry12,Shisa9,Kcnip2,Slc30a10,Shisa7,Scn3b,Akap5,Gsg1l,Wnk3,Scn4b
3_Member	GO Biological Processes	GO:0098655	cation transmembrane transport	-13.7203	-10.6151	42/777	11928,11938,11941,12287,12293,12298,12313,12721,13383,13488,14167,16438,16485,16500,16508,18795,19739,19894,20190,20191,20265,20274,20617,22627,22629,26556,57340,59033,66894,67972,70839,72555,80906,94229,226781,227059,232813,235281,269994,277468,279561,399548	Atp1a1,Atp2a2,Atp2b2,Cacna1b,Cacna2d1,Cacnb4,Calm1,Coro1a,Dlg1,Drd1,Fgf12,Itpr1,Kcna1,Kcnb1,Kcnd2,Plcb1,Rgs9,Rph3a,Ryr1,Ryr2,Scn1a,Scn9a,Snca,Ywhae,Ywhah,Homer1,Jph3,Slc4a8,Wwp2,Atp2b1,P2ry12,Shisa9,Kcnip2,Slc4a10,Slc30a10,Slc39a10,Shisa7,Scn3b,Gsg1l,Slc39a12,Wnk3,Scn4b
3_Member	GO Biological Processes	GO:0098660	inorganic ion transmembrane transport	-13.5756	-10.5248	41/749	11928,11938,11941,12287,12293,12298,12313,12721,13383,13488,14167,14395,14396,14402,16438,16485,16500,16508,18795,19739,19775,20190,20191,20265,20274,20617,22627,22629,57340,59033,66894,67972,70839,80906,94229,226781,227059,235281,277468,279561,399548	Atp1a1,Atp2a2,Atp2b2,Cacna1b,Cacna2d1,Cacnb4,Calm1,Coro1a,Dlg1,Drd1,Fgf12,Gabra2,Gabra3,Gabrb3,Itpr1,Kcna1,Kcnb1,Kcnd2,Plcb1,Rgs9,Xpr1,Ryr1,Ryr2,Scn1a,Scn9a,Snca,Ywhae,Ywhah,Jph3,Slc4a8,Wwp2,Atp2b1,P2ry12,Kcnip2,Slc4a10,Slc30a10,Slc39a10,Scn3b,Slc39a12,Wnk3,Scn4b
3_Member	GO Biological Processes	GO:0034765	regulation of ion transmembrane transport	-13.2615	-10.3024	33/497	12287,12293,12294,12298,12313,12671,12721,13383,13488,14167,16485,16500,16508,18750,18795,19739,19894,20191,20265,20274,20617,22627,22629,26556,57340,66894,72555,80906,232813,235281,269994,279561,399548	Cacna1b,Cacna2d1,Cacna2d3,Cacnb4,Calm1,Chrm3,Coro1a,Dlg1,Drd1,Fgf12,Kcna1,Kcnb1,Kcnd2,Prkca,Plcb1,Rgs9,Rph3a,Ryr2,Scn1a,Scn9a,Snca,Ywhae,Ywhah,Homer1,Jph3,Wwp2,Shisa9,Kcnip2,Shisa7,Scn3b,Gsg1l,Wnk3,Scn4b
3_Member	GO Biological Processes	GO:0034762	regulation of transmembrane transport	-13.1338	-10.1949	36/599	12287,12293,12294,12298,12313,12671,12721,13383,13488,14167,16367,16485,16500,16508,18750,18751,18795,19739,19894,20191,20265,20274,20511,20617,22627,22629,26556,57340,66894,72555,80906,232813,235281,269994,279561,399548	Cacna1b,Cacna2d1,Cacna2d3,Cacnb4,Calm1,Chrm3,Coro1a,Dlg1,Drd1,Fgf12,Irs1,Kcna1,Kcnb1,Kcnd2,Prkca,Prkcb,Plcb1,Rgs9,Rph3a,Ryr2,Scn1a,Scn9a,Slc1a2,Snca,Ywhae,Ywhah,Homer1,Jph3,Wwp2,Shisa9,Kcnip2,Shisa7,Scn3b,Gsg1l,Wnk3,Scn4b
3_Member	GO Biological Processes	GO:0022898	regulation of transmembrane transporter activity	-12.0161	-9.14974	24/282	12293,12298,12313,12671,13383,14167,16485,18750,18795,19739,19894,20191,20617,22627,22629,26556,57340,66894,72555,232813,235281,269994,279561,399548	Cacna2d1,Cacnb4,Calm1,Chrm3,Dlg1,Fgf12,Kcna1,Prkca,Plcb1,Rgs9,Rph3a,Ryr2,Snca,Ywhae,Ywhah,Homer1,Jph3,Wwp2,Shisa9,Shisa7,Scn3b,Gsg1l,Wnk3,Scn4b
3_Member	GO Biological Processes	GO:0098662	inorganic cation transmembrane transport	-11.9547	-9.12743	37/692	11928,11938,11941,12287,12293,12298,12313,12721,13383,13488,14167,16438,16485,16500,16508,18795,19739,20190,20191,20265,20274,20617,22627,22629,57340,59033,66894,67972,70839,80906,94229,226781,227059,235281,277468,279561,399548	Atp1a1,Atp2a2,Atp2b2,Cacna1b,Cacna2d1,Cacnb4,Calm1,Coro1a,Dlg1,Drd1,Fgf12,Itpr1,Kcna1,Kcnb1,Kcnd2,Plcb1,Rgs9,Ryr1,Ryr2,Scn1a,Scn9a,Snca,Ywhae,Ywhah,Jph3,Slc4a8,Wwp2,Atp2b1,P2ry12,Kcnip2,Slc4a10,Slc30a10,Slc39a10,Scn3b,Slc39a12,Wnk3,Scn4b
3_Member	GO Biological Processes	GO:0032409	regulation of transporter activity	-11.5633	-8.80052	24/296	12293,12298,12313,12671,13383,14167,16485,18750,18795,19739,19894,20191,20617,22627,22629,26556,57340,66894,72555,232813,235281,269994,279561,399548	Cacna2d1,Cacnb4,Calm1,Chrm3,Dlg1,Fgf12,Kcna1,Prkca,Plcb1,Rgs9,Rph3a,Ryr2,Snca,Ywhae,Ywhah,Homer1,Jph3,Wwp2,Shisa9,Shisa7,Scn3b,Gsg1l,Wnk3,Scn4b
3_Member	GO Biological Processes	GO:0010959	regulation of metal ion transport	-11.5149	-8.76509	29/444	11928,11941,12287,12293,12298,12313,12721,13383,13488,14167,16438,16485,18795,19739,20191,20617,22627,22629,26556,57340,66894,67972,70839,80906,226781,235281,238276,279561,399548	Atp1a1,Atp2b2,Cacna1b,Cacna2d1,Cacnb4,Calm1,Coro1a,Dlg1,Drd1,Fgf12,Itpr1,Kcna1,Plcb1,Rgs9,Ryr2,Snca,Ywhae,Ywhah,Homer1,Jph3,Wwp2,Atp2b1,P2ry12,Kcnip2,Slc30a10,Scn3b,Akap5,Wnk3,Scn4b
3_Member	GO Biological Processes	GO:0032412	regulation of ion transmembrane transporter activity	-11.4766	-8.74052	23/272	12293,12298,12313,12671,13383,14167,16485,18750,18795,19739,19894,20191,22627,22629,26556,57340,66894,72555,232813,235281,269994,279561,399548	Cacna2d1,Cacnb4,Calm1,Chrm3,Dlg1,Fgf12,Kcna1,Prkca,Plcb1,Rgs9,Rph3a,Ryr2,Ywhae,Ywhah,Homer1,Jph3,Wwp2,Shisa9,Shisa7,Scn3b,Gsg1l,Wnk3,Scn4b
3_Member	GO Biological Processes	GO:0043270	positive regulation of ion transport	-11.4317	-8.71859	25/328	11941,12293,12298,12313,13383,13488,14167,16438,16485,18546,18795,19739,20191,20617,20979,26399,26420,26556,67972,70839,80906,235281,238276,279561,399548	Atp2b2,Cacna2d1,Cacnb4,Calm1,Dlg1,Drd1,Fgf12,Itpr1,Kcna1,Pcp4,Plcb1,Rgs9,Ryr2,Snca,Syt1,Map2k6,Mapk9,Homer1,Atp2b1,P2ry12,Kcnip2,Scn3b,Akap5,Wnk3,Scn4b
3_Member	GO Biological Processes	GO:1904062	regulation of cation transmembrane transport	-10.1476	-7.6372	25/376	12293,12298,12313,12721,13383,13488,14167,16485,18795,19739,19894,20191,20617,22627,22629,26556,57340,66894,72555,80906,232813,235281,269994,279561,399548	Cacna2d1,Cacnb4,Calm1,Coro1a,Dlg1,Drd1,Fgf12,Kcna1,Plcb1,Rgs9,Rph3a,Ryr2,Snca,Ywhae,Ywhah,Homer1,Jph3,Wwp2,Shisa9,Kcnip2,Shisa7,Scn3b,Gsg1l,Wnk3,Scn4b
3_Member	GO Biological Processes	GO:0006873	cellular ion homeostasis	-8.59562	-6.24375	32/705	11514,11928,11938,11941,12293,12298,12307,12313,12721,13488,13609,14083,14718,16438,18750,18751,19775,20190,20191,20320,20617,20655,22627,57340,58994,59033,67972,94229,226781,227059,238276,277468	Adcy8,Atp1a1,Atp2a2,Atp2b2,Cacna2d1,Cacnb4,Calb1,Calm1,Coro1a,Drd1,S1pr1,Ptk2,Got1,Itpr1,Prkca,Prkcb,Xpr1,Ryr1,Ryr2,Nptn,Snca,Sod1,Ywhae,Jph3,Smpd3,Slc4a8,Atp2b1,Slc4a10,Slc30a10,Slc39a10,Akap5,Slc39a12
3_Member	GO Biological Processes	GO:0072507	divalent inorganic cation homeostasis	-8.08737	-5.77922	27/546	11514,11938,11941,12293,12298,12307,12313,12721,13488,13609,14718,16438,16485,18750,18751,20190,20191,20320,20617,22627,57340,58994,67972,226781,227059,238276,277468	Adcy8,Atp2a2,Atp2b2,Cacna2d1,Cacnb4,Calb1,Calm1,Coro1a,Drd1,S1pr1,Got1,Itpr1,Kcna1,Prkca,Prkcb,Ryr1,Ryr2,Nptn,Snca,Ywhae,Jph3,Smpd3,Atp2b1,Slc30a10,Slc39a10,Akap5,Slc39a12
3_Member	GO Biological Processes	GO:0098771	inorganic ion homeostasis	-7.93943	-5.65815	33/792	11514,11928,11938,11941,12293,12298,12307,12313,12721,13488,13609,14083,14718,16438,16485,18750,18751,19775,20190,20191,20320,20617,20655,22627,57340,58994,59033,67972,94229,226781,227059,238276,277468	Adcy8,Atp1a1,Atp2a2,Atp2b2,Cacna2d1,Cacnb4,Calb1,Calm1,Coro1a,Drd1,S1pr1,Ptk2,Got1,Itpr1,Kcna1,Prkca,Prkcb,Xpr1,Ryr1,Ryr2,Nptn,Snca,Sod1,Ywhae,Jph3,Smpd3,Slc4a8,Atp2b1,Slc4a10,Slc30a10,Slc39a10,Akap5,Slc39a12
3_Member	GO Biological Processes	GO:0072503	cellular divalent inorganic cation homeostasis	-7.90193	-5.62497	26/520	11514,11938,11941,12293,12298,12307,12313,12721,13488,13609,14718,16438,18750,18751,20190,20191,20320,20617,22627,57340,58994,67972,226781,227059,238276,277468	Adcy8,Atp2a2,Atp2b2,Cacna2d1,Cacnb4,Calb1,Calm1,Coro1a,Drd1,S1pr1,Got1,Itpr1,Prkca,Prkcb,Ryr1,Ryr2,Nptn,Snca,Ywhae,Jph3,Smpd3,Atp2b1,Slc30a10,Slc39a10,Akap5,Slc39a12
3_Member	GO Biological Processes	GO:0030003	cellular cation homeostasis	-7.68908	-5.42064	30/688	11514,11928,11938,11941,12293,12298,12307,12313,12721,13488,13609,14718,16438,18750,18751,20190,20191,20320,20617,20655,22627,57340,58994,59033,67972,94229,226781,227059,238276,277468	Adcy8,Atp1a1,Atp2a2,Atp2b2,Cacna2d1,Cacnb4,Calb1,Calm1,Coro1a,Drd1,S1pr1,Got1,Itpr1,Prkca,Prkcb,Ryr1,Ryr2,Nptn,Snca,Sod1,Ywhae,Jph3,Smpd3,Slc4a8,Atp2b1,Slc4a10,Slc30a10,Slc39a10,Akap5,Slc39a12
3_Member	GO Biological Processes	GO:0006816	calcium ion transport	-7.52291	-5.27539	23/433	11938,11941,12287,12293,12294,12298,12313,12721,13488,16438,18751,19055,19739,20190,20191,20617,22627,26556,57340,67972,70839,238276,279561	Atp2a2,Atp2b2,Cacna1b,Cacna2d1,Cacna2d3,Cacnb4,Calm1,Coro1a,Drd1,Itpr1,Prkcb,Ppp3ca,Rgs9,Ryr1,Ryr2,Snca,Ywhae,Homer1,Jph3,Atp2b1,P2ry12,Akap5,Wnk3
3_Member	GO Biological Processes	GO:0006875	cellular metal ion homeostasis	-7.50925	-5.27329	28/621	11514,11928,11938,11941,12293,12298,12307,12313,12721,13488,13609,14718,16438,18750,18751,20190,20191,20320,20617,20655,22627,57340,58994,67972,226781,227059,238276,277468	Adcy8,Atp1a1,Atp2a2,Atp2b2,Cacna2d1,Cacnb4,Calb1,Calm1,Coro1a,Drd1,S1pr1,Got1,Itpr1,Prkca,Prkcb,Ryr1,Ryr2,Nptn,Snca,Sod1,Ywhae,Jph3,Smpd3,Atp2b1,Slc30a10,Slc39a10,Akap5,Slc39a12
3_Member	GO Biological Processes	GO:0051924	regulation of calcium ion transport	-7.06431	-4.87645	18/287	11941,12287,12293,12298,12313,12721,13488,16438,19739,20191,20617,22627,26556,57340,67972,70839,238276,279561	Atp2b2,Cacna1b,Cacna2d1,Cacnb4,Calm1,Coro1a,Drd1,Itpr1,Rgs9,Ryr2,Snca,Ywhae,Homer1,Jph3,Atp2b1,P2ry12,Akap5,Wnk3
3_Member	GO Biological Processes	GO:0055080	cation homeostasis	-7.0202	-4.84065	31/780	11514,11928,11938,11941,12293,12298,12307,12313,12721,13488,13609,14718,16438,16485,18750,18751,20190,20191,20320,20617,20655,22627,57340,58994,59033,67972,94229,226781,227059,238276,277468	Adcy8,Atp1a1,Atp2a2,Atp2b2,Cacna2d1,Cacnb4,Calb1,Calm1,Coro1a,Drd1,S1pr1,Got1,Itpr1,Kcna1,Prkca,Prkcb,Ryr1,Ryr2,Nptn,Snca,Sod1,Ywhae,Jph3,Smpd3,Slc4a8,Atp2b1,Slc4a10,Slc30a10,Slc39a10,Akap5,Slc39a12
3_Member	GO Biological Processes	GO:0055065	metal ion homeostasis	-6.91932	-4.75861	29/704	11514,11928,11938,11941,12293,12298,12307,12313,12721,13488,13609,14718,16438,16485,18750,18751,20190,20191,20320,20617,20655,22627,57340,58994,67972,226781,227059,238276,277468	Adcy8,Atp1a1,Atp2a2,Atp2b2,Cacna2d1,Cacnb4,Calb1,Calm1,Coro1a,Drd1,S1pr1,Got1,Itpr1,Kcna1,Prkca,Prkcb,Ryr1,Ryr2,Nptn,Snca,Sod1,Ywhae,Jph3,Smpd3,Atp2b1,Slc30a10,Slc39a10,Akap5,Slc39a12
3_Member	GO Biological Processes	GO:0006874	cellular calcium ion homeostasis	-6.52663	-4.40371	23/492	11514,11938,11941,12293,12298,12307,12313,12721,13488,13609,14718,16438,18750,18751,20190,20191,20320,20617,22627,57340,58994,67972,238276	Adcy8,Atp2a2,Atp2b2,Cacna2d1,Cacnb4,Calb1,Calm1,Coro1a,Drd1,S1pr1,Got1,Itpr1,Prkca,Prkcb,Ryr1,Ryr2,Nptn,Snca,Ywhae,Jph3,Smpd3,Atp2b1,Akap5
3_Member	GO Biological Processes	GO:0060401	cytosolic calcium ion transport	-6.42886	-4.32942	14/191	11938,12293,12313,12721,13488,16438,19739,20190,20191,20617,22627,57340,67972,238276	Atp2a2,Cacna2d1,Calm1,Coro1a,Drd1,Itpr1,Rgs9,Ryr1,Ryr2,Snca,Ywhae,Jph3,Atp2b1,Akap5
3_Member	GO Biological Processes	GO:0055074	calcium ion homeostasis	-6.23983	-4.17792	23/511	11514,11938,11941,12293,12298,12307,12313,12721,13488,13609,14718,16438,18750,18751,20190,20191,20320,20617,22627,57340,58994,67972,238276	Adcy8,Atp2a2,Atp2b2,Cacna2d1,Cacnb4,Calb1,Calm1,Coro1a,Drd1,S1pr1,Got1,Itpr1,Prkca,Prkcb,Ryr1,Ryr2,Nptn,Snca,Ywhae,Jph3,Smpd3,Atp2b1,Akap5
3_Member	GO Biological Processes	GO:0070588	calcium ion transmembrane transport	-6.18536	-4.12679	17/295	11938,11941,12287,12293,12298,12313,12721,13488,16438,19739,20190,20191,20617,22627,57340,67972,70839	Atp2a2,Atp2b2,Cacna1b,Cacna2d1,Cacnb4,Calm1,Coro1a,Drd1,Itpr1,Rgs9,Ryr1,Ryr2,Snca,Ywhae,Jph3,Atp2b1,P2ry12
3_Member	GO Biological Processes	GO:0051928	positive regulation of calcium ion transport	-6.15029	-4.09945	12/145	11941,12293,12298,12313,13488,16438,20191,20617,26556,67972,238276,279561	Atp2b2,Cacna2d1,Cacnb4,Calm1,Drd1,Itpr1,Ryr2,Snca,Homer1,Atp2b1,Akap5,Wnk3
3_Member	GO Biological Processes	GO:2001257	regulation of cation channel activity	-5.96496	-3.94135	13/179	12293,12298,12313,13383,14167,16485,19739,19894,26556,57340,72555,232813,269994	Cacna2d1,Cacnb4,Calm1,Dlg1,Fgf12,Kcna1,Rgs9,Rph3a,Homer1,Jph3,Shisa9,Shisa7,Gsg1l
3_Member	GO Biological Processes	GO:0051480	regulation of cytosolic calcium ion concentration	-5.77764	-3.78192	19/388	11514,11941,12293,12307,12313,12721,13488,13609,14718,16438,20190,20191,20320,20617,22627,57340,58994,67972,238276	Adcy8,Atp2b2,Cacna2d1,Calb1,Calm1,Coro1a,Drd1,S1pr1,Got1,Itpr1,Ryr1,Ryr2,Nptn,Snca,Ywhae,Jph3,Smpd3,Atp2b1,Akap5
3_Member	GO Biological Processes	GO:0060402	calcium ion transport into cytosol	-3.96221	-2.21833	10/169	12293,12313,12721,13488,16438,20190,20191,20617,57340,238276	Cacna2d1,Calm1,Coro1a,Drd1,Itpr1,Ryr1,Ryr2,Snca,Jph3,Akap5
3_Member	GO Biological Processes	GO:0051209	release of sequestered calcium ion into cytosol	-3.75294	-2.03868	8/115	12313,12721,13488,16438,20190,20191,20617,57340	Calm1,Coro1a,Drd1,Itpr1,Ryr1,Ryr2,Snca,Jph3
3_Member	GO Biological Processes	GO:0051283	negative regulation of sequestering of calcium ion	-3.72696	-2.01388	8/116	12313,12721,13488,16438,20190,20191,20617,57340	Calm1,Coro1a,Drd1,Itpr1,Ryr1,Ryr2,Snca,Jph3
3_Member	GO Biological Processes	GO:0051282	regulation of sequestering of calcium ion	-3.67583	-1.96858	8/118	12313,12721,13488,16438,20190,20191,20617,57340	Calm1,Coro1a,Drd1,Itpr1,Ryr1,Ryr2,Snca,Jph3
3_Member	GO Biological Processes	GO:0051208	sequestering of calcium ion	-3.62575	-1.9254	8/120	12313,12721,13488,16438,20190,20191,20617,57340	Calm1,Coro1a,Drd1,Itpr1,Ryr1,Ryr2,Snca,Jph3
3_Member	GO Biological Processes	GO:0010522	regulation of calcium ion transport into cytosol	-3.09324	-1.50392	7/111	12313,12721,13488,20191,20617,57340,238276	Calm1,Coro1a,Drd1,Ryr2,Snca,Jph3,Akap5
3_Member	GO Biological Processes	GO:0097553	calcium ion transmembrane import into cytosol	-3.07622	-1.48954	8/145	12313,12721,13488,16438,20190,20191,20617,57340	Calm1,Coro1a,Drd1,Itpr1,Ryr1,Ryr2,Snca,Jph3
3_Member	GO Biological Processes	GO:0051279	regulation of release of sequestered calcium ion into cytosol	-3.05664	-1.47171	6/82	12313,12721,13488,20191,20617,57340	Calm1,Coro1a,Drd1,Ryr2,Snca,Jph3
3_Member	GO Biological Processes	GO:0007204	positive regulation of cytosolic calcium ion concentration	-3.02038	-1.43807	13/346	11514,12293,12313,12721,13488,13609,16438,20190,20191,20320,20617,57340,238276	Adcy8,Cacna2d1,Calm1,Coro1a,Drd1,S1pr1,Itpr1,Ryr1,Ryr2,Nptn,Snca,Jph3,Akap5
4_Summary	GO Biological Processes	GO:0042391	regulation of membrane potential	-17.3912	-13.8089	37/465	11928,11938,12293,12298,13052,13383,13488,13542,14167,14395,14396,14402,14718,16485,16500,16508,18217,19055,20191,20238,20265,20274,20617,20655,20907,22627,22629,59033,66894,67738,68197,80906,108100,227197,235281,319504,399548,13838,20511,26556,70430,76965	Atp1a1,Atp2a2,Cacna2d1,Cacnb4,Cxadr,Dlg1,Drd1,Dvl1,Fgf12,Gabra2,Gabra3,Gabrb3,Got1,Kcna1,Kcnb1,Kcnd2,Ntsr2,Ppp3ca,Ryr2,Atxn1,Scn1a,Scn9a,Snca,Sod1,Stx1a,Ywhae,Ywhah,Slc4a8,Wwp2,Ppid,Ndufc2,Kcnip2,Baiap2,Ndufs1,Scn3b,Nrcam,Scn4b,Epha4,Slc1a2,Homer1,Tbce,Slitrk1
4_Member	GO Biological Processes	GO:0042391	regulation of membrane potential	-17.3912	-13.8089	37/465	11928,11938,12293,12298,13052,13383,13488,13542,14167,14395,14396,14402,14718,16485,16500,16508,18217,19055,20191,20238,20265,20274,20617,20655,20907,22627,22629,59033,66894,67738,68197,80906,108100,227197,235281,319504,399548	Atp1a1,Atp2a2,Cacna2d1,Cacnb4,Cxadr,Dlg1,Drd1,Dvl1,Fgf12,Gabra2,Gabra3,Gabrb3,Got1,Kcna1,Kcnb1,Kcnd2,Ntsr2,Ppp3ca,Ryr2,Atxn1,Scn1a,Scn9a,Snca,Sod1,Stx1a,Ywhae,Ywhah,Slc4a8,Wwp2,Ppid,Ndufc2,Kcnip2,Baiap2,Ndufs1,Scn3b,Nrcam,Scn4b
4_Member	GO Biological Processes	GO:0001508	action potential	-11.1063	-8.44825	17/140	11938,12293,12298,13052,13383,13488,14167,16485,16500,16508,20191,20265,20274,22629,235281,319504,399548	Atp2a2,Cacna2d1,Cacnb4,Cxadr,Dlg1,Drd1,Fgf12,Kcna1,Kcnb1,Kcnd2,Ryr2,Scn1a,Scn9a,Ywhah,Scn3b,Nrcam,Scn4b
4_Member	GO Biological Processes	GO:0035637	multicellular organismal signaling	-7.63231	-5.37633	14/153	12293,12298,13052,13488,14167,16485,16508,20191,20265,20274,20655,235281,319504,399548	Cacna2d1,Cacnb4,Cxadr,Drd1,Fgf12,Kcna1,Kcnd2,Ryr2,Scn1a,Scn9a,Sod1,Scn3b,Nrcam,Scn4b
4_Member	GO Biological Processes	GO:0019226	transmission of nerve impulse	-5.38768	-3.44684	9/91	12298,13488,14167,16485,16508,20265,20274,20655,319504	Cacnb4,Drd1,Fgf12,Kcna1,Kcnd2,Scn1a,Scn9a,Sod1,Nrcam
4_Member	GO Biological Processes	GO:0019228	neuronal action potential	-4.45235	-2.63197	6/46	13488,14167,16485,16508,20265,20274	Drd1,Fgf12,Kcna1,Kcnd2,Scn1a,Scn9a
4_Member	GO Biological Processes	GO:0030534	adult behavior	-4.21767	-2.43802	11/190	12298,13488,13838,14167,20238,20265,20511,20617,26556,70430,76965	Cacnb4,Drd1,Epha4,Fgf12,Atxn1,Scn1a,Slc1a2,Snca,Homer1,Tbce,Slitrk1
4_Member	GO Biological Processes	GO:0008344	adult locomotory behavior	-3.85969	-2.13229	8/111	12298,13488,13838,14167,20238,20265,20617,70430	Cacnb4,Drd1,Epha4,Fgf12,Atxn1,Scn1a,Snca,Tbce
4_Member	GO Biological Processes	GO:0019227	neuronal action potential propagation	-3.42358	-1.76864	3/11	12298,20265,319504	Cacnb4,Scn1a,Nrcam
4_Member	GO Biological Processes	GO:0098870	action potential propagation	-3.42358	-1.76864	3/11	12298,20265,319504	Cacnb4,Scn1a,Nrcam
4_Member	GO Biological Processes	GO:0007628	adult walking behavior	-2.42564	-0.968276	4/47	12298,13488,13838,20265	Cacnb4,Drd1,Epha4,Scn1a
4_Member	GO Biological Processes	GO:0090659	walking behavior	-2.36005	-0.915721	4/49	12298,13488,13838,20265	Cacnb4,Drd1,Epha4,Scn1a
5_Summary	CORUM	CORUM:382	Respiratory chain complex I, mitochondrial	-16.0512	-12.5481	14/40	17718,17991,66416,66495,66916,67184,67264,67273,68197,68342,68375,227197,407785,595136,11938,12313,16438,18795,19055,19056,19058,20617,13488,14677,14680,66359,16828,16832,16367,26408,26420,66072,14004,20655,18655,26395,56012,67059,229949,13052,66092,67900,83767,93734,110175,223601,17449,74637	ND3,Ndufa2,Ndufa7,Ndufb3,Ndufb7,Ndufa13,Ndufb8,Ndufa10,Ndufc2,Ndufb10,Ndufa8,Ndufs1,Ndufs6,Ndufs5,Atp2a2,Calm1,Itpr1,Plcb1,Ppp3ca,Ppp3cb,Ppp3r1,Snca,Drd1,Gnai1,Gnal,Cox20,Ldha,Ldhb,Irs1,Map3k5,Mapk9,Sdhaf2,Chchd2,Sod1,Pgk1,Map2k1,Pgam2,Ola1,Ak5,Cxadr,Ghitm,Mtfp1,Wasf1,Mpv17l,Ggct,Cyrib,Mdh1,Shpk
5_Member	CORUM	CORUM:382	Respiratory chain complex I, mitochondrial	-16.0512	-12.5481	14/40	17718,17991,66416,66495,66916,67184,67264,67273,68197,68342,68375,227197,407785,595136	ND3,Ndufa2,Ndufa7,Ndufb3,Ndufb7,Ndufa13,Ndufb8,Ndufa10,Ndufc2,Ndufb10,Ndufa8,Ndufs1,Ndufs6,Ndufs5
5_Member	CORUM	CORUM:381	Respiratory chain complex I, mitochondrial	-14.967	-11.7649	13/37	17991,66416,66495,66916,67184,67264,67273,68197,68342,68375,227197,407785,595136	Ndufa2,Ndufa7,Ndufb3,Ndufb7,Ndufa13,Ndufb8,Ndufa10,Ndufc2,Ndufb10,Ndufa8,Ndufs1,Ndufs6,Ndufs5
5_Member	Reactome Gene Sets	R-MMU-6799198	Complex I biogenesis	-13.6201	-10.543	14/57	17718,17991,66416,66495,66916,67184,67264,67273,68197,68342,68375,227197,407785,595136	ND3,Ndufa2,Ndufa7,Ndufb3,Ndufb7,Ndufa13,Ndufb8,Ndufa10,Ndufc2,Ndufb10,Ndufa8,Ndufs1,Ndufs6,Ndufs5
5_Member	KEGG Pathway	ko05010	Alzheimer's disease	-13.4925	-10.4969	21/175	11938,12313,16438,17991,18795,19055,19056,19058,20617,66416,66495,66916,67184,67264,67273,68197,68342,68375,227197,407785,595136	Atp2a2,Calm1,Itpr1,Ndufa2,Plcb1,Ppp3ca,Ppp3cb,Ppp3r1,Snca,Ndufa7,Ndufb3,Ndufb7,Ndufa13,Ndufb8,Ndufa10,Ndufc2,Ndufb10,Ndufa8,Ndufs1,Ndufs6,Ndufs5
5_Member	KEGG Pathway	mmu05010	Alzheimer's disease	-13.4925	-10.4969	21/175	11938,12313,16438,17991,18795,19055,19056,19058,20617,66416,66495,66916,67184,67264,67273,68197,68342,68375,227197,407785,595136	Atp2a2,Calm1,Itpr1,Ndufa2,Plcb1,Ppp3ca,Ppp3cb,Ppp3r1,Snca,Ndufa7,Ndufb3,Ndufb7,Ndufa13,Ndufb8,Ndufa10,Ndufc2,Ndufb10,Ndufa8,Ndufs1,Ndufs6,Ndufs5
5_Member	KEGG Pathway	mmu05012	Parkinson's disease	-11.9463	-9.12743	18/144	13488,14677,14680,17718,17991,20617,66416,66495,66916,67184,67264,67273,68197,68342,68375,227197,407785,595136	Drd1,Gnai1,Gnal,ND3,Ndufa2,Snca,Ndufa7,Ndufb3,Ndufb7,Ndufa13,Ndufb8,Ndufa10,Ndufc2,Ndufb10,Ndufa8,Ndufs1,Ndufs6,Ndufs5
5_Member	Reactome Gene Sets	R-MMU-611105	Respiratory electron transport	-11.6169	-8.84074	15/94	17718,17991,66359,66416,66495,66916,67184,67264,67273,68197,68342,68375,227197,407785,595136	ND3,Ndufa2,Cox20,Ndufa7,Ndufb3,Ndufb7,Ndufa13,Ndufb8,Ndufa10,Ndufc2,Ndufb10,Ndufa8,Ndufs1,Ndufs6,Ndufs5
5_Member	WikiPathways	WP1248	Oxidative phosphorylation	-10.7043	-8.10429	12/59	17718,17991,66416,66916,67264,67273,68197,68342,68375,227197,407785,595136	ND3,Ndufa2,Ndufa7,Ndufb7,Ndufb8,Ndufa10,Ndufc2,Ndufb10,Ndufa8,Ndufs1,Ndufs6,Ndufs5
5_Member	Reactome Gene Sets	R-MMU-163200	Respiratory electron transport, ATP synthesis by chemiosmotic coupling, and heat production by uncoupling proteins.	-10.1531	-7.6372	15/118	17718,17991,66359,66416,66495,66916,67184,67264,67273,68197,68342,68375,227197,407785,595136	ND3,Ndufa2,Cox20,Ndufa7,Ndufb3,Ndufb7,Ndufa13,Ndufb8,Ndufa10,Ndufc2,Ndufb10,Ndufa8,Ndufs1,Ndufs6,Ndufs5
5_Member	Reactome Gene Sets	R-MMU-1428517	The citric acid (TCA) cycle and respiratory electron transport	-9.79128	-7.32954	17/169	16828,16832,17718,17991,66359,66416,66495,66916,67184,67264,67273,68197,68342,68375,227197,407785,595136	Ldha,Ldhb,ND3,Ndufa2,Cox20,Ndufa7,Ndufb3,Ndufb7,Ndufa13,Ndufb8,Ndufa10,Ndufc2,Ndufb10,Ndufa8,Ndufs1,Ndufs6,Ndufs5
5_Member	GO Biological Processes	GO:0010257	NADH dehydrogenase complex assembly	-9.5971	-7.14832	11/57	17991,66495,66916,67264,67273,68197,68342,68375,227197,407785,595136	Ndufa2,Ndufb3,Ndufb7,Ndufb8,Ndufa10,Ndufc2,Ndufb10,Ndufa8,Ndufs1,Ndufs6,Ndufs5
5_Member	GO Biological Processes	GO:0032981	mitochondrial respiratory chain complex I assembly	-9.5971	-7.14832	11/57	17991,66495,66916,67264,67273,68197,68342,68375,227197,407785,595136	Ndufa2,Ndufb3,Ndufb7,Ndufb8,Ndufa10,Ndufc2,Ndufb10,Ndufa8,Ndufs1,Ndufs6,Ndufs5
5_Member	KEGG Pathway	ko04932	Non-alcoholic fatty liver disease (NAFLD)	-9.58559	-7.14316	16/151	16367,17991,26408,26420,66416,66495,66916,67184,67264,67273,68197,68342,68375,227197,407785,595136	Irs1,Ndufa2,Map3k5,Mapk9,Ndufa7,Ndufb3,Ndufb7,Ndufa13,Ndufb8,Ndufa10,Ndufc2,Ndufb10,Ndufa8,Ndufs1,Ndufs6,Ndufs5
5_Member	GO Biological Processes	GO:0033108	mitochondrial respiratory chain complex assembly	-9.45891	-7.02889	13/92	17991,66072,66359,66495,66916,67264,67273,68197,68342,68375,227197,407785,595136	Ndufa2,Sdhaf2,Cox20,Ndufb3,Ndufb7,Ndufb8,Ndufa10,Ndufc2,Ndufb10,Ndufa8,Ndufs1,Ndufs6,Ndufs5
5_Member	GO Biological Processes	GO:0042775	mitochondrial ATP synthesis coupled electron transport	-8.953	-6.54678	11/65	14004,17718,20617,66072,66416,67264,67273,68197,68375,227197,407785	Chchd2,ND3,Snca,Sdhaf2,Ndufa7,Ndufb8,Ndufa10,Ndufc2,Ndufa8,Ndufs1,Ndufs6
5_Member	GO Biological Processes	GO:0042773	ATP synthesis coupled electron transport	-8.80637	-6.41718	11/67	14004,17718,20617,66072,66416,67264,67273,68197,68375,227197,407785	Chchd2,ND3,Snca,Sdhaf2,Ndufa7,Ndufb8,Ndufa10,Ndufc2,Ndufa8,Ndufs1,Ndufs6
5_Member	KEGG Pathway	mmu04932	Non-alcoholic fatty liver disease (NAFLD)	-8.70953	-6.34206	16/173	16367,17991,26408,26420,66416,66495,66916,67184,67264,67273,68197,68342,68375,227197,407785,595136	Irs1,Ndufa2,Map3k5,Mapk9,Ndufa7,Ndufb3,Ndufb7,Ndufa13,Ndufb8,Ndufa10,Ndufc2,Ndufb10,Ndufa8,Ndufs1,Ndufs6,Ndufs5
5_Member	GO Biological Processes	GO:0006120	mitochondrial electron transport, NADH to ubiquinone	-8.45468	-6.1079	8/29	17718,66416,67264,67273,68197,68375,227197,407785	ND3,Ndufa7,Ndufb8,Ndufa10,Ndufc2,Ndufa8,Ndufs1,Ndufs6
5_Member	KEGG Pathway	ko00190	Oxidative phosphorylation	-8.37776	-6.05072	14/134	17718,17991,66416,66495,66916,67184,67264,67273,68197,68342,68375,227197,407785,595136	ND3,Ndufa2,Ndufa7,Ndufb3,Ndufb7,Ndufa13,Ndufb8,Ndufa10,Ndufc2,Ndufb10,Ndufa8,Ndufs1,Ndufs6,Ndufs5
5_Member	GO Biological Processes	GO:0022900	electron transport chain	-8.20421	-5.88671	12/95	14004,17718,20617,66072,66416,66495,67264,67273,68197,68375,227197,407785	Chchd2,ND3,Snca,Sdhaf2,Ndufa7,Ndufb3,Ndufb8,Ndufa10,Ndufc2,Ndufa8,Ndufs1,Ndufs6
5_Member	KEGG Pathway	ko05016	Huntington's disease	-8.05397	-5.75946	16/192	16438,17991,18795,20655,66416,66495,66916,67184,67264,67273,68197,68342,68375,227197,407785,595136	Itpr1,Ndufa2,Plcb1,Sod1,Ndufa7,Ndufb3,Ndufb7,Ndufa13,Ndufb8,Ndufa10,Ndufc2,Ndufb10,Ndufa8,Ndufs1,Ndufs6,Ndufs5
5_Member	KEGG Pathway	mmu05016	Huntington's disease	-8.05397	-5.75946	16/192	16438,17991,18795,20655,66416,66495,66916,67184,67264,67273,68197,68342,68375,227197,407785,595136	Itpr1,Ndufa2,Plcb1,Sod1,Ndufa7,Ndufb3,Ndufb7,Ndufa13,Ndufb8,Ndufa10,Ndufc2,Ndufb10,Ndufa8,Ndufs1,Ndufs6,Ndufs5
5_Member	WikiPathways	WP295	Electron transport chain	-7.99695	-5.7113	12/99	17718,17991,66416,66495,66916,67273,68197,68342,68375,227197,407785,595136	ND3,Ndufa2,Ndufa7,Ndufb3,Ndufb7,Ndufa10,Ndufc2,Ndufb10,Ndufa8,Ndufs1,Ndufs6,Ndufs5
5_Member	GO Biological Processes	GO:0022904	respiratory electron transport chain	-7.57234	-5.32044	11/87	14004,17718,20617,66072,66416,67264,67273,68197,68375,227197,407785	Chchd2,ND3,Snca,Sdhaf2,Ndufa7,Ndufb8,Ndufa10,Ndufc2,Ndufa8,Ndufs1,Ndufs6
5_Member	GO Biological Processes	GO:0019646	aerobic electron transport chain	-7.43984	-5.20777	9/53	17718,66072,66416,67264,67273,68197,68375,227197,407785	ND3,Sdhaf2,Ndufa7,Ndufb8,Ndufa10,Ndufc2,Ndufa8,Ndufs1,Ndufs6
5_Member	GO Biological Processes	GO:0046034	ATP metabolic process	-6.96136	-4.79067	17/260	14004,16828,17718,18655,20617,26395,56012,66072,66416,67059,67264,67273,68197,68375,227197,229949,407785	Chchd2,Ldha,ND3,Pgk1,Snca,Map2k1,Pgam2,Sdhaf2,Ndufa7,Ola1,Ndufb8,Ndufa10,Ndufc2,Ndufa8,Ndufs1,Ak5,Ndufs6
5_Member	GO Biological Processes	GO:0007005	mitochondrion organization	-6.87291	-4.71548	24/508	12313,13052,14004,17991,20617,26420,66072,66092,66359,66495,66916,67264,67273,67900,68197,68342,68375,83767,93734,110175,223601,227197,407785,595136	Calm1,Cxadr,Chchd2,Ndufa2,Snca,Mapk9,Sdhaf2,Ghitm,Cox20,Ndufb3,Ndufb7,Ndufb8,Ndufa10,Mtfp1,Ndufc2,Ndufb10,Ndufa8,Wasf1,Mpv17l,Ggct,Cyrib,Ndufs1,Ndufs6,Ndufs5
5_Member	KEGG Pathway	mmu00190	Oxidative phosphorylation	-6.45667	-4.34857	14/190	17718,17991,66416,66495,66916,67184,67264,67273,68197,68342,68375,227197,407785,595136	ND3,Ndufa2,Ndufa7,Ndufb3,Ndufb7,Ndufa13,Ndufb8,Ndufa10,Ndufc2,Ndufb10,Ndufa8,Ndufs1,Ndufs6,Ndufs5
5_Member	GO Biological Processes	GO:0006119	oxidative phosphorylation	-6.39052	-4.29957	11/113	14004,17718,20617,66072,66416,67264,67273,68197,68375,227197,407785	Chchd2,ND3,Snca,Sdhaf2,Ndufa7,Ndufb8,Ndufa10,Ndufc2,Ndufa8,Ndufs1,Ndufs6
[truncated: 322 more rows]

[truncated: 11 more sheets: 6 WOD + 2 wk recovery DOWN, Black, Blue, Brown, Green, Magenta, Pink, Red, Turquoise, M8 Pink (Umoh et al.), Dnajb5 knockout UP and DOWN]
