# Supplementary material for: A transient protein folding response targets aggregation in the early phase of TDP-43-mediated neurodegeneration
Source: Nat Commun. 2024 Feb 19;15:1508. doi: 10.1038/s41467-024-45646-9 (PMC10876645; doi:10.1038/s41467-024-45646-9)
Supplement: Supplementary file 8 — Supplementary Data 5 [file 41467_2024_45646_MOESM8_ESM.xlsx]

## Sheet: Description
Supplementary Data 5	Weight correlation network analysis module protein lists from rNLS8 cortex proteomics
Data provided	Temporal quantitative proteomics control and rNLS TDP-43 cortex: Protein abundance ratio of double transgenic (NEFHtTA +/ NLS-TDP-43 +, rNLS TDP-43) and single- and non-transgenic 'control' mice. Groups: 1 week off Dox (control = 'C1', disease = 'D1'), 2 weeks off Dox (control = 'C2', disease = 'D2'), 4 weeks off Dox (control = 'C4', disease = 'D4'), 6 weeks off Dox (control = 'C6', disease = 'D6…
Sheet	Description
black	Black module list of proteins and associated data. Disease-specific.
blue	Blue module list of proteins and associated data. Disease-specific.
brown	Brown module list of proteins and associated data. Disease-specific.
green	Green module list of proteins and associated data.
magenta	Magenta module list of proteins and associated data. Disease-specific.
pink	Pink module list of proteins and associated data.
red	Red module list of proteins and associated data.
turquoise	Turquoise module list of proteins and associated data. Disease-specific.

## Sheet: black
		Sex	F	F	F	F	F	F	F	F	F	F	F	F	F	F	F	F	F	F	F	F	F	F	F	F	F	F	F	F	F	F	F	F	F	F	F	F	F	F	F	F	F	F	F	F	F
	Genotype	NEFH-tTA	-	-	-	+	-	+	+	-	-	-	+	-	-	-	-	+	+	+	-	-	+	+	+	+	+	+	+	+	+	+	+	+	+	+	+	+	+	+	+	+	+	+	+	+	+
	Genotype	tetO-NLS-TDP-43	-	-	+	-	-	-	-	-	-	-	-	-	-	-	+	-	-	-	-	-	+	+	+	+	+	+	+	+	+	+	+	+	+	+	+	+	+	+	+	+	+	+	+	+	+
		Group	1	2	3	4	5	1	2	3	4	5	1	2	3	4	5	1	2	3	4	5	1	2	3	4	5	1	2	3	4	5	1	2	3	4	5	1	2	3	4	5	1	2	3	4	5
		Time point	Week 1	Week 1	Week 1	Week 1	Week 1	Week 4	Week 4	Week 4	Week 4	Week 4	Week 6	Week 6	Week 6	Week 6	Week 6	Week 6 + Recovery	Week 6 + Recovery	Week 6 + Recovery	Week 6 + Recovery	Week 6 + Recovery	Week 1	Week 1	Week 1	Week 1	Week 1	Week 2	Week 2	Week 2	Week 2	Week 2	Week 4	Week 4	Week 4	Week 4	Week 4	Week 6	Week 6	Week 6	Week 6	Week 6	Week 6 + Recovery	Week 6 + Recovery	Week 6 + Recovery	Week 6 + Recovery	Week 6 + Recovery
		TMT label	129N	129N	129N	129N	129N	129C	129C	129C	129C	129C	130N	130N	130N	130N	130N	130C	130C	130C	130C	130C	126	126	126	126	126	127N	127N	127N	127N	127N	127C	127C	127C	127C	127C	128N	128N	128N	128N	128N	128C	128C	128C	128C	128C
		Sample code	C1a	C1b	C1c	C1d	C1e	C4a	C4b	C4c	C4d	C4e	C6a	C6b	C6c	C6d	C6e	C6+RECa	C6+RECb	C6+RECc	C6+RECd	C6+RECe	D1a	D1b	D1c	D1d	D1e	D2a	D2b	D2c	D2d	D2e	D4a	D4b	D4c	D4d	D4e	D6a	D6b	D6c	D6d	D6e	D6+RECa	D6+RECb	D6+RECc	D6+RECd	D6+RECe
Accession	Entry name	Protein names	R1.Abundance.Ratio.129N.131	R2Abundance.Ratio.129N.131	R3Abundance.Ratio.129N.131	R4Abundance.Ratio.129N.131	R5Abundance.Ratio.129N.131	R1.Abundance.Ratio.129C.131	R2Abundance.Ratio.129C.131	R3Abundance.Ratio.129C.131	R4Abundance.Ratio.129C.131	R5Abundance.Ratio.129C.131	R1.Abundance.Ratio.130N.131	R2Abundance.Ratio.130N.131	R3Abundance.Ratio.130N.131	R4Abundance.Ratio.130N.131	R5Abundance.Ratio.130N.131	R1.Abundance.Ratio.130C.131	R2Abundance.Ratio.130C.131	R3Abundance.Ratio.130C.131	R4Abundance.Ratio.130C.131	R5Abundance.Ratio.130C.131	R1.Abundance.Ratio.126.131	R2Abundance.Ratio.126.131	R3Abundance.Ratio.126.131	R4Abundance.Ratio.126.131	R5Abundance.Ratio.126.131	R1.Abundance.Ratio.127N.131	R2Abundance.Ratio.127N.131	R3Abundance.Ratio.127N.131	R4Abundance.Ratio.127N.131	R5Abundance.Ratio.127N.131	R1.Abundance.Ratio.127C.131	R2Abundance.Ratio.127C.131	R3Abundance.Ratio.127C.131	R4Abundance.Ratio.127C.131	R5Abundance.Ratio.127C.131	R1.Abundance.Ratio.128N.131	R2Abundance.Ratio.128N.131	R3Abundance.Ratio.128N.131	R4Abundance.Ratio.128N.131	R5Abundance.Ratio.128N.131	R1.Abundance.Ratio.128C.131	R2Abundance.Ratio.128C.131	R3Abundance.Ratio.128C.131	R4Abundance.Ratio.128C.131	R5Abundance.Ratio.128C.131	Anova	Adjusted Anova
Q9WVT6	CAH14_MOUSE	Carbonic anhydrase 14 (EC 4.2.1.1) (Carbonate dehydratase XIV) (Carbonic anhydrase XIV) (CA-XIV)	0.946193	0.969359	0.987539	0.896552	0.91318	1.0601	0.992431	0.953979	1.0929	0.857724	1.10693	0.926901	0.99497	1.02022	0.98538	1.02041	0.930833	0.896767	0.944498	0.894949	0.996897	0.96434	0.956482	0.930545	0.83868	1.04052	0.878289	1.10552	0.93029	1.06333	1.00515	1.06131	1.50473	1.36371	1.01938	1.10839	1.12239	1.33554	1.13945	1.46154	1.67498	1.15813	1.22323	1.40295	1.18609	1.23989e-05	0.000108098
P28650	PURA1_MOUSE	Adenylosuccinate synthetase isozyme 1 (AMPSase 1) (AdSS 1) (EC 6.3.4.4) (Adenylosuccinate synthetase like 1) (Adenylosuccinate synthetase, basic isozyme) (Adenylosuccinate synthetase, muscle isozyme) (M-type adenylosuccinate synthetase) (IMP--aspartate ligase 1)	0.942132	0.961931	0.944964	0.86649	1.03347	0.972414	0.987701	0.905081	1.04918	0.933943	0.947525	0.944444	0.959759	1.01078	1.04678	0.953353	0.993333	0.942649	1.04306	0.90404	0.923972	0.906677	0.94107	0.910024	0.917507	0.952586	0.912829	0.940949	0.906224	0.893769	0.993986	1.03109	1.1089	1.04685	0.997093	1.00524	1.07207	1.08223	1.11175	1.20809	1.26366	1.15459	1.12886	1.23917	1.3526	1.0982e-09	3.28927e-08
Q61885	MOG_MOUSE	Myelin-oligodendrocyte glycoprotein	0.881218	0.917363	1.01973	0.836428	0.879707	0.970443	1.09082	0.907958	1.07559	0.824187	1.03267	0.947368	1.03924	0.954178	1.02827	0.915452	1.0825	1.07821	1.02105	0.944444	0.868115	0.91654	0.985494	0.73165	0.923923	1.01638	0.994243	1.07938	0.961826	0.987743	0.906357	1.14162	1.2803	1.1661	0.975775	0.966783	0.97484	1.15123	1.16905	1.28107	1.09875	1.02208	1.16062	1.30936	1.25465	0.00110627	0.00507245
P40237	CD82_MOUSE	CD82 antigen (C33 antigen) (IA4) (Inducible membrane protein R2) (Metastasis suppressor Kangai-1 homolog) (CD antigen CD82)	0.828426	0.82637	0.914849	0.850575	0.858787	0.928079	0.902554	0.838926	0.937158	0.849593	1.01782	0.837232	0.986922	1.02291	1.09454	0.900875	0.96	0.965589	1.01722	0.975758	0.854151	0.824734	0.867634	0.808208	0.84418	0.822414	0.802632	0.845111	0.925311	0.855975	1.13918	0.936097	1.08049	1.01363	1.0407	0.996503	0.952665	1.09452	1.05635	1.21302	1.20614	0.982332	1.03358	1.30156	1.42997	1.52726e-07	2.42403e-06
P16330	CN37_MOUSE	2',3'-cyclic-nucleotide 3'-phosphodiesterase (CNP) (CNPase) (EC 3.1.4.37)	0.941117	0.960074	1.00104	0.954907	0.997908	1.06798	1.07096	0.974113	1.45173	0.900407	1.08614	0.926901	1.04427	1.00943	1.14522	1.02332	1.01333	1.06986	1.1177	1.01313	0.987587	0.963581	0.940163	0.879242	1.03483	1.09741	1.03701	1.17328	1.05394	1.1236	1.09622	1.13731	1.41572	1.17632	1.08236	1.11801	1.0226	1.21267	1.24164	1.3501	1.23394	1.0159	1.16606	1.32496	1.28404	0.00274072	0.0110883
Q62433	NDRG1_MOUSE	Protein NDRG1 (N-myc downstream-regulated gene 1 protein) (Protein Ndr1)	0.891371	0.904364	0.990654	0.901857	0.971757	1.03842	0.966887	0.967402	1.13297	0.841463	1.06436	0.989279	1.11871	0.967655	0.98538	1.02527	0.969167	0.982273	1.02297	0.9	0.895268	0.962064	1.02539	0.814522	0.900092	0.906034	1.01727	1.04066	1.00913	0.951992	0.986254	1.05354	1.21496	1.17206	0.902132	1.0472	1.05757	1.13611	1.11652	1.16765	1.20805	1.11572	1.16515	1.2227	0.985309	0.00115369	0.00527683
Q9JL62	GLTP_MOUSE	Glycolipid transfer protein (GLTP)	0.879188	0.912721	0.962617	0.907162	0.968619	0.95468	0.997162	0.997124	1.07104	0.95935	1.08416	0.874269	0.937626	1.02022	1.05263	0.96793	0.995833	0.978102	1.06507	1.00505	0.911559	0.877845	0.969175	0.890292	0.96517	1.06121	0.944079	1.05518	0.951867	0.88764	1.09708	0.927461	1.24148	1.20954	1.22093	1.10927	0.979104	1.1569	1.1127	1.24359	1.10834	1.03445	1.10617	1.2331	1.26543	4.5445e-05	0.000329654
Q8R3P0	ACY2_MOUSE	Aspartoacylase (EC 3.5.1.15) (Aminoacylase-2) (ACY-2)	0.97665	0.961003	0.965732	0.903625	1.02824	1.00493	0.97351	0.950144	1.04918	0.877033	0.982178	0.91423	0.857143	0.979784	1.05653	0.954325	0.979167	0.947862	1.1445	1.00404	0.90225	0.874052	1.00816	0.857932	0.949588	0.964655	0.877467	0.861568	0.875519	0.972421	1.14691	1.05009	1.20455	1.08007	1.08818	1.15822	1.07122	1.16541	1.1022	1.23373	1.20614	1.05742	1.11887	1.43674	1.52008	4.83035e-07	6.56339e-06
P04370	MBP_MOUSE	Myelin basic protein (MBP) (Myelin A1 protein)	0.879188	0.895079	0.959502	0.814324	0.920502	1.0197	1.035	0.949185	1.08379	0.974593	1.10495	0.993177	1.03622	1.06065	1.26023	1.11662	1.06917	1.10949	1.0689	1.0899	0.90225	0.846737	0.893019	0.797948	0.910174	1.07241	0.947368	1.0668	0.920332	1.03984	1.14089	1.03454	1.22159	1.05877	1.0436	1.06731	0.925373	1.22117	1.23114	1.43688	1.23778	1.00795	1.12432	1.22617	1.3526	5.37034e-06	5.2488e-05
Q8BVI4	DHPR_MOUSE	Dihydropteridine reductase (EC 1.5.1.34) (HDHPR) (Quinoid dihydropteridine reductase)	0.93401	0.973073	0.951194	0.943413	0.956067	0.95468	1.06055	0.920422	1.17486	0.91565	0.956436	0.988304	0.943662	1.03774	1.14717	0.977648	1.02917	1.0073	1.08612	0.966667	1.0225	0.946131	0.961015	0.909234	0.921173	0.975	0.966283	0.951597	0.965145	0.984678	1.08505	1.01468	1.11742	1.05707	1.06492	1.11713	1.02004	1.18904	0.975167	1.20809	1.17737	1.05035	1.1461	1.20711	1.20764	0.000113691	0.000729692
P35505	FAAA_MOUSE	Fumarylacetoacetase (FAA) (EC 3.7.1.2) (Beta-diketonase) (Fumarylacetoacetate hydrolase)	0.845685	0.843083	0.772586	0.893899	0.856695	0.855172	0.953642	0.861937	0.932605	0.804878	0.949505	0.866472	0.937626	0.959569	1.03314	0.984451	0.955833	1.01981	1.05742	0.982828	0.92242	0.894537	0.896646	0.977111	0.901925	0.930172	0.864309	0.976767	0.956017	0.858018	1.0567	1.01813	1.10606	1.09455	0.969961	1.10227	1.04904	1.1087	1.06495	1.18245	1.08917	1.04859	1.02632	1.16205	1.19099	1.19496e-09	3.55493e-08
Q5EBJ4	ERMIN_MOUSE	Ermin (Juxtanodin) (JN)	0.959391	0.977716	1.00623	1.13705	0.862971	1.03941	1.01798	0.977948	1.17031	0.769309	1.03366	0.981481	1.01308	1.0903	1.01559	1.03596	1.08333	0.968717	1.10909	0.929293	0.857254	0.895296	0.985494	0.897395	0.936755	0.902586	0.971217	1.01452	1.24232	1.03575	0.837629	1.06304	1.14015	1.31942	0.957364	0.949301	1.04478	1.11342	1.54441	1.36884	1.27229	1.14576	1.20508	1.59532	1.37806	0.00344742	0.0135156
P00920	CAH2_MOUSE	Carbonic anhydrase 2 (EC 4.2.1.1) (Carbonate dehydratase II) (Carbonic anhydrase II) (CA-II)	0.93401	0.896936	0.974039	0.94695	0.894351	1.04828	1.0492	1.08341	1.44991	0.903455	1.02772	0.903509	1.0493	1.02965	1.09162	1.00292	0.970833	1.07195	1.13014	0.970707	0.920869	0.83915	0.94107	0.89266	0.940422	0.907759	0.793586	0.990319	0.940249	0.971399	0.911512	0.92228	1.24148	1.04855	0.981589	1.02797	0.966311	1.20983	1.01719	1.25542	1.13902	1.06095	1.14156	1.19757	1.33888	0.00175565	0.00761739
Q9Z2D6	MECP2_MOUSE	Methyl-CpG-binding protein 2 (MeCp-2 protein) (MeCp2)	0.942132	0.926648	1.05296	0.977011	0.924686	1.07783	0.971618	1.11122	0.953552	0.889228	1.04653	0.971735	1.06539	0.948787	0.971735	1.04082	0.994167	1.01251	0.96555	0.984848	0.98526	0.965857	1.06256	0.79558	0.898258	0.918103	0.936678	1.00678	0.982573	0.947906	0.985395	1.07686	1.19602	1.12777	0.955426	1.08566	1.01066	1.2259	1.1213	1.08185	1.11122	1.12809	1.16788	1.09272	1.1332	0.000859329	0.00409173
P40240	CD9_MOUSE	CD9 antigen (CD antigen CD9)	0.904569	0.816156	0.883697	1.02653	0.880753	1.09458	0.885525	0.718121	1.24681	0.862805	1.17426	0.844055	1.02918	0.885445	0.758285	1.15452	1.05583	0.912409	1.15981	0.852525	0.812258	0.858118	0.818676	0.638516	0.895509	0.882759	0.921875	0.95547	1.38008	0.907048	0.868557	1.0639	1.37784	1.24532	1.02907	1.0271	1.11983	1.08601	2.27985	1.15582	1.28476	1.19876	1.12523	1.69757	1.73457	0.00178434	0.00772981
P84096	RHOG_MOUSE	Rho-related GTP-binding protein RhoG (Sid 10750)	1.01117	0.975859	0.943925	1.02034	0.98954	1.04236	1.06339	0.911793	1.14754	0.895325	1.02475	0.937622	1.00604	0.967655	1.02339	1.13508	1.01583	1.04901	0.989474	0.960606	0.944919	0.906677	0.944696	0.822415	0.974335	1.03362	0.986842	1.06776	0.962656	1.11032	0.856529	1.18394	1.11742	1.08433	0.969961	1.05157	1.06951	1.07089	1.09551	1.26529	1.16491	1.06714	1.07441	1.18284	1.13418	0.00563759	0.0205678
Q3V0K9	PLSI_MOUSE	Plastin-1	0.942132	0.896936	0.92108	1.0221	0.962343	0.899507	0.991485	0.904123	0.932605	0.985772	0.910891	0.884016	0.975855	1.08491	1.10039	0.937804	0.958333	0.913452	0.992344	0.920202	0.794414	0.807284	0.88214	0.913181	0.883593	0.909483	0.791941	0.929332	0.93195	0.801839	0.943299	0.962003	1.02367	1.08348	1.10562	1.02885	1.04222	1.12571	1.06113	1.21006	1.21093	1.0424	1.14791	1.27296	1.45152	1.3148e-07	2.16069e-06
Q9ESM3	HPLN2_MOUSE	Hyaluronan and proteoglycan link protein 2 (Brain link protein 1)	0.59797	0.693593	0.818276	0.935455	0.651674	0.811823	0.781457	0.801534	1.07559	0.856707	1.06238	0.785575	0.996982	1.0283	0.979532	1.02624	1.0625	0.955162	1.07368	0.983838	0.86346	0.745068	0.816863	0.8603	0.87626	0.864655	0.828125	0.696999	0.871369	0.920327	1.20103	0.851468	1.05303	0.998296	1.04167	1.31818	1.10533	1.41682	1.0659	1.29586	1.28476	1.26325	1.3167	1.26343	1.24192	5.59804e-09	1.36784e-07
Q6X893	CTL1_MOUSE	Choline transporter-like protein 1 (Solute carrier family 44 member 1) (CD antigen CD92)	0.856853	0.883008	0.812046	0.865606	0.892259	0.944828	0.945128	0.923298	0.929872	0.75	1.18812	0.925926	0.855131	1	0.929825	1.05151	0.944167	0.942649	0.821053	0.892929	0.855702	1.00835	0.954669	0.79558	0.846013	0.951724	1.03125	1.01452	0.957676	0.964249	1.05326	1.03454	0.99053	1.07325	1.04167	1.04021	1.05245	1.17769	1.22541	1.16469	1.07862	0.954947	1.07441	1.39948	1.10872	5.71725e-05	0.000404198
Q8K298	ANLN_MOUSE	Anillin	0.979695	1.00464	1.04881	0.870911	1.0251	1.00296	1.11637	0.985618	1.11931	0.981707	1.11386	0.862573	1.00101	1.02426	1.06335	0.995141	1.18667	0.940563	1.13301	1.04949	0.906905	0.801973	0.961015	0.759274	1.03025	0.923276	0.854441	0.92546	0.972614	0.958121	0.983677	1.01382	1.17898	1.26746	1.06298	0.946678	0.948401	1.03592	1.16046	1.27515	1.15436	1.11307	1.05626	1.22617	1.25073	0.00204185	0.0086945
P23927	CRYAB_MOUSE	Alpha-crystallin B chain (Alpha(B)-crystallin) (P23)	0.875127	0.829155	1.16719	0.955791	0.950837	1.12315	0.976348	0.961649	1.34608	0.920732	1.20396	1.0117	1.06137	0.967655	1.13743	1.21574	0.913333	1.17727	1.24019	1.05051	0.971296	0.811077	0.93563	0.891871	0.972502	0.902586	0.800164	0.846079	0.852282	0.886619	1.01546	0.858377	1.49811	1.0707	1.02229	1.13462	1.03284	1.7344	1.03343	1.27909	1.23011	1.10071	1.21869	1.40555	1.21939	0.00154072	0.00680139
P60202	MYPR_MOUSE	Myelin proteolipid protein (PLP) (Lipophilin)	0.91066	0.922006	0.971963	0.863837	0.935146	0.9133	1.01798	0.935762	1.21585	0.919715	1.01782	0.860624	0.986922	1.01617	1.12183	0.931001	1.03167	1.01773	1.11388	1.02828	0.937936	0.898331	0.890299	0.801105	0.958753	1.025	0.938322	1.01452	0.921992	0.924413	1.07388	0.96114	1.10795	1.03748	1.07267	0.958916	0.929638	1.13422	0.979943	1.22584	1.1093	0.929329	0.980944	1.20537	1.21254	0.0281592	0.0769372
P19157	GSTP1_MOUSE	Glutathione S-transferase P 1 (Gst P1) (EC 2.5.1.18) (GST YF-YF) (GST class-pi) (GST-piB) (Preadipocyte growth factor)	0.97665	0.935005	0.983385	0.942529	0.947699	1.0867	1.00473	1.00288	1.11566	0.829268	1.05545	0.997076	1.02113	0.967655	0.974659	1.15063	1.00583	1.06257	1.01053	0.968687	1.01474	0.971168	0.901179	0.857143	0.937672	0.987931	0.966283	1.1152	1.04481	1.30337	0.856529	1.11831	1.2983	1.03918	0.885659	1.13986	1.09168	1.17391	1.21108	1.21893	1.18121	1.13074	1.20236	1.10832	1.15573	0.00308522	0.0122676
P48678	LMNA_MOUSE	Prelamin-A/C [Cleaved into: Lamin-A/C]	0.938071	0.924791	0.956386	0.941645	0.922594	0.975369	0.953642	0.922339	1.0255	0.789634	0.957426	0.935673	1.02515	0.955526	0.912281	1.04956	1.045	0.942649	0.999043	0.858586	0.913111	0.950683	0.973708	0.966851	0.900092	0.976724	1.06908	1.02711	1.09378	1.11951	0.85567	1.0924	1.08712	1.1908	0.920543	1.06294	1.17356	1.21645	1.32092	1.18047	1.13231	1.19435	1.10254	1.14125	1.06856	1.36996e-05	0.000117152
Q99L04	DHRS1_MOUSE	Dehydrogenase/reductase SDR family member 1 (EC 1.1.-.-)	0.964467	0.965645	0.965732	0.969054	0.906904	1.05714	0.981079	0.952061	1.09107	0.813008	1.08713	0.94347	0.988934	0.920485	0.895712	1.07677	0.934167	0.98123	0.94067	0.871717	0.899922	0.927921	0.953762	0.876085	0.923006	0.941379	0.862664	0.932236	0.964315	0.932584	0.980241	1.01036	1.15341	1.32624	0.917636	1.11801	1.12068	1.12665	1.1958	1.09369	1.06999	1.05035	1.10799	0.985269	0.960823	0.00172527	0.00750311
Q9D8B7	JAM3_MOUSE	Junctional adhesion molecule C (JAM-C) (JAM-2) (Junctional adhesion molecule 3) (JAM-3) [Cleaved into: Soluble form of JAM-C (sJAM-C)]	0.948223	0.997214	1.02596	0.914235	0.978033	1.0798	0.96878	0.891659	0.878871	0.986789	1.09208	0.91423	1.01308	0.990566	1.05945	0.968902	0.95	0.892596	0.908134	0.977778	0.923972	0.864947	0.979148	0.90292	0.989001	0.87931	0.903783	0.813166	0.973444	0.941777	0.982818	0.938687	1.08617	1.20358	1.13178	0.91958	1.01407	1.09168	1.00287	1.20611	1.19847	1.0371	1.02904	1.30589	1.43291	0.000266293	0.00148948
Q9Z0U1	ZO2_MOUSE	Tight junction protein ZO-2 (Tight junction protein 2) (Zona occludens protein 2) (Zonula occludens protein 2)	1.08223	0.947075	1.01661	0.925729	0.943515	1.12512	0.97824	0.923298	1.15847	0.890244	0.912871	1.10624	1.09557	1.06469	0.989279	1.00292	1.09583	0.987487	1.10048	0.978788	0.958883	0.909712	0.937443	0.8382	0.885426	0.869828	1.06168	0.990319	1.11037	0.86619	1.11512	1.06131	1.05019	1.13118	0.912791	0.960664	1.21876	1.17675	1.38968	1.05621	1.31831	1.16254	1.14882	1.21664	1.10774	0.00129518	0.00582156
Q6GSS7	H2A2A_MOUSE	Histone H2A type 2-A (H2a-614) (H2a-615) (Histone H2A.2)	0.913706	0.987001	0.944964	0.891247	0.950837	1.00493	0.999054	0.998082	0.978142	0.961382	0.942574	1.06335	1.09557	1.08086	0.961014	1.1001	1.04417	1.06048	0.915789	0.973737	0.98526	0.975721	0.967362	0.891081	0.909258	0.962931	1.07319	1.02711	0.913693	0.821246	1.11856	1.1399	1.09375	1.07666	1.03488	1.13549	1.09339	1.28072	1.04871	1.06114	1.12081	1.1758	1.12069	1.13172	1.22331	6.14751e-06	5.92472e-05
P52760	RIDA_MOUSE	2-iminobutanoate/2-iminopropanoate deaminase (EC 3.5.99.10) (Heat-responsive protein 12) (Reactive intermediate imine deaminase A homolog) (Translation inhibitor L-PSP ribonuclease)	0.896447	0.88208	0.853583	0.972591	0.816946	0.97734	0.942289	0.891659	1.02368	0.885163	1.05347	0.995127	0.955734	1.03639	0.950292	1.02527	0.9575	1.05214	0.960766	1.08485	0.927075	0.807284	0.891206	0.805051	0.839597	0.916379	0.896382	0.947725	1.02905	0.940756	0.957904	0.917962	0.987689	1.06218	0.936047	1.12325	0.962047	1.08601	1.0086	1.04536	1.01342	0.929329	1.07078	1.04853	0.955926	3.15603e-05	0.000240523
Q9QYY0	GAB1_MOUSE	GRB2-associated-binding protein 1 (GRB2-associated binder 1) (Growth factor receptor bound protein 2-associated protein 1)	0.960406	1.04178	0.908619	0.96817	1.01987	1.11232	0.944182	0.899329	0.966302	1.00102	1.12277	1.02144	0.977867	0.973046	1.12183	1.1137	0.9575	0.950991	0.867943	0.953535	0.973623	0.848255	0.922937	0.91397	0.920257	1.04138	0.897204	1.0697	0.990871	0.923391	1.01031	1.04491	1.03598	1.23509	1.13953	1.125	1.07036	1.10019	1.04776	1.17061	1.11218	1.02473	1.07169	1.09619	1.21743	0.000536818	0.00274117
Q60771	CLD11_MOUSE	Claudin-11 (Oligodendrocyte transmembrane protein) (Oligodendrocyte-specific protein)	0.860914	0.834726	0.841121	0.730327	0.884937	0.970443	0.918638	0.904123	1.45173	0.770325	1.10792	0.807992	1.06237	1.22237	1.2154	1.08746	1.05333	1.12617	1.31388	1.05455	1.07603	0.793627	0.779692	0.818469	1.01008	0.897414	0.782072	0.803485	0.833195	0.972421	1.24141	0.843696	1.08996	0.80494	0.820736	1.24126	0.892964	1.28639	1.01433	1.26233	1.12368	1.24735	1.03448	1.55633	1.2429	0.00185706	0.00803236
Q925I1	ATAD3_MOUSE	ATPase family AAA domain-containing protein 3 (AAA-ATPase TOB3)	1.02335	0.987001	0.961578	0.986737	0.960251	1.08374	1.03311	0.96069	1.05009	0.893293	1.02178	1.01462	1.03421	0.960916	0.920078	1.10884	1.00083	0.957247	0.94067	0.924242	0.957331	1.03566	0.940163	0.919495	0.920257	1.03793	1.10855	1.01258	1.04315	1.02349	0.926976	1.14249	1.06818	1.20528	1.01453	1.17308	1.15906	1.11342	1.26648	1.08284	1.14669	1.19346	1.17241	1.07626	1.00881	0.000232325	0.00132747
Q9D154	ILEUA_MOUSE	Leukocyte elastase inhibitor A (Serine protease inhibitor EIA) (Serpin B1a)	0.861929	0.859796	0.978193	0.832891	0.845188	0.875862	0.97824	0.997124	1.01275	1.00203	1.11782	0.960039	0.93662	1.05256	1.07212	0.939747	0.988333	1.0365	1.01627	1.0697	0.889837	0.762519	0.94379	0.789266	0.868011	1.01207	0.803454	0.934172	0.86971	0.828396	1.06186	0.837651	0.999053	1.03918	1.17442	1.02885	0.934755	1.1569	0.887297	1.1144	1.06711	0.964664	1.04265	1.11525	1.18119	0.000456037	0.00236553
O35598	ADA10_MOUSE	Disintegrin and metalloproteinase domain-containing protein 10 (ADAM 10) (EC 3.4.24.81) (Kuzbanian protein homolog) (Mammalian disintegrin-metalloprotease) (CD antigen CD156c)	1.04873	1.00093	1.08619	1.0672	0.985356	1.09754	0.910123	0.99233	1.10838	1	1.10495	0.927875	1.05734	1.0027	0.989279	1.04762	0.939167	1.05944	0.983732	1.06768	1.00543	0.853566	1.04896	0.919495	0.946838	1.02414	0.790296	0.986447	0.976763	0.91522	1.00172	0.953368	1.09943	1.02726	1.08721	1.13986	0.935608	1.07467	1.03629	1.07791	1.10259	0.989399	1.18058	1.29809	1.19393	0.0110185	0.0357299
Q8C522	ENDD1_MOUSE	Endonuclease domain-containing 1 protein (EC 3.1.30.-)	1.00609	1.00371	1.0135	1.05393	0.962343	0.99803	1.01987	0.985618	1.08834	0.843496	0.971287	1.01754	1.07344	1.00943	0.905458	1.04373	0.986667	1.00834	0.981818	0.894949	0.995345	1.07056	1.06528	0.971586	0.945005	1.0069	1.04359	1.21491	1.1917	1.11338	0.957045	1.2133	1.25	1.0971	0.976744	1.09703	1.09765	1.15501	1.39637	1.19822	1.09012	1.09717	1.24682	1.14211	1.08423	0.0015741	0.00692577
O09114	PTGDS_MOUSE	Prostaglandin-H2 D-isomerase (EC 5.3.99.2) (Glutathione-independent PGD synthase) (Lipocalin-type prostaglandin-D synthase) (Prostaglandin-D2 synthase) (L-PGDS) (PGD2 synthase) (PGDS2)	0.927919	0.922934	0.92108	0.938108	0.85251	1.01084	0.95175	0.931927	1.21676	0.675813	0.930693	0.88694	1.06338	0.98248	0.848928	0.915452	0.899167	0.821689	0.996172	0.705051	0.909232	0.990137	0.87942	0.98895	0.75527	0.825862	1.02385	0.931268	0.93527	1.08887	1.16409	1.35751	1.36458	1.26661	0.811047	1.23514	1.13348	1.26181	1.07736	1.20907	1.09108	1.2341	1.08258	1.28076	0.815867	0.00438404	0.0165916
Q8C5H8	NAKD2_MOUSE	NAD kinase 2, mitochondrial (EC 2.7.1.23) (Mitochondrial NAD kinase) (NAD kinase domain-containing protein 1, mitochondrial)	0.967513	0.987001	0.966771	1.06278	0.967573	1.04926	1.00757	0.991371	1.01457	0.854675	1.03861	0.966862	1.01811	0.983827	0.92885	0.965015	0.960833	0.980188	0.842105	0.89596	0.927075	0.996965	0.933817	0.952644	0.946838	0.968103	0.98602	0.914811	1.07054	1.04494	0.94244	1.08981	1.08239	1.18569	1	1.09965	1.20512	1.13516	1.18052	1.10848	1.06711	1.08216	1.01361	1.0364	0.98237	7.41307e-05	0.000508233
C0HKE4	H2A1E_MOUSE	Histone H2A type 1-E	0.970558	0.996286	1.05815	0.97878	1.03556	1.02365	0.960265	1.10163	1.09654	0.950203	0.99802	0.952242	1.1992	0.93531	0.919103	1.06317	0.953333	1.0219	0.845933	0.922222	0.978278	1.03111	1.05258	0.794791	0.956004	1.00948	1.06579	1.17619	1.09295	0.968335	0.800687	1.10104	1.20644	1.15928	0.956395	1.08654	1.18806	1.39225	1.24451	1.08481	1.1419	1.17845	1.2078	0.962738	1.08325	0.0291353	0.0790612
[truncated: 13 more columns]

## Sheet: blue
		Sex	F	F	F	F	F	F	F	F	F	F	F	F	F	F	F	F	F	F	F	F	F	F	F	F	F	F	F	F	F	F	F	F	F	F	F	F	F	F	F	F	F	F	F	F	F
	Genotype	NEFH-tTA	-	-	-	+	-	+	+	-	-	-	+	-	-	-	-	+	+	+	-	-	+	+	+	+	+	+	+	+	+	+	+	+	+	+	+	+	+	+	+	+	+	+	+	+	+
	Genotype	tetO-NLS-TDP-43	-	-	+	-	-	-	-	-	-	-	-	-	-	-	+	-	-	-	-	-	+	+	+	+	+	+	+	+	+	+	+	+	+	+	+	+	+	+	+	+	+	+	+	+	+
		Group	1	2	3	4	5	1	2	3	4	5	1	2	3	4	5	1	2	3	4	5	1	2	3	4	5	1	2	3	4	5	1	2	3	4	5	1	2	3	4	5	1	2	3	4	5
		Time point	Week 1	Week 1	Week 1	Week 1	Week 1	Week 4	Week 4	Week 4	Week 4	Week 4	Week 6	Week 6	Week 6	Week 6	Week 6	Week 6 + Recovery	Week 6 + Recovery	Week 6 + Recovery	Week 6 + Recovery	Week 6 + Recovery	Week 1	Week 1	Week 1	Week 1	Week 1	Week 2	Week 2	Week 2	Week 2	Week 2	Week 4	Week 4	Week 4	Week 4	Week 4	Week 6	Week 6	Week 6	Week 6	Week 6	Week 6 + Recovery	Week 6 + Recovery	Week 6 + Recovery	Week 6 + Recovery	Week 6 + Recovery
		TMT label	129N	129N	129N	129N	129N	129C	129C	129C	129C	129C	130N	130N	130N	130N	130N	130C	130C	130C	130C	130C	126	126	126	126	126	127N	127N	127N	127N	127N	127C	127C	127C	127C	127C	128N	128N	128N	128N	128N	128C	128C	128C	128C	128C
		Sample code	C1a	C1b	C1c	C1d	C1e	C4a	C4b	C4c	C4d	C4e	C6a	C6b	C6c	C6d	C6e	C6+RECa	C6+RECb	C6+RECc	C6+RECd	C6+RECe	D1a	D1b	D1c	D1d	D1e	D2a	D2b	D2c	D2d	D2e	D4a	D4b	D4c	D4d	D4e	D6a	D6b	D6c	D6d	D6e	D6+RECa	D6+RECb	D6+RECc	D6+RECd	D6+RECe
Accession	Entry name	Protein names	R1.Abundance.Ratio.129N.131	R2Abundance.Ratio.129N.131	R3Abundance.Ratio.129N.131	R4Abundance.Ratio.129N.131	R5Abundance.Ratio.129N.131	R1.Abundance.Ratio.129C.131	R2Abundance.Ratio.129C.131	R3Abundance.Ratio.129C.131	R4Abundance.Ratio.129C.131	R5Abundance.Ratio.129C.131	R1.Abundance.Ratio.130N.131	R2Abundance.Ratio.130N.131	R3Abundance.Ratio.130N.131	R4Abundance.Ratio.130N.131	R5Abundance.Ratio.130N.131	R1.Abundance.Ratio.130C.131	R2Abundance.Ratio.130C.131	R3Abundance.Ratio.130C.131	R4Abundance.Ratio.130C.131	R5Abundance.Ratio.130C.131	R1.Abundance.Ratio.126.131	R2Abundance.Ratio.126.131	R3Abundance.Ratio.126.131	R4Abundance.Ratio.126.131	R5Abundance.Ratio.126.131	R1.Abundance.Ratio.127N.131	R2Abundance.Ratio.127N.131	R3Abundance.Ratio.127N.131	R4Abundance.Ratio.127N.131	R5Abundance.Ratio.127N.131	R1.Abundance.Ratio.127C.131	R2Abundance.Ratio.127C.131	R3Abundance.Ratio.127C.131	R4Abundance.Ratio.127C.131	R5Abundance.Ratio.127C.131	R1.Abundance.Ratio.128N.131	R2Abundance.Ratio.128N.131	R3Abundance.Ratio.128N.131	R4Abundance.Ratio.128N.131	R5Abundance.Ratio.128N.131	R1.Abundance.Ratio.128C.131	R2Abundance.Ratio.128C.131	R3Abundance.Ratio.128C.131	R4Abundance.Ratio.128C.131	R5Abundance.Ratio.128C.131	Anova	Adjusted Anova
Q3TCN2	PLBL2_MOUSE	Putative phospholipase B-like 2 (EC 3.1.1.-) (66.3 kDa protein) (76 kDa protein) (p76) (LAMA-like protein 2) (Lamina ancestor homolog 2) (Phospholipase B domain-containing protein 2) [Cleaved into: Putative phospholipase B-like 2 28 kDa form; Putative phospholipase B-like 2 40 kDa form; Putative phospholipase B-like 2 15 kDa form]	0.902538	0.833798	0.858775	0.840849	0.870293	0.844335	0.831599	0.809204	0.822404	0.960366	0.770297	0.75731	0.802817	0.847709	0.923002	0.860058	0.805	0.848801	0.781818	0.865657	1.27153	1.36039	1.28377	1.35438	1.17415	1.50345	1.66201	1.44434	1.45726	1.32891	1.53952	1.28584	1.25473	1.17376	1.30329	1.29808	1.39104	1.22873	1.35148	1.22978	0.961649	0.832155	0.904719	0.859619	1.02057	1.87471e-18	1.3055e-15
Q921F2	TADBP_MOUSE	TAR DNA-binding protein 43 (TDP-43)	0.742132	0.769731	0.732087	0.776304	0.701883	0.748768	0.741722	0.701822	0.740437	0.696138	0.772277	0.77193	0.72334	0.733154	0.729045	0.780369	0.761667	0.715328	0.760766	0.693939	2.06284	1.85888	1.55666	1.47198	1.89001	2.64741	2.16036	2.07744	1.65145	2.37998	1.58935	1.66667	1.80114	1.42419	1.89244	1.8479	1.67676	1.39603	1.91977	1.69527	0.840844	0.85689	0.818512	0.834489	0.84427	2.91532e-23	1.62413e-19
Q9DB05	SNAA_MOUSE	Alpha-soluble NSF attachment protein (SNAP-alpha) (N-ethylmaleimide-sensitive factor attachment protein alpha)	0.93198	0.941504	0.963655	0.954907	0.951883	0.921182	0.950804	0.943432	0.979053	0.936992	0.933663	0.987329	0.908451	0.969003	0.980507	0.921283	0.97	0.949948	0.983732	0.951515	1.08301	1.20334	1.09701	1.15391	1.13382	1.31034	1.23684	1.18974	1.13195	1.24106	1.14777	1.12694	1.09943	1.09455	1.22674	1.18531	1.12495	1.06238	1.1767	1.12229	0.976989	0.974382	0.930127	1.013	1.01077	3.12318e-15	5.27249e-13
Q99KJ8	DCTN2_MOUSE	Dynactin subunit 2 (50 kDa dynein-associated polypeptide) (Dynactin complex 50 kDa subunit) (DCTN-50) (Growth cone membrane protein 23-48K) (GMP23-48K) (p50 dynamitin)	0.93401	0.942433	0.950156	0.939876	0.952929	0.914286	0.945128	0.973154	0.880692	1.02033	0.914851	0.935673	0.913481	0.942049	1.01462	0.907677	0.958333	1.00626	0.934928	0.99798	1.09154	1.0736	1.06256	1.12628	1.08524	1.15776	1.11595	1.14811	1.06971	1.10623	1.22938	1.1494	1.11837	1.06559	1.15019	1.08916	1.11215	1.10586	1.07068	1.09665	1.02109	1.0159	1.01543	0.92461	1.0382	1.32462e-11	7.37943e-10
Q8C167	PPCEL_MOUSE	Prolyl endopeptidase-like (EC 3.4.21.-) (Prolylendopeptidase-like)	0.938071	0.91922	0.90135	0.945181	0.882845	0.916256	0.921476	0.876318	0.871585	0.85874	0.90396	0.949318	0.865191	0.925876	0.868421	0.917396	0.914167	0.918665	0.922488	0.873737	1.17223	1.22003	1.07797	1.13733	1.09624	1.16638	1.23191	1.15295	1.11618	1.1001	1.16581	1.22107	1.13068	1.04259	1.05523	1.16171	1.26055	1.04253	1.14136	1.12722	0.967402	0.977915	0.905626	0.862218	0.903036	3.39545e-14	4.20357e-12
Q64674	SPEE_MOUSE	Spermidine synthase (SPDSY) (EC 2.5.1.16) (Putrescine aminopropyltransferase)	0.932995	0.964717	0.929387	0.969054	1.00837	0.964532	0.970672	0.948226	0.991803	1.01016	0.973267	0.937622	0.839034	0.894879	0.95614	0.997085	0.924167	0.952033	0.914833	0.981818	1.16835	1.11684	1.10245	1.10418	1.10357	1.23362	1.13487	1.11036	1.12448	1.1287	1.29897	1.09499	1.11742	1.21039	1.26163	1.19406	1.13006	1.10681	1.1681	1.13511	1.00575	1.00265	0.988203	0.975737	1.05093	5.91248e-13	4.54658e-11
P61164	ACTZ_MOUSE	Alpha-centractin (Centractin) (ARP1) (Actin-RPV) (Centrosome-associated actin homolog)	0.982741	0.960074	0.981308	0.950486	0.972803	0.915271	0.952696	0.987536	0.943534	1.05081	0.889109	0.926901	0.908451	0.938005	0.999025	0.934888	0.938333	0.973931	0.96555	1.00303	1.13887	1.07967	1.0961	1.1768	1.09349	1.17328	1.14967	1.13553	1.14108	1.11542	1.21134	1.18998	1.16098	1.14395	1.18702	1.08304	1.07804	1.09546	1.11557	1.10848	1.00575	0.999117	0.965517	0.950607	1.05289	5.90422e-15	9.23708e-13
Q9R0A0	PEX14_MOUSE	Peroxisomal membrane protein PEX14 (PTS1 receptor-docking protein) (Peroxin-14) (Peroxisomal membrane anchor protein PEX14)	0.888325	0.886722	0.892004	0.922193	0.922594	0.884729	0.95175	0.971237	0.968124	0.966463	0.906931	0.905458	0.95171	0.975741	0.998051	0.833819	0.954167	0.929093	1.04402	0.966667	1.19628	1.29211	1.22121	1.28256	1.1879	1.25086	1.30099	1.32043	1.26556	1.17671	1.39948	1.24007	1.39678	1.20102	1.19089	1.15035	1.22217	1.27599	1.15091	1.16568	1.02493	0.991166	0.962795	1.00607	1.08521	1.79688e-15	3.57515e-13
P11103	PARP1_MOUSE	Poly [ADP-ribose] polymerase 1 (PARP-1) (EC 2.4.2.30) (ADP-ribosyltransferase diphtheria toxin-like 1) (ARTD1) (DNA ADP-ribosyltransferase PARP1) (EC 2.4.2.-) (NAD(+) ADP-ribosyltransferase 1) (ADPRT 1) (Poly[ADP-ribose] synthase 1) (msPARP) (Protein poly-ADP-ribosyltransferase PARP1) (EC 2.4.2.-)	0.918782	0.936862	0.950156	1.10168	0.993724	0.957635	0.936613	0.976989	0.953552	0.994919	1.01188	1.03314	0.955734	1.02156	0.989279	0.949466	1.00583	0.91658	0.963636	1.00606	1.15128	1.16464	1.10335	1.14128	1.13749	1.21724	1.26645	1.10842	1.14025	1.21859	1.37457	1.15803	1.16856	1.16695	1.25581	1.22203	1.17868	1.11815	1.16141	1.21105	1.00479	1.07509	0.941016	1.07799	1.10186	8.8326e-11	3.67212e-09
Q9ET22	DPP2_MOUSE	Dipeptidyl peptidase 2 (EC 3.4.14.2) (Dipeptidyl aminopeptidase II) (Dipeptidyl peptidase 7) (Dipeptidyl peptidase II) (DPP II) (Quiescent cell proline dipeptidase)	0.884264	0.946147	0.813084	0.908046	1.07322	0.866995	0.971618	0.860978	1.01275	0.872967	0.909901	0.934698	0.865191	0.866577	0.868421	0.821186	0.86	0.884254	0.946411	0.866667	1.13654	1.33687	1.05984	1.18548	1.14207	1.44828	1.55016	1.14811	1.45394	1.34627	1.35481	1.2582	1.18845	1.37649	1.23547	1.22727	1.31599	1.22401	1.28558	1.22485	0.943432	1.11749	0.943739	0.984402	0.975514	1.98991e-13	1.87895e-11
Q9EP69	SAC1_MOUSE	Phosphatidylinositol-3-phosphatase SAC1 (EC 3.1.3.64) (Phosphatidylinositol-4-phosphate phosphatase) (Suppressor of actin mutations 1-like protein)	0.918782	0.893222	0.922118	0.88771	0.906904	0.922167	0.914853	0.885906	0.899818	0.89939	0.886139	0.929825	0.915493	0.896226	0.961014	0.95724	0.9175	0.964546	0.876555	0.968687	1.06439	1.08574	1.12058	1.02999	1.05225	1.29569	1.18092	1.22846	1.18091	1.28907	1.33591	1.23143	1.30398	1.21806	1.17248	1.27622	1.14627	1.12287	1.29226	1.27811	1.03164	1.04682	1.05263	1.04246	1.12047	2.37098e-18	1.46764e-15
Q9EPE9	AT131_MOUSE	Endoplasmic reticulum transmembrane helix translocase (EC 7.4.2.-) (Endoplasmic reticulum P5A-ATPase)	0.959391	0.952646	0.998962	0.95756	0.937238	0.841379	0.89877	0.89837	0.870674	0.912602	0.846535	0.906433	0.870221	0.929919	0.916179	0.915452	0.923333	0.868613	0.915789	0.928283	1.02948	1.06525	1.06165	1.10576	1.0275	1.1681	1.15214	1.15295	1.04979	1.09806	1.15636	1.10622	1.18087	1.09199	1.12306	1.18619	1.2	1.24953	1.05731	1.16174	0.998082	1.01413	0.981851	0.960139	1.0333	4.46958e-16	1.245e-13
P55302	AMRP_MOUSE	Alpha-2-macroglobulin receptor-associated protein (Alpha-2-MRAP) (Heparin-binding protein 44) (HBP-44) (Low density lipoprotein receptor-related protein-associated protein 1) (RAP)	0.969543	0.958217	0.976116	0.961096	0.953975	0.95468	0.939451	0.996165	0.79235	0.997967	0.962376	0.951267	0.903421	0.893531	0.912281	0.948494	0.945	1.01877	0.880383	0.974747	1.11947	1.15933	1.06165	1.00552	1.12099	1.16466	1.14145	1.10649	1.1834	1.17365	1.23711	1.15199	1.19034	1.13799	1.20252	1.18357	1.21962	1.07561	1.20535	1.18146	1.02876	1.08569	1.02178	0.959272	1.05877	2.50703e-11	1.24979e-09
Q3TXU5	DHYS_MOUSE	Deoxyhypusine synthase (DHS) (EC 2.5.1.46)	0.921827	0.90065	0.941848	0.781609	0.979079	0.944828	0.887417	0.832215	0.79235	1.0874	0.839604	0.94347	0.942656	0.979784	0.990253	0.992225	0.92	0.92805	0.883254	0.915152	1.15516	1.283	1.13781	1.37569	1.12374	1.45	1.41118	1.36302	1.31203	1.28805	1.47509	1.15544	1.1875	1.38842	1.5155	1.18619	1.2307	1.28072	1.10315	1.38659	0.943432	0.999117	1.06987	0.79636	0.969638	6.91421e-11	3.0093e-09
Q3TIU4	PDE12_MOUSE	2',5'-phosphodiesterase 12 (2'-PDE) (2-PDE) (EC 3.1.4.-) (Mitochondrial deadenylase) (EC 3.1.13.4)	0.856853	0.922934	0.957425	0.913351	0.937238	0.940887	0.891202	0.934803	0.877049	0.965447	0.940594	0.930799	0.934608	0.981132	0.965887	0.928086	0.950833	0.913452	0.88134	0.974747	1.06827	1.05083	1.07706	1.05998	1.06141	1.13534	1.10855	1.14424	1.0473	1.13892	1.24055	1.02418	1.16193	1.07496	1.2345	1.13811	1.10021	1.18431	1.03343	1.17456	0.982742	0.948763	0.994555	0.928076	1.0617	5.69658e-11	2.55933e-09
Q6ZQ58	LARP1_MOUSE	La-related protein 1 (La ribonucleoprotein domain family member 1)	0.923858	0.98143	0.922118	0.889478	1.01046	0.922167	0.967833	0.918504	0.883424	0.948171	0.944554	0.960039	0.947686	0.878706	0.893762	0.880466	0.9675	0.933264	0.898565	0.909091	1.12258	1.13581	1.04352	1.17758	1.20898	1.08276	1.12664	1.15779	1.15602	1.15117	1.16924	1.05613	1.1733	1.1448	1.16764	1.09878	1.16588	1.16541	1.03629	1.13314	0.942474	0.980565	0.96461	0.856153	0.958864	5.01355e-13	4.10742e-11
Q68ED7	CRTC1_MOUSE	CREB-regulated transcription coactivator 1 (Mucoepidermoid carcinoma translocated protein 1 homolog) (Transducer of regulated cAMP response element-binding protein 1) (TORC-1) (Transducer of CREB protein 1)	0.967513	0.961003	0.903427	0.89832	0.995816	0.944828	0.9035	0.892617	0.856102	0.992886	0.991089	1.00682	0.926559	0.944744	1.05848	0.973761	0.935	0.92805	0.938756	0.941414	1.18619	1.10622	1.00272	1.06946	1.07058	1.26638	1.19408	1.23427	1.27801	1.20123	1.28522	1.23143	1.03883	1.05281	1.18508	1.1486	1.17612	1.20794	1.1127	1.1499	1.0163	1.01148	1.03902	0.915945	0.957884	2.65252e-11	1.30771e-09
Q8BFR4	GNS_MOUSE	N-acetylglucosamine-6-sulfatase (EC 3.1.6.14) (Glucosamine-6-sulfatase) (G6S)	0.874112	0.909935	0.908619	0.929266	0.996862	0.760591	0.893094	0.942474	0.850638	0.995935	0.734653	0.874269	0.902414	0.904313	1.00097	0.706511	0.8675	0.879041	0.895694	0.986869	1.03569	1.1214	1.09429	1.29361	1.14757	1.20776	1.22286	1.14714	1.32946	1.23493	1.45275	1.21416	1.16761	1.25298	1.43702	1.15822	1.26994	1.13233	1.36103	1.24951	0.946309	0.912544	0.973684	0.940208	1.11655	3.22913e-10	1.09027e-08
O09131	GSTO1_MOUSE	Glutathione S-transferase omega-1 (GSTO-1) (EC 2.5.1.18) (Glutathione S-transferase omega 1-1) (GSTO 1-1) (Glutathione-dependent dehydroascorbate reductase) (EC 1.8.5.1) (Monomethylarsonic acid reductase) (MMA(V) reductase) (EC 1.20.4.2) (S-(Phenacyl)glutathione reductase) (SPG-R) (p28)	0.962437	0.883008	0.852544	0.994695	0.991632	0.95665	0.873226	0.918504	0.819672	0.938008	0.90297	0.840156	0.944668	0.904313	0.901559	0.965986	0.814167	0.905109	0.835407	0.984848	1.2211	1.02883	1.02539	1.20126	1.08158	1.40172	1.24507	1.2546	1.18091	1.20327	1.56787	1.31347	1.36553	1.34583	1.47578	1.46066	1.32623	1.35539	1.32474	1.38067	1.1908	1.05389	1.09437	1.03726	1.23604	5.06977e-15	8.30697e-13
Q6NZC7	S23IP_MOUSE	SEC23-interacting protein	0.937056	0.961931	0.970924	0.931034	0.997908	0.923153	0.935667	0.962608	0.897086	1.01626	0.930693	0.937622	0.869215	0.948787	0.938596	0.912536	0.91	0.931178	0.911962	1.02424	1.01707	1.05159	1.03989	1.07814	1.14757	1.16293	1.10938	1.06196	1.02739	1.13892	1.13488	1.02159	1.08428	1.11925	1.19574	1.09178	1.04904	1.07183	1.0554	1.07692	1	0.995583	0.951906	0.965338	1.11263	2.02172e-08	4.33193e-07
Q80ZW2	THEM6_MOUSE	Protein THEM6	0.894416	0.891365	0.906542	0.891247	0.937238	0.895567	0.912961	0.946309	1.05282	0.892276	0.836634	0.871345	0.960765	0.923181	0.937622	0.896016	0.956667	0.982273	1.02871	0.952525	1.21334	1.33763	1.25476	1.21784	1.09533	1.57672	1.67434	1.57599	1.2722	1.22983	1.18471	1.31088	1.45739	1.18399	1.20252	1.14073	1.22559	1.29301	1.29131	1.21203	0.942474	0.924028	1.06534	1.08232	0.954946	5.65018e-13	4.4334e-11
Q0GA42	CNNM1_MOUSE	Metal transporter CNNM1 (Ancient conserved domain-containing protein 1) (mACDP1) (Cyclin-M1) (Cyclin-like protein 1) (CLP-1)	0.932995	0.923863	0.949117	0.956676	0.877615	0.84335	0.890255	0.932886	0.804189	0.840447	0.890099	0.850877	0.906439	0.809973	0.921053	0.836735	0.854167	0.923879	0.825837	0.843434	1.05043	1.07284	1.11695	1.18942	1.07333	1.12155	1.35938	1.24201	1.28548	1.40143	1.2878	1.15112	1.13731	1.57496	1.18411	1.13112	1.17612	1.23913	1.35721	1.30868	1.05465	0.973498	0.972777	1.12218	1.00784	3.69218e-13	3.26494e-11
Q8BR90	CE051_MOUSE	UPF0600 protein C5orf51 homolog	0.878173	0.859796	0.878505	0.954023	0.84205	1.01084	0.812677	0.779482	0.830601	0.84248	0.955446	0.834308	0.763581	1.01887	0.89961	0.912536	0.859167	0.901981	0.801914	0.89899	1.14042	1.14036	0.898459	1.0663	1.09074	1.37414	1.24753	1.09681	0.987552	1.30235	1.54381	1.16494	1.16856	1.19591	1.73934	1.41871	1.25544	1.1862	1.2063	1.30572	0.943432	0.932862	0.966425	1.0312	0.975514	3.59199e-09	9.26434e-08
Q6PB44	PTN23_MOUSE	Tyrosine-protein phosphatase non-receptor type 23 (EC 3.1.3.48)	0.983756	0.986072	0.894081	0.856764	1.01255	0.944828	0.946074	0.893576	0.887978	0.920732	0.931683	0.966862	0.877264	0.889488	0.927875	0.913508	0.936667	0.881126	0.907177	0.961616	1.03103	1.08042	1.04986	0.985793	1.011	1.16552	1.18997	1.02323	1.03154	1.19305	1.1134	1.16321	1.0161	1.08092	1.0281	1.08741	1.12495	0.994329	1.16523	1.04241	0.977948	1.02032	0.898367	0.94714	0.980411	7.28504e-08	1.31343e-06
Q80ZJ7	SNX32_MOUSE	Sorting nexin-32 (Sorting nexin-6B)	0.880203	0.887651	1.05088	0.929266	0.947699	0.89064	0.848628	0.953979	0.929872	0.916667	0.909901	0.930799	1.07143	0.95283	0.904483	0.971817	0.863333	1.02711	0.890909	0.90101	1.20016	1.12064	1.22756	1.08051	1.09166	1.38707	1.25493	1.33204	1.12946	1.13075	1.44845	1.34456	1.41004	1.11414	1.27326	1.38112	1.30746	1.13989	1.41547	1.25148	1.16012	1.053	1.17332	0.95234	1.12047	9.47496e-11	3.88125e-09
Q8C7K6	PCYXL_MOUSE	Prenylcysteine oxidase-like (EC 1.8.3.-)	0.935025	1.00464	0.923157	0.837312	0.967573	0.829557	0.996216	0.918504	0.865209	1.01931	0.909901	0.961014	0.863179	0.892183	0.85575	0.885326	0.901667	0.900938	0.801914	0.971717	0.983708	1.12822	1.0816	0.943173	1.16132	1.23276	1.1801	1.03098	0.992531	1.13381	1.21306	1.1399	1.10511	1.04429	1.31105	1.13811	1.11215	1.03403	1.07927	1.16864	0.954938	0.99735	0.900181	0.966205	1.02938	4.17468e-07	5.77466e-06
Q80TV8	CLAP1_MOUSE	CLIP-associating protein 1 (Cytoplasmic linker-associated protein 1)	0.965482	0.950789	0.959502	0.871795	0.930962	1.02562	0.984863	0.950144	0.893443	0.919715	1.02475	0.993177	0.939638	0.873315	0.952242	1.03984	0.984167	0.987487	0.901435	0.974747	1.09542	1.12747	1.06437	1.03157	1.08891	1.16207	1.21546	1.1152	1.12033	1.18488	1.11684	1.22021	1.10701	1.00937	1.0407	1.08741	1.11642	1.0983	1.1404	1.10848	1.01151	1.0159	0.994555	0.980069	1.02742	3.61122e-09	9.27101e-08
Q7TQK5	CCD93_MOUSE	Coiled-coil domain-containing protein 93	0.954315	0.921077	0.90135	0.910698	0.917364	0.947783	0.940397	0.88303	0.871585	0.912602	0.931683	0.967836	0.839034	0.933962	0.892788	0.942663	0.899167	0.924922	0.934928	0.938384	1.00621	1.03718	0.93563	1.09234	1.09258	1.13793	1.06661	0.968054	1.0888	1.05924	1.13918	1.14767	1.04167	1.1167	1.16182	1.13199	1.11812	1.02079	1.10984	1.10355	1.01438	1.03092	0.941016	1.02946	1.08325	5.84279e-10	1.84944e-08
P30416	FKBP4_MOUSE	Peptidyl-prolyl cis-trans isomerase FKBP4 (PPIase FKBP4) (EC 5.2.1.8) (52 kDa FK506-binding protein) (52 kDa FKBP) (FKBP-52) (59 kDa immunophilin) (p59) (FK506-binding protein 4) (FKBP-4) (FKBP59) (HSP-binding immunophilin) (HBI) (Immunophilin FKBP52) (Rotamase) [Cleaved into: Peptidyl-prolyl cis-trans isomerase FKBP4, N-terminally processed]	0.930964	0.961931	1.07892	0.944297	0.957113	0.884729	0.987701	0.989453	1.01275	0.894309	0.911881	0.979532	0.986922	0.923181	0.890838	0.905734	0.944167	0.945777	0.982775	0.943434	1.15671	1.23141	1.15775	1.08998	1.13291	1.125	1.23684	1.13746	1.15851	1.21042	1.08935	1.11831	1.19981	1.20954	1.1405	1.0778	1.15565	1.12287	1.07259	1.14694	1	1.0583	0.990018	1.07279	1.01371	1.02556e-11	5.89007e-10
Q8CDA1	SAC2_MOUSE	Phosphatidylinositide phosphatase SAC2 (EC 3.1.3.25) (Inositol polyphosphate 5-phosphatase F) (Sac domain-containing inositol phosphatase 2) (Sac domain-containing phosphoinositide 4-phosphatase 2) (hSAC2)	0.990863	0.91922	0.92108	0.921309	0.967573	0.942857	0.966887	0.944391	0.887978	0.973577	0.990099	0.920078	0.913481	0.881402	0.993177	0.93586	0.895	0.925965	0.88134	0.983838	1.06129	1.14264	1.08976	0.992107	0.982585	1.11466	1.11842	1.12101	1.10041	1.00511	1.33333	1.13817	1.11458	1.14651	1.09302	1.16171	1.33902	1.04253	1.10697	1.12525	1.03643	1.0477	0.956443	0.94974	1.02253	2.87322e-08	5.7786e-07
P04925	PRIO_MOUSE	Major prion protein (PrP) (PrP27-30) (PrP33-35C) (CD antigen CD230)	0.949239	0.973073	0.885774	1.00973	0.971757	0.965517	0.969726	0.932886	0.897996	0.995935	1.01683	0.932749	0.908451	1.02022	1.02339	0.923226	0.969167	0.98853	0.949282	1.05152	1.22033	1.15554	1.10245	1.1547	1.27223	1.20172	1.24671	1.25944	1.14772	1.13483	1.29553	1.23661	1.08523	1.08348	1.48159	1.11626	1.09936	1.03497	1.01624	1.15089	1.03739	0.984099	0.988203	1.03899	1.14594	3.05975e-08	6.08782e-07
Q8K224	NAT10_MOUSE	RNA cytidine acetyltransferase (EC 2.3.1.-) (18S rRNA cytosine acetyltransferase) (N-acetyltransferase 10)	0.925888	0.909006	0.846314	0.938992	0.961297	0.872906	0.879849	0.858102	0.79235	0.981707	0.90297	0.923977	0.912475	0.812668	1.00195	0.875607	0.869167	0.843587	0.777033	0.918182	0.936385	1.10091	1.02357	0.899763	1.04675	1.12155	1.26974	1.23621	0.950207	1.15628	1.22852	1.10794	1.12973	1.01533	1.25388	1.1014	1.20938	1.1758	1.01433	1.16174	1.05081	0.946996	0.915608	0.950607	1.0382	6.28584e-08	1.15192e-06
Q6ZQI3	MLEC_MOUSE	Malectin	0.929949	0.979573	0.964694	0.964633	0.965481	0.847291	0.913907	0.971237	0.849727	0.990854	0.879208	0.950292	0.895372	0.97035	0.88499	0.834791	0.914167	0.911366	0.866986	0.960606	1.04888	1.02504	1.00635	1.10339	1.14482	1.18621	1.01562	0.991288	1.12946	1.15526	1.28351	1.02418	1.05682	1.08262	1.28876	1.18531	1.08401	0.995274	1.10984	1.05621	0.976989	0.976148	0.92922	0.963605	1.01861	3.38116e-07	4.80521e-06
Q5SVR0	TBC9B_MOUSE	TBC1 domain family member 9B	0.919797	0.998143	0.925234	0.984969	0.932008	0.953695	0.962157	0.95302	0.886157	0.962398	0.975248	0.95809	0.932596	0.893531	1.00487	0.916424	1.04667	0.877998	0.930144	0.929293	1.11947	1.16464	1.068	1.18311	1.11182	1.24138	1.24342	1.13069	1.13693	1.11747	1.15292	1.00432	1.02367	1.16269	1.23547	1.07168	1.00981	1.04064	1.12512	1.10256	0.894535	1.02208	0.999093	0.904679	0.871694	6.4783e-09	1.53577e-07
Q6P9Q6	FKB15_MOUSE	FK506-binding protein 15 (FKBP-15) (133 kDa FK506-binding protein) (133 kDa FKBP) (FKBP-133) (WASP and FKBP-like) (WAFL)	0.907614	0.906221	0.941848	0.88771	0.9341	0.975369	0.95175	0.983701	0.871585	0.921748	0.980198	0.931774	0.939638	0.978437	0.955166	0.926142	0.915	0.941606	0.921531	0.905051	1.02405	1.13885	1.00725	1.16811	1.08158	1.07155	1.15049	1.04066	1.06141	1.04903	1.04381	1.22539	1.10417	1.13118	1.125	1.11189	1.26823	1.13327	1.16905	1.05128	1.03643	1.05477	1.03267	0.922877	1.00784	4.19763e-10	1.37559e-08
Q8BNU0	ARMC6_MOUSE	Armadillo repeat-containing protein 6	0.994924	1.039	1.01661	0.974359	0.988494	0.97734	1.0246	1.00192	1.12386	1.02033	0.938614	1.01754	1.00302	0.995957	0.997076	0.950437	0.989167	0.967675	1.08804	0.990909	1.11249	1.2041	1.15413	1.1618	1.14665	1.16121	1.3051	1.25944	1.16515	1.14402	1.14519	1.13212	1.19223	1.06644	1.19961	1.08042	1.18891	1.14556	1.07736	1.11834	0.985618	1.02208	1.01361	0.989601	0.999021	2.73591e-10	9.5261e-09
Q61035	HARS1_MOUSE	Histidine--tRNA ligase, cytoplasmic (EC 6.1.1.21) (Histidyl-tRNA synthetase) (HisRS)	0.935025	0.940576	0.991693	0.924845	0.882845	0.874877	0.945128	0.963567	0.883424	0.856707	0.873267	1.0039	0.922535	0.907008	0.835283	0.905734	0.933333	0.979145	0.907177	0.905051	1.01086	1.10698	1.02539	0.977111	1.12282	1.1319	1.13322	1.11423	1.09544	1.09908	1.00344	1.06995	1.15814	1.05877	1.0126	1.05769	1.09424	1.06994	1.05731	1.07988	1.01534	1.03975	0.984574	0.939341	1.03134	1.85965e-09	5.10349e-08
O08919	NUMBL_MOUSE	Numb-like protein	0.944162	0.912721	0.915888	0.974359	0.867155	0.949754	0.910123	0.901246	0.870674	0.859756	0.99901	0.960039	0.925553	0.942049	0.926901	1.06511	0.933333	0.956204	0.907177	0.885859	1.07292	1.04173	1.00453	1.08919	1.0275	1.25086	1.21299	1.12488	1.04149	1.11338	1.05584	1.12003	0.996212	1.01618	1.05233	1.22115	1.20768	1.00662	1.06113	1.06706	1.00959	1.00707	0.980036	0.987868	0.900098	4.34342e-08	8.25842e-07
Q61335	BAP31_MOUSE	B-cell receptor-associated protein 31 (BCR-associated protein 31) (Bap31) (p28)	0.879188	0.915506	0.933541	0.878868	0.926778	0.797044	0.873226	0.814957	0.831512	0.786585	0.913861	0.910331	0.915493	0.960916	0.877193	0.848397	0.964167	0.914494	0.992344	0.888889	1.07215	1.05918	1.10426	1.07419	0.971586	1.12414	1.17352	1.05712	1.09876	1.04801	1.16065	1.00604	1.06439	1.09625	0.93314	1.06643	1.12154	1.14839	1.1213	1.14004	1.0604	1.04417	0.961887	0.990468	0.954946	8.35819e-12	4.95356e-10
Q8VI75	IPO4_MOUSE	Importin-4 (Imp4) (Importin-4a) (Imp4a) (Ran-binding protein 4) (RanBP4)	0.974619	0.974002	0.804777	0.964633	0.959205	0.945813	0.945128	0.919463	0.832423	1.02439	0.923762	0.965887	0.884306	0.927224	0.951267	0.950437	0.8875	0.868613	0.849761	0.970707	1.05431	1.12898	1.20852	1.14365	1.10816	1.06034	1.14062	1.11326	1.08714	1.03984	1.05756	1.09499	1.15057	1.1644	1.34109	0.992133	1.15394	1.2741	1.04394	1.07692	0.952061	0.968198	0.87931	0.940208	1.01077	1.11696e-07	1.87994e-06
Q9CQF9	PCYOX_MOUSE	Prenylcysteine oxidase (EC 1.8.3.5)	0.981726	0.914578	0.917965	0.910698	0.9341	0.931034	0.890255	0.953979	0.86612	1.01626	0.985149	0.926901	0.820926	0.919137	0.999025	0.96793	0.885833	0.942649	0.890909	1.00707	1.03336	1.02276	1.04261	1.05446	1.1439	1.16293	1.00987	1.02807	1.07552	1.19305	1.30241	1.06822	1.12027	1.04003	1.22771	1.13549	1.04733	1.01323	1.2999	1.15286	1.0326	0.986749	0.907441	1.05026	1.06954	4.26797e-06	4.26874e-05
Q9JL56	GDE1_MOUSE	Glycerophosphodiester phosphodiesterase 1 (Glycerophosphoinositol glycerophosphodiesterase GDE1) (EC 3.1.4.44) (Lysophospholipase D GDE1) (EC 3.1.4.-) (Membrane-interacting protein of RGS16)	0.992893	0.921077	0.929387	0.960212	0.953975	0.86798	0.937559	0.931927	0.973588	0.950203	0.882178	0.937622	0.868209	0.956873	0.997076	0.965015	0.9225	0.953076	0.999043	0.99899	0.979054	1.1176	1.00181	1.11444	1.06874	1.33103	1.28289	1.02323	0.980083	1.05924	1.14605	1.12953	1.06913	1.03492	1.27229	1.05245	1.13177	0.971645	1.07068	1.14004	1.02493	0.979682	0.896552	1.06153	1.02742	5.62364e-05	0.000399099
Q8VEH3	ARL8A_MOUSE	ADP-ribosylation factor-like protein 8A (ADP-ribosylation factor-like protein 10B) (Novel small G protein indispensable for equal chromosome segregation 2)	0.966497	0.938719	0.895119	0.863837	0.917364	1.00296	0.984863	1.01055	0.855191	1.02134	0.918812	0.939571	0.850101	0.902965	0.942495	0.998056	0.9575	0.895725	0.943541	1.02121	1.07758	1.07663	1.01904	1.01421	1.04216	1.09569	1.03618	1.04259	1.04232	1.11849	1.12371	1.25302	1.06723	1.0724	1.18798	1.14598	1.11215	0.987713	1.149	1.06312	1.03643	1.0159	0.989111	0.915078	1.04701	1.34142e-07	2.19151e-06
Q3UMB9	WASC4_MOUSE	WASH complex subunit 4 (WASH complex subunit SWIP)	0.983756	0.909935	0.941848	0.903625	1.14854	0.988177	0.907285	0.934803	0.870674	0.997967	0.939604	0.890838	0.977867	1.01887	1.06628	0.94655	0.920833	0.942649	0.878469	1.05152	1.04965	1.03338	1.08069	1.0884	1.16499	1.14569	1.14638	1.10649	1.08382	1.58631	1.35395	1.15803	1.16761	1.16099	1.19961	1.14685	1.11557	1.17202	1.17192	1.24852	1.01534	1.01678	1.02541	0.959272	1.02449	1.75292e-06	1.99296e-05
Q80U49	C170B_MOUSE	Centrosomal protein of 170 kDa protein B (Centrosomal protein 170B) (Cep170B)	0.883249	0.93779	0.898235	0.906278	0.930962	0.967488	0.958373	0.896453	0.969035	0.878049	0.99604	1.04678	0.909457	0.948787	0.924951	0.954325	0.995833	0.919708	1.01435	0.929293	1.03026	1.08801	1.02901	1.0734	1.02658	1.10517	1.19326	1.02807	1.10373	1.13687	1.06271	1.10881	1.00284	1.03237	1.03876	1.05769	1.20171	1.09546	1.11843	1.0858	0.971237	1.09364	0.944646	1.01993	0.920666	3.49384e-08	6.85359e-07
P47856	GFPT1_MOUSE	Glutamine--fructose-6-phosphate aminotransferase [isomerizing] 1 (EC 2.6.1.16) (D-fructose-6-phosphate amidotransferase 1) (Glutamine:fructose-6-phosphate amidotransferase 1) (GFAT 1) (GFAT1) (Hexosephosphate aminotransferase 1)	0.924873	0.970288	0.970924	0.962865	0.997908	0.93399	0.957427	1.02109	0.884335	1.04065	0.90396	0.980507	0.957746	0.994609	0.990253	0.919339	0.950833	0.956204	0.962679	1.00606	1.15128	1.09332	1.00544	0.98974	1.14757	1.08707	1.07072	1.1365	1.02158	1.06435	1.34364	1.05959	1.15246	1.05537	1.26841	1.09965	1.14456	1.04348	1.03438	1.05819	0.93001	0.964664	0.965517	0.929809	1.00392	1.71826e-06	1.96559e-05
E9Q7G0	NUMA1_MOUSE	Nuclear mitotic apparatus protein 1 (Nuclear mitotic apparatus protein) (NuMA protein)	0.886294	0.879294	0.948079	0.949602	0.975941	0.960591	0.905393	0.958773	1.00273	0.950203	0.99604	0.881092	0.943662	1.0027	0.983431	0.934888	0.936667	0.940563	1.06316	0.955556	1.01552	1.09332	1.10245	1.12628	1.055	1.01552	1.10033	1.09003	1.08465	1.09397	1.10137	1.05095	1.14015	1.15332	1.16279	1.10227	1.14286	1.19093	1.11748	1.16667	1.02397	1.06095	0.954628	1.05199	1.02351	7.17354e-10	2.25784e-08
Q9CR27	WASC3_MOUSE	WASH complex subunit 3 (Coiled-coil domain-containing protein 53)	0.805076	0.959146	0.827622	0.846154	0.955021	0.856158	0.977294	0.837009	0.795082	0.99187	0.934653	0.968811	0.855131	0.925876	0.962963	0.859086	0.924167	0.92805	0.943541	0.980808	1.04965	0.989378	1.02811	1.07498	0.960587	1.18017	1.12747	1.03775	1.03568	1.10827	1.41409	1.14508	0.962121	1.08348	1.11822	1.23864	1.13348	1.09452	0.918816	1.04142	1.04602	1.00883	0.948276	0.970537	1.02547	1.83358e-05	0.000148905
Q8BK03	MIGA2_MOUSE	Mitoguardin 2 (Protein FAM73B)	1.04569	0.923863	1.06438	0.972591	0.929916	0.86601	0.892148	0.998082	0.92623	0.994919	1.28614	0.967836	0.972837	0.963612	0.927875	1.04179	0.9125	1.0365	0.845933	0.948485	1.28472	1.08574	1.07344	1.12549	1.08066	1.38707	1.28207	1.25363	1.13361	1.07865	1.51718	1.11399	1.27083	1.10562	1.15698	1.30157	1.22388	1.21645	1.11939	1.11243	1.20518	1.03357	1.00454	0.959272	1.03428	2.89969e-05	0.000223463
O88587	COMT_MOUSE	Catechol O-methyltransferase (EC 2.1.1.6)	0.927919	0.873723	0.92108	0.93634	0.879707	0.901478	0.859981	0.979866	0.814208	0.942073	0.913861	0.7846	0.901408	0.876011	0.981481	0.920311	0.831667	0.952033	0.774163	0.908081	1.07525	1.11684	0.986401	1.13023	1	1.01552	1.06826	1.04937	1.04564	1	1.20619	1.04836	1.02746	1.06388	1.17248	1.05857	1.0226	0.918715	0.964661	1.12426	0.887824	0.803004	0.980036	0.82669	0.98237	3.23704e-06	3.37075e-05
Q99M71	EPDR1_MOUSE	Mammalian ependymin-related protein 1 (MERP-1)	0.940102	0.974002	1.00831	1.01945	0.898536	0.940887	0.929044	0.916587	1.03552	0.929878	0.943564	0.912281	0.830986	0.977089	0.923977	0.958212	0.965	1.00313	0.977033	1.03333	1.06051	1.05842	1.12965	1.09708	1.20073	1.2181	1.25164	1.04453	1.161	1.08682	1.16667	1.11744	1.04735	0.99063	1.18411	1.10664	1.10533	0.961248	1.27698	1.0572	0.954938	0.908127	0.859347	1.0104	1.04114	4.14537e-06	4.15357e-05
Q02257	PLAK_MOUSE	Junction plakoglobin (Desmoplakin III) (Desmoplakin-3)	0.88934	0.950789	0.969886	0.923077	0.92364	0.960591	0.999054	0.957814	1.06648	0.771341	1.00396	0.974659	0.963783	0.932615	0.905458	0.933916	1.07833	0.92805	1.12153	0.886869	1.18774	1.12519	1.08432	0.973954	1.00275	1.38448	1.3125	1.20329	1.15021	1.11849	1.1933	1.19948	1.27462	1.26235	1.09496	1.25	1.28443	1.20227	1.3467	1.17653	1.03547	1.0159	1.05445	1.00433	0.919687	2.70759e-08	5.50511e-07
Q3TKT4	SMCA4_MOUSE	Transcription activator BRG1 (EC 3.6.4.-) (ATP-dependent helicase SMARCA4) (BRG1-associated factor 190A) (BAF190A) (Protein brahma homolog 1) (SNF2-beta) (SWI/SNF-related matrix-associated actin-dependent regulator of chromatin subfamily A member 4)	0.992893	0.949861	1.0135	0.971706	0.92364	1.02956	0.927152	0.96836	0.870674	0.839431	0.967327	0.969786	0.991952	0.907008	0.853801	0.993197	0.954167	0.898853	0.930144	0.90101	1.09154	1.12974	1.13509	1.1468	1.08891	1.13017	1.09128	1.02227	1.19502	1.01736	1.22337	1.07686	1.05398	1.07496	1.04748	1.12762	1.1113	1	1.15759	1.06607	1.0441	1.05212	1.01906	0.971404	0.870715	1.57882e-06	1.83242e-05
Q9Z0Y1	DCTN3_MOUSE	Dynactin subunit 3 (Dynactin light chain p24)	0.959391	0.927577	0.920042	0.961096	0.930962	0.878818	0.946074	0.908917	1.00182	0.897358	0.869307	0.909357	0.876258	0.956873	1.00195	0.926142	0.911667	0.885297	0.958852	1.00404	1.0737	1.12443	1.02629	1.0513	1.07149	1.17586	1.15543	0.992256	1.15934	1.37283	1.14948	1.19689	0.932765	1.12947	1.09884	1.11014	1.08998	0.931002	1.38395	1.15483	0.976989	0.943463	0.88657	0.968804	0.959843	6.80163e-06	6.46104e-05
P50428	ARSA_MOUSE	Arylsulfatase A (ASA) (EC 3.1.6.8) (Cerebroside-sulfatase)	0.983756	0.929434	0.894081	1.04156	0.966527	0.928079	0.981079	0.878236	1.04554	1.01931	0.89703	0.896686	0.879276	0.995957	1.01852	0.943635	1.0425	1.03441	0.961722	0.955556	1.05974	1.21244	1.0825	1.10103	0.993584	1.19741	1.34539	1.3001	1.13693	0.971399	1.1701	1.17185	1.15057	1.03918	1.10368	1.18182	1.23838	1.14745	1.20057	1.11736	1.01534	1.09982	1.11978	1.00953	0.996082	2.86609e-06	3.03555e-05
Q80U87	UBP8_MOUSE	Ubiquitin carboxyl-terminal hydrolase 8 (EC 3.4.19.12) (Deubiquitinating enzyme 8) (Ubiquitin isopeptidase Y) (mUBPy) (Ubiquitin thioesterase 8) (Ubiquitin-specific-processing protease 8)	0.916751	1.02971	0.984424	0.875332	0.820084	0.972414	0.964049	0.967402	0.896175	1.02642	1.02475	0.984405	0.964789	0.979784	0.979532	0.955296	0.97	0.931178	0.911005	1.07677	1.10396	1.10319	1.24841	1.00079	0.967003	1.18448	1.14309	1.00581	1.12116	1.15015	1.23454	1.05095	1.11553	0.991482	1.23159	1.14598	1.142	1.05766	1.13467	1.26824	1.06328	0.975265	1.04537	0.969671	0.991185	3.56745e-05	0.000266244
Q9QYF1	RDH11_MOUSE	Retinol dehydrogenase 11 (EC 1.1.1.300) (Androgen-regulated short-chain dehydrogenase/reductase 1) (Cell line MC/9.IL4-derived protein 1) (M42C60) (Prostate short-chain dehydrogenase/reductase 1) (Retinal reductase 1) (RalR1) (Short-chain aldehyde dehydrogenase) (SCALD)	1.00203	0.90065	0.979232	0.956676	0.859833	0.878818	0.868496	0.971237	0.872495	0.885163	0.920792	0.918129	0.954728	1.13342	0.889864	0.920311	0.89	0.929093	0.993301	0.918182	1.11947	1.02656	1.05168	1.14128	1.01467	1.26552	1.15954	1.12197	1.04149	1.06537	1.14863	0.981865	1.08617	1.03492	1.00097	1.15035	1.11642	1.09263	0.929322	1.03156	0.995206	0.914311	1	0.976603	0.94809	1.04747e-05	9.32182e-05
Q8VHN8	TIRR_MOUSE	Tudor-interacting repair regulator protein (NUDT16-like protein 1) (Protein syndesmos)	0.967513	0.841226	0.838006	0.960212	0.965481	0.90936	0.853359	0.909875	0.855191	0.992886	0.911881	0.816764	0.701207	0.993261	0.845029	0.843537	0.865833	0.890511	0.888038	0.984848	1.05275	1.05083	1.08704	1.2573	0.923923	1.17155	1.01809	1.18683	0.99917	0.903984	1.44759	0.97582	1.10227	1.06729	1.11822	1.10927	1.18977	1.02079	1.10315	1.01874	1.01246	0.871908	0.774955	0.864818	1.04114	0.000198613	0.00116594
Q924K8	MTA3_MOUSE	Metastasis-associated protein MTA3	0.850761	0.81337	0.96054	0.883289	0.875523	0.812808	0.768212	0.971237	0.734973	0.913618	0.923762	0.769006	0.823944	0.912399	0.768031	0.712342	0.84	0.843587	0.851675	0.824242	1.06749	1.11533	1.35811	1.12234	1.08524	1.22155	1.12911	0.89545	0.896266	0.99285	1.23024	1.08031	1.0928	0.918228	1.11143	1.22378	1.32026	1.18904	0.842407	0.891519	0.991371	0.978799	0.931034	0.948873	1.02057	2.10082e-05	0.000167674
P46061	RAGP1_MOUSE	Ran GTPase-activating protein 1 (RanGAP1)	1	0.987929	0.912773	0.939876	0.92887	0.981281	1.00662	0.941515	1.03461	1.02642	0.979208	1.05068	0.93662	0.978437	0.939571	0.970845	1.00667	0.955162	1.02488	1.01414	1.13654	1.1525	1.11695	1.13181	1.1879	1.19052	1.23931	1.00581	0.99751	1.1093	1.15893	1.20121	1.00663	1.15673	1.13663	1.13112	1.13603	1.07467	0.936963	1.07101	1.0278	1.07509	1.05082	1.02946	1.07444	9.2366e-06	8.36701e-05
Q9DCA2	RT11_MOUSE	28S ribosomal protein S11, mitochondrial (MRP-S11) (S11mt)	1.01929	1.0065	0.92108	0.850575	0.992678	1.00985	0.868496	1.00671	0.852459	0.963415	1.05842	0.954191	0.922535	0.98248	0.845029	0.981535	0.933333	0.952033	0.819139	0.836364	1.02483	1.18437	1.17135	1.20994	1.42438	1.13879	1.13816	1.29332	1.13361	1.13687	1.13918	1.10104	1.16856	1.32112	1.23062	1.05332	1.18465	1.05104	1.00669	1.00099	1.00671	0.933746	0.982759	1.10745	0.841332	9.83764e-07	1.2179e-05
Q6PGL7	WASC2_MOUSE	WASH complex subunit 2	0.942132	0.970288	0.925234	0.93634	0.960251	0.996059	0.928098	0.943432	0.886157	0.833333	1.0297	1	0.964789	0.892183	0.925926	0.998056	0.97	0.944734	0.886124	0.835354	1.10861	1.06904	1.08794	0.964483	0.975252	1.15	1.19326	1.14618	1.0971	1.14505	1.0421	1.1848	1.14962	1.20613	0.96124	1.15997	1.26482	1.1966	1.12512	1.15582	1.0652	1.13693	1.0853	0.957539	0.916748	1.5921e-07	2.51262e-06
O70305	ATX2_MOUSE	Ataxin-2 (Spinocerebellar ataxia type 2 protein homolog)	0.929949	0.967502	0.94081	0.916888	0.903766	0.934975	0.932829	0.938639	0.938069	0.919715	0.958416	0.973684	0.875252	0.928571	0.936647	0.949466	1.0275	0.94682	0.98756	0.929293	1.03801	1.13505	1.12239	1.29519	1.09074	1.1069	1.17928	1.0455	1.11618	1.08172	1.00258	1.08981	0.971591	0.97615	1.03198	1.00262	1.13092	1.00378	1.01815	1.01578	0.969319	1.00972	0.907441	1.01213	1.02449	3.86745e-08	7.4552e-07
Q3UGX3	NAT8L_MOUSE	N-acetylaspartate synthetase (NAA synthetase) (EC 2.3.1.17) (N-acetyltransferase 8-like protein) (Protein Shati)	0.915736	0.972145	0.977155	0.816092	0.946653	0.942857	0.863765	1.00671	0.74408	1.01524	0.906931	0.984405	0.848089	1.00809	1.11891	0.976676	1.0525	1.15641	1.02201	0.985859	1.21722	1.21775	1.2194	1.37569	1.08158	1.20862	1.19079	1.23814	1.18174	1.12462	1.32045	1.11313	1.36458	1.08348	1.00194	1.06031	1.15309	1.23062	0.995224	1.20316	1.01246	0.974382	0.958258	0.933276	0.962782	3.68499e-06	3.78068e-05
Q8BWQ6	VP35L_MOUSE	VPS35 endosomal protein-sorting factor-like	0.968528	0.946147	0.956386	0.889478	0.916318	1.01675	0.927152	0.95302	0.956284	0.965447	1.0505	0.978558	0.961771	0.974394	0.926901	1.02332	0.983333	0.996872	0.956938	0.982828	1.06362	1.07663	0.955576	1.11681	1.06966	1.13707	1.09046	1.00581	1.06307	0.979571	1.11512	1.10363	1.24053	1.11073	1.19283	1.14598	1.0951	1.07561	1.07545	1.00394	1.04506	1.02473	0.959165	1.06326	1.0382	2.91681e-07	4.23165e-06
Q80XN0	BDH_MOUSE	D-beta-hydroxybutyrate dehydrogenase, mitochondrial (EC 1.1.1.30) (3-hydroxybutyrate dehydrogenase) (BDH)	1.05888	1.039	1.04361	1.16534	1.0136	0.95468	0.987701	1.05369	0.943534	0.854675	0.925743	0.913255	0.891348	0.866577	0.81384	1.02138	0.8975	0.851929	0.843062	0.768687	1.07215	1.16616	1.02085	1.17601	1.17049	1.2069	1.19901	1.20232	1.17178	1.16854	1.07302	1.20725	1.22443	1.15928	1.08624	1.18881	1.10021	1.04442	1.17096	1.20809	1.08437	1.0318	1.06987	1.08406	1.04701	2.3298e-10	8.26707e-09
P70280	VAMP7_MOUSE	Vesicle-associated membrane protein 7 (VAMP-7) (Synaptobrevin-like protein 1)	1.03858	0.922934	0.938733	0.965517	0.925732	1.03547	0.901608	1.01246	0.843352	0.940041	0.985149	0.869396	0.935614	0.932615	1.0575	1.02527	0.886667	0.944734	0.942584	0.957576	1.10551	1.06753	0.962829	1.0292	0.951421	1.08534	1.0222	1.28461	1.02822	1.23085	1.1512	1.11831	1.1733	1.02896	1.10271	1.12238	1.22047	1.09357	1.0745	1.23767	0.981783	1.06714	1.02995	0.92461	0.93144	2.18136e-05	0.000173172
Q9D486	CMIP_MOUSE	C-Maf-inducing protein (c-Mip)	0.917766	0.989786	0.88785	0.95137	0.901674	0.846305	0.945128	0.950144	0.993625	0.851626	0.905941	0.910331	0.923541	0.909704	0.933723	0.852284	0.974167	0.898853	0.985646	0.850505	0.956555	1.09788	1.00816	1.06788	0.993584	1.10086	1.34622	0.979671	1.04149	1.09704	1.05241	0.964594	0.969697	0.983816	1.02907	1.05769	1.08486	0.99811	1.0468	0.928008	0.930968	0.94258	0.8902	0.929809	0.873653	4.6337e-05	0.000334429
Q62523	ZYX_MOUSE	Zyxin	0.871066	0.97493	0.992731	1.14147	0.942469	0.852217	0.964995	0.90604	1.02095	1.07927	0.89901	0.990253	0.991952	1.04178	1.08967	0.904762	0.983333	0.968717	0.875598	0.970707	1.02405	1.00152	1.12693	0.98974	1.05683	1.14052	1.30345	1.25169	1.17261	1.11849	1.24399	1.12781	1.01326	1.04685	1.09496	1.19318	1.30235	0.991493	1.27603	1.18047	0.953979	1.02385	1.0363	0.923744	1.00979	2.36935e-05	0.000186964
Q8BTG3	T11L1_MOUSE	T-complex protein 11-like protein 1	1.00609	0.933148	0.973001	0.971706	1.06485	0.922167	0.885525	0.950144	0.991803	1.04675	0.912871	0.835283	0.900402	0.886792	1.00292	0.921283	0.898333	0.86757	0.88134	0.961616	1.06362	1.1525	1.06256	1.21231	1.23831	1.09914	1.05016	0.937076	1.15021	1.12462	1.09278	1.10017	1.08239	1.12266	1.11822	1.00612	0.98678	1.06144	1.12607	1.13215	0.980825	0.887809	0.877495	0.995667	1.09109	1.20641e-06	1.45789e-05
Q9QXM1	JMY_MOUSE	Junction-mediating and -regulatory protein	0.936041	0.846797	0.877466	0.970822	0.950837	0.957635	0.894986	0.814957	0.939891	0.947154	1.03465	0.942495	0.816901	1.03369	0.8577	1.01846	0.958333	0.845673	1.02967	0.926263	0.997673	1.10015	1.15594	1.24546	1.06233	1.09138	1.09786	1.2062	1.10456	1.09602	1.04381	1.01986	1.24811	1.0971	1.02713	1.03234	1.0678	1.27788	1.20248	1.03156	0.938639	0.939046	0.99274	1.03553	0.94907	1.3926e-05	0.000118286
Q8VBT0	TMX1_MOUSE	Thioredoxin-related transmembrane protein 1 (Thioredoxin domain-containing protein 1)	0.973604	1.01486	1.01765	0.880637	0.982218	1.04138	0.902554	0.965484	0.67031	1.02642	1.02376	0.973684	1.03219	0.747978	0.978558	0.980564	0.870833	0.920751	0.808612	0.938384	1.13576	1.07967	1.07706	1.04104	1.08066	1.27931	1.17188	1.091	1.07137	1.09908	1.26031	1.12176	1.14678	1.03322	1.22287	1.20717	1.11045	1.13894	0.844317	1.07101	1.00479	0.995583	1.04628	0.870017	1.04212	0.00148113	0.00655914
Q9CYI0	NJMU_MOUSE	Protein Njmu-R1	0.897462	0.917363	0.997923	0.942529	1.10879	0.91133	0.935667	0.985618	0.862477	0.896341	0.919802	0.94152	1.01408	0.977089	0.74269	0.8931	0.865833	0.918665	0.916746	0.891919	0.996897	1.14947	0.993654	1.14286	1.14849	1.06466	1.10444	1.11229	1.04564	1.03984	1.13746	1.07945	1.15152	1.05366	1.37791	1.09528	1.34584	1.22779	1.00382	0.924063	0.98466	0.992933	1.11434	0.885615	0.994123	0.000150929	0.000915933
Q8VDN4	CCD92_MOUSE	Coiled-coil domain-containing protein 92	0.928934	0.824513	0.875389	0.962865	0.953975	0.894581	0.882687	0.907958	0.956284	1.06809	0.940594	0.931774	0.916499	1.04717	1.07212	0.962099	0.890833	0.985401	0.955024	1.04848	1.08689	1.11608	1.15322	1.09787	1.15949	1.14224	1.16201	1.10358	0.958506	1.15424	1.03179	1.06563	0.969697	1.03918	1.19961	0.990385	1.01919	1.13043	1.04585	1.16765	0.973154	0.899293	0.885662	1.05199	1.01077	6.39195e-05	0.000445677
Q9D8U2	TM41A_MOUSE	Transmembrane protein 41A	0.915736	0.891365	0.874351	0.923961	0.777197	0.987192	0.948912	0.880153	0.932605	0.870935	0.945545	0.884016	0.784708	0.98248	0.925926	0.906706	1.01583	0.915537	1.15502	0.991919	0.981381	1.12671	1.08794	1.20363	0.990834	1.06121	1.21053	1.15295	1.14938	0.987743	1.22423	1.0924	1.0142	1.0971	1.15891	1.01836	1.10959	0.955577	1.04011	1.04931	0.977948	0.919611	0.947368	1.13605	0.8619	3.58387e-05	0.000266921
Q3TWI9	CSCL2_MOUSE	CSC1-like protein 2 (Transmembrane protein 63B)	0.926904	0.976787	0.897196	1.03625	0.961297	0.900493	0.917692	0.955896	0.875228	0.85061	0.891089	0.920078	0.930584	0.933962	0.951267	0.926142	0.884167	0.91658	0.855502	0.884848	1.01552	1.01669	1.01904	1.04104	0.978918	1.00259	1.06579	0.976767	1.19917	1.30439	1.10567	1.08981	1.00189	1.02044	0.943798	0.995629	1.03113	1.02268	1.20726	1.26627	0.919463	0.907244	0.941016	0.948873	0.87855	4.65945e-06	4.62706e-05
Q9CQU5	ZWINT_MOUSE	ZW10 interactor (ZW10-interacting protein 1) (Zwint-1)	0.881218	0.842154	0.895119	0.912467	0.973849	1.05813	0.929991	0.985618	0.938069	0.942073	1.04455	1.05556	1.00101	0.967655	0.954191	0.958212	0.873333	0.920751	0.92823	0.944444	1.0287	1.12064	1.03898	1.15391	1.01833	1.08621	1.22862	1.12972	1.00332	1.04494	1.01117	1.17962	1.10511	1.01618	1.04554	1.10839	1.26994	1.1276	1.06877	1.00986	0.907958	1.06007	1.0853	0.872617	0.907933	1.99597e-05	0.000161153
P83741	WNK1_MOUSE	Serine/threonine-protein kinase WNK1 (EC 2.7.11.1) (Protein kinase lysine-deficient 1) (Protein kinase with no lysine 1)	0.968528	1.03157	1.00415	0.915119	1.00314	0.983251	0.991485	0.919463	0.875228	0.83435	1.02475	0.980507	0.955734	0.951482	0.992203	0.936832	0.9775	0.904067	0.911005	0.931313	1.03258	1.07663	1.02629	1.07261	1.0165	1.02328	1.1653	1.03195	1.00581	1.23085	1.05498	1.16149	1.06155	1.06644	0.950581	1.07343	1.1565	1.05104	1.13372	1.24063	1.02013	1.05919	1.01452	1.0286	0.961802	8.88622e-06	8.09821e-05
Q91WJ8	FUBP1_MOUSE	Far upstream element-binding protein 1 (FBP) (FUSE-binding protein 1)	0.947208	0.98143	0.979232	1.04686	0.898536	0.965517	0.912015	0.87536	0.880692	0.894309	0.974257	0.998051	0.909457	0.950135	0.976608	0.977648	0.965833	0.994786	0.938756	0.966667	1.05353	1.14795	1.1505	1.05604	1.01925	0.97931	1.12418	1.14134	1.12033	1.09602	1.02062	1.09585	1.0303	1.05792	1.06008	0.979021	1.10533	1.02552	1.149	1.12426	1.03931	1.12721	1.01724	1.07886	0.954946	1.38712e-06	1.65121e-05
Q3U5F4	YRDC_MOUSE	YrdC domain-containing protein, mitochondrial (Ischemia/reperfusion-inducible protein) (mIRIP)	1.0264	0.954503	0.974039	0.987622	1.00941	0.928079	0.985809	0.923298	1.05009	0.890244	0.823762	0.920078	0.945674	0.929919	0.954191	0.901846	0.923333	0.954119	1.0134	0.950505	1.13344	1.15099	1.04714	1.07814	0.950504	1.16293	1.28701	1.04356	0.961826	1	1.48282	1.11917	0.985795	1.04174	1.09496	1.0472	1.10192	0.97448	1.03343	1.11045	1.0767	0.992049	0.988203	0.995667	0.959843	0.00239393	0.00993785
O09172	GSH0_MOUSE	Glutamate--cysteine ligase regulatory subunit (GCS light chain) (Gamma-ECS regulatory subunit) (Gamma-glutamylcysteine synthetase regulatory subunit) (Glutamate--cysteine ligase modifier subunit)	0.943147	0.97493	0.866044	0.984085	1.04916	1.04828	1.03122	0.88303	1.01002	1.0061	0.99505	1.11988	0.910463	0.927224	1.04288	1.09913	1.035	0.91658	0.908134	1.02626	1.12335	1.27238	1.03445	0.984215	1.06324	1.24569	1.34128	1.07938	0.978423	1.24004	1.09364	1.27893	1.06439	1.07496	1.2093	1.23252	1.30576	1.01418	1.01528	1.13807	1.04314	1.14664	0.982759	0.934142	1.02351	0.00696944	0.024605
Q9CZP7	CD37L_MOUSE	Hsp90 co-chaperone Cdc37-like 1	0.929949	1.03343	1.06127	0.889478	0.929916	0.937931	1.04825	1.02013	1.08106	1.00711	0.952475	0.909357	0.966801	0.867925	0.967836	0.944606	0.934167	1.04067	0.994258	0.982828	1.07603	1.13809	1.11695	1.11129	1.12741	1.10431	1.25493	1.47435	1.10954	1.05618	1.11082	1.07168	1.30398	1.19761	1.11628	1.02622	1.11642	1.3138	1.00096	1.10651	0.973154	0.971731	1.05082	1.01733	1.03134	2.17217e-05	0.000172874
Q61024	ASNS_MOUSE	Asparagine synthetase [glutamine-hydrolyzing] (EC 6.3.5.4) (Glutamine-dependent asparagine synthetase)	1.04061	0.949861	0.916926	0.980548	1.25628	0.915271	0.986755	0.907958	1.09381	0.976626	0.929703	0.974659	0.965795	0.933962	1.04094	0.912536	0.925833	0.941606	0.983732	0.990909	1.16757	1.18741	0.996374	1.1026	1.10907	1.18793	1.22122	1.06196	1.25394	1.13994	1.04381	1.0639	1.05871	1.34412	1.13857	1.07867	1.08998	1.22401	1.16046	1.08284	0.923298	0.931095	0.931942	0.893414	0.916748	7.61064e-06	7.11391e-05
Q9CX80	CYGB_MOUSE	Cytoglobin (Histoglobin) (HGb)	0.91066	0.940576	1.00623	1.00973	0.857741	1.04039	1.05014	1.02397	0.894353	0.742886	1.05743	1.02729	1.02012	0.908356	0.848928	1.00097	0.926667	0.911366	0.944498	0.834343	1.14197	1.14416	1.04714	0.874507	0.971586	1.29052	1.21875	1.27009	1.35104	1.25536	1.1701	1.27634	1.22348	1.18654	0.85562	1.33654	1.2742	1.10019	1.40306	1.11341	1.02109	1.07332	0.969147	0.928076	0.853085	1.51025e-05	0.00012652
Q80Y55	BSDC1_MOUSE	BSD domain-containing protein 1	0.86802	0.936862	0.853583	0.809903	0.935146	1.03251	1.02554	0.933845	0.900729	1.05488	1.0198	0.948343	0.955734	0.854447	0.937622	0.941691	0.973333	0.86757	0.972249	0.887879	1.20559	0.974203	1.13146	1.1026	1.09624	1.26466	1.1472	1.04647	1.12448	0.967314	1.59021	1.03022	1.00568	1.11414	1.01841	1.23601	1.00299	1.05577	0.907354	0.943787	1.03356	0.962898	0.940109	0.92201	0.993144	0.00156892	0.00690945
Q3TES0	IQEC3_MOUSE	IQ motif and SEC7 domain-containing protein 3	0.891371	0.88208	0.898235	0.770115	0.857741	1.00099	0.902554	0.998082	0.815118	0.984756	1.02475	0.960039	0.864185	0.873315	0.754386	1.03207	0.915833	0.979145	0.857416	0.950505	1.12723	1.20561	1.1913	1.11523	1.06324	1.17155	1.23766	1.00968	1.17427	0.910112	1.09192	1.04836	1.06723	0.932709	1.09205	1.1722	1.25544	1.04631	1.13467	0.749507	0.946309	0.957597	0.892922	0.740035	0.874633	0.000620093	0.00310381
Q6A0A2	LAR4B_MOUSE	La-related protein 4B (La ribonucleoprotein domain family member 4B) (La ribonucleoprotein domain family member 5) (La-related protein 5)	0.991878	1.04178	0.981308	1.00707	0.936192	0.996059	0.980132	0.901246	0.833333	0.870935	1.00495	0.991228	0.971831	0.912399	1.03801	0.991254	1.00583	0.811262	0.885167	0.940404	1.1443	1.14264	1.05621	1.11523	1.05958	1.08793	1.15954	1.1181	1.21079	1.1379	0.993127	1.02159	1.04356	1.12351	0.950581	1	1.07974	0.991493	1.20917	1.04241	1.00575	1.05212	0.990926	0.863951	1.03624	1.96433e-05	0.000158829
P48774	GSTM5_MOUSE	Glutathione S-transferase Mu 5 (EC 2.5.1.18) (Fibrous sheath component 2) (Fsc2) (GST class-mu 5)	0.921827	0.905292	0.931464	0.909814	0.967573	1.00493	0.960265	0.985618	0.983607	1.00407	0.984158	0.995127	0.966801	0.955526	0.989279	0.945578	0.9275	0.979145	0.886124	1.01313	0.986811	0.998483	0.981868	0.952644	1.03666	1.12414	1.04688	1.05324	0.968465	1.04597	1.20361	1.18048	1.13447	1.05451	1.13372	1.10927	1.0516	1.08034	0.875836	1.04142	0.991371	0.90371	0.930127	1.04333	1.0382	1.1153e-05	9.84681e-05
Q9CQE3	RT17_MOUSE	28S ribosomal protein S17, mitochondrial (MRP-S17) (S17mt)	1.01117	0.961931	1.07788	1.08046	0.900628	0.789163	0.942289	1.01918	0.698543	1.13821	0.808911	0.932749	0.924547	0.700809	0.851852	0.779397	0.944167	1.10115	0.757895	0.846465	1.10473	1.10243	1.07072	1.21231	1.13749	0.981897	1.03618	1.1152	0.9361	1.08989	1.33677	0.992228	1.25663	1.25724	1.2626	1.00262	1.05928	1.1276	1.14231	1.10355	0.813039	0.970848	1.049	0.885615	0.98335	7.48145e-05	0.000511401
Q8R1U1	COG4_MOUSE	Conserved oligomeric Golgi complex subunit 4 (COG complex subunit 4) (Component of oligomeric Golgi complex 4)	1.13299	1.09006	0.985462	0.95756	0.878661	0.949754	0.940397	0.886865	0.989071	0.964431	1.09109	0.961988	0.929577	0.950135	0.957115	1.0243	0.98	0.903024	1.01244	0.952525	1.07448	1.08346	0.937443	1.08919	1.07974	1.18793	1.06661	1.12972	1.09129	1.01634	1.17526	1.09413	1.13258	1.07666	1.36628	1.16434	0.993603	1.14934	1.02006	1.00888	0.980825	1.05212	1.03085	1.06499	1.0049	0.000641627	0.003183
Q60648	SAP3_MOUSE	Ganglioside GM2 activator (Cerebroside sulfate activator protein) (GM2-AP) (Sphingolipid activator protein 3) (SAP-3)	0.954315	0.975859	1.17861	0.975243	1.05962	0.883744	1.03406	1.05081	1.01457	1.12703	0.906931	0.932749	1.0664	1	1.07018	0.902818	0.861667	0.934307	0.835407	1.07374	1.12801	1.00455	1.09066	1.29361	1.20807	1.18448	1.05099	1.01839	1.07635	1.08069	1.33677	1.11572	1.06723	1.14055	1.24903	1.11888	1.23156	1.13894	1.19771	1.10059	1.04698	0.852473	0.995463	0.894281	1.13614	0.000441551	0.00230975
O54950	AAKG1_MOUSE	5'-AMP-activated protein kinase subunit gamma-1 (AMPK gamma1) (AMPK subunit gamma-1) (AMPKg)	0.873096	0.926648	1.04154	0.95756	0.925732	0.84335	0.946074	1.05273	0.86612	0.948171	0.840594	0.947368	1.06439	0.975741	0.944444	0.859086	0.9125	1.07716	0.877512	0.970707	0.969744	0.971168	1.08522	0.991318	1.02841	1.17241	1.06661	1.37948	1.09129	1.06742	1.13316	1.00691	1.21686	1.03237	1.00678	1.04895	1.07633	1.08601	1.12894	1.00493	0.848514	0.889576	1.04174	0.915078	0.888345	0.000212633	0.0012417
Q99LG4	TTC5_MOUSE	Tetratricopeptide repeat protein 5 (TPR repeat protein 5) (Stress-responsive activator of p300)	0.839594	0.842154	0.858775	0.921309	0.787657	0.816749	0.824976	0.867689	0.717668	1.02439	0.943564	0.879142	0.742455	0.904313	0.940546	0.817298	0.838333	0.925965	0.850718	0.956566	1.08456	0.95827	1.00635	1.23283	0.95692	1.0069	1.01151	0.86544	0.886307	0.917263	1.16409	0.91019	0.908144	0.881601	1.09884	1.08042	1.03625	0.989603	0.917861	0.886588	0.96836	0.978799	0.953721	0.832756	0.902057	0.0091414	0.0306787
Q80U57	RIMS3_MOUSE	Regulating synaptic membrane exocytosis protein 3 (Nim3) (RIM3 gamma) (Rab-3-interacting molecule 3) (RIM 3)	0.974619	0.960074	1.0405	1.02122	0.975941	0.959606	0.998108	0.978907	1.06466	1.03354	0.980198	1.02924	1.03622	1.11051	1.09747	0.997085	0.966667	0.992701	0.973206	1.03636	1.03491	1.11836	1.06709	1.06867	1.13107	1.11293	1.16036	1.19845	1.14025	1.26558	1.03522	1.10794	1.11174	1.15503	1.13663	0.963287	1.06183	1.08318	1.14422	1.05128	0.918504	0.901943	0.975499	0.963605	1.01665	2.09164e-07	3.15786e-06
O35343	IMA3_MOUSE	Importin subunit alpha-3 (Importin alpha Q1) (Qip1) (Karyopherin subunit alpha-4)	1.18477	1.0455	1.04361	0.856764	0.916318	1.26995	0.943236	0.972196	0.826047	0.823171	1.19307	0.904483	0.924547	0.826146	0.696881	1.05637	0.9075	0.937435	0.904306	0.867677	1.10396	1.17527	1.13418	1.21626	1.24748	1.46466	1.12171	0.963214	1.19087	1.17978	1.0146	1.08463	1.09848	1.20784	1.46221	1.36014	1.1693	0.956522	1.05731	1.17653	1.16587	1.01413	0.916515	1.06759	1.09794	0.00740862	0.0259418
Q91WK2	EIF3H_MOUSE	Eukaryotic translation initiation factor 3 subunit H (eIF3h) (Eukaryotic translation initiation factor 3 subunit 3) (eIF-3-gamma) (eIF3 p40 subunit)	0.930964	0.929434	1.05296	0.763042	0.935146	0.984236	0.932829	1.04027	0.755009	1.03049	1.02871	0.980507	0.859155	0.902965	0.864522	0.907677	0.955833	0.976017	0.917703	0.963636	1.12723	1.10622	1.07797	1.12786	1.16407	1.20517	1.12664	0.966118	0.926141	0.99285	1.07388	1.02418	1.12216	0.867973	1.12597	1.16171	1.13603	1.12382	0.935053	0.95858	1.05369	1.07509	1.00091	0.938475	1.04505	0.0123225	0.0391383
Q80WS3	FBLL1_MOUSE	rRNA/tRNA 2'-O-methyltransferase fibrillarin-like protein 1 (EC 2.1.1.-) (Protein-glutamine methyltransferase)	0.598985	0.704735	0.807892	0.436782	0.808577	0.912315	0.776727	0.848514	0.5	0.818089	1.22277	1.11501	0.895372	0.71159	0.745614	1.01944	0.939167	0.995829	0.799043	0.871717	1.07603	1.17602	1.30916	0.910024	0.875344	1.53362	1.30921	0.946757	0.653112	1.13381	2.62715	1.30311	1.00852	0.730835	1.01163	1.56556	1.6742	1.15406	1.45081	0.915187	0.930968	1.31625	0.901996	0.852686	0.835455	0.0064659	0.0230907
P06797	CATL1_MOUSE	Procathepsin L (EC 3.4.22.15) (Cathepsin L1) (Major excreted protein) (MEP) (p39 cysteine proteinase) [Cleaved into: Cathepsin L; Cathepsin L heavy chain; Cathepsin L light chain]	0.922843	0.994429	1.01869	1.02034	0.780335	0.861084	0.913907	0.957814	0.978142	0.817073	0.848515	0.77193	0.836016	1.00809	0.901559	0.82896	0.981667	1.02503	1.00191	1.02626	0.972071	0.858877	1.11877	1.12865	1.15582	1.17155	1.04112	1.09197	1.06556	1.06946	1.15292	0.998273	0.977273	0.971039	1.09981	1.01573	1.00554	0.991493	1.08596	1.03057	0.869607	0.905477	0.913793	1.00087	0.941234	0.00194947	0.00838326
P35821	PTN1_MOUSE	Tyrosine-protein phosphatase non-receptor type 1 (EC 3.1.3.48) (Protein-tyrosine phosphatase 1B) (PTP-1B) (Protein-tyrosine phosphatase HA2) (PTP-HA2)	0.981726	0.963788	0.933541	1.1786	1.06067	0.947783	0.974456	0.84372	0.981785	0.927846	0.935644	0.937622	0.912475	0.993261	0.942495	1.01555	0.861667	0.894682	1.01435	0.971717	1.08301	1.08498	1.00544	0.880032	1.12466	1.24655	1.11349	1.03679	1.05228	1.2809	1.08162	1.09326	0.977273	1.2155	1.3062	1.14248	1.06098	0.935728	1.03247	1.07692	0.993289	0.923145	0.84392	1.08059	1.11655	0.00379175	0.0146795
P32921	SYWC_MOUSE	Tryptophan--tRNA ligase, cytoplasmic (EC 6.1.1.2) (Tryptophanyl-tRNA synthetase) (TrpRS) [Cleaved into: T1-TrpRS; T2-TrpRS]	0.965482	1.02693	0.920042	0.950486	1.16632	1.01478	1.09461	0.93001	1.09745	1.08638	1.02772	0.977583	0.927565	0.951482	0.97271	0.988338	0.968333	0.993743	0.979904	1.04747	1.08456	1.07208	1.00997	1.04104	1.04125	1.24828	1.19572	1.14618	1.15187	1.1665	1.04811	0.968912	1.12879	1.1448	1.21221	1.10927	1.0081	0.992439	1.03916	1.12229	0.927133	0.936396	0.907441	0.898614	0.960823	5.91431e-06	5.74018e-05
Q8BTZ5	ANR46_MOUSE	Ankyrin repeat domain-containing protein 46 (Ankyrin repeat small protein) (ANK-S)	0.763452	0.945218	0.78297	1.09461	1.07636	0.906404	0.932829	0.941515	0.807832	1.11484	0.852475	0.935673	0.778672	1.01348	0.988304	0.86103	0.861667	0.922836	0.943541	1.05657	1.05818	1.06829	1.00363	1.19968	1.18057	1.20086	0.992599	1.09584	1.00166	1.14709	1.26031	1.02073	0.955492	0.969336	1.07558	1.11014	1.0371	0.819471	1.00287	0.983235	0.880153	0.831272	0.971869	1.05373	1.03428	0.0463908	0.115171
Q3U319	BRE1B_MOUSE	E3 ubiquitin-protein ligase BRE1B (BRE1-B) (EC 2.3.2.27) (RING finger protein 40) (RING-type E3 ubiquitin transferase BRE1B)	0.926904	0.843083	0.812046	0.999116	0.891213	0.969458	0.843898	0.931927	1.05373	0.896341	0.980198	0.807018	0.901408	0.921833	0.898635	0.904762	0.855	0.913452	1.02967	0.891919	1.0737	0.930197	1.01632	1.00631	0.949588	1.03362	1.17434	1.14521	1.06224	1.02656	1.12199	0.856649	1.05777	0.915673	0.915698	1.03322	1.13518	1.00095	1.17479	1.02959	1.06711	0.855124	0.915608	1.03899	0.957884	0.00156566	0.00690055
Q99JP7	GGT7_MOUSE	Glutathione hydrolase 7 (EC 3.4.19.13) (Gamma-glutamyltransferase 7) (GGT 7) (EC 2.3.2.2) (Gamma-glutamyltransferase-like 3) (Gamma-glutamyltranspeptidase 7) [Cleaved into: Glutathione hydrolase 7 heavy chain; Glutathione hydrolase 7 light chain]	1.01827	0.950789	1.03115	1.00796	1.00941	0.9133	1	0.994247	1.02641	1.00508	0.851485	1.01365	1.02918	0.880054	1.02924	0.991254	0.983333	1.09176	0.935885	1.03939	1.13964	1.00076	1.05349	0.953433	1.03575	1.16897	1.13322	1.12004	1.23071	1.16037	1.02491	1.1399	1.03504	1.09199	0.975775	1.07605	1.01663	1.08979	1.20439	1.12525	0.982742	0.938163	1.02632	0.948007	0.985309	8.32568e-05	0.000556811
Q99PG2	OGFR_MOUSE	Opioid growth factor receptor (OGFr) (Zeta-type opioid receptor)	1.06701	1.03157	0.94704	0.932803	1.05544	1.00985	1.00473	0.995206	0.854281	1.0437	1.02772	0.959064	0.948692	0.98248	0.875244	0.747328	1.01083	0.92805	0.955981	1.05354	1.05586	0.997724	1.23935	0.966851	1.14024	1.12759	1.16283	0.998064	1.03237	1.17773	1.15722	1.1658	1.00284	1.14055	1.22384	1.11014	1.14286	0.924386	0.911175	1.10158	1.06616	1.01325	0.836661	1.0208	1.19882	0.0399857	0.101996
Q01768	NDKB_MOUSE	Nucleoside diphosphate kinase B (NDK B) (NDP kinase B) (EC 2.7.4.6) (Histidine protein kinase NDKB) (EC 2.7.13.3) (P18) (nm23-M2)	0.950254	1.04085	1.14123	0.835544	0.997908	0.861084	1.05487	1.03931	0.877049	1.13516	1.05248	1.08674	0.817907	0.869272	0.918129	1.06608	1.0275	1.14599	0.927273	1.2202	0.844841	1.02656	0.971895	1.05051	1.1439	1.46293	1.19079	1.18877	0.954357	1.56588	1.25601	1.30915	0.976326	1.24446	1.37597	1.63024	1.05416	1.13611	1.11843	1.41223	1.0278	1.00177	0.907441	1.05633	1.40255	0.00973361	0.0321434
Q8BGE6	ATG4B_MOUSE	Cysteine protease ATG4B (EC 3.4.22.-) (AUT-like 1 cysteine endopeptidase) (Autophagin-1) (Autophagy-related cysteine endopeptidase 1) (Autophagy-related protein 4 homolog B)	0.996954	0.978644	1.027	1.06012	1.12448	1.00887	1.0246	1.04219	0.973588	1.02541	0.972277	0.951267	0.973843	1.02291	1.0731	1.01166	0.991667	1.05422	0.875598	1.00707	1.14585	1.1085	1.0689	1.00474	1.23281	1.14655	1.08224	1.21491	1.0083	1.15832	1.19845	1.10449	1.14773	1.01448	1.41376	1.06731	1.01834	0.970699	0.942693	1.07298	0.920422	0.870141	0.974592	0.958406	1.07346	0.000940439	0.0044138
P59648	FXYD7_MOUSE	FXYD domain-containing ion transport regulator 7	0.932995	0.843083	0.845275	0.895668	0.860879	1.0601	0.919584	0.932886	0.656648	0.986789	1.05248	0.953216	0.977867	0.793801	1.1501	1.04568	0.905833	1.11262	0.661244	0.868687	1.13344	1.17299	1.42611	1.13339	0.96517	1.09741	1.23191	1.45015	0.885477	0.949949	1.30155	1.3247	1.26326	0.934412	1.10659	1.01049	1.13006	1.27316	0.797517	1.14201	1.02589	1.02208	1.2559	0.975737	1.06366	0.0226001	0.0641718
Q9D0F3	LMAN1_MOUSE	Protein ERGIC-53 (ER-Golgi intermediate compartment 53 kDa protein) (Lectin mannose-binding 1) (p58)	0.923858	0.952646	0.958463	0.994695	0.904812	1.00197	0.92526	0.87536	0.990893	0.88313	1.14554	0.965887	0.963783	1.00135	0.896686	1.01652	0.931667	0.893639	0.94067	0.906061	1.01164	0.981791	1.17407	1.0292	0.984418	1.20431	1.00905	1.16554	1.0971	1.15117	1.05584	0.897237	1.07481	1.08007	0.981589	1.11014	0.90661	1.09168	1.00764	1.00296	1.0163	0.971731	1.00363	0.992201	0.969638	0.0020215	0.00862972
Q8CGA3	LAT4_MOUSE	Large neutral amino acids transporter small subunit 4 (L-type amino acid transporter 4) (Solute carrier family 43 member 2)	0.84467	0.929434	0.850467	0.918656	0.98954	1.00788	1.02933	0.958773	0.879781	0.954268	0.992079	1.00487	0.801811	0.978437	0.955166	0.964043	1.06333	0.978102	0.866029	1.04949	1.12258	1.25948	1.30372	1.05367	1.17324	1.06121	1.125	0.888674	0.9361	1.09908	1.38746	1.23057	0.898674	0.879046	1.02713	1.0201	1.15565	0.94896	0.873926	1.03748	0.889741	0.924028	0.865699	0.891681	1.08423	0.0124937	0.0394796
Q5SWP3	NACAD_MOUSE	NAC-alpha domain-containing protein 1	0.988832	0.933148	1.23364	0.852343	1.06904	0.841379	0.932829	1.08917	0.979964	1.03862	0.974257	0.957115	0.82998	0.951482	1.03801	0.927114	0.974167	0.841502	0.964593	1.06263	0.963538	1.07056	1.61197	1.18469	1.06783	1.02931	1.16859	0.968054	1.17095	1.0286	1.11856	1.08117	1.18466	1.18399	1.10174	1.0236	1.15991	1.38658	1.08883	1.08383	0.979866	1.05919	1.02722	1.06153	1.08521	0.0203631	0.0587866
Q9JJA2	COG8_MOUSE	Conserved oligomeric Golgi complex subunit 8 (COG complex subunit 8) (Component of oligomeric Golgi complex 8)	1.01523	0.903435	0.778816	0.961981	0.830544	1.03054	0.922422	1.01055	0.981785	0.982724	0.955446	0.923002	0.843058	1.09434	1.05263	1.04179	0.941667	1.02711	1.19809	0.942424	1.06982	1.16995	0.980961	1.1989	1.03116	1.125	1.21464	1.14327	0.985062	1.00306	1.07904	1.05268	1.15152	1.00937	1.06395	1.0542	1.05672	1.15974	1.02006	1.06114	1.03547	0.987633	0.874773	1.15858	1.0049	0.0102276	0.0335561
Q8BPB0	MOB1B_MOUSE	MOB kinase activator 1B (Mob1 homolog 1A) (Mps one binder kinase activator-like 1A)	0.967513	0.905292	0.976116	0.961981	0.988494	0.986207	1.05298	0.996165	1.05009	1.11789	0.945545	1.02632	0.920523	0.946092	0.97271	0.783285	0.955833	0.910323	0.970335	1.00303	1.21645	1.07587	1.10789	0.984215	1.14115	1.22241	1.00493	1.0213	1.18921	1.06231	1.24485	0.963731	0.957386	1.17036	1.22965	1.00175	0.834115	0.939509	1.22063	1.13116	0.934803	0.962014	0.877495	0.916811	1.08717	0.0108898	0.0353331
Q9QX47	SON_MOUSE	Protein SON (Negative regulatory element-binding protein) (NRE-binding protein)	1.0264	1.02136	1.10177	0.993811	1.07636	0.989163	0.924314	1.11314	0.881603	1.01524	0.940594	0.995127	1.16901	0.8531	0.986355	0.95724	0.903333	0.93952	0.795215	1.01111	1.22964	1.06525	1.54397	0.938437	1.05041	1.0181	1.08224	1.26525	1.13361	1.06742	1.19244	0.993092	1.19318	1.09455	1.1095	1.04196	1.14371	1.17769	1.02292	1.02268	1.00959	0.958481	1.09437	0.940208	1.00979	0.0167142	0.0498741
Q4VAA2	CDV3_MOUSE	Protein CDV3 (Carnitine deficiency-associated protein 3) (Tyrosine-phosphorylated protein 36) (TPP36)	0.973604	0.824513	0.898235	0.870911	0.917364	1.09655	0.941343	1.06616	0.8898	0.925813	1.05743	0.938596	0.972837	0.967655	0.949318	1.00777	0.9275	1.00938	0.955024	0.959596	0.965865	0.92261	1.2466	1.20442	1.08616	1.11638	1.10609	0.989351	1.11286	1.06231	1.04467	0.951641	1.04924	1.16099	0.971899	0.957168	1.04989	1.24291	0.985673	1.03945	1.07191	1.03357	1.01906	0.967071	1.05779	0.011199	0.0361261
Q7M6Z0	R4RL2_MOUSE	Reticulon-4 receptor-like 2 (Nogo receptor-like 3) (Nogo-66 receptor homolog 1) (Nogo-66 receptor-related protein 2) (NgR2)	1.08629	1.05292	1.04881	1.12644	0.950837	0.877833	0.87701	0.940556	0.930783	0.99187	0.974257	0.884016	0.952716	1.00674	1.05653	0.875607	0.895833	0.891554	0.948325	0.926263	1.20403	1.03718	1.13781	1.10497	1.25481	1.18448	1.23438	1.07454	1.09295	1.06844	1.15893	0.908463	0.869318	0.984668	0.973837	1.11888	1.09168	0.871456	0.888252	0.990138	0.947267	0.828622	1.00998	0.900347	0.875612	2.66551e-05	0.000207977
Q9Z1Q2	ABHGA_MOUSE	Phosphatidylserine lipase ABHD16A (EC 3.1.-.-) (Alpha/beta hydrolase domain-containing protein 16A) (Abhydrolase domain-containing protein 16A) (HLA-B-associated transcript 5) (mBAT5) (Monoacylglycerol lipase ABHD16A) (EC 3.1.1.23)	0.958376	1.03064	0.973001	0.916004	0.866109	1.09951	1.01325	0.933845	1.04007	0.910569	1.0505	1.16667	0.993964	0.955526	1.01559	1.06803	1.04417	1.01147	0.948325	0.934343	1.01241	1.15706	1.12965	1.06156	0.972502	1.06552	1.23438	1.04356	1.08631	1.29009	1.07646	1.21675	1.02746	0.905451	0.971899	1.01923	1.1565	1.02174	1.22732	1.17357	1.00863	1.12191	0.988203	0.988735	0.841332	0.0277473	0.0759982
Q8BIE6	FRM4A_MOUSE	FERM domain-containing protein 4A	0.966497	1.14485	1.01661	0.963749	1.07113	0.901478	1.03217	0.964525	1.01913	1.16159	1.0099	1.0848	0.894366	0.894879	0.938596	0.886297	0.996667	0.910323	0.972249	0.957576	1.05663	1.10015	1.15413	0.968429	1.00367	0.916379	1.20312	0.957406	1.0888	0.994893	1.37457	1.40846	1.14015	1.08177	1.17054	0.994755	1.15821	1.00095	1.04967	0.963511	0.909875	1.14929	0.845735	1	0.943193	0.00276329	0.0111634
Q6P2B1	TNPO3_MOUSE	Transportin-3	1.05584	1.03993	1.03323	1.04156	0.972803	1.03941	1.09177	1.06616	1.12933	0.860772	0.99505	1.077	1.08249	0.990566	1.01949	1.03013	1.0375	1.07925	0.964593	0.907071	1.13033	1.10243	1.03354	0.963694	0.91934	1.15259	1.20724	1.2788	1.09046	1.2002	1.16409	1.22539	1.21402	1.09284	0.979651	1.06119	1.11642	1.0879	1.12034	1.18639	0.997124	1.02208	1.09074	1.0182	0.808031	0.00638017	0.0228138
Q9CQC9	SAR1B_MOUSE	GTP-binding protein SAR1b	0.995939	0.968431	0.949117	1.1061	0.992678	0.894581	0.989593	0.922339	1.10018	0.89126	0.874257	1.01657	0.863179	0.973046	0.860624	0.947522	0.984167	0.905109	0.973206	0.89697	0.984484	1.01138	1.05077	0.936859	1.11366	1.10948	1.07977	1.05518	1.38672	1.22063	0.987973	1.10881	1.01989	1.06985	0.910853	1.08654	1.06269	0.924386	1.45177	1.06903	1.00384	1.00795	0.988203	1.19237	0.925563	0.0057411	0.0208723
Q99MD9	NASP_MOUSE	Nuclear autoantigenic sperm protein (NASP)	0.945178	1.06592	0.964694	1.06543	1.11088	0.873892	0.987701	0.902205	0.827869	1.13821	0.871287	1.02242	0.871227	1.04178	1.11014	0.85034	1.02	0.854015	0.886124	1.04141	1.08534	1.14568	1.22756	1.14917	1.10907	1.08103	1.18668	1.03291	0.93112	1.07661	1.0756	1.05699	0.839962	1.08518	1.18314	0.907343	1.0968	1.03308	0.909265	1.08185	0.971237	1.02827	1.02087	1.0208	1.04897	0.0400898	0.102215
Q9CY27	TECR_MOUSE	Very-long-chain enoyl-CoA reductase (EC 1.3.1.93) (Synaptic glycoprotein SC2) (Trans-2,3-enoyl-CoA reductase) (TER)	0.935025	0.896936	0.941848	1.01149	0.893305	1.0335	0.893094	0.930968	1.31239	0.91565	1.03366	0.844055	1.02213	1.01752	0.859649	1.16715	0.914167	0.944734	1.1866	1.00202	1.11482	0.985584	1.01813	1.17601	1.09624	1.3931	1.19984	1.18103	1.1029	1.00715	0.957904	1.10276	1.04167	1.13203	1.02519	1.1993	1.08998	1.15879	1.19293	1.21302	1.08245	0.928445	0.981851	1.20624	1.16944	0.00948772	0.0315747
Q921L5	COG2_MOUSE	Conserved oligomeric Golgi complex subunit 2 (COG complex subunit 2) (Component of oligomeric Golgi complex 2) (Low density lipoprotein receptor defect C-complementing protein)	1.02132	0.987929	0.86812	0.833775	0.906904	0.931034	0.975402	0.768936	0.802368	0.944106	1.01584	0.92885	0.915493	0.959569	0.830409	0.992225	1.10333	0.900938	1.01148	0.990909	1.08534	1.18892	0.928377	1.11129	0.957837	1.18879	1.05016	1.29429	1.00166	1.05414	1.15808	1.019	1.05682	0.90971	0.950581	1.18007	1.09168	0.795841	0.918816	0.918146	1.11889	1.09099	1.22051	0.948007	0.991185	0.0156824	0.0474819
P60521	GBRL2_MOUSE	Gamma-aminobutyric acid receptor-associated protein-like 2 (GABA(A) receptor-associated protein-like 2) (Golgi-associated ATPase enhancer of 16 kDa) (GATE-16)	1.03756	1.02971	1.05607	1.02122	1.06172	0.938916	0.988647	0.856184	0.968124	1.00102	0.858416	0.955166	1.06338	1.00539	1.03996	1.09621	0.999167	1.29927	0.958852	1.0697	1.04577	0.973445	1.08341	1.18627	1.13291	1.13017	1.06826	1.34753	1.18423	1.8999	1.08505	1.01813	1.11837	1.08348	1.10174	1.11276	1.06354	0.87051	1.50621	1.27318	1.0278	0.977915	1.1833	1.03293	1.04407	0.0178393	0.0525835
Q9D1H8	RM53_MOUSE	39S ribosomal protein L53, mitochondrial (L53mt) (MRP-L53)	0.956345	1.05757	0.942887	1.01326	0.973849	0.923153	0.969726	0.991371	0.774135	0.984756	1.04158	0.963938	0.969819	0.871968	0.87232	0.81827	0.935833	1.04067	0.730144	1.00101	0.988363	1.04021	1.00272	1.01579	0.935839	2.00431	1.05757	1.0939	1.05975	1.05822	0.99055	0.96114	1.01989	1.08433	0.881783	0.888986	0.956077	1.02268	0.963706	0.879684	0.826462	0.920495	1.00454	0.868284	0.952987	0.022281	0.0634274
P47753	CAZA1_MOUSE	F-actin-capping protein subunit alpha-1 (CapZ alpha-1)	1.11168	1.12163	0.986501	1.27409	0.929916	1.15369	0.946074	0.932886	0.836976	0.945122	1.00396	0.917154	0.974849	0.971698	1.02242	1.10496	1.03	1.03024	0.972249	0.985859	1.29946	1.06525	1.5485	1.26046	0.936755	1.11983	1.03289	1.06389	0.988382	0.972421	1.30412	1.09672	1.10133	1.06729	1.07461	1.18269	1.08998	1.11059	1.0191	1.13905	1.01822	1.09276	1.17241	1.0052	0.938296	0.0260113	0.0717017
P0C7M9	CLC2L_MOUSE	C-type lectin domain family 2 member L	1.03858	1.04457	1.13188	1.02122	0.92887	0.832512	1.14853	1.05657	0.904372	1.15955	0.864356	0.913255	0.834004	0.67655	0.704678	0.890185	0.9025	0.857143	0.800957	0.848485	0.976726	1.14643	1.1922	1.29361	1.13932	1.15259	0.865954	0.748306	1.13029	1.02043	0.991409	1.30397	1.16288	1.39779	1.35562	1.02885	0.965458	1.07656	0.734479	0.885602	1.04123	1.04594	0.896552	1.02426	1.06758	7.41686e-05	0.000508233
P98084	APBA2_MOUSE	Amyloid-beta A4 precursor protein-binding family A member 2 (Adapter protein X11beta) (Neuron-specific X11L protein) (Neuronal Munc18-1-interacting protein 2) (Mint-2)	0.973604	0.977716	0.824507	0.986737	0.891213	0.984236	1.01892	0.893576	1.02641	0.935976	1.03168	1.04678	0.935614	0.938005	0.97271	1.02915	1.015	0.947862	0.939713	0.845455	1.14197	1.01442	0.987307	0.872928	0.966086	1.31293	1.05757	1.01452	1.08714	1.31359	1.18299	0.974093	0.864583	0.92845	0.901163	1.08566	0.990192	0.875236	0.989494	0.889546	0.936721	0.985866	0.920145	0.963605	0.987267	0.0249387	0.0694208
Q923T9	KCC2G_MOUSE	Calcium/calmodulin-dependent protein kinase type II subunit gamma (CaM kinase II subunit gamma) (CaMK-II subunit gamma) (EC 2.7.11.17)	0.790863	0.890436	0.950156	0.675508	0.963389	0.850246	0.862819	1.0163	0.846995	0.888211	1.00495	1.05945	0.889336	1.19677	1.05068	1.01652	1.05167	1.10636	1.11005	1.1303	0.977502	1.12291	0.988214	0.94633	1.10724	1.09483	1.0847	1.0455	1.05145	1.00919	0.980241	0.96114	1.06818	1.05281	1.24806	1.00962	1.00725	1.02268	1.01146	0.922091	0.939597	0.835689	0.988203	1.07972	0.854065	0.000642923	0.00318659
Q9EQF6	DPYL5_MOUSE	Dihydropyrimidinase-related protein 5 (DRP-5) (Collapsin response mediator protein 5) (CRMP-5)	1.19898	1.21727	1.0675	1.25111	1.29079	1.03054	1.11637	1.11026	1.24044	1.0874	0.982178	1.06043	1.01911	1.00539	0.964912	0.945578	0.948333	0.98853	0.993301	1.00707	1.10473	1.20713	1.03898	1.15706	1.18607	1.16121	1.17434	1.19942	1.09461	1.10317	1.10309	1.18566	1.20549	1.20613	1.18217	1.05682	1.02772	1.03308	1.01242	1.06213	0.981783	1.0265	0.977314	0.948873	1.01959	4.88681e-09	1.22083e-07
P46978	STT3A_MOUSE	Dolichyl-diphosphooligosaccharide--protein glycosyltransferase subunit STT3A (Oligosaccharyl transferase subunit STT3A) (STT3-A) (EC 2.4.99.18) (B5) (Integral membrane protein 1)	0.992893	0.995357	1.054	0.916004	1.07427	0.860099	0.876064	0.951103	0.771403	0.863821	0.942574	0.969786	0.925553	0.90027	1.10136	0.913508	1.06583	1.06986	0.908134	0.99697	1.04655	1.21851	1.06528	1.12944	1.21357	1.10862	1.30757	1.18683	1.12614	1.07967	0.678694	0.900691	1.0483	0.922487	0.929264	0.91958	0.989339	1.06711	1.05922	1.11144	0.954938	1.14134	0.899274	0.939341	1.09305	0.000109247	0.000707764
Q99NB8	UBQL4_MOUSE	Ubiquilin-4 (Ataxin-1 interacting ubiquitin-like protein) (A1Up) (Ataxin-1 ubiquitin-like-interacting protein A1U) (Connexin43-interacting protein of 75 kDa) (CIP75)	1.1269	0.855153	1.03738	1.11848	0.98431	1.14286	1.06339	1.02876	1.16758	0.933943	0.990099	0.841131	0.88833	0.966307	0.927875	0.951409	0.845	0.938478	1.05742	0.844444	1.12723	0.864188	1.14687	1.02052	0.961503	1.31897	1.10691	1.11036	1.32697	1.26762	0.705326	1.16062	0.981061	1.18228	1.0436	1.08741	1.15139	1.06616	1.34766	0.949704	1.06711	0.769435	0.821234	1.10832	0.937316	0.0150995	0.0461181
Q9CWF2	TBB2B_MOUSE	Tubulin beta-2B chain	1.21929	1.34819	0.98027	1.39699	1.50628	1.08867	1.14286	1.21956	1.55009	1.07317	0.990099	1.02827	1	1.04043	0.916179	0.97862	0.868333	0.990615	1.16842	0.935354	1.06749	1.27769	1.04896	1.40884	1.40605	1.20603	1.26234	1.51307	1.24315	1.24413	1.05498	1.27893	1.38542	1.31005	1.22674	1.10664	1.08571	1.07845	1.14327	1.04536	0.998082	1.01502	1.0118	1.05113	1.0333	0.000204794	0.00119969
Q68EF6	BEGIN_MOUSE	Brain-enriched guanylate kinase-associated protein	0.920812	0.999071	0.871236	0.893015	0.940377	0.993103	0.984863	0.949185	1.051	0.863821	1.06832	0.994152	1.02918	1.0903	0.939571	1.09524	1.03167	1.03233	1.12823	0.985859	1.11715	1.10774	0.951949	1.02131	1.02016	1.15603	1.17105	1.05615	1.14191	1.11236	0.999141	1.02677	0.958333	1.02555	1.00097	0.927448	0.947548	1.00378	0.95511	1.03945	0.927133	0.946996	0.887477	0.967938	0.79236	1.20655e-05	0.000105853
Q6NS60	FBX41_MOUSE	F-box only protein 41	0.906599	0.987929	0.967809	0.842617	1.00732	0.883744	1.02933	1.04027	0.961749	0.956301	0.963366	1.0731	0.986922	1.06199	0.998051	0.95724	1.0625	0.997914	1.05646	0.980808	0.994569	1.02276	0.965549	1.05367	1.01742	1.03793	1.07319	1.05227	1.05809	1.26149	1.0988	0.996546	0.965909	0.957411	0.930233	0.975524	1.0226	0.992439	0.973257	0.948718	0.904123	0.896643	0.967332	0.984402	0.802155	0.00298235	0.0119102
Q8BFZ2	PLPR1_MOUSE	Phospholipid phosphatase-related protein type 1 (Lipid phosphate phosphatase-related protein type 1) (Plasticity-related gene 3 protein) (PRG-3)	1.02538	1.12721	0.904465	1.16622	1.35879	0.91133	1.05393	1.16395	0.928051	1.23476	0.90396	0.980507	1.02314	1.02022	0.885965	0.6793	0.836667	0.927007	0.985646	1.18384	0.99069	1.21093	1.04714	1.09945	1.28506	0.912931	0.949013	1.01162	0.970124	1.01839	1.04725	1.15112	1.04451	1.19847	1.32267	0.866259	1.02772	1.00567	0.73639	0.997041	0.820709	0.900177	0.8902	0.850087	1.08031	0.0128374	0.0404263
[truncated: 13 more columns]

## Sheet: brown
		Sex	F	F	F	F	F	F	F	F	F	F	F	F	F	F	F	F	F	F	F	F	F	F	F	F	F	F	F	F	F	F	F	F	F	F	F	F	F	F	F	F	F	F	F	F	F
	Genotype	NEFH-tTA	-	-	-	+	-	+	+	-	-	-	+	-	-	-	-	+	+	+	-	-	+	+	+	+	+	+	+	+	+	+	+	+	+	+	+	+	+	+	+	+	+	+	+	+	+
	Genotype	tetO-NLS-TDP-43	-	-	+	-	-	-	-	-	-	-	-	-	-	-	+	-	-	-	-	-	+	+	+	+	+	+	+	+	+	+	+	+	+	+	+	+	+	+	+	+	+	+	+	+	+
		Group	1	2	3	4	5	1	2	3	4	5	1	2	3	4	5	1	2	3	4	5	1	2	3	4	5	1	2	3	4	5	1	2	3	4	5	1	2	3	4	5	1	2	3	4	5
		Time point	Week 1	Week 1	Week 1	Week 1	Week 1	Week 4	Week 4	Week 4	Week 4	Week 4	Week 6	Week 6	Week 6	Week 6	Week 6	Week 6 + Recovery	Week 6 + Recovery	Week 6 + Recovery	Week 6 + Recovery	Week 6 + Recovery	Week 1	Week 1	Week 1	Week 1	Week 1	Week 2	Week 2	Week 2	Week 2	Week 2	Week 4	Week 4	Week 4	Week 4	Week 4	Week 6	Week 6	Week 6	Week 6	Week 6	Week 6 + Recovery	Week 6 + Recovery	Week 6 + Recovery	Week 6 + Recovery	Week 6 + Recovery
		TMT label	129N	129N	129N	129N	129N	129C	129C	129C	129C	129C	130N	130N	130N	130N	130N	130C	130C	130C	130C	130C	126	126	126	126	126	127N	127N	127N	127N	127N	127C	127C	127C	127C	127C	128N	128N	128N	128N	128N	128C	128C	128C	128C	128C
		Sample code	C1a	C1b	C1c	C1d	C1e	C4a	C4b	C4c	C4d	C4e	C6a	C6b	C6c	C6d	C6e	C6+RECa	C6+RECb	C6+RECc	C6+RECd	C6+RECe	D1a	D1b	D1c	D1d	D1e	D2a	D2b	D2c	D2d	D2e	D4a	D4b	D4c	D4d	D4e	D6a	D6b	D6c	D6d	D6e	D6+RECa	D6+RECb	D6+RECc	D6+RECd	D6+RECe
Accession	Entry name	Protein names	R1.Abundance.Ratio.129N.131	R2Abundance.Ratio.129N.131	R3Abundance.Ratio.129N.131	R4Abundance.Ratio.129N.131	R5Abundance.Ratio.129N.131	R1.Abundance.Ratio.129C.131	R2Abundance.Ratio.129C.131	R3Abundance.Ratio.129C.131	R4Abundance.Ratio.129C.131	R5Abundance.Ratio.129C.131	R1.Abundance.Ratio.130N.131	R2Abundance.Ratio.130N.131	R3Abundance.Ratio.130N.131	R4Abundance.Ratio.130N.131	R5Abundance.Ratio.130N.131	R1.Abundance.Ratio.130C.131	R2Abundance.Ratio.130C.131	R3Abundance.Ratio.130C.131	R4Abundance.Ratio.130C.131	R5Abundance.Ratio.130C.131	R1.Abundance.Ratio.126.131	R2Abundance.Ratio.126.131	R3Abundance.Ratio.126.131	R4Abundance.Ratio.126.131	R5Abundance.Ratio.126.131	R1.Abundance.Ratio.127N.131	R2Abundance.Ratio.127N.131	R3Abundance.Ratio.127N.131	R4Abundance.Ratio.127N.131	R5Abundance.Ratio.127N.131	R1.Abundance.Ratio.127C.131	R2Abundance.Ratio.127C.131	R3Abundance.Ratio.127C.131	R4Abundance.Ratio.127C.131	R5Abundance.Ratio.127C.131	R1.Abundance.Ratio.128N.131	R2Abundance.Ratio.128N.131	R3Abundance.Ratio.128N.131	R4Abundance.Ratio.128N.131	R5Abundance.Ratio.128N.131	R1.Abundance.Ratio.128C.131	R2Abundance.Ratio.128C.131	R3Abundance.Ratio.128C.131	R4Abundance.Ratio.128C.131	R5Abundance.Ratio.128C.131	Anova	Adjusted Anova
Q8BMS1	ECHA_MOUSE	Trifunctional enzyme subunit alpha, mitochondrial (Monolysocardiolipin acyltransferase) (EC 2.3.1.-) (TP-alpha) [Includes: Long-chain enoyl-CoA hydratase (EC 4.2.1.17); Long chain 3-hydroxyacyl-CoA dehydrogenase (EC 1.1.1.211)]	0.918782	0.905292	0.900312	0.923961	0.950837	0.922167	0.928098	0.924257	0.95173	0.963415	0.922772	0.919103	0.908451	0.946092	0.92885	0.923226	0.913333	0.907195	0.921531	0.915152	0.994569	0.962064	0.983681	1.00947	0.964253	1.01207	1.00082	1.02033	0.991701	1.05107	1.27062	1.08895	1.20833	1.20017	1.17733	1.21154	1.18977	1.22684	1.15759	1.21795	1.16012	1.14576	1.17877	1.11612	1.14202	6.72194e-22	9.36199e-19
Q62465	VAT1_MOUSE	Synaptic vesicle membrane protein VAT-1 homolog (EC 1.-.-.-)	0.891371	0.918292	0.800623	0.938992	0.982218	0.949754	0.931883	0.920422	0.925319	0.941057	0.882178	0.971735	0.926559	0.958221	0.923977	0.883382	0.866667	0.884254	0.88134	0.978788	1.05508	1.02807	0.892112	0.926598	0.966086	1.08707	1.03125	1.10165	1.07386	0.994893	1.47509	1.35233	1.46117	1.30835	1.3343	1.4292	1.35096	1.34972	1.39637	1.28304	1.20518	1.21378	1.21779	1.00173	1.22233	1.11382e-16	3.8782e-14
P16460	ASSY_MOUSE	Argininosuccinate synthase (EC 6.3.4.5) (Citrulline--aspartate ligase)	0.859898	0.878366	0.879543	0.859416	0.905858	0.986207	0.919584	0.933845	0.948998	0.956301	0.952475	0.989279	0.998994	0.958221	1.03021	0.892128	0.885	0.932221	0.989474	0.985859	1.01552	1.04325	0.995467	0.89266	0.975252	1.14052	1.14885	1.12585	1.1751	1.16956	1.41667	1.36269	1.33333	1.43952	1.29651	1.34266	1.46013	1.40832	1.59885	1.41617	1.15149	1.17403	1.16425	1.11958	1.19785	1.91087e-21	2.12646e-18
Q8BH04	PCKGM_MOUSE	Phosphoenolpyruvate carboxykinase [GTP], mitochondrial (PEPCK-M) (EC 4.1.1.32)	0.961421	0.952646	0.942887	0.966401	0.961297	0.991133	0.940397	0.946309	0.910747	0.948171	0.969307	0.949318	0.911469	0.893531	0.971735	0.983479	0.9275	0.941606	0.888038	0.941414	1.0287	0.995448	0.967362	0.96764	0.99725	1.02414	1.02632	1.07938	1.09876	1.13177	1.16838	1.12781	1.1572	1.13203	1.16376	1.23776	1.12068	1.12193	1.19389	1.1854	1.07287	1.0689	1.02995	1.05286	1.06954	1.18483e-15	2.53872e-13
Q8R164	BPHL_MOUSE	Valacyclovir hydrolase (VACVase) (Valacyclovirase) (EC 3.1.-.-) (Biphenyl hydrolase-like protein)	0.862944	0.892293	0.851506	0.832007	0.91318	0.884729	0.908231	0.876318	0.838798	0.979675	0.90396	0.885965	0.84004	0.885445	0.976608	0.881438	0.921667	0.931178	0.872727	0.974747	1.01707	1.02504	0.998187	0.970797	0.963336	1.08362	1.02961	1.07648	0.99834	1.02962	1.42612	1.10449	1.15909	1.05026	1.32558	1.22552	1.15821	1.18998	1.1681	1.23373	1.16491	1.12014	1.2069	1.2279	1.27816	5.42831e-13	4.32016e-11
Q9CPY7	AMPL_MOUSE	Cytosol aminopeptidase (EC 3.4.11.1) (Cysteinylglycine-S-conjugate dipeptidase) (EC 3.4.13.23) (Leucine aminopeptidase 3) (LAP-3) (Leucyl aminopeptidase) (Peptidase S) (Proline aminopeptidase) (EC 3.4.11.5) (Prolyl aminopeptidase)	0.936041	0.924791	0.962617	0.956676	0.946653	0.990148	0.990539	0.950144	1.04827	0.921748	1.04158	0.960039	0.98994	0.977089	0.998051	1.01166	0.975	0.984359	1.00096	0.985859	1.04267	0.954476	1.00725	0.94633	0.955087	0.999138	1.00658	1.08519	1.02988	1.08069	1.15292	1.1209	1.22064	1.1678	1.09302	1.18619	1.14286	1.16257	1.20248	1.19921	1.09971	1.09717	1.1588	1.12045	1.09794	1.60856e-13	1.60023e-11
Q99JY0	ECHB_MOUSE	Trifunctional enzyme subunit beta, mitochondrial (TP-beta) [Includes: 3-ketoacyl-CoA thiolase (EC 2.3.1.155) (EC 2.3.1.16) (Acetyl-CoA acyltransferase) (Beta-ketothiolase)]	0.93401	1.00464	0.922118	0.94076	0.993724	0.929064	1.03879	0.946309	0.979053	0.886179	0.884158	1.01462	0.909457	0.927224	0.996101	1.00583	0.969167	0.913452	0.912919	0.917172	1.05508	1.00759	0.978241	0.990529	0.917507	1.06121	1.08141	1.01936	1.06307	1.23391	1.22337	1.28497	1.21212	1.24872	1.06977	1.30507	1.23497	1.18526	1.30277	1.35602	1.19463	1.18993	1.17332	1.13692	1.06758	1.11858e-11	6.29458e-10
O35435	PYRD_MOUSE	Dihydroorotate dehydrogenase (quinone), mitochondrial (DHOdehase) (EC 1.3.5.2) (Dihydroorotate oxidase)	0.988832	0.897864	0.984424	0.925729	0.975941	0.938916	0.912961	0.953979	0.91439	0.995935	0.975248	0.907407	0.949698	0.969003	0.994152	0.920311	0.8675	0.995829	0.8689	1.00101	0.935609	1.07436	0.998187	1.0513	1.08524	1.00259	1.16612	1.21588	1.05145	1.25741	1.23711	1.29706	1.22443	1.07751	1.19186	1.16958	1.37143	1.21928	1.26552	1.3432	1.11505	1.31449	1.27223	1.08059	1.28501	2.31889e-10	8.26707e-09
Q64345	IFIT3_MOUSE	Interferon-induced protein with tetratricopeptide repeats 3 (IFIT-3) (Glucocorticoid-attenuated response gene 49 protein) (GARG-49) (P49) (IRG2)	0.730964	0.687094	0.705088	0.770999	0.692469	0.951724	0.741722	0.7814	0.814208	0.783537	1.0396	0.766082	0.754527	0.766846	0.739766	1.04373	0.799167	0.820647	0.714833	0.745455	0.743988	0.776935	0.743427	0.732439	0.711274	1.77586	2.56332	3.91191	1.5278	0.995914	2.53351	3.3506	2.86742	4.37308	3.0814	2.54458	2.00597	1.99905	2.71824	3.12229	1.32119	1.45848	1.63158	0.962738	1.12831	2.19974e-14	2.84994e-12
Q9Z1Q9	SYVC_MOUSE	Valine--tRNA ligase (EC 6.1.1.9) (Protein G7a) (Valyl-tRNA synthetase) (ValRS)	0.962437	0.955432	0.942887	0.979664	1.00105	0.891626	0.940397	0.935762	1.02095	0.943089	0.923762	0.934698	0.95674	0.962264	0.97271	0.92517	0.943333	0.95829	0.976077	0.933333	0.988363	0.996206	1.02176	1.09392	1.05041	1.09397	1.11184	1.1152	1.15768	1.1093	1.18729	1.10276	1.1733	1.18399	1.15795	1.12675	1.1403	1.13327	1.34575	1.1785	1.04314	1.03622	1.02722	1.04246	1.06464	1.98541e-13	1.87895e-11
P18242	CATD_MOUSE	Cathepsin D (EC 3.4.23.5)	0.981726	0.924791	0.90135	0.934571	0.938285	0.975369	0.961211	0.910834	1.03005	0.978659	0.914851	0.936647	0.920523	0.929919	1.00292	1.069	0.935833	0.992701	0.96555	0.961616	1.14119	1.01442	0.970082	1.04972	0.981668	1.26552	1.12993	1.21394	1.07635	1.16343	1.25687	1.09326	1.33712	1.22658	1.20736	1.34528	1.18038	1.13422	1.29799	1.19231	1.09684	1.09452	1.20417	1.0078	1.04701	1.81598e-10	6.65579e-09
Q8K1R3	PNPT1_MOUSE	Polyribonucleotide nucleotidyltransferase 1, mitochondrial (EC 2.7.7.8) (3'-5' RNA exonuclease OLD35) (PNPase old-35) (Polynucleotide phosphorylase 1) (PNPase 1) (Polynucleotide phosphorylase-like protein)	0.925888	0.921077	1.03634	0.974359	0.953975	0.895567	0.912961	0.956855	0.907104	0.906504	0.913861	0.95614	0.983903	0.954178	0.94347	0.875607	0.916667	0.904067	0.945455	0.909091	0.981381	0.943854	0.982774	1.09866	0.946838	1.02328	0.903783	1.02904	1.04149	1.00102	1.061	1.10104	1.1714	1.17036	1.1124	1.15822	1.15821	1.12665	1.24546	1.13905	1.0652	1.11131	1.17423	1.02513	1.00979	9.63907e-11	3.91966e-09
Q91YP0	L2HDH_MOUSE	L-2-hydroxyglutarate dehydrogenase, mitochondrial (EC 1.1.99.2) (Duranin)	0.923858	0.89415	0.86812	0.914235	0.941423	0.876847	0.913907	0.910834	0.919854	0.973577	0.963366	0.955166	0.918511	1.02965	0.950292	0.883382	0.975833	0.918665	0.97512	0.973737	0.950349	0.924127	0.910245	0.98974	0.944088	1.00431	0.995888	0.994192	0.979253	1.00613	1.3256	1.03368	1.02841	1.00256	1.05911	1.18444	1.15991	1.13422	1.04107	1.15779	1.1697	1.12102	1.12704	1.06932	1.11068	5.27227e-09	1.29604e-07
Q3U5Q7	CMPK2_MOUSE	UMP-CMP kinase 2, mitochondrial (EC 2.7.4.14) (Nucleoside-diphosphate kinase) (EC 2.7.4.6) (Thymidylate kinase LPS-inducible member) (TYKi)	0.845685	0.859796	0.804777	0.949602	0.947699	1.02365	0.926206	0.842761	0.932605	0.934959	1.02772	0.838207	0.798793	0.938005	0.986355	1.05928	0.926667	0.945777	0.888038	0.958586	0.893716	1.04932	0.923844	1.01184	1.02291	1.125	1.14145	1.2546	1.12282	1.07457	1.11426	1.37306	1.21023	1.33646	1.2655	1.21329	1.21194	1.16635	1.1681	1.27515	1.13519	1.04947	1.10436	1.10139	1.22429	2.95261e-10	1.00914e-08
Q99L13	3HIDH_MOUSE	3-hydroxyisobutyrate dehydrogenase, mitochondrial (HIBADH) (EC 1.1.1.31)	0.936041	0.906221	0.979232	0.893899	0.877615	0.953695	0.953642	0.920422	0.956284	0.861789	0.951485	0.909357	0.924547	0.919137	0.924951	0.94655	0.9575	0.942649	0.952153	0.959596	1.00776	0.989378	1.03264	0.900552	0.911091	0.974138	0.996711	0.996128	1.00913	0.94382	1.07131	1.07772	1.125	1.19336	1.0281	1.11101	1.10192	1.05766	1.09456	1.19132	1.12368	1.11926	1.11071	1.13778	1.15867	5.98687e-12	3.74751e-10
Q9D8S4	ORN_MOUSE	Oligoribonuclease, mitochondrial (EC 3.1.-.-) (RNA exonuclease 2 homolog) (Small fragment nuclease)	0.849746	0.867224	0.892004	0.921309	0.906904	0.856158	0.880795	0.91371	0.743169	0.980691	0.863366	0.909357	0.855131	0.876011	1.01559	0.799806	0.889167	0.890511	0.974163	0.975758	0.919317	0.971927	0.969175	1.22099	0.99725	1.05	1.06908	1.06486	1.01826	0.927477	1.20103	1.1943	1.14867	1.03152	1.23256	1.14598	1.12409	1.1569	1.18529	1.22288	1.07287	1.08481	1.1461	1.15685	1.25857	7.5662e-09	1.78607e-07
Q8K411	PREP_MOUSE	Presequence protease, mitochondrial (EC 3.4.24.-) (Pitrilysin metalloproteinase 1)	0.996954	1.02693	1.07996	0.954023	1.02824	0.981281	1	0.999041	0.986339	0.950203	0.966337	1.03119	1.00805	0.933962	0.95614	1.0068	0.971667	0.95829	0.932057	0.923232	1.01862	1.04173	1.01813	0.977901	0.998167	1.07845	1.09704	1.13843	1.03817	1.09806	1.1701	1.1114	1.27083	1.0954	1.0688	1.15734	1.12921	1.16352	1.17574	1.14694	1.05273	1.09541	1.20145	0.994801	1.03624	2.58939e-08	5.36264e-07
Q99M87	DNJA3_MOUSE	DnaJ homolog subfamily A member 3, mitochondrial (DnaJ protein Tid-1) (mTid-1) (Tumorous imaginal discs protein Tid56 homolog)	0.900508	0.857939	0.888889	0.814324	0.894351	0.959606	0.859981	0.942474	0.863388	0.964431	0.956436	0.867446	0.882294	0.940701	0.865497	0.977648	0.899167	0.959333	0.957895	0.90404	0.951125	0.968892	1.00907	1.05525	0.91934	1.01466	1.0148	1.01258	0.963485	0.967314	1.23196	0.915371	1.05019	1.00341	1.06492	1.15909	1.13006	1.16352	1.18816	1.01677	1.06807	1.02385	1.09347	0.987002	1.08031	1.30384e-07	2.15539e-06
Q8BX10	PGAM5_MOUSE	Serine/threonine-protein phosphatase PGAM5, mitochondrial (EC 3.1.3.16) (Phosphoglycerate mutase family member 5)	0.963452	0.982358	0.950156	1.09284	1.01151	0.926108	0.929044	0.946309	1.03643	0.949187	0.886139	0.926901	0.876258	0.90027	1.04678	0.812439	0.891667	0.950991	0.872727	0.935354	0.966641	1.00683	0.969175	1.07577	1.02841	1.04052	1.03618	1.07938	1.18755	0.959142	1.25258	1.08549	1.16477	1.14566	1.18798	1.17483	1.10362	1.11437	1.36676	1.15582	1.07766	1.06007	1.06806	0.993934	1.06954	2.63721e-08	5.40143e-07
Q9D172	GAL3A_MOUSE	Glutamine amidotransferase-like class 1 domain-containing protein 3A, mitochondrial	0.895431	0.926648	0.905504	0.94695	0.936192	0.950739	0.946074	0.981783	0.989071	0.968496	0.968317	0.977583	0.966801	0.966307	1.03509	1.03013	0.925	1.0219	0.974163	1.01313	1.03413	0.982549	0.921124	0.974743	0.9945	1.07328	1.04934	1.27299	1.0473	1.04801	1.01546	1.09931	1.38447	1.0724	1.10174	1.25524	1.13689	1.34026	1.16714	1.29684	1.13135	1.11131	1.36025	1.10659	1.20078	4.24385e-08	8.09675e-07
Q99LD8	DDAH2_MOUSE	N(G),N(G)-dimethylarginine dimethylaminohydrolase 2 (DDAH-2) (Dimethylarginine dimethylaminohydrolase 2) (EC 3.5.3.18) (DDAHII) (Dimethylargininase-2)	0.930964	0.97493	0.902388	0.923077	0.998954	0.933005	0.998108	0.977948	1.07013	1.07012	1.01089	0.91423	0.884306	0.911051	1.06335	0.921283	0.904167	0.923879	0.911962	0.993939	1.01707	1.02124	0.970988	1.00868	1.03666	0.95431	0.977796	1.00871	0.981743	0.940756	1.32131	1.09499	1.12784	1.19847	1.27035	1.13549	1.09851	1.15123	1.05635	1.19034	1.11026	1.09717	1.09165	1.03033	1.16944	3.99857e-09	1.01717e-07
Q64442	DHSO_MOUSE	Sorbitol dehydrogenase (SDH) (SORD) (EC 1.1.1.-) (L-iditol 2-dehydrogenase) (EC 1.1.1.14) (Polyol dehydrogenase) (Xylitol dehydrogenase) (XDH) (EC 1.1.1.9)	0.95736	0.878366	0.860852	0.920424	0.910042	0.935961	0.953642	0.903164	0.870674	0.985772	0.988119	0.895712	0.884306	0.985175	1.05263	0.953353	0.971667	0.944734	0.91866	1	0.963538	0.977997	0.970082	1.01657	0.934922	1.07155	1.06332	0.994192	0.948548	1.03882	1.2457	1.07513	1.08523	1.02215	1.12306	1.06119	1.03028	1.1465	1.01624	1.09073	1.0767	1.02915	1.01452	1.02513	1.08619	9.07815e-07	1.1365e-05
O88986	KBL_MOUSE	2-amino-3-ketobutyrate coenzyme A ligase, mitochondrial (AKB ligase) (EC 2.3.1.29) (Aminoacetone synthase) (Glycine acetyltransferase)	0.953299	0.855153	0.970924	1.01503	0.896444	0.872906	0.844844	0.947267	1.04554	0.994919	0.981188	0.923002	1.00101	0.987871	0.920078	0.945578	0.863333	0.932221	0.922488	1.02626	0.903801	0.927162	1.01179	0.906077	0.923923	1.10431	1.01974	1.00968	1.02407	1.04597	1.31271	1.0639	1.08144	1.12436	1.17636	1.11451	1.04733	1.13894	1.28367	1.08481	1.11314	0.992933	1.08348	1.12392	1.22331	1.16975e-06	1.42597e-05
Q99KR7	PPIF_MOUSE	Peptidyl-prolyl cis-trans isomerase F, mitochondrial (PPIase F) (EC 5.2.1.8) (Cyclophilin D) (CyP-D) (CypD) (Cyclophilin F) (Rotamase F)	0.837563	0.930362	0.975078	0.883289	0.992678	0.990148	0.916746	0.957814	0.825137	0.990854	0.979208	0.927875	0.963783	0.979784	0.969786	1.01069	0.911667	1.01147	0.839234	0.963636	0.97052	0.938543	1.00907	1.02526	0.961503	0.974138	0.957237	1.0029	0.983402	0.95097	1.37801	1.03195	1.10985	1.0707	1.08721	1.11189	1.13348	1.02836	1.19866	1.06312	1.04794	1.06714	1.10073	1.04506	1.07835	1.2521e-05	0.000108651
Q61165	SL9A1_MOUSE	Sodium/hydrogen exchanger 1 (Na(+)/H(+) exchanger 1) (NHE-1) (Solute carrier family 9 member 1)	0.944162	0.999071	1.07788	0.900973	0.985356	1	1.01135	1.05273	0.948998	0.854675	0.979208	0.962963	1.04829	0.951482	0.913255	0.986395	0.963333	0.932221	0.913876	0.883838	1.00931	1.02731	1.00907	0.970008	0.993584	1.10776	1.03043	1.1365	1.05394	1.20429	1.19588	1.24439	1.25568	1.22232	0.968992	1.23951	1.12921	1.27316	1.19007	1.19034	1.08917	1.06184	1.1951	1.03553	0.977473	5.79794e-07	7.65411e-06
Q9CYH2	PXL2A_MOUSE	Peroxiredoxin-like 2A (Peroxiredoxin-like 2 activated in M-CSF stimulated monocytes) (Protein PAMM) (Redox-regulatory protein FAM213A)	0.956345	0.992572	0.996885	0.986737	1.04603	0.880788	1.01325	0.970278	1.00364	1.0122	0.920792	0.996101	1.01408	1.04043	0.960039	0.872692	1.01583	0.971846	1.02679	0.973737	1.05043	0.997724	1.03717	1.0442	1.08341	1.04397	1.14309	1.21588	1.19004	1.22268	1.2268	1.13126	1.1714	1.2598	1.1376	1.11538	1.09851	1.13327	1.15759	1.11637	1.07383	1.0742	1.09891	1.04766	1.09109	4.10615e-09	1.03508e-07
Q922B1	MACD1_MOUSE	ADP-ribose glycohydrolase MACROD1 (MACRO domain-containing protein 1) (O-acetyl-ADP-ribose deacetylase MACROD1) (EC 3.1.1.106) (Protein LRP16) ([Protein ADP-ribosylaspartate] hydrolase MACROD1) (EC 3.2.2.-) ([Protein ADP-ribosylglutamate] hydrolase MACROD1) (EC 3.2.2.-)	0.867005	0.876509	0.857736	0.885057	0.884937	0.986207	0.929044	0.94535	0.816029	0.95935	1.09208	0.932749	0.926559	0.979784	0.94152	0.900875	0.955833	1.06048	0.927273	0.965657	0.964313	0.961305	0.958296	0.940016	0.961503	0.971552	0.953125	1.01258	0.970954	0.99285	1.38918	1.07599	1.10227	0.994889	1.0969	1.06119	1.12154	1.11059	1.02483	1.12821	1.11697	1.1917	1.10163	0.97487	1.16552	1.32427e-06	1.58998e-05
Q8CGK3	LONM_MOUSE	Lon protease homolog, mitochondrial (EC 3.4.21.53) (Lon protease-like protein) (LONP) (Mitochondrial ATP-dependent protease Lon) (Serine protease 15)	0.939086	0.973073	0.946002	0.953139	1.06695	0.898522	0.998108	0.941515	0.978142	0.847561	0.922772	0.926901	1.04728	0.913747	0.842105	0.921283	0.926667	0.896767	0.958852	0.887879	0.967417	0.996965	0.978241	1.02762	0.967919	1.09483	1.03947	1.01549	1.04066	1.08682	1.03866	1.04922	1.13542	1.26746	1.03973	1.11801	1.11386	1.22684	1.10697	1.05128	1.07862	1.06625	1.11887	1.01646	1.02155	5.58482e-07	7.39027e-06
Q6PE15	ABHDA_MOUSE	Palmitoyl-protein thioesterase ABHD10, mitochondrial (EC 3.1.2.22) (Acyl-protein thioesterase ABHD10) (Alpha/beta hydrolase domain-containing protein 10) (Abhydrolase domain-containing protein 10) (Mycophenolic acid acyl-glucuronide esterase, mitochondrial) (EC 3.1.1.93)	0.95533	0.965645	0.92731	0.992927	0.978033	0.976355	1.03784	0.902205	0.969035	1.02744	0.988119	1.15497	0.95674	0.950135	0.924951	0.947522	1.0275	1.01564	0.869856	0.952525	1.14818	1.10243	0.951043	0.92423	0.920257	1.21466	1.08799	1.08809	0.993361	0.969356	1.54639	1.22193	1.08144	1.10136	1.08721	1.33042	1.1855	1.06144	1.2808	1.11341	1.16107	1.23675	1.1706	1.07886	1.11557	0.000181593	0.0010843
Q9Z1Q5	CLIC1_MOUSE	Chloride intracellular channel protein 1 (Nuclear chloride ion channel 27) (NCC27)	0.896447	0.911792	0.951194	1.00531	0.877615	0.895567	0.96878	0.993289	1.10838	0.865854	0.932673	0.926901	0.937626	0.91779	0.809942	0.901846	0.83	0.934307	0.992344	0.770707	0.991466	1.00379	0.955576	0.973954	0.826764	1.02069	1.02138	1.08616	1.00913	0.917263	1.34364	1.17703	1.22633	1.26405	0.994186	1.30769	1.36802	1.21834	1.38968	0.884615	1.12081	1.21025	1.12432	0.967071	0.917728	3.65709e-05	0.000271287
Q9D1H6	NDUF4_MOUSE	NADH dehydrogenase [ubiquinone] 1 alpha subcomplex assembly factor 4 (Hormone-regulated proliferation-associated protein of 20 kDa homolog)	0.95736	0.966574	1.01246	0.984085	1.03975	0.892611	0.949858	0.979866	1.00455	1.05793	0.89604	0.890838	0.94668	0.908356	0.975634	0.85034	0.96	0.935349	0.903349	0.971717	1.05896	0.925645	1.02901	0.96764	1.0385	1.11034	0.950658	1.00387	1.10622	1.10215	1.23024	0.978411	1.11553	1.08859	1.14535	1.1215	1.07036	1.08129	1.17001	1.13905	1.07478	1.02032	1.07078	1.07366	1.13222	1.99815e-06	2.2443e-05
Q8BMS4	COQ3_MOUSE	Ubiquinone biosynthesis O-methyltransferase, mitochondrial (3-demethylubiquinol 3-O-methyltransferase) (EC 2.1.1.64) (Polyprenyldihydroxybenzoate methyltransferase) (EC 2.1.1.114)	0.874112	0.910864	0.873313	0.941645	0.893305	1.0197	0.885525	0.903164	0.860656	0.949187	0.982178	0.995127	0.879276	1.01078	1.0039	0.982507	0.906667	1.04588	0.924402	0.954545	0.943367	0.942337	0.965549	0.991318	0.976169	0.953448	0.949013	1.01162	0.990041	1.02962	1.18213	1.0544	1.01894	0.982964	0.984496	1.19493	1.14712	1.24008	1.13754	1.06903	1.19463	1.17756	1.28403	1.00693	1.03918	2.0777e-07	3.14535e-06
O35855	BCAT2_MOUSE	Branched-chain-amino-acid aminotransferase, mitochondrial (BCAT(m)) (EC 2.6.1.42)	0.941117	0.929434	0.845275	0.943413	0.967573	0.951724	0.912015	0.8907	0.887978	0.966463	0.961386	0.882066	0.882294	0.83558	0.999025	0.965986	0.921667	0.962461	0.91866	0.992929	1.02327	1.01973	0.931097	1.09787	0.920257	1.05431	0.965461	1.09197	0.955187	0.878447	1.26632	1.06736	1.08902	1.05366	1.1657	1.18357	1.09424	1.02457	0.976122	1.05227	1.04219	1	1.01815	0.979203	1.12243	4.10523e-05	0.000301321
Q9DCB8	ISCA2_MOUSE	Iron-sulfur cluster assembly 2 homolog, mitochondrial (HESB-like domain-containing protein 1)	0.806091	0.901578	0.854621	0.941645	0.789749	0.93202	0.966887	0.93001	0.886157	1.04776	0.881188	0.882066	0.875252	0.886792	1.0614	0.942663	0.9275	0.98853	0.903349	1.00505	0.923196	0.931715	0.957389	1.02841	0.898258	1.05	1.03618	1.01549	0.883817	0.908069	1.48797	1.07168	1.0142	1.01278	1.22093	1.14248	1.11471	1.08696	1.02388	1.26036	1.09875	1.04594	0.980036	0.967938	1.20274	5.0745e-05	0.000362901
Q8K1J6	TRNT1_MOUSE	CCA tRNA nucleotidyltransferase 1, mitochondrial (EC 2.7.7.72) (mitochondrial tRNA nucleotidyl transferase, CCA-adding) (mt CCA-adding enzyme) (mt tRNA CCA-diphosphorylase) (mt tRNA CCA-pyrophosphorylase) (mt tRNA adenylyltransferase)	0.932995	0.941504	0.906542	0.990274	1.06172	0.892611	0.970672	0.925216	1.17304	0.949187	0.90495	0.918129	0.856137	0.913747	0.885965	0.896987	0.933333	0.921794	1.06316	0.966667	0.991466	1.01593	1.00272	0.908445	1.10082	1.06897	1.05099	0.968054	1.19419	1.12462	1.23625	1.0924	1.08902	1.10307	1.15698	1.14773	1.09765	1.12571	1.1958	1.1854	1.10259	1.04947	1.01724	1.04246	1.18903	2.45788e-06	2.66917e-05
Q9DCN2	NB5R3_MOUSE	NADH-cytochrome b5 reductase 3 (B5R) (Cytochrome b5 reductase) (EC 1.6.2.2) (Diaphorase-1) [Cleaved into: NADH-cytochrome b5 reductase 3 membrane-bound form; NADH-cytochrome b5 reductase 3 soluble form]	0.979695	0.988858	0.938733	1.01503	0.975941	1.04236	0.943236	0.944391	0.960838	0.825203	0.969307	0.968811	1.00101	0.947439	0.797271	1.00486	0.921667	0.935349	0.867943	0.847475	0.99069	1.01138	0.925657	0.964483	1.03391	1.07672	1.04276	1.0484	1.05726	1.10317	1.01632	1.18048	1.17803	1.18399	1.01357	1.27448	1.28614	1.22212	1.5234	0.991124	1.15053	1.197	1.22142	0.97747	1.02057	6.40702e-06	6.13291e-05
O88696	CLPP_MOUSE	ATP-dependent Clp protease proteolytic subunit, mitochondrial (EC 3.4.21.92) (Endopeptidase Clp)	0.888325	0.912721	0.863967	0.885942	0.895397	0.847291	0.926206	0.901246	0.949909	0.988821	0.89703	0.94152	0.841046	0.876011	0.960039	0.844509	0.93	0.921794	0.948325	0.964646	0.904577	0.943854	0.902085	0.934491	0.943171	0.873276	0.924342	0.908035	0.888797	0.946885	1.12113	1.03109	1.04072	0.936116	1.15891	1.02972	1.11727	1.06144	0.922636	1.12032	1.13615	1.11484	1.08984	0.996534	1.11459	1.79064e-07	2.77101e-06
Q9JHI5	IVD_MOUSE	Isovaleryl-CoA dehydrogenase, mitochondrial (IVD) (EC 1.3.8.4) (Butyryl-CoA dehydrogenase) (EC 1.3.8.1)	0.923858	0.931291	0.832814	0.974359	1.01046	1.00296	0.930937	0.897411	0.946266	0.901423	1.01089	0.889864	0.867203	0.927224	0.949318	0.97862	0.876667	0.866528	0.850718	0.849495	0.92242	1.0827	0.916591	1.05998	0.980752	0.947414	0.981908	1.01258	0.960166	0.99285	1.14863	1.0924	1.23674	1.13373	1.01744	0.996503	0.981663	1.12382	1.00478	1.20809	1.03452	0.969081	1.05535	0.995667	1.08129	1.43584e-05	0.000121198
O35658	C1QBP_MOUSE	Complement component 1 Q subcomponent-binding protein, mitochondrial (GC1q-R protein) (Glycoprotein gC1qBP) (C1qBP)	0.924873	0.954503	0.948079	1.06897	0.978033	0.937931	0.941343	0.926174	1.13661	0.909553	0.955446	0.921053	0.973843	1.04043	0.87232	0.932945	0.955	0.879041	1.18086	0.917172	0.97052	0.932473	0.953762	1.0884	1.02475	1.02759	1.02303	0.975799	1.02905	1.13483	1.25601	1.11658	1.08902	1.04514	1.09884	1.18444	1.21365	1.20416	1.11175	1.16568	1.16012	1.20583	1.19691	1.2487	1.20764	1.41709e-06	1.68329e-05
Q9JLZ3	AUHM_MOUSE	Methylglutaconyl-CoA hydratase, mitochondrial (EC 4.2.1.18) (AU-specific RNA-binding enoyl-CoA hydratase) (AU-binding enoyl-CoA hydratase) (muAUH) (Itaconyl-CoA hydratase) (EC 4.2.1.56)	0.903553	0.910864	0.902388	0.809903	0.860879	1.02266	0.990539	0.854267	1.02277	0.864837	1.04356	1.07212	0.903421	0.966307	0.983431	1.12342	1.00333	1.00626	0.986603	0.931313	0.986036	1.01821	1.0689	1.03157	0.902841	1.04569	1.14145	1.09197	0.957676	1.14709	1.19759	1.27375	1.15246	0.943782	1.02132	1.19843	1.20512	1.13422	1.19484	1.20907	1.12368	1.23145	1.14519	1.18544	1.12537	6.73921e-07	8.69077e-06
A2ASZ8	SCMC2_MOUSE	Calcium-binding mitochondrial carrier protein SCaMC-2 (Small calcium-binding mitochondrial carrier protein 2) (Solute carrier family 25 member 25)	0.88731	0.941504	0.952233	0.921309	0.966527	0.863054	0.901608	0.840844	1.04645	0.961382	0.90495	0.939571	1.02616	1.00943	0.994152	0.945578	0.941667	0.899896	1.11579	0.964646	0.979829	1.01366	1.10335	1.06788	0.969753	1	1.08059	1.03679	1.04481	1.00613	1.10567	1.07513	1.04451	1.01107	1.08333	1.08479	1.23582	1.0983	1.09742	1.10454	1.01246	1.09452	1.08984	1.08579	1.03918	1.27043e-05	0.000110071
Q9DCM0	ETHE1_MOUSE	Persulfide dioxygenase ETHE1, mitochondrial (EC 1.13.11.18) (Ethylmalonic encephalopathy protein 1 homolog) (Hepatoma subtracted clone one protein) (Sulfur dioxygenase ETHE1)	0.953299	0.924791	0.821391	0.825818	0.960251	1.00887	0.914853	0.841802	0.954463	1.01524	1.03762	0.989279	0.849095	0.911051	1.21832	1.0447	0.964167	1.00938	0.977033	1.07172	1.11327	0.986343	0.99184	1.015	0.999083	1.13276	1.07812	1.09293	0.889627	1.11236	1.65722	1.04318	1.11648	0.913969	1.23837	1.35752	1.14627	1.17486	1.0659	1.35799	1.22531	1.14576	1.13067	1.23657	1.20764	0.000555403	0.00282318
P56395	CYB5_MOUSE	Cytochrome b5	0.888325	0.906221	0.916926	1.00619	0.885983	0.950739	0.999054	0.962608	1.18852	1.04675	0.871287	0.948343	0.912475	0.977089	1.02047	0.923226	0.9725	0.970803	1.14737	0.942424	1.04189	1.01973	1.00181	1.23441	1.06691	1.08362	1.0625	1.05905	1.11535	1.08274	1.22766	1.1019	1.06723	1.1167	1.12597	1.09878	1.11301	1.14839	1.1595	1.13412	1.05177	1.05654	1.04356	1.14038	1.17336	1.23849e-05	0.000108098
Q8K4F5	ABHDB_MOUSE	Protein ABHD11 (EC 3.-.-.-) (Alpha/beta hydrolase domain-containing protein 11) (Abhydrolase domain-containing protein 11) (Williams-Beuren syndrome chromosomal region 21 protein homolog)	0.954315	1.06778	0.895119	0.984969	0.976987	0.866995	1.11258	0.911793	0.965392	0.896341	0.883168	1.06628	0.891348	0.97035	0.884016	0.858115	1.25167	0.936392	1.17416	1.01616	0.958883	1.20182	0.993654	0.983425	1.055	1.00259	1.25658	1.03195	1.01909	1.00102	1.32131	1.2867	1.12973	1.10136	1.18023	1.11189	1.19574	1.11531	1.22159	1.19034	1.06903	1.22173	1.08893	1.13432	1.24878	0.000320193	0.0017369
P05202	AATM_MOUSE	Aspartate aminotransferase, mitochondrial (mAspAT) (EC 2.6.1.1) (EC 2.6.1.7) (Fatty acid-binding protein) (FABP-1) (Glutamate oxaloacetate transaminase 2) (Kynurenine aminotransferase 4) (Kynurenine aminotransferase IV) (Kynurenine--oxoglutarate transaminase 4) (Kynurenine--oxoglutarate transaminase IV) (Plasma membrane-associated fatty acid-binding protein) (FABPpm) (Transaminase A)	0.960406	0.928505	0.942887	0.980548	0.970711	0.993103	0.97351	0.916587	1.21129	0.912602	0.987129	1.04094	0.95674	0.997305	1.01754	1.16035	0.966667	1.05318	1	0.962626	0.994569	0.977238	1.00453	0.96764	0.941338	1.14828	1.06826	1.16457	1.05311	1.14709	1.04296	1.1563	1.16288	1.06303	1.10368	1.24388	1.07377	1.07656	1.26457	1.16667	1.11409	1.0742	1.20054	1.18804	1.05877	2.94969e-05	0.000226658
Q8K3A0	HSC20_MOUSE	Iron-sulfur cluster co-chaperone protein HscB [Cleaved into: Iron-sulfur cluster co-chaperone protein HscB, mitochondrial (C-HSC20); Iron-sulfur cluster co-chaperone protein HscB, cytoplasmic]	0.969543	0.997214	0.953271	0.896552	0.91318	1.00394	0.936613	1.04123	0.935337	1.07114	0.959406	0.938596	0.904427	0.87062	1.07115	1.05248	0.993333	1.13452	0.911962	1.03232	0.98526	1.02731	0.964642	1.0292	1.11641	1.00086	0.990132	0.952565	0.979253	1.02043	1.28093	1.01209	1.18561	1.08773	1.17926	1.17483	0.996162	1.18809	1.06781	1.12229	1.05465	1.04682	1.13249	1.0026	1.09109	0.000225706	0.00130301
Q9WVL0	MAAI_MOUSE	Maleylacetoacetate isomerase (MAAI) (EC 5.2.1.2) (GSTZ1-1) (Glutathione S-transferase zeta 1) (EC 2.5.1.18)	0.894416	0.886722	0.819315	0.90893	0.864017	0.952709	0.991485	0.88303	0.893443	0.957317	0.890099	0.963938	0.889336	0.897574	1.09844	0.939747	0.969167	0.972888	0.91866	0.99899	1.13421	1.00152	0.906618	1.02368	0.898258	0.956034	1.00905	0.994192	0.969295	1.1951	1.32216	1.1468	1.14205	1.06644	0.937984	1.05594	1.03198	1.04253	0.95893	1.19329	1.02109	1.04505	1.02995	0.954073	1.03624	0.000925375	0.00435043
Q8BIG7	CMTD1_MOUSE	Catechol O-methyltransferase domain-containing protein 1 (EC 2.1.1.-)	0.878173	0.923863	0.764278	0.857648	0.940377	0.945813	0.895932	0.947267	0.673953	0.948171	0.953465	0.912281	0.788732	0.858491	0.954191	0.966958	0.906667	0.923879	0.754067	0.954545	0.976726	1.09029	0.962829	1.06551	0.95967	0.983621	1.01974	0.837367	0.880498	1.00409	1.18299	1.08377	1.09564	0.988075	1.14535	1.07955	1.142	1.18809	0.91404	1.03452	1.03739	1.13958	0.92559	0.917678	1.02644	0.000880809	0.00417616
Q924L1	LTMD1_MOUSE	LETM1 domain-containing protein 1 (Cervical cancer receptor) (MCC-32)	1.00609	0.909935	0.86812	1.02564	0.855649	1	0.954588	0.905081	0.981785	1.10366	0.968317	0.967836	0.940644	1.04852	0.988304	1.01749	0.993333	0.982273	1.00191	1.20808	0.951125	1.022	0.951949	1.08051	1.07241	1.00172	1.11184	1.09584	0.985062	0.961185	1.19759	1.10449	1.02841	1.04259	1.30136	1.13899	1.07036	1.09357	1.13181	1.23669	1.13806	1.05124	1.06897	1.07626	1.29873	0.000824683	0.0039572
Q9CXI0	COQ5_MOUSE	2-methoxy-6-polyprenyl-1,4-benzoquinol methylase, mitochondrial (EC 2.1.1.201) (Ubiquinone biosynthesis methyltransferase COQ5)	0.86599	0.867224	0.825545	0.890363	0.893305	0.920197	0.905393	0.855225	1.01275	0.807927	0.914851	0.981481	0.871227	1.01078	0.814815	0.872692	0.948333	0.954119	1.0689	0.860606	0.906129	0.947648	0.983681	1.00079	0.883593	0.92069	0.924342	0.948693	1.10622	1.02656	1.11082	0.995682	0.916667	1.09625	0.869186	1.03322	1.08827	1.10019	1.22254	1.03846	1.05177	1.05654	1.09982	1.05979	0.96572	0.000420467	0.00222452
Q9DB15	RM12_MOUSE	39S ribosomal protein L12, mitochondrial (L12mt) (MRP-L12)	0.932995	0.9935	1.00104	1.00884	0.948745	0.969458	0.975402	1.04027	0.904372	0.816057	0.916832	0.901559	1.05734	0.902965	0.953216	0.815355	0.963333	0.979145	0.855502	0.921212	1.04344	1.10319	1.00635	1.05525	0.976169	0.992241	0.98602	1.15005	1.19585	1.13075	1.32646	1.12781	1.07197	1.18313	0.932171	1.13374	1.08571	1.14272	1.13658	1.10256	0.953979	1.02562	1.07532	0.959272	0.919687	0.000123031	0.000776226
P22315	HEMH_MOUSE	Ferrochelatase, mitochondrial (EC 4.99.1.1) (Heme synthase) (Protoheme ferro-lyase)	1.02944	0.986072	1.05711	0.984969	1.02197	1.03744	0.982971	0.972196	0.923497	0.92378	0.978218	1.00487	1.13078	0.913747	0.984405	1.14189	0.9825	0.996872	0.853589	0.950505	1.04422	1.01821	0.966455	0.919495	0.984418	1.13103	1.11842	1.22556	1.07552	1.18488	1.00773	1.10449	1.25	1.02385	1.05523	1.2465	1.15139	1.16163	1.26743	1.16075	1.10834	1.13251	1.37568	1.02426	1.02057	0.000119979	0.000760413
O55125	NIPS1_MOUSE	Protein NipSnap homolog 1 (NipSnap1)	0.903553	0.901578	0.883697	0.928382	0.905858	1.00788	0.919584	0.914669	1.03643	0.972561	1.00495	0.992203	0.903421	0.950135	1.04776	1.00777	0.9775	1.02398	1.10239	1.02525	0.956555	1.00986	0.922937	1.04815	0.969753	1.03707	1.05592	1.03485	0.918672	0.974464	1.18471	1.13212	1.06913	0.888416	1.25775	1.12238	1.10789	1.06333	1.0277	1.14694	1.06616	1.14399	1.13521	1.19324	1.10382	3.28283e-05	0.000248487
Q9DAM5	TPC_MOUSE	Mitochondrial thiamine pyrophosphate carrier (Solute carrier family 25 member 19)	0.892386	0.946147	0.871236	1.01945	1.07008	0.906404	0.965941	0.903164	1.00546	1.03455	0.99802	0.87232	0.990946	1.07412	1.0614	0.91448	0.9	0.885297	0.944498	0.983838	0.999224	0.947648	0.949229	1.16101	0.99725	1.09655	1.00493	1.10261	0.991701	1.00919	1.34536	0.892919	1.0161	1.18995	1.18217	1.19755	1.02431	1.26371	1.00382	1.11243	1.02301	1.02739	1.0127	1.04333	1.00881	0.0123986	0.0393127
Q922Q4	P5CR2_MOUSE	Pyrroline-5-carboxylate reductase 2 (P5C reductase 2) (P5CR 2) (EC 1.5.1.2)	1.07513	1.02136	1.02077	1.02476	0.90272	1.00788	1.03406	0.940556	1.01366	1.03862	0.957426	1.1306	0.949698	0.911051	0.861598	1.09329	0.9775	0.979145	0.9311	0.970707	1.12645	1.11002	1.03173	0.96764	1.05133	1.16207	1.24013	1.16941	1.1917	0.907048	0.993986	1.38687	1.31534	1.24276	1.17345	1.25437	1.15565	1.17391	1.2617	0.959566	1.12848	1.12898	1.12886	1.05893	1.14691	0.0010234	0.00473927
Q9JIX0	ENY2_MOUSE	Transcription and mRNA export factor ENY2 (Enhancer of yellow 2 transcription factor homolog)	0.985787	0.910864	0.955348	0.947834	1.04603	0.992118	0.997162	1.0604	0.961749	0.942073	0.918812	0.982456	1.0493	0.874663	1.0039	0.867833	0.945	0.917623	0.894737	1.00404	1.09775	1.13278	0.952856	1.0884	1.022	0.988793	1.21464	1.11229	1.03651	1.11032	1.18814	1.20725	1.19792	1.18569	0.909884	1.16171	1.14456	1.28355	1.02101	1.14497	1.00096	1.02297	1.15517	0.838821	0.967679	0.000703708	0.00346321
Q60739	BAG1_MOUSE	BAG family molecular chaperone regulator 1 (BAG-1) (Bcl-2-associated athanogene 1)	0.882234	0.996286	1.00415	1.09107	0.903766	0.916256	1.00189	0.93768	0.928051	0.961382	0.825743	1.01365	0.928571	0.971698	0.95614	0.877551	1.02333	0.809176	0.938756	0.967677	1.0481	0.946889	1.05349	0.909234	1.03575	1.0431	1.01809	1.00581	1.3195	0.917263	1.25172	1.21762	1.13636	1.39353	1.04942	1.02885	1.00128	1.08223	1.27221	1.05424	0.924257	1.00353	1.01633	1.05286	1.01763	0.000498902	0.0025735
O35943	FRDA_MOUSE	Frataxin, mitochondrial (Fxn) (EC 1.16.3.1) [Cleaved into: Frataxin intermediate form; Frataxin mature form]	0.815228	0.860724	0.754933	0.890363	0.978033	0.958621	0.862819	0.863854	0.871585	0.933943	1.00594	0.812865	0.859155	0.846361	0.975634	0.965986	0.831667	0.887383	0.853589	0.914141	1.02638	0.824734	0.891206	0.985004	0.83868	0.97931	0.766447	0.902227	0.894606	0.946885	1.39948	0.914508	1.00379	0.98552	0.881783	1.24738	0.893817	1.05955	1.01624	1.02761	1.07478	0.972615	1.0245	0.880416	1.08031	0.0361173	0.093673
P85094	ISC2A_MOUSE	Isochorismatase domain-containing protein 2A	0.897462	0.880223	0.857736	0.904509	0.901674	0.937931	0.929991	0.899329	0.922587	0.95122	0.980198	0.974659	0.98994	0.977089	1.01754	0.974733	0.885833	1.02503	0.843062	0.931313	0.961986	0.896813	0.939257	0.910024	0.846929	0.946552	0.897204	0.931268	0.887137	0.909091	1.20533	0.967185	1.02652	1.03748	1.12791	1.06556	0.97484	1.09263	0.959885	0.984221	0.976989	0.965548	1.01996	0.888215	0.939275	2.04547e-05	0.000164435
Q9CQV6	MLP3B_MOUSE	Microtubule-associated proteins 1A/1B light chain 3B (Autophagy-related protein LC3 B) (Autophagy-related ubiquitin-like modifier LC3 B) (MAP1 light chain 3-like protein 2) (MAP1A/MAP1B light chain 3 B) (MAP1A/MAP1B LC3 B) (Microtubule-associated protein 1 light chain 3 beta)	0.985787	0.96286	0.978193	0.970822	1.05439	1.03941	0.944182	0.940556	0.972678	0.932927	1.03564	0.942495	1.00101	0.886792	0.968811	1.00097	0.94	0.978102	0.904306	0.971717	1.07991	0.954476	0.999093	1.05762	0.949588	1.2319	1.01234	1.01839	1.15768	1.10725	1.37371	0.978411	1.12216	1.24532	1.04845	1.31731	0.956077	1.15312	1.27794	1.0927	1.01534	0.923145	0.950091	0.891681	1.01665	0.000429202	0.00226428
P42227	STAT3_MOUSE	Signal transducer and activator of transcription 3 (Acute-phase response factor)	1.04569	0.961003	1.01869	0.983201	0.932008	0.971429	0.885525	0.998082	1.0082	0.938008	0.987129	0.957115	1.18913	0.878706	0.926901	0.943635	0.891667	1.00626	0.909091	0.913131	0.945694	0.949924	1.10335	0.879242	0.932172	1.08534	0.984375	1.18683	1.04066	1.03371	1.29124	0.993955	0.935606	1.11158	1.17539	1.25087	1.09254	0.996219	1.20057	1.16667	1.09684	0.959364	1.11162	0.90208	1.02155	0.00819705	0.0281713
Q61578	ADRO_MOUSE	NADPH:adrenodoxin oxidoreductase, mitochondrial (AR) (Adrenodoxin reductase) (EC 1.18.1.6) (Ferredoxin--NADP(+) reductase) (Ferredoxin reductase)	0.93198	1.00929	0.755971	1.0893	1.11402	0.988177	1.05298	0.860978	1.23224	0.882114	0.819802	1.01072	1.03018	1.13612	1.09552	0.846453	0.876667	0.81439	1.0201	0.946465	1.23507	1.0258	0.863101	1.18548	0.88176	1.05603	0.898849	1.1636	1.28963	1.12564	1.15636	0.968048	1.11174	1.41312	1.09787	1.3208	1.31343	1.18526	1.18338	1.25247	1.34228	1.59099	1.26497	1.31889	1.00392	0.00202013	0.00862972
Q9EQ80	NIF3L_MOUSE	NIF3-like protein 1	0.988832	0.938719	1.00415	1.06189	1.02092	1.02069	0.915799	1.0163	1.08288	0.877033	0.988119	0.94152	0.984909	1.031	0.980507	0.980564	0.885833	1.00313	1	0.953535	1.03258	1.04932	1.03445	1.05919	1.02933	1.10517	1.09211	1.0455	1.09793	1.48825	1.05326	1.12694	1.18655	1.13543	1.0126	1.25175	1.09339	1.18336	1.1958	1.19428	1.08054	1.07951	1.03448	1.14818	0.976494	0.000107068	0.000698451
O35459	ECH1_MOUSE	Delta(3,5)-Delta(2,4)-dienoyl-CoA isomerase, mitochondrial (EC 5.3.3.-)	0.936041	0.920149	0.80893	0.969054	0.871339	1.04236	0.953642	1.00767	1.04098	0.895325	1.02376	0.980507	0.928571	0.995957	0.903509	0.992225	0.9725	0.996872	1.0689	0.955556	1.03569	1.01517	0.953762	1.04815	1.02933	0.864655	0.895559	1.03098	0.955187	0.927477	1.09966	1.04922	1.21117	1.06474	1.06589	1.10227	1.0968	1.2656	1.00573	0.982249	0.995206	1.0159	1.05263	1.06499	1.12341	0.000108769	0.000707398
P97478	COQ7_MOUSE	5-demethoxyubiquinone hydroxylase, mitochondrial (DMQ hydroxylase) (EC 1.14.99.60) (Timing protein clk-1 homolog) (Ubiquinone biosynthesis monooxygenase COQ7)	0.901523	0.922934	0.830737	0.815208	0.92887	0.951724	0.901608	0.867689	0.635701	1.06402	1.08317	1.0731	0.892354	1.03908	1.10721	0.941691	0.960833	0.95829	0.751196	0.981818	1.01784	0.990895	0.896646	0.990529	0.860678	0.888793	0.949836	0.880929	0.952697	0.88764	1.33849	1.05095	0.854167	1.05026	1.05329	1.18444	1.08571	1.04253	1.14613	1.09763	1.30872	1.12898	1.09891	1.02686	1.18707	0.000561507	0.0028445
Q9CQY6	UQCC2_MOUSE	Ubiquinol-cytochrome-c reductase complex assembly factor 2 (Mitochondrial nucleoid factor 1) (Mitochondrial protein M19)	0.95533	0.862581	0.892004	0.97878	0.947699	0.950739	0.926206	0.887824	0.884335	1.0752	1.02079	1.0078	0.813883	1.15499	1.08285	0.991254	0.968333	1.10532	0.924402	1.17778	0.91699	0.811077	1.0689	0.888713	1.04033	0.962069	0.850329	0.999032	1.17759	1.07559	1.26718	0.959413	0.993371	1.11073	1.19574	1.12063	1.04051	1.13894	1.13372	1.17751	1.18504	1.1758	1.16243	1.01733	1.33986	0.00431934	0.0163917
Q8R1S0	COQ6_MOUSE	Ubiquinone biosynthesis monooxygenase COQ6, mitochondrial (EC 1.14.13.-) (Coenzyme Q10 monooxygenase 6)	0.947208	0.978644	0.922118	0.788683	0.885983	1.08473	0.966887	0.921381	0.856102	0.851626	1.10594	1.16082	0.915493	0.87062	0.881092	1.00389	1.03583	1.04797	0.804785	0.910101	0.967417	0.880121	0.953762	0.730071	0.865261	0.9	1.00493	1.18006	0.923651	1.05414	1.12371	1.36269	1.25947	0.930153	0.905039	1.23601	0.985928	1.21739	1.05253	1.20414	1.11889	1.05212	1.53176	0.939341	1.07933	0.0141426	0.0436019
Q9CZS1	AL1B1_MOUSE	Aldehyde dehydrogenase X, mitochondrial (EC 1.2.1.3) (Aldehyde dehydrogenase family 1 member B1)	1.08832	1.15135	1.07996	1.11406	1.11402	1.02167	1.09082	1.0163	1.03916	0.957317	0.954455	1.07212	1.04326	0.973046	0.962963	0.960155	0.980833	0.976017	0.952153	0.971717	1	1.16692	1.0136	1.1105	1.05591	1.05431	1.13076	1.35528	1.05975	1.16139	1.04381	1.20898	1.30871	1.12862	1.16182	1.07867	1.15821	1.11909	1.15186	1.25345	1.08341	1.19081	1.20508	1.06932	0.960823	0.000252711	0.00142207
Q8R0Y8	S2542_MOUSE	Mitochondrial coenzyme A transporter SLC25A42 (Solute carrier family 25 member 42)	0.894416	0.849582	0.983385	1.27144	0.978033	0.84335	0.907285	0.900288	1.47723	1.00711	0.872277	0.935673	0.929577	1.06199	1.03606	0.827017	0.926667	0.880083	1.0689	0.946465	0.920093	1.03718	1.04805	0.961326	1.01558	1.03534	1.16283	1.01065	1.68299	1.09091	1.14003	1.04922	1.15057	1.42419	0.915698	1.28934	1.36205	1.13138	2.21203	1.14793	1.11409	1.20406	1.24864	1.57019	1.03918	0.0103651	0.0339271
Q91WK1	SPRY4_MOUSE	SPRY domain-containing protein 4	0.980711	0.96286	0.917965	0.918656	0.965481	0.950739	0.919584	0.966443	1.21494	0.953252	0.977228	0.909357	0.921529	0.93531	0.903509	0.904762	0.9475	0.95829	1.21244	0.975758	0.989915	1	1.02176	1.06551	1.13657	1.20086	1.02138	0.909971	0.901245	1.06742	1.41065	1.08549	1.13068	0.953152	1.29167	1.21766	1.1403	1.00756	1.03056	1.13018	1.07958	1.04152	1.02359	1.22877	1.11949	0.00973067	0.0321434
P70345	B2CL2_MOUSE	Bcl-2-like protein 2 (Bcl2-L-2) (Apoptosis regulator Bcl-W) (c98)	1.05381	0.961003	0.889927	0.899204	0.880753	0.895567	0.954588	0.96836	0.925319	1.00915	0.933663	0.852827	0.876258	0.920485	0.952242	0.915452	0.905	0.937435	1.00383	0.908081	1.14197	0.984067	0.976428	1.17916	1.05041	1.08448	0.998355	1.04453	0.941909	0.956078	1.42354	1.07858	1.07197	0.922487	1.0843	1.29895	1.05586	1.08507	0.881566	1	1.14957	1.00972	0.977314	0.97487	0.997062	0.0106197	0.0345573
Q62086	PON2_MOUSE	Serum paraoxonase/arylesterase 2 (PON 2) (EC 3.1.1.2) (EC 3.1.1.81) (Aromatic esterase 2) (A-esterase 2) (Serum aryldialkylphosphatase 2)	1.03046	1.07985	0.953271	0.931034	0.927824	0.917241	0.990539	0.997124	0.777778	1.05285	0.880198	0.982456	0.991952	1.10243	0.861598	1.08066	1.25333	1.03754	0.901435	0.888889	1.02715	0.867982	1.07616	0.889503	0.957837	1.06121	0.967105	1.15682	0.704564	1.04903	1.21134	1.29102	1.24811	1.15417	1.05329	1.28497	1.23241	1.02174	0.993314	1.16469	1.15916	1.1758	1.00726	0.935009	1.143	0.0284125	0.0775153
P21981	TGM2_MOUSE	Protein-glutamine gamma-glutamyltransferase 2 (EC 2.3.2.13) (Tissue transglutaminase) (Transglutaminase C) (TG(C)) (TGC) (TGase C) (Transglutaminase-2) (TGase-2)	0.926904	0.898793	0.911734	0.96817	0.98954	0.877833	0.910123	0.901246	0.837887	1.01931	0.981188	0.961014	0.942656	0.943396	1.08577	1.10593	0.936667	0.994786	0.889952	1.02626	0.853375	0.864188	0.887579	0.943173	0.977085	1.00948	1.00493	1.11617	0.93278	0.970378	0.843643	0.972366	1.08239	1.00852	1.02229	1.11801	1.04392	1.14839	1.06781	1.14892	1.08629	1.12456	1.01996	0.907279	1.11557	0.000977955	0.00455915
Q8VCF0	MAVS_MOUSE	Mitochondrial antiviral-signaling protein (MAVS) (CARD adapter inducing interferon beta) (Cardif) (Interferon beta promoter stimulator protein 1) (IPS-1) (Virus-induced-signaling adapter) (VISA)	0.758376	0.643454	0.721703	0.885057	0.792887	0.965517	0.674551	0.701822	0.758652	0.955285	1.09406	1.19298	0.687123	0.969003	0.87037	0.917396	0.969167	0.950991	1.00478	0.946465	1.00388	1.36722	1.20852	0.977901	0.809349	1.12845	1.19819	0.82575	0.938589	0.837589	1.63746	1.30484	0.888258	1.33731	0.969961	1.21066	1.6452	0.912098	0.888252	0.859961	1.02589	1.60159	0.876588	0.998267	1.10382	0.0161774	0.0486632
Q8K1Z0	COQ9_MOUSE	Ubiquinone biosynthesis protein COQ9, mitochondrial	0.925888	0.860724	0.905504	0.984969	0.812762	0.968473	0.928098	0.907958	1.30328	1.0376	0.992079	1.05945	0.979879	1.06334	0.962963	1.00292	1.09167	1.05631	1.4756	0.948485	1.00233	1.03263	0.977335	1.11918	1.0055	1.05345	1.22204	1.32914	1.10705	1.07661	1.37629	1.019	1.03504	0.946337	1.12888	1.11189	1.14968	1.1087	1.10411	1.11637	1.09971	1.12014	1.07985	1.2721	1.11949	0.0123322	0.039147
P17710	HXK1_MOUSE	Hexokinase-1 (EC 2.7.1.1) (Hexokinase type I) (HK I) (Hexokinase, tumor isozyme)	0.97868	1.00929	0.90135	1.01768	1.0795	0.885714	0.895932	0.935762	0.848816	0.887195	0.925743	0.879142	1.00503	1.09299	1.09844	0.927114	0.910833	0.996872	0.908134	1.08384	1.08456	0.990895	1.11514	1.05762	1.17415	1.09741	0.914474	0.974831	1.04315	1.20429	1.21134	0.956822	1.00189	1.01874	0.976744	1.20017	0.95693	1	1.11843	1.06805	1.06616	1.05477	1.05989	1.05199	1.03232	0.00937313	0.0313056
P24529	TY3H_MOUSE	Tyrosine 3-monooxygenase (EC 1.14.16.2) (Tyrosine 3-hydroxylase) (TH)	0.998985	1.06407	1.1028	1.0168	0.958159	1.11527	1.15232	1.09588	1.13661	0.995935	1.08416	1.13645	1.03521	0.971698	0.749513	0.911565	1.06	1.07195	1.1378	1.31919	1.01939	1.16161	1.07706	0.579321	0.955087	1.01293	0.944901	0.982575	0.951867	0.93667	1.02749	1.27288	1.18466	1.24106	1.40116	1.13986	1.29211	1.2344	1.17001	1.3284	1.07191	1.13781	1.20417	1.26083	1.00392	0.0134481	0.0420164
Q8BGX2	TIM29_MOUSE	Mitochondrial import inner membrane translocase subunit Tim29 (TIM29)	0.881218	1.02321	0.82243	1.06012	1.01464	0.893596	0.946074	0.938639	1.05464	1.01321	1.04356	1.07797	0.949698	1.19407	1.10819	0.898931	1.05083	1.04171	1.09569	1.0899	0.858029	1.0478	0.874887	0.999211	1.00642	0.971552	1.17763	1.18393	1.02324	1.00511	0.910653	0.974093	0.971591	0.99063	1.07849	1.29108	1.08998	1.10586	1.11939	1.16568	1.11218	1.04152	0.987296	1.47227	1.04114	0.0165806	0.0495816
P51910	APOD_MOUSE	Apolipoprotein D (Apo-D) (ApoD)	0.862944	0.738162	0.787124	0.904509	0.8159	0.776355	0.810785	0.803452	0.891621	0.777439	0.79604	0.705653	0.838028	0.843666	0.762183	0.781341	0.725	0.837331	0.849761	0.771717	0.825446	0.832322	0.921124	0.840568	0.891842	0.931034	1.08553	1.13456	0.919502	0.852911	1.88918	1.38946	2.18845	2.02044	1.16764	1.83566	1.9548	1.53686	2.08214	1.68442	1.43528	1.82686	1.46098	1.21057	1.44662	2.89013e-15	5.03154e-13
Q99KC8	VMA5A_MOUSE	von Willebrand factor A domain-containing protein 5A (Loss of heterozygosity 11 chromosomal region 2 gene A protein homolog)	0.904569	0.935933	0.84839	0.86649	0.921548	0.917241	0.923368	0.921381	0.827869	0.972561	0.962376	0.912281	0.920523	0.91779	1	0.969874	0.925	0.925965	0.823923	0.926263	0.91699	0.912747	0.908432	0.885556	0.901925	1.01724	1.04523	1.07744	0.953527	0.938713	1.19416	1.09758	1.16383	1.2138	1.16667	1.24738	1.22559	1.19849	1.29131	1.1568	1.14286	1.11572	1.14519	0.94974	1.12047	4.02133e-13	3.50044e-11
Q9CRB6	TPPP3_MOUSE	Tubulin polymerization-promoting protein family member 3	0.867005	0.888579	0.866044	0.824934	0.910042	0.939901	0.943236	0.916587	0.851548	0.889228	0.961386	0.959064	0.945674	0.947439	0.897661	0.854227	0.971667	0.935349	0.989474	0.969697	1.12025	1.1085	0.952856	0.961326	1.05408	1.05603	1.05839	1.14037	0.962656	1.02349	1.32904	1.26339	1.39205	1.23339	1.22868	1.20455	1.28188	1.21645	1.22063	1.32643	1.23298	1.2182	1.20871	1.06239	1.30362	9.95293e-15	1.42174e-12
P26039	TLN1_MOUSE	Talin-1	0.960406	0.936862	0.915888	0.970822	0.952929	0.983251	0.947966	0.926174	0.986339	0.968496	0.99802	0.931774	0.940644	0.97035	0.990253	0.993197	0.946667	0.973931	0.97799	0.985859	0.954228	0.96434	0.976428	0.992897	0.92209	1.00259	0.998355	1.06292	1.01079	0.964249	1.14605	1.09326	1.17708	1.18484	1.05523	1.18007	1.17271	1.17958	1.11748	1.16075	1.1256	1.16078	1.11343	1.09099	1.11655	2.76703e-15	4.97262e-13
O88492	PLIN4_MOUSE	Perilipin-4 (Adipocyte protein S3-12)	0.638579	0.754875	0.654206	0.791335	0.642259	0.804926	0.755913	0.653883	0.788707	0.785569	0.779208	0.736842	0.823944	0.858491	0.971735	0.716229	0.8575	0.794578	0.841148	0.735354	0.772692	0.785281	0.765186	0.771113	0.810266	0.827586	0.972862	0.998064	0.787552	0.743616	2.81615	1.34542	2.30492	1.76405	1.45543	1.81906	1.53603	1.63611	1.80611	2.19625	1.60307	1.33922	1.1706	1.2695	2.13026	4.83989e-14	5.86153e-12
P03995	GFAP_MOUSE	Glial fibrillary acidic protein (GFAP)	0.68934	0.653668	0.728972	0.68435	0.683054	0.727094	0.685904	0.769895	0.766849	0.729675	0.767327	0.655945	0.821932	0.715633	0.652047	0.758017	0.695	0.776851	0.694737	0.79798	0.653995	0.660091	0.759746	0.635359	0.666361	0.949138	0.870066	1.02904	0.833195	0.763023	1.13058	1.3247	1.69602	2.34583	1.41957	2.11801	1.80043	1.79112	2.06495	1.71992	1.46405	1.8242	1.56261	1.07019	1.3526	1.56441e-16	4.84183e-14
P14069	S10A6_MOUSE	Protein S100-A6 (5B10) (Calcyclin) (Prolactin receptor-associated protein) (S100 calcium-binding protein A6)	0.88934	0.636026	0.734164	0.701149	0.819038	0.804926	0.745506	0.829338	0.968124	0.946138	0.905941	0.647173	0.811871	0.614555	0.810916	0.795918	0.7125	0.665276	0.857416	0.753535	0.807603	0.985584	0.751587	0.726125	1.07424	1.02845	1.18339	1.20039	1.07718	1.07252	1.23454	1.68998	1.80114	2.0707	1.5155	1.51748	2.15608	1.98771	2.70869	1.4359	1.37584	1.94435	1.41016	1.33795	1.68756	4.96645e-13	4.10742e-11
O55222	ILK_MOUSE	Integrin-linked protein kinase (EC 2.7.11.1) (59 kDa serine/threonine-protein kinase) (Beta-integrin-linked kinase) (ILK-1) (ILK-2) (p59ILK)	0.951269	0.936862	0.946002	0.981432	0.936192	0.910345	0.932829	0.923298	0.916211	1.08435	0.907921	0.911306	0.907445	0.971698	1.02339	0.877551	0.881667	0.936392	0.917703	0.939394	0.993018	0.97041	1.00181	1.02131	0.95692	1.03448	1.03701	1.07648	0.950207	0.961185	1.31271	1.11399	1.10795	1.12862	1.18508	1.15647	1.14456	1.18526	1.06781	1.14004	1.11793	1.08481	1.08711	0.995667	1.11263	8.96899e-10	2.74415e-08
Q8R0X7	SGPL1_MOUSE	Sphingosine-1-phosphate lyase 1 (S1PL) (SP-lyase 1) (SPL 1) (mSPL) (EC 4.1.2.27) (Sphingosine-1-phosphate aldolase)	0.847716	0.879294	0.966771	0.931919	0.871339	0.796059	0.883633	0.920422	0.968124	1.01016	0.889109	0.85575	0.916499	0.873315	0.946394	0.870748	0.889167	0.913452	0.929187	0.916162	0.972071	1.10774	1.14869	1.07024	0.956004	1.22759	1.20312	1.10939	1.23568	1.00817	1.50687	1.19603	1.35511	1.43015	1.19767	1.31906	1.41493	1.21739	1.51958	1.12722	1.02013	1.13516	1.12613	1.0182	1.04505	2.02526e-11	1.06441e-09
Q8BH44	COR2B_MOUSE	Coronin-2B	0.921827	0.95636	0.952233	0.914235	1.00418	0.920197	0.996216	0.915628	0.98816	0.966463	0.952475	0.978558	0.981891	0.944744	0.944444	0.964043	0.944167	0.995829	0.920574	0.993939	1.03026	1.04173	1.02448	1.02368	1.05683	1.1	1.14391	1.13746	1.01577	1.11032	1.15034	1.12435	1.16383	1.11925	1.11725	1.1451	1.12409	1.18904	1.13467	1.14004	1.02876	1.06007	1.13249	1.01733	1.00881	5.95765e-13	4.54658e-11
Q9WUU7	CATZ_MOUSE	Cathepsin Z (EC 3.4.18.1)	0.796954	0.848654	0.967809	0.961096	0.865063	0.868966	0.865658	0.940556	0.837887	0.924797	0.878218	0.909357	0.925553	0.882749	0.923002	0.784257	0.8175	0.88634	0.761722	0.836364	0.923972	0.849772	1.0553	0.959747	0.964253	1.05	0.989309	1.10165	1.11867	1.02247	1.31701	1.03713	1.19318	1.67121	1.19574	1.20542	1.14712	1.25614	1.31614	1.20907	1.0489	1.01855	1.12886	1.06153	1.08815	1.42743e-10	5.48912e-09
Q9D379	HYEP_MOUSE	Epoxide hydrolase 1 (EC 3.3.2.9) (Epoxide hydratase) (Microsomal epoxide hydrolase) (mEH)	0.944162	0.943361	0.956386	0.875332	0.98431	0.960591	0.97824	0.975072	0.936248	0.924797	0.946535	0.997076	0.959759	1.00539	0.971735	0.919339	0.928333	0.956204	1.00383	0.970707	1.03103	1.04932	0.959202	1.06867	0.96242	1.09914	1.03536	0.96515	1.05643	0.995914	1.40893	1.19775	1.20549	1.41652	1.22771	1.36451	1.22473	1.20605	1.68768	1.24655	1.08437	1.19965	1.06715	1.0286	1.07933	5.60138e-11	2.53702e-09
P20152	VIME_MOUSE	Vimentin	0.854822	0.812442	0.886812	0.809019	0.761506	0.851232	0.846736	0.879195	0.871585	0.75813	0.90495	0.763158	0.873239	0.789757	0.794347	0.912536	0.845	0.832117	0.837321	0.745455	0.751746	0.931715	0.940163	0.787687	0.714024	0.97069	0.98273	1.06292	0.872199	0.846782	1.11168	1.29706	1.56345	1.56899	1.17539	1.60927	1.60682	1.63138	1.73257	1.3501	1.47651	1.7659	1.60799	1.14125	1.25073	5.77841e-14	6.84926e-12
P01029	CO4B_MOUSE	Complement C4-B [Cleaved into: Complement C4 beta chain; Complement C4 alpha chain; C4a anaphylatoxin; Complement C4 gamma chain]	0.86802	0.70195	0.915888	0.651636	0.654812	0.859113	0.740776	1.01726	0.730419	0.909553	0.917822	0.764133	0.971831	0.699461	0.769981	0.758989	0.805833	1.07612	0.650718	0.650505	0.705198	0.783005	0.93019	0.608524	0.679193	0.953448	1.15378	1.3456	0.834025	0.541369	1.92354	1.41451	1.78788	2.23424	1.55233	2.06643	1.97527	1.53214	2.36008	2.31854	1.73058	1.69788	1.47641	1.12652	2.1763	4.10184e-11	1.88854e-09
P09103	PDIA1_MOUSE	Protein disulfide-isomerase (PDI) (EC 5.3.4.1) (Cellular thyroid hormone-binding protein) (Endoplasmic reticulum resident protein 59) (ER protein 59) (ERp59) (Prolyl 4-hydroxylase subunit beta) (p55)	0.964467	0.953575	0.98027	0.975243	1.00732	0.941872	0.965941	0.982742	0.981785	1.01423	0.950495	0.918129	0.918511	0.95283	0.932749	0.883382	0.913333	0.921794	0.960766	0.966667	1.04344	0.995448	1.00635	1.02131	1.03575	1.13793	1.08553	1.06099	1.12033	1.0858	1.23282	1.06477	1.16383	1.27087	1.21221	1.20979	1.12751	1.11531	1.24069	1.14004	1.03739	1.02385	0.99637	1.0182	1.08325	6.66664e-14	7.42797e-12
Q8K010	OPLA_MOUSE	5-oxoprolinase (EC 3.5.2.9) (5-oxo-L-prolinase) (5-OPase) (Pyroglutamase)	0.928934	0.958217	0.886812	1.00088	0.953975	0.918227	0.990539	0.929051	0.989982	1.0122	0.953465	0.959064	0.972837	1.03235	1.02534	0.928086	0.964167	0.978102	0.962679	0.972727	0.988363	0.99393	0.992747	1.02289	0.963336	1.02414	1.01645	1.08906	1.03485	1.02247	1.29811	1.05872	1.11742	1.2155	1.08818	1.09091	1.07804	1.13327	1.09169	1.11144	1.03452	0.9947	1.05354	1.06499	1.04505	1.25531e-08	2.79733e-07
P48036	ANXA5_MOUSE	Annexin A5 (Anchorin CII) (Annexin V) (Annexin-5) (Calphobindin I) (CBP-I) (Endonexin II) (Lipocortin V) (Placental anticoagulant protein 4) (PP4) (Placental anticoagulant protein I) (PAP-I) (Thromboplastin inhibitor) (Vascular anticoagulant-alpha) (VAC-alpha)	0.914721	0.895079	0.954309	0.8771	0.869247	0.924138	0.912961	0.860978	0.981785	0.914634	0.951485	0.979532	0.938632	0.894879	0.954191	1.0243	0.924167	0.93952	0.919617	0.911111	1.0512	1.15478	1.05802	0.930545	0.958753	1.3	1.24589	1.31946	1.17344	1.11542	1.03265	1.18135	1.27936	1.2598	1.14826	1.40122	1.34158	1.24008	1.56829	1.31262	1.25312	1.31625	1.35481	1.13778	1.11557	8.48648e-13	6.30375e-11
P97371	PSME1_MOUSE	Proteasome activator complex subunit 1 (11S regulator complex subunit alpha) (REG-alpha) (Activator of multicatalytic protease subunit 1) (Proteasome activator 28 subunit alpha) (PA28a) (PA28alpha)	0.896447	0.952646	0.913811	0.955791	0.983264	0.865025	0.949858	1.02397	0.920765	1.00915	0.930693	0.909357	0.972837	0.932615	0.937622	0.844509	0.94	0.98853	0.920574	0.956566	0.883631	0.905918	0.969175	0.938437	0.986251	0.907759	0.944079	1.08035	0.986722	0.910112	1.35911	1.18394	1.17424	1.27257	1.30233	1.15909	1.13092	1.13233	1.15186	1.12327	1.08437	1.07951	1.10799	0.991334	1.09109	7.05027e-12	4.26924e-10
P08030	APT_MOUSE	Adenine phosphoribosyltransferase (APRT) (EC 2.4.2.7)	0.914721	0.91922	0.931464	0.809019	0.966527	0.825616	0.902554	0.919463	0.826047	0.896341	0.888119	0.879142	0.860161	0.929919	0.848928	0.856171	0.929167	0.883212	0.903349	0.825253	1.03646	1.04704	0.993654	1.03473	0.955087	1.03017	1.02303	1.26718	1.02241	0.996936	1.10137	1.04059	1.28598	1.10818	1.17345	1.18969	1.16588	1.31758	1.16523	1.12327	1.05081	1.05654	1.22505	0.913345	1.01077	2.40922e-09	6.51542e-08
O88456	CPNS1_MOUSE	Calpain small subunit 1 (CSS1) (Calcium-activated neutral proteinase small subunit) (CANP small subunit) (Calcium-dependent protease small subunit) (CDPS) (Calcium-dependent protease small subunit 1) (Calpain regulatory subunit)	0.937056	0.924791	1.03738	0.925729	0.940377	0.86601	0.95175	0.956855	0.879781	0.976626	0.866337	0.893762	0.938632	0.955526	0.930799	0.793975	0.8875	0.888425	0.935885	0.984848	0.977502	0.97041	0.977335	1.05998	1.08524	1.12155	1.02138	1.07551	1.07967	1.11032	1.19416	1.08636	1.21591	1.23935	1.28391	1.22378	1.09851	1.2155	1.12416	1.13807	1.05944	1.00265	1.09165	1.13085	1.08815	3.8556e-11	1.805e-09
P26041	MOES_MOUSE	Moesin (Membrane-organizing extension spike protein)	0.918782	0.954503	0.920042	0.960212	0.899582	0.885714	0.97824	0.924257	1.04098	0.936992	0.929703	0.95809	0.895372	0.959569	0.908382	0.932945	0.943333	0.904067	1.0201	0.912121	0.879752	0.993171	0.947416	0.846093	0.950504	0.977586	1.06579	1.04453	1.06971	0.965271	1.12543	1.11226	1.25284	1.34583	1.09012	1.33392	1.25629	1.14934	1.67622	1.11144	1.18696	1.24028	1.25136	1.14905	1.11166	2.24038e-09	6.08837e-08
Q6DFW4	NOP58_MOUSE	Nucleolar protein 58 (MSSP) (Nucleolar protein 5) (SIK-similar protein)	0.902538	0.910864	0.896158	0.941645	1.05858	0.879803	0.935667	0.940556	0.97541	0.989837	0.963366	1.00585	0.983903	1.02695	1.04483	0.983479	0.959167	1.00104	0.939713	1.05556	1.03801	0.98786	0.936537	0.947119	1.01558	1.05172	1.0847	1.03872	1.12282	1.00613	1.2543	1.0475	1.1108	1.20528	1.03198	1.16783	1.11386	1.18809	1.20535	1.24458	1.02301	1.05124	1.06534	1.06672	1.06072	3.5459e-08	6.93131e-07
Q8BTM8	FLNA_MOUSE	Filamin-A (FLN-A) (Actin-binding protein 280) (ABP-280) (Alpha-filamin) (Endothelial actin-binding protein) (Filamin-1) (Non-muscle filamin)	0.91269	0.880223	0.906542	0.950486	0.876569	0.912315	0.904447	0.914669	0.939891	0.990854	0.976238	0.865497	0.905433	0.954178	1.05848	0.983479	0.953333	0.998957	0.929187	0.974747	0.929403	0.933991	0.877607	0.869771	0.930339	1.02414	1.02961	1.01839	0.965145	0.911134	1.19759	0.988774	1.11837	1.17206	1.05814	1.21154	1.10448	1.22495	1.10984	1.0789	1.09108	1.21378	1.0853	1.08925	1.01273	8.06431e-09	1.89562e-07
Q9WV32	ARC1B_MOUSE	Actin-related protein 2/3 complex subunit 1B (Arp2/3 complex 41 kDa subunit) (p41-ARC)	1.03553	0.975859	1.11838	0.975243	0.929916	1.00985	0.970672	1.02493	0.913479	1.05386	1.02475	1.02729	0.974849	0.958221	1.19688	0.950437	0.944167	1.03233	0.907177	1.13737	1.03569	1.01897	1.03717	1.01342	1.03758	1.05776	1.16447	1.14811	0.915353	1.08989	1.26804	1.23834	1.3428	1.31261	1.3595	1.29283	1.27846	1.4206	1.14709	1.36489	1.13135	1.37367	1.26951	1.09012	1.36043	5.36971e-08	9.97156e-07
Q9DBG5	PLIN3_MOUSE	Perilipin-3 (Cargo selection protein TIP47) (Mannose-6-phosphate receptor-binding protein 1)	0.989848	0.945218	0.911734	0.922193	1.04393	1.01084	1.00473	0.954938	0.921676	1.03659	0.99703	0.952242	1.00905	0.975741	0.982456	0.93586	0.963333	0.904067	0.980861	1.00808	0.935609	0.967375	1.08432	0.882399	1.00825	1.03362	1.00905	1.08422	0.963485	1.00102	1.19416	1.14508	1.13258	1.21635	1.21124	1.0708	1.18891	1.17297	1.09838	1.15089	1.0815	1.12279	1.08711	1.04246	1.18413	8.85207e-09	2.04626e-07
Q3U7R1	ESYT1_MOUSE	Extended synaptotagmin-1 (E-Syt1) (Membrane-bound C2 domain-containing protein)	0.906599	0.973073	0.931464	0.856764	0.971757	0.872906	0.954588	0.907958	0.89071	0.95935	0.883168	0.903509	0.920523	0.938005	1.077	0.872692	0.91	0.960375	0.873684	1.02525	0.955004	0.969651	1.09882	0.972376	1.06783	1.15345	1.01974	1.16651	1.01162	1.08784	1.20619	1.07168	1.19792	1.05792	1.15019	1.13636	1.0533	1.2656	1.11557	1.23669	1.11218	1.01502	1.2323	1.0026	1.23213	4.23942e-07	5.846e-06
Q80W54	FACE1_MOUSE	CAAX prenyl protease 1 homolog (EC 3.4.24.84) (Farnesylated proteins-converting enzyme 1) (FACE-1) (Prenyl protein-specific endoprotease 1) (Zinc metalloproteinase Ste24 homolog)	0.882234	1.00279	1.09553	0.992042	0.955021	0.861084	0.873226	0.860019	0.810565	0.948171	0.845545	0.965887	0.972837	0.928571	0.905458	0.803693	0.901667	0.783107	0.920574	0.906061	1.13887	1.20561	1.27833	1.05683	0.936755	1.26293	1.18421	1.28267	1.17593	1.08376	1.44931	1.17271	1.2822	1.33816	1.22287	1.24038	1.33731	1.32987	1.21108	1.18935	1.0604	1.15283	1.16969	1.12565	1.16944	6.36815e-12	3.94189e-10
P16045	LEG1_MOUSE	Galectin-1 (Gal-1) (14 kDa lectin) (Beta-galactoside-binding lectin L-14-I) (Galaptin) (Lactose-binding lectin 1) (Lectin galactoside-binding soluble 1) (S-Lac lectin 1)	0.843655	0.899721	0.94081	0.995579	0.876569	0.795074	0.887417	0.953979	1.19672	0.777439	0.806931	0.820663	1.0161	0.943396	0.806043	0.835763	0.835	0.877998	1.03732	0.752525	0.958883	0.842944	0.856754	1.12313	0.897342	1.0069	0.893092	1.01162	0.943568	1.00306	1.27405	1.27116	1.25379	1.2845	1.04457	1.61888	1.50192	1.33459	1.84718	1.17751	1.33653	1.47615	1.43376	1.19237	1.21058	2.44933e-09	6.56019e-08
Q9JII6	AK1A1_MOUSE	Aldo-keto reductase family 1 member A1 (EC 1.1.1.2) (EC 1.1.1.33) (EC 1.1.1.372) (EC 1.1.1.54) (Alcohol dehydrogenase [NADP(+)]) (Aldehyde reductase) (Glucuronate reductase) (EC 1.1.1.19) (Glucuronolactone reductase) (EC 1.1.1.20)	0.971574	1.00371	0.96054	1.01061	1.06172	0.988177	1.04257	0.977948	1.13934	0.953252	0.969307	1.01949	1.10966	0.991914	0.969786	0.95724	0.969167	1.0219	0.991388	0.972727	1.0962	1.03945	1.02992	0.997632	1.00825	1.13966	1.11102	1.15198	1.1195	1.11849	1.23969	1.26684	1.19034	1.21124	1.08333	1.20105	1.08827	1.25047	1.27125	1.13807	1.05273	1.0636	1.1588	1.01473	1.05975	7.35197e-08	1.32122e-06
Q8C2E7	WASC5_MOUSE	WASH complex subunit 5 (WASH complex subunit strumpellin)	0.897462	0.91922	0.952233	1.00531	0.925732	0.863054	0.945128	0.95302	0.910747	0.840447	0.876238	0.917154	0.972837	1.01078	0.981481	0.947522	0.946667	0.961418	0.826794	0.921212	0.999224	1.00303	0.999093	1.05998	0.973419	1.12328	1.0625	1.09874	1.18755	1	1.12027	1.07254	1.12595	1.22572	1.06298	1.15909	1.11898	1.20699	1.4212	1.22584	0.997124	1.01148	1.04809	1.02253	0.986288	8.12413e-10	2.51442e-08
Q3TVI8	PBIP1_MOUSE	Pre-B-cell leukemia transcription factor-interacting protein 1 (Hematopoietic PBX-interacting protein)	0.965482	1.07521	0.748702	1.17065	0.85251	0.929064	0.988647	0.864813	0.971767	1.37602	0.994059	1.12476	0.809859	0.927224	1.18519	0.928086	1.0025	0.86757	0.912919	1.29798	0.820791	1.09256	0.80417	1.06867	1.31072	1.0431	1.08635	1.17715	1.08382	0.980592	1.43557	1.46287	1.5786	1.51193	1.53101	1.46678	1.57697	2.01985	1.67717	1.56509	1.21285	1.23675	1.32759	1.20451	1.42018	2.46198e-07	3.63812e-06
Q9EQ06	DHB11_MOUSE	Estradiol 17-beta-dehydrogenase 11 (EC 1.1.1.62) (17-beta-hydroxysteroid dehydrogenase 11) (17-beta-HSD 11) (17bHSD11) (17betaHSD11) (17-beta-hydroxysteroid dehydrogenase XI) (17-beta-HSD XI) (17betaHSDXI) (Dehydrogenase/reductase SDR family member 8)	0.871066	0.849582	0.854621	0.8771	1.01569	0.834483	0.863765	0.935762	0.887978	1.09045	0.809901	0.885965	0.899396	0.901617	1.02437	0.842566	0.821667	0.944734	0.793301	0.993939	0.854926	0.950683	1.05168	0.938437	1.08524	0.962069	1.05839	1.17715	1.03817	1.13892	1.10911	1.1304	1.25852	1.2598	1.23353	1.04458	1.17186	1.18998	1.234	1.18442	0.963567	1.03357	1.10708	0.881282	1.08031	5.98165e-07	7.83914e-06
Q9D6Z1	NOP56_MOUSE	Nucleolar protein 56 (Nucleolar protein 5A)	0.878173	0.898793	0.892004	0.801945	1.00314	0.910345	0.912015	0.927133	0.858834	0.978659	0.984158	0.97076	0.976861	0.933962	1.01365	0.976676	0.955833	0.976017	0.869856	1.00404	1.03569	0.974962	0.982774	0.952644	0.970669	1.07155	1.08306	1.02323	0.972614	0.9857	1.10223	1.04836	1.03693	1.11925	1.14535	1.22203	1.13945	1.1172	1.05731	1.11243	1.04219	1.07774	1.01452	0.914211	1.02057	1.44704e-07	2.32319e-06
Q91W90	TXND5_MOUSE	Thioredoxin domain-containing protein 5 (Endoplasmic reticulum resident protein 46) (ER protein 46) (ERp46) (Plasma cell-specific thioredoxin-related protein) (PC-TRP) (Thioredoxin-like protein p46)	1.00102	0.92572	1.00312	0.8771	0.950837	1.01084	0.928098	0.993289	0.881603	0.911585	0.988119	0.995127	1.02314	0.894879	0.932749	1.01846	0.950833	1.01043	0.797129	0.944444	1.13887	1.09788	1.03808	0.921073	0.957837	1.35948	1.15378	1.24879	1.04564	1.12053	1.27405	1.24007	1.28883	1.1678	1.21027	1.28671	1.1838	1.31664	1.13276	1.16272	1.09492	1.10336	1.17241	0.937608	1.04701	6.67119e-08	1.21455e-06
P26231	CTNA1_MOUSE	Catenin alpha-1 (102 kDa cadherin-associated protein) (Alpha E-catenin) (CAP102)	0.973604	0.950789	0.968847	0.910698	0.894351	1.00985	0.989593	0.932886	0.979053	0.968496	0.991089	0.990253	0.947686	0.915094	1.00195	1.01361	0.999167	0.92805	1.04785	0.913131	0.951901	1.05159	1.05077	0.890292	0.891842	1	1.04934	1.03291	0.982573	0.962206	1.05412	1.10708	1.09091	1.17973	1.04845	1.15035	1.13945	1.12665	1.08978	1.15286	1.13135	1.15724	1.098	1.04593	1.10578	9.24125e-08	1.61389e-06
Q9CQI6	COTL1_MOUSE	Coactosin-like protein	0.878173	0.948932	0.926272	0.915119	0.92364	0.985222	0.97351	0.955896	0.874317	0.911585	0.99604	1.03899	1.00402	1.00135	0.894737	0.949466	0.9925	0.998957	0.907177	0.982828	0.949573	1.05387	0.999093	0.962115	0.990834	0.975	1.12747	1.11423	0.939419	1.00919	1.03007	1.15717	1.20644	1.09455	1.07558	1.125	1.26482	1.15217	1.11939	1.09763	1.05657	1.26325	1.22686	0.919411	1.09305	1.02156e-05	9.12041e-05
P17047	LAMP2_MOUSE	Lysosome-associated membrane glycoprotein 2 (LAMP-2) (Lysosome-associated membrane protein 2) (CD107 antigen-like family member B) (Lysosomal membrane glycoprotein type B) (LGP-B) (CD antigen CD107b)	1.00914	0.927577	1.00935	0.983201	0.993724	0.99803	0.909177	1.06999	0.864299	0.900407	1.02079	0.867446	0.922535	1.02695	0.951267	0.941691	0.846667	1.00834	0.926316	0.950505	0.982157	1.00835	0.93835	1.05051	1.02841	1.15431	1.05428	1.25363	0.942739	1.14096	1.25859	1.09499	1.60985	1.11244	1.21705	1.31643	1.12068	1.32325	1.03629	1.26331	1.12464	1.02739	1.16788	0.995667	1.15083	1.10215e-05	9.74617e-05
Q9ERE7	MESD_MOUSE	LRP chaperone MESD (LDLR chaperone MESD) (Mesoderm development candidate 2) (Mesoderm development protein)	0.985787	0.915506	0.888889	0.905393	1.00837	0.86798	0.880795	0.946309	0.974499	1.03557	0.89604	0.987329	0.973843	0.950135	0.905458	0.838678	0.8475	0.933264	1.06316	0.978788	1.01552	1.13581	0.951043	1.07735	1.18057	1.12069	1.1324	1.3485	1.18091	1.33299	1.20103	1.15285	1.22633	1.13203	1.27132	1.13636	1.24691	1.13043	1.17287	1.22978	1.10355	1.16078	1.06987	1.08579	1.14887	2.4318e-09	6.54471e-08
Q8VDD8	WASH1_MOUSE	WASH complex subunit 1 (WAS protein family homolog 1)	0.947208	0.958217	0.991693	0.84527	0.976987	0.907389	0.931883	1.01055	0.856102	0.973577	0.970297	0.900585	0.906439	0.873315	1.00585	0.93586	0.916667	0.977059	0.883254	0.920202	1.01629	0.919575	0.951949	0.931334	0.996334	1.04828	0.949836	1.08325	1.06888	1.1093	1.25515	1.01986	1.14678	1.04344	1.13663	1.11713	0.97484	1.16352	1.14804	1.13018	1.03164	0.956714	0.977314	0.989601	1.02742	3.56251e-06	3.66853e-05
P21278	GNA11_MOUSE	Guanine nucleotide-binding protein subunit alpha-11 (G alpha-11) (G-protein subunit alpha-11)	0.941117	0.95636	0.902388	0.969054	0.979079	0.976355	0.956481	0.920422	0.831512	1.09451	0.972277	0.950292	0.959759	0.88814	1.01267	0.988338	0.916667	0.949948	0.836364	1.02727	0.927075	0.977997	0.952856	1.02289	1.02566	1.00776	0.976151	1.01936	0.984232	0.994893	1.15979	1.07081	1.21402	1.02811	1.19767	1.16434	1.03369	1.09074	1.10697	1.15089	1.04123	1.01325	1.02087	0.942808	1.12243	3.50941e-05	0.000263135
Q9WTM5	RUVB2_MOUSE	RuvB-like 2 (EC 3.6.4.12) (p47 protein)	0.952284	0.980501	1.00519	0.956676	0.991632	0.8867	0.967833	0.981783	0.929872	0.99187	0.918812	0.98538	0.953722	0.936658	0.94347	0.876579	0.949167	0.960375	0.910048	0.967677	0.975175	1.0569	1.01813	0.948698	1.06599	1.0319	1.06497	0.993224	1.02905	1.0715	1.25601	1.05268	1.04924	1.10051	1.20058	1.07168	1.11557	1.01607	1.06686	1.08679	1.07287	1.03534	0.978221	0.95234	1.08325	8.21776e-07	1.03812e-05
P11438	LAMP1_MOUSE	Lysosome-associated membrane glycoprotein 1 (LAMP-1) (Lysosome-associated membrane protein 1) (120 kDa lysosomal membrane glycoprotein) (CD107 antigen-like family member A) (LGP-120) (Lysosomal membrane glycoprotein A) (LGP-A) (P2B) (CD antigen CD107a)	0.926904	0.978644	0.897196	0.884173	0.985356	0.844335	0.947966	0.928092	0.948998	0.89939	0.908911	0.849903	0.870221	0.947439	0.878168	0.805637	0.91	0.862357	0.913876	1.00202	0.91699	0.987102	0.949229	0.969219	1.05225	1.05603	0.967928	0.897386	0.989212	1.01226	1.13144	0.981865	1.0625	1.16525	1.24419	1.16346	1.08316	1.01418	1.03534	1.11736	1.13806	1.07155	0.971869	1.10052	1.19197	5.30123e-07	7.09931e-06
P35550	FBRL_MOUSE	rRNA 2'-O-methyltransferase fibrillarin (EC 2.1.1.-) (Histone-glutamine methyltransferase) (Nucleolar protein 1) (U6 snRNA 2'-O-methyltransferase fibrillarin)	0.812183	0.927577	0.908619	0.781609	0.932008	0.904433	0.941343	0.951103	0.928051	0.868902	0.974257	1.02924	1.00503	1.0027	0.935673	1.01166	0.959167	0.909281	0.969378	0.949495	1.00155	0.942337	0.932004	0.901342	0.857012	1.1	1.04852	1.03485	1.04398	1.03064	1.06186	1.05354	1.10038	1.29387	0.911822	1.16171	1.18721	1.24575	1.11079	1.19921	1.05944	1.17491	1.0363	1.0312	1.00881	6.22528e-08	1.14459e-06
Q8R4C2	RUFY2_MOUSE	RUN and FYVE domain-containing protein 2 (Leucine zipper FYVE-finger protein) (LZ-FYVE)	0.926904	0.865367	0.900312	0.977896	0.962343	0.905419	0.912015	0.920422	0.946266	1.08638	0.881188	0.856725	0.911469	0.932615	1.05263	0.883382	0.849167	0.86757	0.985646	1.00707	0.995345	0.925645	0.99456	0.95738	1.2539	1.02069	1.0403	1.07454	1.13278	1.18795	1.2122	1.14853	1.1714	1.22147	1.38953	1.07692	1.16077	1.20038	1.2149	1.37377	0.995206	0.95318	1.02904	0.969671	1.13614	3.80003e-07	5.30576e-06
Q8BL66	EEA1_MOUSE	Early endosome antigen 1	0.940102	0.950789	0.963655	0.95756	0.943515	0.93399	0.929991	0.961649	0.915301	0.845528	0.935644	0.965887	0.948692	0.967655	0.900585	0.931001	0.975833	0.896767	0.979904	0.868687	0.986811	1.01973	0.968268	1.05841	1.01008	1.07241	1.14803	1.07744	1.12448	1.09602	0.995704	1.12694	1.09659	1.13458	1.00388	1.10315	1.21876	1.13705	1.16332	1.09763	1.03739	1.07774	1.03448	1.02946	0.96474	1.13217e-10	4.50521e-09
P14733	LMNB1_MOUSE	Lamin-B1	0.982741	1.00557	0.985462	1.0221	1.0523	0.958621	0.992431	0.993289	0.915301	0.950203	0.938614	0.950292	0.971831	0.963612	0.923002	0.912536	0.961667	0.931178	0.916746	0.940404	0.921645	1.07511	1.07888	1.0442	1.02841	0.99569	1.04276	1.04356	1.02075	1.00409	1.04639	1.11399	1.10985	1.24787	1.10465	1.03671	1.11898	1.14556	1.08596	1.10552	1.13806	1.17756	1.05263	1.11872	1.20764	1.53905e-09	4.37451e-08
P39054	DYN2_MOUSE	Dynamin-2 (EC 3.6.5.5) (Dynamin UDNM)	0.849746	0.91922	0.954309	1.02829	0.935146	0.923153	0.962157	0.941515	1.10474	0.964431	1.0099	1.0575	1.02213	1.09838	1.0078	1.02235	1.03083	1.06152	1.05837	1.01313	0.871994	0.93475	0.942883	0.962904	0.898258	1.17586	1.07648	1.1423	1.03651	0.911134	1.13918	1.07772	1.19981	1.20017	1.14922	1.30769	1.17612	1.16163	1.22063	1.15483	1.1093	1.11837	1.10708	1.09619	1.09011	1.13377e-08	2.56758e-07
Q7TMQ7	WDR91_MOUSE	WD repeat-containing protein 91	0.876142	1.01857	0.841121	0.95137	0.949791	0.915271	0.94702	0.868648	0.959927	1.00203	0.910891	0.988304	0.809859	0.97035	0.981481	0.900875	1.00083	0.881126	0.879426	0.956566	0.944143	0.971168	0.924751	0.998421	1.04216	1.05345	1.06826	0.986447	1.06888	1.03677	1.10825	1.13212	0.970644	1.11584	1.11919	1.16696	1.12239	1.06238	1.18243	1.14004	1.05273	1.02297	0.891107	1.03726	1.02351	3.49028e-06	3.60532e-05
Q9Z0J0	NPC2_MOUSE	NPC intracellular cholesterol transporter 2 (Epididymal secretory protein E1) (mE1) (Niemann Pick type C2 protein homolog)	1.0203	1.01857	1.07269	1.0893	0.998954	0.951724	0.987701	1.03068	0.806011	1.00711	1.00099	0.948343	0.990946	0.919137	1.03704	0.834791	0.850833	0.923879	0.751196	0.985859	1.02948	1.01062	1.02901	1.02841	1.07516	1.13621	1.11266	1.11326	0.970954	1.00511	1.24742	1.11399	1.19508	1.26831	1.18217	1.13462	1.20768	1.25236	1.06781	1.13708	1.0815	1.08216	1.16878	0.9974	1.12537	6.95383e-08	1.26188e-06
Q01730	RSU1_MOUSE	Ras suppressor protein 1 (RSP-1) (Rsu-1)	0.870051	0.97493	0.949117	0.953139	0.968619	0.878818	0.957427	0.919463	0.920765	1.04065	0.888119	0.95614	0.905433	1.01213	0.935673	0.87172	0.928333	0.910323	0.924402	0.935354	1.00543	1.03642	0.988214	1.16101	1.08158	1.00776	1.11513	1.06002	1.09046	1.00306	1.0567	1.15371	1.04167	1.24702	1.25969	1.05769	1.21023	1.06994	1.17192	1.10454	0.989453	1.02562	0.994555	1.06499	1.11851	1.5848e-07	2.50821e-06
Q9D7G0	PRPS1_MOUSE	Ribose-phosphate pyrophosphokinase 1 (EC 2.7.6.1) (Phosphoribosyl pyrophosphate synthase I) (PRS-I)	0.982741	0.906221	0.963655	0.939876	0.855649	1.03153	0.869442	0.916587	0.968124	0.942073	0.99901	0.922027	0.905433	0.932615	0.925926	1.06317	0.914167	1.00417	0.998086	0.99798	1.08999	1.01062	1.00816	1.02999	1.03941	1.16121	1.04523	1.10358	0.971784	1.05005	1.13144	1.13644	1.11742	0.97615	1.17829	1.23776	1.08571	1.03025	1.09933	1.18935	1.12848	1.10689	1.12795	1.16724	1.18022	1.61695e-07	2.54464e-06
P14602	HSPB1_MOUSE	Heat shock protein beta-1 (HspB1) (Growth-related 25 kDa protein) (Heat shock 25 kDa protein) (HSP 25) (Heat shock 27 kDa protein) (HSP 27) (p25)	0.850761	0.917363	0.939772	0.860301	0.942469	0.868966	0.932829	0.952061	1.03097	0.925813	0.940594	0.879142	1.06036	1	1.06628	0.867833	0.9025	0.892596	1.11483	0.960606	0.860357	0.858118	0.903898	0.965272	0.915674	0.910345	1.00905	1.16554	1.00664	0.868233	1.19502	1.04663	1.74242	1.24532	1.07849	1.41171	1.45501	1.22117	2.43362	1.14596	1.19559	1.09717	1.26316	1.17418	1.05191	7.71134e-06	7.17193e-05
Q60766	IRGM1_MOUSE	Immunity-related GTPase family M protein 1 (EC 3.6.5.-) (Interferon-inducible GTPase 3) (Interferon-inducible protein 1) (LPS-stimulated RAW 264.7 macrophage protein 47) (LRG-47)	0.91269	0.824513	0.94704	1.00796	0.782427	0.946798	0.827815	0.88303	0.725865	0.804878	0.919802	0.896686	0.89336	1.08356	0.817739	0.930029	0.841667	0.976017	0.951196	0.787879	0.89294	0.831563	0.805984	1.20521	0.809349	1.11121	1.27056	1.21394	0.897095	0.727273	1.44845	1.73661	1.2983	1.3586	2.13178	1.36451	1.40128	1.14556	1.02579	2.14103	1.16203	1.2871	1.11252	0.79636	1.28208	6.7649e-06	6.45211e-05
P15864	H12_MOUSE	Histone H1.2 (H1 VAR.1) (H1c)	0.928934	0.932219	0.914849	0.977011	0.955021	0.978325	0.96878	1.04027	1.47814	0.816057	1.01881	0.87232	0.982897	0.990566	0.919103	0.94655	1.01083	0.956204	1.16268	0.813131	1.08534	1.22307	1.16863	1.05288	0.963336	0.956034	1.1398	1.15586	1.02573	1.01839	1.22423	1.35665	1.53883	1.2879	1.1376	1.2771	1.4533	1.44707	1.21012	1.45464	1.18984	1.44435	1.22958	1.31282	1.02351	1.34075e-05	0.000115089
P42225	STAT1_MOUSE	Signal transducer and activator of transcription 1	0.970558	0.913649	0.962617	0.928382	0.927824	0.916256	0.904447	0.93768	1.04189	0.920732	1.02277	0.85575	0.948692	0.98248	0.88499	0.956268	0.941667	0.89781	1.00191	0.89596	0.93173	0.878604	0.937443	0.928966	0.88176	1.67414	2.11431	2.74637	1.33776	1.01226	2.25344	1.90069	1.52652	1.94634	2.34205	1.49913	1.34243	1.12854	1.54441	1.80769	1.093	1.05212	1.10889	0.991334	0.988247	2.25209e-10	8.09446e-09
Q60710	SAMH1_MOUSE	Deoxynucleoside triphosphate triphosphohydrolase SAMHD1 (dNTPase) (EC 3.1.5.-) (Interferon-gamma-inducible protein Mg11) (SAM domain and HD domain-containing protein 1) (mSAMHD1)	0.882234	0.841226	0.994808	1.04421	0.992678	0.962562	0.966887	1.09588	0.897086	1.00102	1.03069	0.900585	1.04427	0.912399	1.03996	1.07775	0.928333	1.30657	0.912919	1.00505	0.972847	0.861912	1.13962	0.962115	0.947754	1.16897	0.960526	1.23427	1.09129	0.971399	1.45447	1.08895	1.47538	1.1925	1.3188	1.27885	1.00213	1.26843	1.26743	1.16075	1.1093	1.14311	1.33212	1.0312	1.07542	0.000272567	0.00151721
Q9CRY7	GDPD1_MOUSE	Lysophospholipase D GDPD1 (EC 3.1.4.-) (Glycerophosphodiester phosphodiesterase 4) (Glycerophosphodiester phosphodiesterase domain-containing protein 1)	0.95736	0.969359	1.03011	1.03979	1.03661	0.93399	0.94702	1.01918	1.01457	1.15346	0.982178	0.947368	0.963783	0.98248	0.921053	0.948494	0.943333	1.04901	0.957895	0.966667	1.07603	0.998483	1.03354	1.0442	0.948671	1.17241	1.07072	1.10455	1.09378	1.03779	1.3677	1.08549	1.15246	1.10051	1.10078	1.20192	1.0533	1.14083	1.22827	1.07199	1.01151	0.975265	1.02632	1.04333	1.09696	3.78538e-05	0.000280058
P97372	PSME2_MOUSE	Proteasome activator complex subunit 2 (11S regulator complex subunit beta) (REG-beta) (Activator of multicatalytic protease subunit 2) (Proteasome activator 28 subunit beta) (PA28b) (PA28beta)	0.953299	1.013	0.786085	1.02829	0.888075	0.951724	0.992431	0.856184	0.749545	0.971545	0.989109	0.999025	0.820926	1.1159	0.945419	0.972789	0.905	0.94682	0.854545	0.90404	0.972071	1.02352	0.834995	0.874507	0.927589	1.00948	1.16941	1.23427	0.860581	0.881512	1.25601	1.47927	1.17708	1.25554	1.22287	1.1486	1.32964	1.11531	1.0382	1.07101	1.06424	1.15194	1.06897	1.06239	1.03036	2.02744e-05	0.000163246
Q62407	SPEG_MOUSE	Striated muscle-specific serine/threonine-protein kinase (EC 2.7.11.1) (Aortic preferentially expressed protein 1) (APEG-1)	0.918782	0.886722	0.976116	0.908046	1.0272	0.945813	0.836329	0.965484	0.948087	1.02846	1.03069	0.892788	0.963783	0.933962	1.03216	0.926142	0.874167	0.998957	0.979904	1.06061	0.972071	1.11988	1.00997	0.951066	1.12191	1.08017	1.12993	1.19458	1.15519	1.10725	1.05241	1.06822	1.14583	1.10136	1.18217	1.12413	1.16844	1.17675	1.26743	1.06509	0.996165	1.00353	1.08167	1.12305	1.02057	2.6988e-06	2.90252e-05
Q9CQ65	MTAP_MOUSE	S-methyl-5'-thioadenosine phosphorylase (EC 2.4.2.28) (5'-methylthioadenosine phosphorylase) (MTA phosphorylase) (MTAP) (MTAPase)	0.862944	0.983287	0.957425	0.931919	0.996862	0.841379	1.02081	0.906999	0.904372	1.06199	0.892079	0.989279	0.953722	0.97035	0.980507	0.835763	0.93	0.893639	0.938756	1.0101	0.905353	1.05615	0.990027	1.05683	0.99725	1.06034	1.11349	1.08616	0.995851	0.99285	1.23282	1.01727	1.22064	1.0707	1.19186	1.09703	1.04648	1.17202	0.987584	1.00394	0.95302	1.03004	1.1461	0.944541	1.03232	0.000307875	0.00168154
P17225	PTBP1_MOUSE	Polypyrimidine tract-binding protein 1 (PTB) (Heterogeneous nuclear ribonucleoprotein I) (hnRNP I)	0.904569	0.995357	1.00312	0.971706	0.965481	0.848276	0.960265	0.958773	0.897996	1.07825	0.905941	0.871345	0.912475	0.956873	0.917154	0.844509	0.914167	0.918665	0.852632	0.951515	0.906905	1.11229	1.03083	0.96764	0.975252	0.987931	0.98602	0.917715	0.949378	0.877426	1.24485	1.02591	1.11174	1.23083	1.14922	1.12937	1.02516	1.09357	1.02101	1.01479	1.04602	0.995583	1.01724	1.02946	1.16063	2.00504e-06	2.2475e-05
P14106	C1QB_MOUSE	Complement C1q subcomponent subunit B	0.835533	0.878366	0.800623	0.820513	0.698745	0.704433	0.904447	0.939597	0.715847	0.853659	0.859406	1.31871	1.0332	1.07547	0.921053	0.979592	0.896667	1.00104	0.900478	1.01212	0.820016	0.811077	0.786945	0.718232	0.769936	0.87931	1.46135	0.873185	1.02407	0.973442	1.29897	1.32642	1.17519	1.28535	1.20058	1.07168	1.38849	1.40926	1.55396	1.78107	1.10547	1.24382	1.20145	0.960139	0.84525	8.67862e-08	1.53002e-06
P70699	LYAG_MOUSE	Lysosomal alpha-glucosidase (EC 3.2.1.20) (Acid maltase)	0.900508	0.959146	0.986501	0.904509	1.01987	0.917241	0.941343	0.962608	0.75592	0.942073	0.910891	0.961014	0.996982	0.901617	0.898635	0.897959	0.900833	0.93952	0.78756	0.987879	0.987587	1.0698	1.02085	1.06551	1.18698	1.0069	1.12336	1.11036	1.03071	1.13177	1.0756	1.13558	1.08902	1.18313	1.06008	1.1486	1.31002	1.06144	1.36867	1.11243	0.994247	1.04152	1.04174	0.870017	1.0666	1.18966e-06	1.44393e-05
Q3UH93	PLXD1_MOUSE	Plexin-D1	1.01929	0.930362	0.988577	1.01768	0.956067	0.901478	0.936613	0.999041	0.956284	1.08333	0.859406	0.916179	1.00805	0.998652	0.973684	0.875607	0.86	0.98123	0.908134	0.972727	1.18697	1.022	0.99456	1.09392	1.14574	1.1	1.00411	1.13359	1.06556	0.99285	1.44416	1.14508	1.13352	1.16525	1.26841	1.09353	0.997868	1.11059	1.09456	1.18836	1.06807	0.956714	1.08621	1.04419	1.1048	1.59087e-06	1.84256e-05
Q63829	COMD3_MOUSE	COMM domain-containing protein 3 (Bmi-1 upstream gene protein) (Bup protein)	0.973604	1.01671	1.00727	0.941645	0.858787	1.00197	0.994324	0.995206	0.896175	1.05285	0.986139	1.02437	0.979879	0.796496	0.955166	0.980564	1.03667	0.986444	0.98756	0.867677	1.0993	1.13354	1.04352	0.994475	1.19157	1.06121	1.12911	1.1636	1.12448	1.1716	1.20962	1.19344	1.12879	1.04089	1.39826	1.07168	1.17697	1.21739	1.11939	1.1568	1.03739	1.11926	1.12523	1.04333	1.1763	6.91625e-06	6.54167e-05
Q9R0N0	GALK1_MOUSE	Galactokinase (EC 2.7.1.6) (Galactose kinase)	0.960406	1.03435	0.979232	1.08134	1.01569	0.934975	0.941343	0.996165	0.952641	0.950203	0.935644	1.00097	1.0493	0.993261	1.06823	0.963071	0.9325	0.957247	0.903349	1.00303	1.03336	1.01669	1.12602	1.07182	1.00733	1.11552	1.03783	1.21007	1.26888	1.1716	1.16753	1.02677	1.26799	1.23424	1.14826	1.09091	1.07804	1.10491	1.3085	1.23274	1.00192	1.00442	1.07623	1.09792	0.992165	6.86288e-07	8.82982e-06
Q8BG94	COMD7_MOUSE	COMM domain-containing protein 7	0.913706	1.0195	0.948079	1.03802	0.971757	0.891626	1.00284	0.936721	0.865209	1.0376	0.919802	0.930799	0.93159	0.933962	0.945419	0.880466	1.06417	0.994786	0.826794	0.945455	1.03801	1	0.945603	1.02684	1.02016	1.04828	0.959704	1.08228	1.10456	1.0572	1.21564	0.980138	1.05777	1.17036	1.20252	1.10752	0.929638	1.14745	1.15186	1.12229	1.05369	0.973498	1.02178	0.954939	1.06954	0.000508318	0.00260841
Q8BFW7	LPP_MOUSE	Lipoma-preferred partner homolog	0.829442	0.916435	0.833853	0.798408	0.868201	0.910345	0.892148	0.920422	0.716758	1.14533	1.00693	0.988304	0.916499	0.954178	1.02437	0.883382	0.885	1.03754	0.895694	1.04949	0.90225	0.998483	0.912058	0.930545	0.928506	1.03448	1.06332	1.04937	0.922822	0.707865	1.311	1.07599	1.15057	1.08603	1.05233	1.15472	1.17271	1.40832	0.95511	0.986193	1.07766	1.14134	1.05808	0.946274	1.13614	0.00157511	0.00692577
P50543	S10AB_MOUSE	Protein S100-A11 (Calgizzarin) (Endothelial monocyte-activating polypeptide) (EMAP) (Protein S100-C) (S100 calcium-binding protein A11)	0.836548	0.955432	0.809969	0.907162	1.03452	1.00985	0.776727	0.810163	0.613843	0.976626	1.06733	0.938596	0.708249	0.901617	1.17057	0.950437	0.824167	0.823775	0.760766	0.90404	0.733126	0.927921	0.80689	1.05446	0.719523	1.17069	0.901316	0.905131	0.754357	0.932584	2.60653	0.897237	1.17992	1.1431	1.32074	1.73339	1.17015	0.982987	1.42884	1.06312	1.31544	0.904594	1.07985	1.06326	1.16748	0.00293588	0.0117623
Q9ES34	UBE3B_MOUSE	Ubiquitin-protein ligase E3B (EC 2.3.2.26) (HECT-type ubiquitin transferase E3B)	0.883249	0.841226	0.942887	1.00177	0.872385	0.952709	0.949858	0.993289	0.953552	1.02947	0.907921	1.03509	0.907445	1.02965	1.00975	0.963071	1.02167	0.994786	0.970335	0.934343	1.09387	1.04249	1.11695	1.16811	0.873511	1.21034	1.22533	1.2062	1.04398	0.865169	1.33505	1.10276	1.09375	1.16014	1.10659	1.13287	1.1838	1.08318	1.24833	1.04734	0.974113	1.03269	1.04628	1.01733	0.993144	0.00029965	0.00164468
Q62059	CSPG2_MOUSE	Versican core protein (Chondroitin sulfate proteoglycan core protein 2) (Chondroitin sulfate proteoglycan 2) (Large fibroblast proteoglycan) (PG-M)	0.947208	0.966574	0.970924	0.955791	1.00314	0.946798	0.954588	0.889741	0.922587	0.893293	0.956436	0.908382	1.04024	1.00404	1.10916	0.926142	0.983333	0.979145	0.950239	0.929293	1.03103	0.889985	1.10607	0.971586	0.902841	0.994828	0.958882	0.974831	0.882158	0.964249	1.28007	1.00777	1.03314	0.991482	1.10659	1.06906	1.04478	1.24008	1.0554	1.21795	1.18504	1.12014	1.21053	1.15598	1.20568	2.25259e-06	2.48498e-05
Q8CCK0	H2AW_MOUSE	Core histone macro-H2A.2 (Histone macroH2A2) (mH2A2)	0.84264	0.885794	0.894081	0.670203	0.935146	0.975369	0.907285	0.899329	0.726776	0.917683	0.956436	0.961014	1.02314	0.881402	0.946394	1.16618	0.910833	1.01668	0.779904	0.988889	0.906129	0.954476	0.966455	0.864246	1.06324	1.07069	1.04276	1.11423	0.770124	0.980592	1.21048	1.09154	1.15341	0.977853	1.12306	1.31731	1.25373	1.33176	0.866285	1.22485	1.08054	1.22173	1.08439	0.935875	1.21841	0.00104372	0.00481337
Q61233	PLSL_MOUSE	Plastin-2 (65 kDa macrophage protein) (L-plastin) (Lymphocyte cytosolic protein 1) (LCP-1) (pp65)	1.07716	1.02971	1.07892	0.897436	0.866109	0.970443	1.10123	1.02397	0.966302	1.11687	0.99901	1.12865	1.02515	1.00674	0.990253	0.971817	1.02583	0.888425	1.02775	0.889899	0.910784	1.02656	1.02085	0.928177	0.934005	1.14741	1.23355	1.3001	0.99917	0.852911	1.23883	1.09154	1.15057	1.04344	1.14535	1.26486	1.38934	1.19754	1.29895	1.08777	1.18025	1.36749	1.27677	0.957539	1.08129	0.00127855	0.00577211
Q80W21	GSTM7_MOUSE	Glutathione S-transferase Mu 7 (EC 2.5.1.18) (GST class-mu 7) (GSTM-7)	0.942132	0.996286	0.919003	0.94076	1.02092	0.887685	0.975402	0.946309	1.09381	0.968496	0.933663	0.904483	1.0161	0.995957	0.986355	0.845481	0.934167	0.995829	0.916746	1.00303	0.870442	0.930956	0.902085	0.904499	0.996334	0.948276	0.904605	1.12294	1.0332	0.910112	1.06186	1.09326	1.18371	1.11329	1.15988	0.969406	1.03198	1.0482	1.06017	1.08777	1.0326	1.10689	1.1588	1.01993	1.17532	4.29332e-05	0.000314298
O89017	LGMN_MOUSE	Legumain (EC 3.4.22.34) (Asparaginyl endopeptidase) (Protease, cysteine 1)	0.859898	0.991643	1.01038	1.07515	1.00732	0.940887	0.990539	0.95302	1.03279	0.796748	1.0396	1.00487	1.02918	0.967655	0.827485	0.908649	0.934167	0.956204	1.08612	0.930303	1.02095	0.978756	0.931097	0.90292	1.0275	1.11897	1.14638	1.21588	1.06307	1.05005	1.1323	1.10363	1.20739	1.2598	1.02713	1.1958	1.229	1.03781	1.17479	0.935897	1.08629	1.09099	1.21143	1.09619	0.966699	0.00105389	0.00485225
P61022	CHP1_MOUSE	Calcineurin B homologous protein 1 (Calcineurin B-like protein) (Calcium-binding protein CHP) (Calcium-binding protein p22) (EF-hand calcium-binding domain-containing protein p22) (Sid 470) (p24)	0.97868	0.95636	1.04569	0.973475	0.910042	0.923153	0.982025	1.0163	1.03005	0.788618	0.863366	0.960039	1.13078	0.966307	0.850877	0.910593	0.935833	0.889468	0.899522	0.818182	1.04422	1.0569	1.02901	0.963694	0.95967	0.951724	1.06414	1.1423	1.08216	1.16343	1.00945	1.16062	1.24242	1.17462	0.918605	1.06031	1.1113	1.10113	1.24833	1.19329	1.08821	1.15106	1.18603	1.00607	1.00294	0.000340747	0.00183588
Q8VD66	ABHD4_MOUSE	(Lyso)-N-acylphosphatidylethanolamine lipase (EC 3.1.1.-) (Alpha/beta hydrolase domain-containing protein 4) (Abhydrolase domain-containing protein 4) (Alpha/beta-hydrolase 4)	0.926904	1.15877	0.790239	1.11494	1.16109	1.02956	1.15421	0.978907	0.924408	1.19817	0.928713	1.09064	1.15594	0.944744	1.13158	1.0447	0.930833	1.2367	0.939713	1.13737	1.02017	1.00455	1.04986	1.08682	0.934005	1.11983	1.07237	1.14618	1.10207	1.0715	1.47766	1.14335	1.36174	1.43101	1.24419	1.11101	1.26055	1.35255	1.19866	1.19822	1.23106	1.01413	1.09982	1.04419	1.11361	0.00204847	0.0086945
P52795	EFNB1_MOUSE	Ephrin-B1 (CEK5 receptor ligand) (CEK5-L) (EFL-3) (ELK ligand) (ELK-L) (EPH-related receptor tyrosine kinase ligand 2) (LERK-2) (Stimulated by retinoic acid gene 1 protein) [Cleaved into: Ephrin-B1 C-terminal fragment (Ephrin-B1 CTF); Ephrin-B1 intracellular domain (Ephrin-B1 ICD)]	0.900508	1.01486	0.893043	1.06189	0.985356	0.910345	0.952696	1.00575	1.0173	1.00407	0.930693	1.03411	0.988934	0.974394	0.999025	0.956268	0.940833	0.891554	0.950239	0.933333	1.14818	1.13278	0.962829	1.17127	0.992667	1.08276	1.24095	1.21491	1.13942	0.891726	1.12887	1.27547	1.22822	1.19506	1.03973	1.12675	1.16759	1.19376	1.21681	1.03353	0.975072	1.10071	1.01996	0.953206	0.956905	6.54761e-05	0.00045539
Q64378	FKBP5_MOUSE	Peptidyl-prolyl cis-trans isomerase FKBP5 (PPIase FKBP5) (EC 5.2.1.8) (51 kDa FK506-binding protein) (51 kDa FKBP) (FKBP-51) (FK506-binding protein 5) (FKBP-5) (Rotamase)	0.991878	1.01021	1.07061	0.979664	1.05858	0.987192	0.962157	1.13806	0.860656	0.943089	0.965347	0.919103	1.03018	0.863881	0.945419	0.841594	0.876667	0.955162	0.877512	0.969697	1.11171	1.14112	1.09973	0.921073	1.14024	1.0181	1.22451	1.0726	1.11618	1.13075	1.21306	1.10276	1.29735	1.37564	0.906977	1.17308	1.18806	1.14745	1.21012	1.13905	1.06999	1.16961	0.988203	0.893414	1.00588	0.000154592	0.000934325
Q80TH2	ERBIN_MOUSE	Erbin (Densin-180-like protein) (Erbb2-interacting protein) (Protein LAP2)	0.939086	0.831012	0.833853	0.946065	0.927824	0.951724	0.800378	0.819751	0.917122	0.928862	0.99901	0.934698	0.944668	0.942049	1.00877	1.04762	0.879167	0.895725	0.827751	0.99798	0.901474	0.891502	0.947416	0.823204	0.907424	0.992241	1.21053	0.89061	0.927801	0.892748	1.09192	0.993092	1.02936	0.957411	1.04748	1.14773	1.50533	1.07561	0.993314	1.11045	1.07095	1.37633	0.978221	1.01993	1.19687	0.00028682	0.00158677
Q99MR3	S12A9_MOUSE	Solute carrier family 12 member 9 (Cation-chloride cotransporter-interacting protein 1) (Potassium-chloride transporter 9)	0.937056	1.01671	0.992731	0.894783	0.930962	0.876847	0.957427	0.948226	1.01275	0.98374	0.950495	0.91423	0.963783	0.904313	1.30117	1.0068	0.941667	0.943691	1.10718	1.02929	0.95578	1.08649	0.990934	1.00079	1.05775	0.994828	1.09786	1.08422	0.974274	1.04086	1.25258	1.08895	1.18087	1.17888	1.08818	0.997378	1.11471	1.14839	1.06686	1.13609	1.05465	0.974382	1.06352	0.950607	1.08717	0.00457336	0.0172499
Q8BGR9	UBCP1_MOUSE	Ubiquitin-like domain-containing CTD phosphatase 1 (EC 3.1.3.16) (Nuclear proteasome inhibitor UBLCP1)	0.911675	0.890436	0.932503	0.806366	1.00209	0.966502	0.977294	0.957814	0.763206	0.651423	0.965347	0.92885	0.958753	0.954178	0.894737	0.928086	0.983333	0.952033	0.926316	0.885859	0.879752	0.966616	1.00907	0.994475	0.906508	1.01897	1.08964	1	0.893776	0.972421	0.946735	1.2677	1.18561	1.03066	0.827519	1.09003	1.39446	1.23913	1.1404	1.20118	1.08437	1.11396	0.99637	1.09705	1.05877	0.000193195	0.00114014
Q04899	CDK18_MOUSE	Cyclin-dependent kinase 18 (EC 2.7.11.22) (Cell division protein kinase 18) (PCTAIRE-motif protein kinase 3) (Serine/threonine-protein kinase PCTAIRE-3)	0.940102	0.974002	0.925234	0.935455	0.888075	0.895567	0.937559	0.886865	1.03643	0.998984	1.06832	1.03509	0.884306	0.866577	0.975634	0.931973	1.01667	0.98123	0.982775	0.973737	1.0962	1.06373	1.05893	1.03552	0.894592	1.28103	1.13569	1.0484	1.16183	0.991828	1.21907	1.03195	1.01799	1.04514	1.01744	1.26923	1.17356	0.995274	1.39924	1.07594	0.948226	1.10601	1	0.917678	1.05779	0.000732677	0.00358464
Q8R1B5	CPLX3_MOUSE	Complexin-3 (Complexin III) (CPX III)	0.82335	0.836583	0.888889	0.762157	0.92887	0.961576	1.00378	0.979866	0.917122	1.04675	0.963366	0.927875	1.12374	0.761456	0.882066	0.930029	0.9325	0.918665	1.04498	0.764646	0.845617	0.707132	0.911151	0.963694	1.06783	0.922414	0.916941	1.02904	0.986722	1.03166	1.25859	0.930052	0.999053	1.3569	0.957364	1.20105	1.22132	1.33837	0.927412	1.02959	1.23011	1.21378	1.48457	1.2227	1.22233	5.9544e-05	0.000417783
Q9CX00	IST1_MOUSE	IST1 homolog	0.818274	0.877437	0.916926	0.842617	0.895397	0.964532	0.897824	0.885906	0.804189	0.855691	0.992079	1.03606	0.955734	1.08625	1.07505	0.948494	0.960833	1.01043	0.943541	1.01515	0.884407	1.00683	0.977335	0.962904	0.942255	1.04741	1.15954	1.08906	1.14025	1.04086	0.905498	1.02418	1.05871	1.14991	1.08043	1.00087	1.0823	1.08885	1.14804	1.18836	1.00384	1.06802	1.07078	1.04593	1.01469	4.63326e-08	8.72024e-07
O54962	BAF_MOUSE	Barrier-to-autointegration factor (Breakpoint cluster region protein 1) (LAP2-binding protein 1) [Cleaved into: Barrier-to-autointegration factor, N-terminally processed]	0.905584	0.682451	0.964694	1.06897	0.732218	0.907389	0.66982	0.963567	0.948087	0.789634	0.818812	0.847953	0.973843	1.14825	0.818713	0.966958	0.764167	0.910323	0.97512	0.920202	0.903026	1.01062	1.03626	1.09471	0.780018	0.834483	0.871711	1.02517	1.0556	0.867211	1.16753	1.00864	1.16856	1.11329	0.902132	1.0708	1.15991	1.25047	1.14613	1	1.09492	1.10247	1.16334	1.2279	1.06268	0.00248659	0.0102676
P29391	FRIL1_MOUSE	Ferritin light chain 1 (Ferritin L subunit 1)	0.939086	0.922934	0.896158	0.921309	0.866109	0.8867	0.92053	0.989453	1.00638	0.856707	0.919802	0.830409	0.925553	0.998652	0.905458	0.933916	0.93	0.941606	0.995215	0.89798	0.861133	0.950683	1.23935	0.88161	1.03666	0.978448	1.14062	1.14714	1.03485	1.27477	0.790378	1.16667	1.11364	1.11584	1.07364	1.09703	1.24947	1.18431	1.19771	1.30473	1.11793	1.18375	1.25499	1.06932	0.947111	0.000125655	0.000788312
Q9QXV0	PCS1N_MOUSE	ProSAAS (IA-4) (Proprotein convertase subtilisin/kexin type 1 inhibitor) (Proprotein convertase 1 inhibitor) (pro-SAAS) [Cleaved into: KEP; Big SAAS (b-SAAS); Little SAAS (l-SAAS); Big PEN-LEN (b-PEN-LEN) (SAAS CT(1-49)); PEN; PEN-20; PEN-19; Little LEN (l-LEN); Big LEN (b-LEN) (SAAS CT(25-40))]	0.677157	0.708449	0.713396	0.692308	0.588912	1.18818	0.838221	0.966443	0.652095	0.699187	0.954455	1.33236	0.894366	0.66442	0.701754	1.04859	0.918333	0.83316	0.91866	0.648485	1.0993	1.22382	0.649139	0.683504	0.75802	0.792241	0.898026	1.02033	1.05975	1.01021	0.865979	1.48618	1.53504	1.20358	0.891473	1.38724	1.27249	1.22401	1.15282	1.02367	1.18504	1.5477	0.92922	1.05806	1.09696	0.00147598	0.00654839
Q52KR3	PRUN2_MOUSE	Protein prune homolog 2 (BNIP2 motif-containing molecule at the C-terminal region 1)	0.662944	0.812442	0.865005	0.484527	0.752092	0.876847	0.914853	0.996165	0.459927	0.785569	1.07723	0.912281	0.916499	0.648248	0.881092	0.877551	0.888333	0.974974	0.75311	0.784848	1.06517	1.02428	1.23028	0.846882	0.955087	1.2319	1.03125	1.10358	0.656432	1.12972	2.16924	1.18048	1.10701	0.626917	1.00291	1.40472	1.16674	1.27599	1.43649	1.12722	1.03739	1.09011	1.04083	0.844021	0.873653	0.00920112	0.030842
Q02105	C1QC_MOUSE	Complement C1q subcomponent subunit C	0.996954	0.729805	0.801661	0.869142	0.844142	1.07488	0.721854	1.03356	0.680328	0.932927	1.1703	1.03899	1.14789	0.928571	1.14425	1.35083	0.765	1.11157	0.746411	1.20101	1.18464	0.576631	0.631006	0.640095	0.898258	1.16638	1.24753	1.02711	0.937759	1.11134	0.750859	0.994819	1.86364	1.36797	1.56298	1.84441	1.44478	2.06427	1.5893	2.47337	1.1697	1.3083	1.60254	0.890815	0.918707	3.55904e-05	0.00026614
O35639	ANXA3_MOUSE	Annexin A3 (35-alpha calcimedin) (Annexin III) (Annexin-3) (Lipocortin III) (Placental anticoagulant protein III) (PAP-III)	1.05279	1.08542	1.15472	1.02034	1.05858	1.04631	1.02838	0.995206	0.989071	0.979675	0.90198	1.03411	0.985915	0.862534	0.982456	0.954325	0.9775	0.931178	1.00574	0.873737	0.961986	1.02049	0.99456	1.04815	0.9945	0.908621	0.991776	0.974831	1.14938	1.06129	1.07732	1.12522	1.30114	1.24702	1.09787	1.06643	1.07889	1.11909	1.14709	1.08974	1.17162	1.13958	1.15426	1.05199	1.03428	9.15579e-06	8.32087e-05
P59114	CAPAM_MOUSE	mRNA (2'-O-methyladenosine-N(6)-)-methyltransferase (EC 2.1.1.62) (Cap-specific adenosine methyltransferase) (CAPAM) (Phosphorylated CTD-interacting factor 1)	0.921827	0.995357	1.00415	0.98939	0.979079	0.981281	1.02081	1.07383	1.17395	0.793699	0.968317	1.02437	0.950704	1.02156	0.97076	1.00486	1.04417	0.908238	1.19617	0.9	0.952676	1.03338	1.10698	0.966062	0.938588	1.04741	1.07812	1.05808	1.38008	1.08376	1.2646	1.07858	1.15436	1.22147	1.18702	1.1215	1.01237	1.13516	1.23018	1.21992	1.05849	1.04064	1.01089	1.22444	1.10676	0.00594449	0.0214904
Q61730	IL1AP_MOUSE	Interleukin-1 receptor accessory protein (IL-1 receptor accessory protein) (IL-1RAcP) (EC 3.2.2.6) (Interleukin-33 receptot beta chain)	1.0203	1.0455	1.17549	1.18214	1.01046	1.00296	0.922422	1.0767	1.03279	0.881098	0.987129	0.873294	1.18511	0.938005	0.987329	0.942663	0.935833	0.950991	0.865072	0.979798	0.979829	0.868741	1.13418	0.778216	1.02108	1.14914	1.12664	1.16167	1.26224	0.980592	1.32818	1.05268	1.33523	1.28109	1.12597	1.15734	0.976546	1.20227	1.39828	1.19822	1.14861	0.864841	1.20054	1.27036	1.20666	0.00152965	0.00675789
Q64471	GSTT1_MOUSE	Glutathione S-transferase theta-1 (EC 2.5.1.18) (GST class-theta-1)	0.84467	0.808728	0.784008	0.929266	0.825314	0.839409	0.917692	0.872483	0.91439	1.0752	0.948515	0.961014	0.916499	1.01078	1.27388	0.874636	0.920833	0.992701	1.08708	0.984848	0.883631	0.984825	0.955576	1.01026	0.592117	0.948276	0.990954	1.06099	0.928631	0.757916	1.29811	1.22539	1.05303	1.08262	0.996124	1.05245	1.11471	1.16824	0.978988	1.35306	1.17066	1.12191	1.08076	1.16205	0.987267	0.00128591	0.00580064
Q80YN3	BCAS1_MOUSE	Breast carcinoma-amplified sequence 1 homolog (Novel amplified in breast cancer 1 homolog)	0.939086	1.09378	1.02492	1.00265	1.16004	1.26404	1.16651	1.00767	1.28233	0.822154	1.32475	0.957115	0.998994	0.892183	1.02827	0.997085	0.980833	1.00209	1.02392	0.90303	1.02948	1.13429	1.10879	0.925809	1.19707	1.34569	1.20477	1.22459	1.07137	1.38202	1.54897	1.22107	1.4858	1.25298	1.1095	1.20542	1.11386	1.26276	1.1213	1.3856	1.17737	1.06625	1.04809	1.29636	1.20666	0.00453978	0.0171465
Q5IRJ6	ZNT9_MOUSE	Zinc transporter 9 (ZnT-9) (GRIP1-associated coactivator 63) (GAC63) (Solute carrier family 30 member 9)	0.888325	0.865367	0.833853	0.941645	0.879707	0.853202	0.876064	0.912752	0.844262	0.994919	0.886139	0.934698	0.806841	0.963612	0.961014	0.905734	0.945833	0.994786	0.973206	1.04848	0.837083	0.979514	0.961015	0.920284	0.917507	0.837931	0.967105	0.888674	1.05643	0.995914	0.884021	1.04922	1.01136	1.14225	1.08236	0.909091	1.08486	1.04915	1.09169	1.01479	1.05465	1.09187	1.03902	1.13692	1.15083	0.000117614	0.000747123
Q9DC16	ERGI1_MOUSE	Endoplasmic reticulum-Golgi intermediate compartment protein 1 (ER-Golgi intermediate compartment 32 kDa protein) (ERGIC-32)	1.06294	0.920149	1.03323	0.910698	0.955021	0.84335	0.929991	0.833174	1.03825	0.964431	0.911881	0.827485	0.902414	0.956873	0.981481	0.960155	0.916667	0.995829	1.02201	0.959596	0.95578	0.95827	0.931097	1.14365	1.02841	0.941379	1.02467	1.09777	1.0332	1.10725	1.17612	1.04231	1.24337	1.02811	1.12209	0.918706	1.02772	1.04348	1.06017	1.08974	0.993289	0.933746	1.17151	1.05546	0.98335	0.00304013	0.0121149
Q921T2	TOIP1_MOUSE	Torsin-1A-interacting protein 1 (Lamina-associated polypeptide 1B) (LAP1B)	0.678173	0.885794	0.899273	1.05305	0.92887	0.905419	0.912961	0.93768	1.09927	1.12093	0.990099	0.986355	0.94165	1.09299	0.976608	0.834791	0.854167	0.884254	1.25167	0.932323	0.94104	0.930956	0.911151	1.08366	0.950504	1.0319	1.05428	0.983543	1.04896	0.860061	1.17698	1.08463	1.00947	1.21806	1.20058	0.990385	1.13603	1.06616	1.11175	1.00296	1.06999	1.17668	1.04991	1.15771	1.15181	0.00636149	0.0227616
P48428	TBCA_MOUSE	Tubulin-specific chaperone A (TCP1-chaperonin cofactor A) (Tubulin-folding cofactor A) (CFA)	1.01421	0.963788	1.00104	1.01326	0.938285	1.05419	0.997162	1.0441	0.906193	0.85874	1.04158	1.05848	1.05936	0.894879	0.982456	0.965986	0.9825	0.888425	0.897608	0.905051	1.06905	1.11608	1.09519	0.883978	0.900092	0.969828	1.08059	1.19652	1.13527	1.05822	0.981959	1.09499	1.17235	1.06218	0.966085	1.00437	1.15906	1.25425	1.17001	1.09961	1.1256	1.10954	1.17241	0.9974	0.94809	0.00896055	0.0301627
Q9DC28	KC1D_MOUSE	Casein kinase I isoform delta (CKI-delta) (CKId) (EC 2.7.11.1) (Tau-protein kinase CSNK1D) (EC 2.7.11.26)	0.972589	0.909006	0.839045	1.09637	1.12971	1.01872	0.994324	1.02397	1.15027	0.82622	1.03465	1.07602	1.19618	1.0593	0.892788	1.06997	1.08	1.05839	1.09856	1.05758	1.00543	1.15933	1.03264	1.05919	1.16957	1.1569	1.31332	1.25073	1.15104	1.16343	1.061	1.15371	1.375	1.03663	1.08818	1.12413	1.26908	1.39981	1.32378	1.17456	0.975072	1.08657	1.14701	1.14385	1.0715	0.00199138	0.00852072
Q9QWR8	NAGAB_MOUSE	Alpha-N-acetylgalactosaminidase (EC 3.2.1.49) (Alpha-galactosidase B)	0.998985	0.970288	0.984424	1.06808	0.976987	0.997044	0.989593	0.98466	0.909836	0.963415	0.946535	1.01267	0.953722	0.971698	0.884016	0.912536	1.02417	0.931178	0.885167	0.915152	0.942591	1.27086	1.07888	0.934491	0.894592	1.01552	1.27796	1.06583	1.03651	0.895812	0.898625	1.29706	1.07481	1.18228	1.01647	1.11014	1.31002	1.14934	1.22445	1.04536	1	1.23587	1.02904	0.989601	0.975514	0.0220137	0.0628271
Q9JKC8	AP3M1_MOUSE	AP-3 complex subunit mu-1 (AP-3 adaptor complex mu3A subunit) (Adaptor-related protein complex 3 subunit mu-1) (Mu-adaptin 3A) (Mu3A-adaptin)	0.959391	0.958217	1.06023	0.920424	0.973849	0.859113	1.01325	0.974113	0.943534	1.08333	0.90495	0.998051	1.16097	0.963612	1.00487	0.86103	0.965	1.01668	0.905263	0.947475	0.950349	1.05842	1.10154	1.15549	1.00825	1.03621	1.09786	1.55954	1.10456	1.03984	1.08935	1.13731	1.3428	1.1167	1.28585	1.04196	1.07292	1.00095	1.11843	1.05917	0.95302	0.990283	1.34936	1.02166	1.03918	0.00649182	0.0231684
Q8JZV7	NAGA_MOUSE	N-acetylglucosamine-6-phosphate deacetylase (GlcNAc 6-P deacetylase) (EC 3.5.1.25) (Amidohydrolase domain-containing protein 2)	0.832487	1.02507	0.843198	1.00619	0.935146	0.789163	0.962157	0.893576	1.46175	0.970528	0.936634	0.989279	0.93662	1.07412	0.923002	0.883382	0.945	0.978102	0.978947	0.954545	0.906905	0.959029	0.902085	0.921863	0.860678	0.900862	0.939967	1.03679	1.01494	0.895812	1.09364	1.10708	1.13163	1.09625	1.04554	0.979021	1.01663	1.1087	1.3085	1.10355	0.997124	1.06007	1.06897	0.953206	1.14496	0.0385633	0.0989169
Q91YH5	ATLA3_MOUSE	Atlastin-3 (EC 3.6.5.-)	0.985787	1.04457	0.968847	0.993811	0.993724	0.963547	1.03784	0.952061	1.12659	0.973577	0.964356	1.01949	0.955734	0.98248	0.940546	1.04859	0.936667	0.938478	1.01914	1.00808	1.08766	1.08801	0.976428	0.940016	1.05591	1.21379	1.12336	1.07164	1.29046	1.07967	1.00258	1.18394	1.16098	1.28535	1.0126	1.15647	1.0806	1.02268	1.94365	1.09073	1.05177	1.12809	0.986388	1.07626	1.03134	0.0192956	0.0563395
Q9EQZ6	RPGF4_MOUSE	Rap guanine nucleotide exchange factor 4 (Exchange factor directly activated by cAMP 2) (Exchange protein directly activated by cAMP 2) (EPAC 2) (cAMP-dependent Rap1 guanine-nucleotide exchange factor) (cAMP-regulated guanine nucleotide exchange factor II) (cAMP-GEFII)	0.836548	0.848654	0.882658	0.801945	0.900628	0.946798	0.958373	0.954938	0.836976	1.04776	1.02277	0.94347	0.949698	0.991914	0.988304	1.01652	0.975	0.968717	0.921531	1.0202	0.934833	0.902124	0.866727	0.943173	0.971586	1.07672	1.01398	0.916747	0.989212	0.964249	1.06615	1.04663	0.940341	1.00767	1.07364	1.04458	1.05501	0.990548	1.01242	0.960552	0.995206	1.00618	0.978221	0.954939	0.962782	3.62381e-05	0.000269536
P26339	CMGA_MOUSE	Chromogranin-A (CgA) [Cleaved into: Pancreastatin; Beta-granin; WE-14; Catestatin; GE-25; Serpinin-RRG; Serpinin (AL26); p-Glu serpinin precursor]	0.885279	1.00186	0.855659	1.03006	0.855649	0.97734	1.11826	0.816874	1.16485	0.932927	0.806931	1.11501	0.770624	0.919137	0.984405	0.85034	0.8875	0.849844	1.18469	0.954545	1.07448	1.32322	1.0272	0.985004	0.955087	1.21897	1.65543	0.830591	1.13112	1.11951	1.29811	0.981865	0.948864	1.06899	1.0407	1.27885	1.32452	0.953686	1.42598	1.0355	1.12464	1.3189	1.13339	1.24437	1.19001	0.0171178	0.0508061
P47867	SCG3_MOUSE	Secretogranin-3 (Secretogranin III) (SgIII)	0.628426	0.948932	0.786085	0.749779	0.803347	1.02463	1.18543	0.930968	0.749545	0.713415	0.806931	1.19103	0.949698	0.850404	0.770955	0.800777	1.16333	0.84463	1.0201	0.754545	0.961986	1.10319	0.937443	0.852407	0.813016	0.706897	1.10526	0.862536	0.870539	1.09091	1.39003	1.23489	0.999053	1.07155	0.687016	1.25087	1.29296	1.08507	1.00764	1.01775	1.33653	1.5424	1.21688	1.11265	0.847209	0.0308852	0.0828015
Q8BX94	OSBL2_MOUSE	Oxysterol-binding protein-related protein 2 (ORP-2) (OSBP-related protein 2)	0.929949	1.01021	0.950156	0.94695	0.985356	1.13202	1.00473	0.980825	1.08925	0.957317	1.22178	1.07115	0.889336	0.912399	0.908382	0.906706	0.8475	0.917623	1.06986	0.976768	1.09387	1.01517	0.936537	0.768745	1.03941	1.11207	1.08141	0.966118	1.11452	1.00817	1.22938	1.2418	1.02841	1.16865	1.01938	1.19056	1.08742	1.0775	1.28749	1.02564	0.988495	1.08569	0.927405	1.0104	0.993144	0.0191514	0.055977
P30681	HMGB2_MOUSE	High mobility group protein B2 (High mobility group protein 2) (HMG-2)	1.11269	0.987001	1.0758	0.983201	1.06067	1.1468	1.00851	1.01918	1.02186	0.981707	0.986139	0.818713	0.922535	0.784367	1.21345	1.01944	0.89	0.995829	0.920574	0.912121	1.17611	1.08346	1.06528	0.8603	1.0385	1.08362	1.03783	1.08325	0.955187	1.27273	0.934708	1.16926	1.16098	1.30664	1.17636	1.23514	0.960341	1.27883	1.18243	1.45858	1.19271	1.04594	0.967332	1.05373	1.2331	0.0172647	0.0511875
Q9Z351	KCNQ2_MOUSE	Potassium voltage-gated channel subfamily KQT member 2 (KQT-like 2) (Potassium channel subunit alpha KvLQT2) (Voltage-gated potassium channel subunit Kv7.2)	0.905584	1.01764	0.997923	0.959328	1.02301	0.8867	0.95175	0.957814	1.01184	0.792683	0.974257	0.990253	1.11972	0.985175	0.931774	0.881438	0.996667	1.01251	0.943541	0.973737	0.992242	1.05387	1.03445	0.941594	1.06599	0.963793	1.05428	1.06583	1.1278	1.14198	1.01031	1.11399	1.05777	1.06388	0.929264	1.10052	1.13518	1	1.18816	1.10454	1.02301	1.06979	1.10617	1.03033	0.899119	0.00535326	0.0196852
Q9CQ45	NENF_MOUSE	Neudesin (Neuron-derived neurotrophic factor) (Secreted protein of unknown function) (SPUF protein)	0.993909	1.00186	0.7892	0.960212	0.899582	1.08079	0.958373	0.946309	0.852459	1.02642	1.07723	1.00292	0.879276	0.947439	1.0078	1.03693	0.9875	1.00938	1.10431	1.02222	0.993794	0.863429	0.893926	1.19021	0.930339	0.933621	0.916941	0.957406	0.872199	0.845761	1.2732	1.06736	0.993371	0.996593	1.04748	1.09528	1.13945	1.14178	1.02101	1.11637	1.10738	1.18463	1.08258	1.14038	1.32615	0.000311448	0.00169773
O54990	PROM1_MOUSE	Prominin-1 (Antigen AC133 homolog) (Prominin-like protein 1) (CD antigen CD133)	1.05076	1.10028	1.02596	0.947834	1.04916	0.857143	1.02081	0.90604	0.89071	1.05691	0.873267	0.969786	1.05835	0.83558	1.02437	0.912536	0.910833	0.934307	0.856459	0.962626	0.865787	0.907436	0.923844	0.941594	1.02016	0.914655	1.00576	0.952565	0.965145	1.00613	1.08076	1.08549	1.08144	1.13203	1.17829	0.975524	1.02772	0.990548	0.885387	1.07396	1.10259	1.0212	1.07985	1.06239	1.21841	0.000108876	0.000707398
P21460	CYTC_MOUSE	Cystatin-C (Cystatin-3)	0.940102	0.978644	0.850467	0.97878	0.946653	1.11921	1.09272	0.980825	1.22313	0.813008	1.00198	0.962963	1.09356	0.986523	0.935673	1.00292	0.9775	0.929093	1.02967	0.80303	1.07137	1.08801	0.886673	1.14522	1.06049	1.13707	1.11349	1.13359	0.990871	1.143	1.2311	1.12522	1.37595	1.17717	0.903101	1.24738	1.02345	1.10491	1.21777	1.06509	0.989453	0.928445	1.05172	0.973137	0.809011	0.011713	0.0374586
Q00915	RET1_MOUSE	Retinol-binding protein 1 (Cellular retinol-binding protein) (CRBP) (Cellular retinol-binding protein I) (CRBP-I) (mCRBPI)	0.803046	0.751161	0.971963	0.861185	0.860879	1.01182	0.936613	0.922339	1.10747	0.908537	1.06832	1.09064	0.847082	0.927224	0.836257	1.02915	0.920833	1.02607	0.97799	0.956566	0.823894	1.01669	0.953762	0.900552	0.778185	1.025	1.05345	0.809293	0.788382	0.946885	0.959622	0.904145	1.07292	1.1184	0.937984	1.23252	1.16162	1.17108	1.05731	0.88856	1.03452	1.17049	1.19601	0.961872	0.914789	0.0163007	0.0489812
P43274	H14_MOUSE	Histone H1.4 (H1 VAR.2) (H1e)	0.966497	0.947075	0.912773	0.780725	1.00314	1.08571	1.00851	0.969319	0.870674	0.889228	1.08515	0.966862	1.00503	0.947439	1.04386	1.19048	1.03917	0.997914	1.00191	0.971717	1.08379	1.03263	1.03626	1.09866	0.933089	0.893966	0.90625	0.909003	0.859751	1.08784	1.07131	1.14767	1.0464	1.0477	0.989341	1.19843	1.0951	1.14367	0.946514	1.22485	1.20518	1.21378	1.11162	1.15251	1.05975	0.000493716	0.00254911
Q6IRU2	TPM4_MOUSE	Tropomyosin alpha-4 chain (Tropomyosin-4)	1.07614	1.04921	0.968847	1.11583	1.02615	1.17635	1.07096	1.07191	1.03188	0.986789	0.993069	0.991228	1.00503	0.986523	0.883041	1.04568	1.115	0.879041	1.10909	0.850505	1.08068	0.750379	1.23935	1.12707	1.11916	0.941379	0.998355	0.809293	1.2083	1.27375	1.54725	1.07427	0.856061	1.22658	1.07655	1.15909	1.14712	1.20983	1.22254	1.15187	1.55129	1.35954	1.32486	1.33449	1.57982	0.00189033	0.00816791
P07214	SPRC_MOUSE	SPARC (Basement-membrane protein 40) (BM-40) (Osteonectin) (ON) (Secreted protein acidic and rich in cysteine)	1.06497	1.03993	0.98027	1.07073	1.12552	1.0532	1.02081	0.989453	1.10109	1.17073	0.910891	1.07895	0.919517	0.983827	1.11988	0.965015	1.00833	0.882169	0.966507	1.13737	0.995345	1.022	1.04896	0.98895	1.31164	1.05431	1.11513	1.0213	1.08714	1.0429	1.01375	1.22884	1.10322	1.23595	1.5688	1.0201	1.42942	1.00851	1.36485	1.27219	1.03452	1.04859	0.936479	1.02166	1.06758	0.0232585	0.0656733
Q9JKF1	IQGA1_MOUSE	Ras GTPase-activating-like protein IQGAP1	1.06802	1.06964	0.944964	1.18302	0.965481	0.980296	0.942289	0.956855	0.931694	0.932927	1.11584	0.964912	0.95674	1	0.977583	1.04568	1.03583	0.980188	1.0134	0.919192	1.16602	1.03338	1.14053	1.12786	0.976169	0.832759	1.02714	0.878993	1.01494	0.886619	1.4579	1.10276	0.942235	1.1448	0.989341	1.23164	1.12154	0.968809	1.23496	0.999014	1.2464	1.20936	1.13249	1.13865	1.05093	0.00482081	0.0180508
Q8CFE6	S38A2_MOUSE	Sodium-coupled neutral amino acid transporter 2 (Amino acid transporter A2) (Solute carrier family 38 member 2) (System A amino acid transporter 2) (System A transporter 1) (System N amino acid transporter 2)	0.952284	0.883937	1.01558	0.949602	0.900628	0.961576	0.856197	0.907958	1.09745	0.792683	0.859406	0.841131	0.866197	0.947439	0.965887	0.892128	0.789167	0.854015	1.07081	0.760606	1.21722	0.963581	1.09791	1.06867	1.01925	1.00603	0.962171	1.00968	0.99834	1.04494	1.24055	0.85924	1.18466	1.02981	0.916667	1.03059	0.889552	1.1862	0.925501	0.994083	1.03356	0.94788	1.04719	0.992201	0.921645	0.0286626	0.0779685
Q8CI43	MYL6B_MOUSE	Myosin light chain 6B (Smooth muscle and nonmuscle myosin light chain alkali 6B)	1.07208	0.974002	0.869159	1.09284	0.843096	1.03842	0.882687	0.811122	0.806922	0.796748	0.973267	0.884016	0.864185	1.07412	1.08674	1.19339	1.2325	1.04275	1.12344	0.951515	1.28317	0.968892	1.52493	1.34728	0.980752	1.07759	1.07319	0.970958	1.08963	0.881512	1.38316	1.05786	0.88447	1.07155	0.934109	1.14598	1.07463	1.0983	1.32187	1.36588	1.26846	1.06272	1.28675	1.34055	1.23898	0.000838644	0.00401727
Q8VCR7	ABHEB_MOUSE	Protein ABHD14B (EC 3.-.-.-) (Alpha/beta hydrolase domain-containing protein 14B) (Abhydrolase domain-containing protein 14B) (CCG1-interacting factor B)	0.936041	1.00836	1.04154	0.883289	1.00418	1.12808	1.11731	1.02876	1.14663	1.06199	1.10792	1.01852	1.17203	1.04043	1.0848	1.10787	1.03667	1.05109	1.01148	1.01616	1.08999	1.03111	1.02085	0.953433	0.948671	1.11466	0.963816	1.05227	0.929461	1.05005	1.47423	1.11399	1.2017	1.07496	1.13469	1.18794	0.985928	1.08601	0.966571	1.04734	1.18217	1.11396	1.10526	1.00953	1.10088	0.00410403	0.0157138
Q9Z0S1	BPNT1_MOUSE	3'(2'),5'-bisphosphate nucleotidase 1 (EC 3.1.3.7) (Bisphosphate 3'-nucleotidase 1) (PAP-inositol 1,4-phosphatase) (PIP)	0.907614	0.977716	0.904465	0.987622	1.07427	1.02167	1.05866	0.93768	1.13024	1.09451	0.954455	0.965887	0.997988	0.995957	1.0117	0.873664	0.92	0.872784	1.03541	0.931313	1.12801	0.917299	0.970988	0.90371	0.950504	1.06638	0.989309	0.870281	0.939419	1.00204	1.35052	1.03713	1.06061	1.07411	1.14438	1.04633	0.977399	1.09074	0.926457	1.11144	0.971237	0.95053	0.949183	1.01906	0.988247	0.00753546	0.026254
P97449	AMPN_MOUSE	Aminopeptidase N (AP-N) (mAPN) (EC 3.4.11.2) (Alanyl aminopeptidase) (Aminopeptidase M) (AP-M) (Membrane protein p161) (Microsomal aminopeptidase) (CD antigen CD13)	0.991878	1.026	0.983385	0.981432	0.914226	0.95665	1.00378	1.03931	0.92714	1.08232	0.927723	0.896686	0.990946	0.990566	1.01072	0.877551	0.935833	1.01877	0.922488	1.15657	0.945694	0.991654	1.08613	1.0292	0.936755	0.912069	0.959704	0.913843	0.948548	0.752809	1.1555	1.0475	1.09186	1.1201	1.33333	1.08654	1.02004	1.05482	0.975167	0.908284	1.10642	1.2076	0.956443	0.990468	1.12341	0.00226646	0.00950071
Q9R0P9	UCHL1_MOUSE	Ubiquitin carboxyl-terminal hydrolase isozyme L1 (UCH-L1) (EC 3.4.19.12) (Neuron cytoplasmic protein 9.5) (PGP 9.5) (PGP9.5) (Ubiquitin thioesterase L1)	1.00305	0.928505	0.967809	1.01768	0.875523	1.17438	0.971618	1.09684	1.27413	0.885163	1.0703	0.953216	0.903421	0.959569	0.888889	1.07094	0.998333	1.05527	1.23541	0.940404	1.11327	1.14264	0.992747	1.04183	1.11549	1.15086	1.12089	1.21007	1.11452	1.20531	1.04296	1.07945	1.30492	0.956559	1.00194	1.21853	1.13006	1.11153	1.20153	1.02071	1.07287	1.07067	1.18149	1.10225	1.0382	0.011025	0.0357302
P80560	PTPR2_MOUSE	Receptor-type tyrosine-protein phosphatase N2 (R-PTP-N2) (EC 3.1.3.-) (EC 3.1.3.48) (PTP IA-2beta) (Phogrin) (Protein tyrosine phosphatase-NP) (PTP-NP) [Cleaved into: IA-2beta71; IA-2beta64; IA-2beta60]	0.994924	0.930362	0.976116	0.941645	0.992678	1.05025	0.907285	1.11889	0.728597	0.927846	1.06535	1.05653	1.15191	1.02022	1.05556	0.976676	0.930833	0.989572	0.924402	1.01616	0.940264	0.996206	0.87398	0.858721	0.971586	0.919828	0.886513	0.958374	0.922822	1.01532	0.880584	1.12953	1.0625	1.01618	0.928295	1.14073	1.23582	1.08412	1.20057	1.01874	1.10067	1.23057	1.23412	1.0052	1.05485	0.00091062	0.00429921
P56565	S10A1_MOUSE	Protein S100-A1 (S-100 protein alpha chain) (S-100 protein subunit alpha) (S100 calcium-binding protein A1)	0.905584	0.797586	0.886812	0.801945	0.775105	0.819704	0.821192	0.905081	0.642077	0.865854	0.90495	1.05945	0.923541	0.839623	0.7154	0.833819	1.0675	0.904067	1.12249	0.918182	0.746315	0.652504	1.00363	1.12628	1.01833	0.744828	0.625822	0.674734	0.810788	1.10521	1.26804	0.810881	1.02273	1.06729	1.02035	0.84965	0.909168	1.21928	0.938873	0.904339	1.54267	1.10777	1.17967	1.35875	1.49167	0.000252552	0.00142207
P21836	ACES_MOUSE	Acetylcholinesterase (AChE) (EC 3.1.1.7)	0.971574	1.10214	0.984424	1.12378	1.07322	1.01675	1.06339	1.11985	1.03916	1.09045	0.963366	0.980507	0.915493	1.10916	0.900585	0.85034	0.955	1.05839	0.969378	1.13535	1.07448	1.02656	0.844062	0.77427	0.948671	0.928448	0.847862	0.818974	1.05062	0.918284	1.22509	1.10363	1.25758	1.20613	1.2093	1.00787	1.09765	0.994329	1.26839	1.15089	1.02013	0.995583	0.990926	1.06153	0.945152	0.000272614	0.00151721
Q7TN79	AKA7G_MOUSE	A-kinase anchor protein 7 isoform gamma (AKAP-7 isoform gamma) (A-kinase anchor protein 18) (AKAP-18) (Protein kinase A-anchoring protein 7 isoform gamma) (PRKA7 isoform gamma)	0.904569	0.786444	0.727934	1.00088	0.634937	0.88867	0.752129	0.767977	0.832423	0.70122	0.828713	1.2846	0.828974	0.815364	0.734893	0.81827	1.03167	0.732013	1.2134	0.69798	1.16137	0.810319	1.2049	1.08919	0.782768	0.7	0.73602	0.899322	0.942739	1.03064	1.21392	1.00518	1.16004	0.865417	0.724806	0.787587	0.867377	1.05104	0.903534	1.01479	1.29626	1.37721	1.06806	1.2513	1.22723	0.00992801	0.0327272
Q02819	NUCB1_MOUSE	Nucleobindin-1 (CALNUC)	0.902538	0.756732	0.805815	0.939876	0.646444	0.928079	0.810785	0.775647	0.797814	0.878049	0.891089	1.12183	0.81992	0.815364	0.617934	0.853256	1.0075	0.851929	1.14354	0.840404	0.882079	0.8217	0.908432	0.936069	1.00642	0.937931	0.690789	0.71152	0.93195	0.87334	1.13832	0.860104	0.974432	0.860307	0.866279	1.14336	0.889552	1.13233	0.791786	0.765286	1.28476	1.03357	0.91833	1.19324	1.762	0.0125879	0.0397547
Q62093	SRSF2_MOUSE	Serine/arginine-rich splicing factor 2 (Protein PR264) (Putative myelin regulatory factor 1) (MRF-1) (Splicing component, 35 kDa) (Splicing factor SC35) (SC-35) (Splicing factor, arginine/serine-rich 2)	1.03046	1.06035	1.01038	1.19452	1.08996	1.11429	1.00757	0.900288	1.01093	1.03557	0.993069	0.973684	0.975855	0.985175	0.982456	0.962099	1.08167	0.935349	1.0689	1.02626	1.0481	0.932473	1.04624	1.07182	1.11916	0.942241	0.950658	1.07454	1.20498	1.06742	1.45103	0.955095	1.03409	0.986371	1.0155	0.884615	0.957783	1.01323	1.31901	0.986193	1.24545	1.18198	1.2078	1.28596	1.27424	0.0299465	0.0806731
P07356	ANXA2_MOUSE	Annexin A2 (Annexin II) (Annexin-2) (Calpactin I heavy chain) (Calpactin-1 heavy chain) (Chromobindin-8) (Lipocortin II) (Placental anticoagulant protein IV) (PAP-IV) (Protein I) (p36)	1.18579	1.14949	1.13811	1.00619	1.13389	0.95468	0.99527	1.0489	0.864299	1.01423	0.936634	0.922027	0.879276	0.892183	0.926901	1.09621	1.11	0.879041	1.05646	0.914141	1.07758	1.30956	1.19674	1.00474	0.957837	1.20345	1.28043	1.08519	1.10207	0.923391	0.953608	1.08636	1.06061	1.15843	1.1095	1.14248	1.26055	0.92344	1.04967	0.841223	1.24832	1.55035	1.45191	0.979203	0.997062	0.0210436	0.0604921
Q7TSV4	PGM2_MOUSE	Phosphoglucomutase-2 (PGM 2) (EC 5.4.2.2) (Glucose phosphomutase 2) (Phosphodeoxyribomutase) (Phosphoglucomutase-1) (Phosphopentomutase) (EC 5.4.2.7)	0.986802	0.970288	0.996885	0.925729	1.07322	0.939901	1.00757	0.933845	0.979964	1.21341	0.938614	1.01267	0.979879	1.08491	1.17836	0.969874	0.966667	0.962461	0.981818	1.11717	0.896819	0.948407	0.826836	0.859511	0.854262	0.910345	1.0477	1.06196	0.945228	0.907048	0.975945	0.991364	0.958333	1.21124	1.19671	1.07605	1.01493	1.01134	1.00478	1.11637	1.01342	1.04329	0.924682	1.04593	1.0284	0.0213883	0.0613368
Q9Z0P4	PALM_MOUSE	Paralemmin-1 (Paralemmin)	0.988832	1.026	0.979232	1.08576	0.937238	1.11823	1.09934	1.0489	1.17031	0.992886	0.986139	1.02242	1.06539	0.971698	0.866472	0.900875	1.16083	0.933264	1.32057	0.873737	1.01707	0.915781	1.22484	1.12313	1.044	0.899138	0.952303	0.949661	1.12614	1.01124	1.31357	1.20121	1.06345	1.01107	0.971899	0.942308	1.07804	1.14934	1.07259	0.994083	1.21189	1.1758	1.23412	1.35269	1.16552	0.0310587	0.0831467
P81117	NUCB2_MOUSE	Nucleobindin-2 (DNA-binding protein NEFA) (Prepronesfatin) [Cleaved into: Nesfatin-1]	0.831472	0.750232	0.814123	0.921309	0.635983	0.961576	0.980132	1.07383	0.899818	0.876016	0.843564	1.13548	0.773642	0.715633	0.723197	0.898931	1.15917	1.02398	0.963636	0.950505	0.846393	0.971168	0.93563	0.969219	0.936755	0.775	0.851974	0.875121	0.751037	0.843718	1.07732	0.978411	0.927083	0.810903	1.15891	0.931818	1.0661	1.11153	0.723018	0.695266	1.11793	1.13163	1.19419	0.770364	1.57591	0.0147431	0.0452229
Q6PFD5	DLGP3_MOUSE	Disks large-associated protein 3 (DAP-3) (PSD-95/SAP90-binding protein 3) (SAP90/PSD-95-associated protein 3) (SAPAP3)	0.935025	0.87558	1.01869	0.787798	0.926778	0.885714	0.92526	1.02685	0.912568	0.89939	0.925743	1.0731	1.04628	1.08356	0.993177	1.0068	1.03417	1.06361	1.06507	1.05253	0.966641	0.974962	0.921124	0.822415	0.961503	0.978448	1.09128	1.17619	1.12448	1.08172	0.818729	0.948187	1.05682	1.03322	0.960271	0.973776	0.990192	1.08318	1.11366	1.01972	0.915628	0.860424	1.03267	0.946274	0.839373	0.000848344	0.00404386
Q9WVA4	TAGL2_MOUSE	Transgelin-2 (SM22-beta)	0.941117	0.980501	0.963655	0.992042	0.908996	0.948768	0.997162	0.962608	1.12933	0.963415	0.976238	0.978558	0.927565	0.87062	0.982456	1.04956	0.97	0.947862	1.03636	0.941414	0.920869	1.06525	0.923844	0.845304	1.01558	1.0319	1.17188	1.1423	1.08216	0.982635	1.02577	1.20121	1.24811	1.1891	1.15698	1.39336	1.52921	1.24575	1.52245	1.14103	1.14669	1.28534	1.24229	1.06326	1.11851	1.30167e-08	2.88909e-07
O35474	EDIL3_MOUSE	EGF-like repeat and discoidin I-like domain-containing protein 3 (Developmentally-regulated endothelial cell locus 1 protein) (Integrin-binding protein DEL1)	0.827411	0.950789	0.924195	0.971706	1.06276	0.818719	0.999054	0.892617	0.96357	0.987805	0.79802	0.934698	0.959759	1.02426	1.06043	0.770651	1.005	0.940563	0.985646	1.03737	0.806051	0.946131	0.93291	0.936069	0.897342	0.911207	0.970395	0.971926	0.941079	0.771195	1.25859	1.04577	1.25189	1.32027	1.24903	1.1451	1.05586	1.26371	1.17479	1.24655	1.13998	1.09364	1.21506	1.18111	1.44172	5.82285e-07	7.66882e-06
Q3TYX3	SMYD5_MOUSE	SET and MYND domain-containing protein 5 (EC 2.1.1.-) (Protein NN8-4AG) (Retinoic acid-induced protein 15)	0.774619	0.89415	0.873313	1.00796	0.975941	0.962562	0.982971	0.893576	1.03552	1.00508	1.04059	0.995127	0.907445	0.928571	0.866472	0.919339	1.0725	0.959333	0.85933	0.955556	1.09775	1.32701	1.03264	0.875296	1.05591	1.20517	1.44737	1.24008	1.17925	1.11542	1.04296	1.28584	1.30777	1.10477	1.26163	1.21154	1.35181	1.19187	1.31328	1.17258	1.06999	1.20406	1.04628	1.02426	1.20568	1.19944e-06	1.45263e-05
Q9D1G5	LRC57_MOUSE	Leucine-rich repeat-containing protein 57	0.91269	0.941504	0.903427	0.901857	0.966527	0.893596	0.979186	0.985618	0.875228	1.20122	0.894059	0.91423	0.970825	1.03235	1.16374	0.909621	0.936667	1.01981	0.936842	1.08687	1.01784	0.883156	0.922031	0.994475	0.903758	1.04914	0.963816	0.977735	0.99751	1.08887	1.12457	1.00259	0.961174	0.996593	1.20543	1.22465	1.09083	1.10113	1.09838	1.08777	1.04794	1.08039	1.02904	0.955806	1.04897	0.0141406	0.0436019
Q64322	NPDC1_MOUSE	Neural proliferation differentiation and control protein 1 (NPDC-1)	0.937056	1.07335	0.913811	0.86649	0.988494	1.06108	0.905393	0.95302	0.752277	1.04065	1.09109	1.00097	1.03823	0.892183	1.0039	0.987366	1.035	1.0365	0.992344	1.04747	1.14585	0.878604	0.899365	0.766377	1.0055	1.04569	0.879112	1.03969	0.850622	0.949949	1.33505	0.920553	1.18939	0.945486	1.12112	1.41259	1.15139	1.20132	1.2063	1.06213	1.15724	1.11749	1.25227	0.779896	1.1763	0.0266281	0.0732208
[truncated: 13 more columns]

## Sheet: green
		Sex	F	F	F	F	F	F	F	F	F	F	F	F	F	F	F	F	F	F	F	F	F	F	F	F	F	F	F	F	F	F	F	F	F	F	F	F	F	F	F	F	F	F	F	F	F
	Genotype	NEFH-tTA	-	-	-	+	-	+	+	-	-	-	+	-	-	-	-	+	+	+	-	-	+	+	+	+	+	+	+	+	+	+	+	+	+	+	+	+	+	+	+	+	+	+	+	+	+
	Genotype	tetO-NLS-TDP-43	-	-	+	-	-	-	-	-	-	-	-	-	-	-	+	-	-	-	-	-	+	+	+	+	+	+	+	+	+	+	+	+	+	+	+	+	+	+	+	+	+	+	+	+	+
		Group	1	2	3	4	5	1	2	3	4	5	1	2	3	4	5	1	2	3	4	5	1	2	3	4	5	1	2	3	4	5	1	2	3	4	5	1	2	3	4	5	1	2	3	4	5
		Time point	Week 1	Week 1	Week 1	Week 1	Week 1	Week 4	Week 4	Week 4	Week 4	Week 4	Week 6	Week 6	Week 6	Week 6	Week 6	Week 6 + Recovery	Week 6 + Recovery	Week 6 + Recovery	Week 6 + Recovery	Week 6 + Recovery	Week 1	Week 1	Week 1	Week 1	Week 1	Week 2	Week 2	Week 2	Week 2	Week 2	Week 4	Week 4	Week 4	Week 4	Week 4	Week 6	Week 6	Week 6	Week 6	Week 6	Week 6 + Recovery	Week 6 + Recovery	Week 6 + Recovery	Week 6 + Recovery	Week 6 + Recovery
		TMT label	129N	129N	129N	129N	129N	129C	129C	129C	129C	129C	130N	130N	130N	130N	130N	130C	130C	130C	130C	130C	126	126	126	126	126	127N	127N	127N	127N	127N	127C	127C	127C	127C	127C	128N	128N	128N	128N	128N	128C	128C	128C	128C	128C
		Sample code	C1a	C1b	C1c	C1d	C1e	C4a	C4b	C4c	C4d	C4e	C6a	C6b	C6c	C6d	C6e	C6+RECa	C6+RECb	C6+RECc	C6+RECd	C6+RECe	D1a	D1b	D1c	D1d	D1e	D2a	D2b	D2c	D2d	D2e	D4a	D4b	D4c	D4d	D4e	D6a	D6b	D6c	D6d	D6e	D6+RECa	D6+RECb	D6+RECc	D6+RECd	D6+RECe
Accession	Entry name	Protein names	R1.Abundance.Ratio.129N.131	R2Abundance.Ratio.129N.131	R3Abundance.Ratio.129N.131	R4Abundance.Ratio.129N.131	R5Abundance.Ratio.129N.131	R1.Abundance.Ratio.129C.131	R2Abundance.Ratio.129C.131	R3Abundance.Ratio.129C.131	R4Abundance.Ratio.129C.131	R5Abundance.Ratio.129C.131	R1.Abundance.Ratio.130N.131	R2Abundance.Ratio.130N.131	R3Abundance.Ratio.130N.131	R4Abundance.Ratio.130N.131	R5Abundance.Ratio.130N.131	R1.Abundance.Ratio.130C.131	R2Abundance.Ratio.130C.131	R3Abundance.Ratio.130C.131	R4Abundance.Ratio.130C.131	R5Abundance.Ratio.130C.131	R1.Abundance.Ratio.126.131	R2Abundance.Ratio.126.131	R3Abundance.Ratio.126.131	R4Abundance.Ratio.126.131	R5Abundance.Ratio.126.131	R1.Abundance.Ratio.127N.131	R2Abundance.Ratio.127N.131	R3Abundance.Ratio.127N.131	R4Abundance.Ratio.127N.131	R5Abundance.Ratio.127N.131	R1.Abundance.Ratio.127C.131	R2Abundance.Ratio.127C.131	R3Abundance.Ratio.127C.131	R4Abundance.Ratio.127C.131	R5Abundance.Ratio.127C.131	R1.Abundance.Ratio.128N.131	R2Abundance.Ratio.128N.131	R3Abundance.Ratio.128N.131	R4Abundance.Ratio.128N.131	R5Abundance.Ratio.128N.131	R1.Abundance.Ratio.128C.131	R2Abundance.Ratio.128C.131	R3Abundance.Ratio.128C.131	R4Abundance.Ratio.128C.131	R5Abundance.Ratio.128C.131	Anova	Adjusted Anova
P62281	RS11_MOUSE	40S ribosomal protein S11	0.831472	0.847725	0.935618	0.865606	0.935146	0.883744	0.87228	0.905081	0.895264	0.911585	0.983168	1.04483	1.03924	1.05256	1.01267	1.0243	1.03083	1.07299	1.00096	1.10101	0.947246	0.946889	0.887579	0.909234	0.889093	0.936207	0.950658	0.907067	0.897925	0.777324	1.12285	0.940415	1.01231	0.935264	0.875969	1.09528	1.09083	1.05955	1.11748	1.02959	1.0278	1.10601	1.03811	0.993934	0.911851	5.26408e-07	7.06655e-06
P97351	RS3A_MOUSE	40S ribosomal protein S3a (Protein TU-11)	0.882234	0.903435	0.909657	0.785146	0.930962	0.945813	0.932829	0.903164	0.92714	0.82622	1.0604	1.09259	0.958753	1.07682	0.987329	1.11953	1.09	1.08551	1.13206	1.02222	0.967417	0.987102	0.926564	0.955801	0.885426	0.981897	1.00082	0.897386	0.877178	0.833504	1.05584	0.998273	1.01894	0.86201	0.850775	1.13287	1.11557	1.05104	1.07641	1.10848	1.0326	1.13428	1.00726	1.05199	0.864838	1.21255e-05	0.000106213
Q9CZX8	RS19_MOUSE	40S ribosomal protein S19	0.938071	0.942433	0.946002	0.832007	0.992678	0.955665	0.919584	0.963567	0.985428	0.947154	1.04455	1.03119	1.06237	1.13342	1.11209	1.11176	1.0675	1.07299	1.21244	1.09091	1.0031	0.948407	0.889393	0.970797	0.87901	0.908621	0.941612	0.950629	0.886307	0.762002	0.926117	0.943869	1.05303	0.882453	0.886628	1.09615	1.11898	1.09074	1.04871	1.08383	1.04602	1.10512	1.07441	1.0338	0.927522	3.34505e-07	4.76606e-06
Q9D051	ODPB_MOUSE	Pyruvate dehydrogenase E1 component subunit beta, mitochondrial (PDHE1-B) (EC 1.2.4.1)	0.927919	0.895079	0.889927	0.899204	0.927824	0.912315	0.884579	0.85906	0.998179	0.885163	1.00792	0.992203	1.04125	1.11321	1.00292	1.08746	1.05917	1.04275	1.08517	1.00505	0.920869	0.894537	0.896646	0.936859	0.858845	0.84569	0.804276	0.793804	0.913693	0.879469	0.963918	0.83506	0.919508	0.863714	0.843992	1.02972	0.996162	1.03403	1.03247	1.00592	0.989453	1.05919	1.00363	1.0078	0.86288	1.59762e-08	3.47669e-07
P27659	RL3_MOUSE	60S ribosomal protein L3 (J1 protein)	0.896447	0.902507	0.971963	0.841733	0.947699	1.05419	0.861873	0.860019	0.906193	0.843496	1.17525	1.02827	1.1006	1.07547	1.03119	1.31293	1.01667	1.1147	1.04976	1.08283	1.03026	0.945372	0.977335	0.906867	0.867094	0.974138	0.875822	0.886738	0.853112	0.918284	0.933849	0.916235	0.981061	0.84753	0.847868	1.22727	1.0533	0.982042	1.05253	1.07692	0.973154	1.04594	1.02178	0.993934	0.756121	8.6574e-05	0.000576229
P12970	RL7A_MOUSE	60S ribosomal protein L7a (Surfeit locus protein 3)	0.901523	0.967502	0.860852	0.924845	0.944561	1.00296	0.897824	0.840844	1.02277	0.877033	1.08911	1.06335	1.02918	1.11995	1.03996	1.1827	1.07083	1.07299	1.08134	1.06566	0.975175	0.994689	0.893926	0.919495	0.849679	0.959483	0.933388	0.909003	0.907884	0.765066	0.902062	0.971503	1.00284	0.920784	0.89438	1.13024	1.10362	1.01229	1.09742	1.00986	0.921381	1.09982	0.991833	1.03206	0.777669	9.36972e-05	0.000618468
P62751	RL23A_MOUSE	60S ribosomal protein L23a	0.928934	0.947075	0.967809	0.880637	0.985356	0.949754	0.909177	0.880153	0.908925	0.952236	0.99703	0.978558	1.12777	1.04178	0.995127	1.18853	1.08083	1.09593	1.06603	1.09192	0.975175	0.912747	0.922937	0.876085	0.920257	0.843966	0.84375	0.884802	0.984232	0.798774	0.958763	0.87133	0.977273	0.898637	0.927326	1.05769	1.01066	0.954631	1.14804	1.06509	0.973154	1.00883	1.03085	0.964471	0.805093	3.49465e-06	3.60532e-05
Q8BMF4	ODP2_MOUSE	Dihydrolipoyllysine-residue acetyltransferase component of pyruvate dehydrogenase complex, mitochondrial (EC 2.3.1.12) (Dihydrolipoamide acetyltransferase component of pyruvate dehydrogenase complex) (Pyruvate dehydrogenase complex component E2) (PDC-E2) (PDCE2)	0.88731	0.897864	0.890966	0.899204	0.933054	0.873892	0.893094	0.849473	0.924408	0.862805	0.946535	0.927875	1.04527	1.05256	0.975634	1.06997	0.983333	1.08133	0.961722	1.03434	0.943367	0.908194	0.911151	0.919495	0.847846	0.825862	0.797697	0.874153	0.939419	0.858018	1.1134	0.891192	1.03504	0.897785	0.897287	1.07692	1.02516	1.13327	1.03916	1.04043	0.976031	1.0371	1.11162	0.968804	0.839373	2.47961e-05	0.000195112
P62843	RS15_MOUSE	40S ribosomal protein S15 (RIG protein)	0.872081	0.910864	0.925234	0.819629	0.935146	0.921182	0.942289	0.946309	0.930783	0.832317	1.00594	1.04094	1.05634	1.13073	0.934698	1.02818	1.115	1.01251	1.08421	1.05556	0.96121	0.993171	0.867634	0.857932	0.856095	0.915517	0.971217	0.952565	0.957676	0.861083	1.01203	0.907599	1.05871	0.898637	0.760659	1.07955	1.09851	1.08696	1.10506	1.05227	1.0441	1.06007	1.03176	0.975737	0.871694	8.71408e-05	0.000578619
Q8BP67	RL24_MOUSE	60S ribosomal protein L24	0.856853	0.871866	0.892004	0.880637	0.890167	0.955665	0.859035	0.90604	0.87796	0.911585	1.07228	0.954191	1.04326	1.06334	1.0575	1.0447	1.02333	1.12304	1.05167	1.06465	0.97052	0.911229	0.920218	0.962904	0.76077	0.892241	0.834704	0.803485	0.871369	0.712972	1.2354	0.835924	0.958333	0.867973	0.909884	1.13811	1.07633	1.04253	0.965616	0.960552	0.939597	1.03445	0.987296	0.966205	0.771792	0.000226577	0.00130534
P35486	ODPA_MOUSE	Pyruvate dehydrogenase E1 component subunit alpha, somatic form, mitochondrial (EC 1.2.4.1) (PDHE1-A type I)	0.925888	0.903435	0.944964	0.896552	0.910042	0.953695	0.876064	0.902205	0.854281	0.784553	1.05149	1.00195	1.10765	1.05795	1.01072	1.20505	1.02833	1.12096	0.951196	0.99697	0.951125	0.917299	0.93835	0.904499	0.861595	0.822414	0.828125	0.932236	0.907884	0.919305	0.934708	0.873921	1.01705	0.870528	0.793605	1.01661	0.983369	1.07845	1.04011	1.10355	0.976031	1.0477	1.07985	0.962738	0.816846	4.09222e-05	0.000300762
P62852	RS25_MOUSE	40S ribosomal protein S25	0.859898	0.87558	0.839045	0.862953	0.961297	0.927094	0.873226	0.889741	0.897996	0.914634	1.03465	1.00877	0.968813	1.12668	1.14327	1.06414	1.04333	1.1439	1.0622	1.14848	1.02017	0.972686	0.912058	0.977111	0.804766	0.990517	0.95477	0.946757	0.902905	0.72523	1.28694	0.913644	1.02746	0.890119	0.940891	1.18182	1.12409	1.13233	1.05731	1.08777	1.04027	1.07686	1.01815	0.996534	0.877571	0.000141893	0.000873466
P47915	RL29_MOUSE	60S ribosomal protein L29	0.851777	0.797586	0.811007	0.809903	0.903766	0.908374	0.77105	0.849473	0.740437	0.816057	1.06733	0.948343	0.937626	1.13612	0.989279	1.07483	1.00417	1.06257	1.13014	1.02929	1.00931	0.923369	0.948323	0.987372	0.764436	0.764655	0.842928	0.737657	0.818257	0.780388	1.00086	0.804836	0.921402	0.865417	0.786822	1.07343	1.06866	1.07561	0.883477	1.14398	0.929051	1.06714	0.930127	0.987868	0.617042	0.000129238	0.000806252
Q9CPR4	RL17_MOUSE	60S ribosomal protein L17	0.893401	0.938719	0.968847	0.913351	0.972803	0.905419	0.921476	0.947267	0.967213	0.936992	1.02277	1.06238	1.07243	1.12938	1.0078	0.997085	1.1175	1.10428	1.18469	1.0697	0.97595	0.941578	0.942883	0.970008	0.914757	0.847414	0.86102	0.841239	0.917012	0.778345	1.14863	0.927461	0.960227	0.930153	0.895349	1.11276	1.0516	0.999055	1.05253	1.01183	0.944391	1.03004	0.970054	1.08666	0.815867	6.07517e-06	5.87583e-05
P14148	RL7_MOUSE	60S ribosomal protein L7	0.961421	0.927577	1.02181	0.904509	1.02406	0.951724	0.911069	0.916587	0.905282	0.896341	0.991089	0.992203	1.14085	1.10108	1.08674	1.13022	1.05417	1.11783	1.09091	1.08586	1.01939	0.920334	0.955576	0.981847	0.858845	0.911207	0.865954	0.967086	0.913693	0.856997	0.975086	0.905872	1.02746	0.899489	0.833333	1.09703	0.997868	0.961248	0.954155	1.05227	1.02397	0.9947	1.12976	0.983536	0.781587	0.000633007	0.00314864
P97461	RS5_MOUSE	40S ribosomal protein S5 [Cleaved into: 40S ribosomal protein S5, N-terminally processed]	0.902538	0.923863	0.86812	0.908046	0.933054	0.933005	0.887417	0.883988	1.08106	0.889228	1.06139	1.03314	1.04326	1.08625	1.04191	1.15549	1.07917	1.13556	1.13971	1.03838	0.941815	0.908953	0.908432	0.965272	0.899175	0.781897	0.949013	0.913843	0.987552	0.792646	0.91323	0.906736	1.01894	0.973595	0.864341	0.991259	1.07633	1.06522	1.18625	1.10848	0.995206	1.08392	1.00817	1.09099	0.848188	6.16826e-06	5.92472e-05
Q9D1R9	RL34_MOUSE	60S ribosomal protein L34	0.872081	0.836583	0.885774	0.769231	0.901674	0.873892	0.818354	0.832215	0.739526	0.888211	1.06139	1.02534	0.978873	1.08625	0.984405	1.03887	1.06167	1.09698	1.04306	1.06263	1.00388	1.0091	0.995467	0.936069	0.904675	0.912931	0.963816	0.827686	0.742739	0.782431	1.14347	0.898964	0.941288	0.752981	0.900194	1.08042	1.24264	0.995274	1.16428	0.879684	0.94535	1.14223	0.937387	0.935875	0.757101	0.000348102	0.00187189
Q6ZWV3	RL10_MOUSE	60S ribosomal protein L10 (Protein QM homolog) (Ribosomal protein L10)	0.896447	0.943361	0.917965	0.841733	0.938285	0.914286	0.923368	0.88303	0.764117	0.853659	1.01386	1.02729	1.06036	1.03639	0.999025	1.07677	1.05417	1.06152	0.886124	0.99697	0.885182	1.00076	0.908432	0.857932	0.864345	0.830172	0.901316	0.916747	0.918672	0.837589	0.810997	0.911917	0.992424	0.841567	0.924419	1.05157	1.10789	1.0482	1.15664	1.0217	0.935762	1.06714	1.04809	0.910745	0.806072	4.2864e-05	0.000314205
P47911	RL6_MOUSE	60S ribosomal protein L6 (TAX-responsive enhancer element-binding protein 107) (TAXREB107)	0.921827	0.907149	0.953271	0.8771	0.986402	0.995074	0.904447	0.882071	1.0082	0.949187	1.07624	0.989279	1.01107	1.04043	1.11891	1.12536	1.05833	1.08863	1.18182	1.23232	0.97595	0.967375	0.942883	0.98974	0.980752	0.859483	0.89227	0.841239	0.904564	0.85904	1.01117	0.897237	1.0303	0.879898	0.966085	1.05594	0.993603	1.00662	1.04107	1.1075	0.909875	1.03004	0.997278	1.0338	0.867777	1.7645e-07	2.73818e-06
P62889	RL30_MOUSE	60S ribosomal protein L30	0.874112	0.895079	0.889927	0.692308	0.929916	0.971429	0.824976	0.847555	0.724954	1.02134	1.06139	1.02437	0.972837	1.04852	1.14035	1.08552	0.9975	1.08446	1.05742	1.22323	0.973623	0.924127	0.929284	0.975533	0.905591	0.956034	0.904605	0.824782	0.73361	0.662921	1.15292	0.897237	0.935606	0.723169	0.871124	1.20192	1.13092	1.069	0.920726	1.09172	0.94535	1.03269	0.900181	0.897747	0.778648	0.000634883	0.00315516
P62301	RS13_MOUSE	40S ribosomal protein S13	0.840609	0.888579	0.902388	0.813439	0.947699	0.900493	0.907285	0.889741	0.765027	1.0061	0.972277	1.02339	0.986922	1.10782	1.18129	1.03207	1.0625	1.13034	1.04498	1.15051	0.939488	0.927921	0.87398	0.936069	0.907424	0.946552	0.935033	0.864472	0.855602	0.841675	1.26804	0.939551	0.986742	0.893526	0.934109	1.09091	1.04904	1.04915	1.01146	1.16667	1.00384	1.01767	1.01906	0.983536	0.946131	2.56585e-05	0.000201046
P19253	RL13A_MOUSE	60S ribosomal protein L13a (Transplantation antigen P198) (Tum-P198 antigen)	0.86599	0.922006	0.895119	0.803714	0.982218	0.889655	0.884579	0.881112	0.794171	0.984756	1.01485	0.97271	1.00805	1.05795	1.04776	1.00875	1.0125	1.04275	0.991388	1.08081	0.962762	0.909712	0.962829	0.92502	0.911091	0.87069	0.850329	0.819942	0.827386	0.800817	1.16838	0.872193	0.928977	0.841567	0.971899	1.05944	1.03369	0.970699	0.936963	1.00296	0.961649	0.983216	0.952813	0.937608	0.842311	8.66879e-05	0.000576299
Q6ZWN5	RS9_MOUSE	40S ribosomal protein S9	0.939086	0.932219	0.962617	0.792219	1.01674	0.950739	0.908231	0.899329	0.790528	0.920732	1.02475	1.10819	1.0674	1.03369	1.04776	1.21088	1.0775	1.07404	0.964593	1.0596	0.967417	0.999241	0.965549	0.883189	0.901925	1.11034	1.00576	0.951597	0.861411	0.935649	0.908076	1.01727	1.04924	0.894378	0.897287	1.21066	1.1403	0.999055	1.14995	1.06213	1.04986	1.14134	1.05082	0.955806	0.881489	0.000630171	0.00314296
P35979	RL12_MOUSE	60S ribosomal protein L12	0.937056	0.946147	0.92108	0.890363	1.01046	0.8867	0.864711	0.932886	0.854281	0.992886	1.01683	1.01657	1.01811	1.04178	1.09942	1.03013	0.983333	1.13764	1.04306	1.07778	1.01707	0.978756	0.914778	1.01342	0.92484	0.935345	0.887336	0.873185	0.873029	0.799796	1.07131	0.949914	0.991477	0.881601	0.993217	1.10839	1.22985	0.99811	0.943649	1.04241	0.959732	1.02827	0.956443	0.984402	0.842311	0.000123022	0.000776226
P62830	RL23_MOUSE	60S ribosomal protein L23	0.949239	0.895079	0.96054	0.868258	0.981172	0.967488	0.853359	0.906999	0.796903	0.993902	1.06931	1.0848	1.06137	1.07412	1.03119	1.10398	0.973333	1.14286	0.961722	1.12424	1.03646	0.942337	0.962829	0.914759	0.925756	1.02241	0.930921	0.916747	0.859751	0.860061	1.31357	0.947323	0.985795	0.802385	0.99031	1.19056	1.23582	1.07372	1.23687	1.00197	0.967402	1.05035	1.08802	0.951473	0.911851	0.00177908	0.00771304
P62267	RS23_MOUSE	40S ribosomal protein S23	0.859898	0.883937	0.875389	0.839965	0.9341	0.86798	0.868496	0.904123	0.850638	0.939024	0.978218	0.921053	0.99497	1.05795	1.12281	1.02235	0.995833	1.03233	1.09378	1.1303	0.98526	0.902883	0.853128	0.947119	0.887259	1.00431	0.916941	0.922556	0.842324	0.766088	1.2878	0.886874	1.01136	0.868825	0.935078	1.15997	1.00384	1.06711	0.993314	1.10059	1.04314	1.02562	1.01815	0.954073	0.947111	0.000556494	0.00282442
P47963	RL13_MOUSE	60S ribosomal protein L13 (A52)	0.949239	0.904364	0.978193	0.872679	0.871339	0.960591	0.894986	0.916587	0.82969	0.780488	1.14356	1.01462	1.09457	1.04717	0.821637	1.11759	1.0925	1.02398	1.04306	0.927273	0.95578	1.03566	0.956482	0.901342	0.784601	0.793103	0.898849	0.843175	0.814108	0.706844	0.877148	0.92487	0.998106	0.902044	0.731589	1.05769	1.14627	0.993384	0.921681	0.949704	0.987536	1.13869	0.995463	0.991334	0.727718	0.00850273	0.0290307
P63323	RS12_MOUSE	40S ribosomal protein S12	0.903553	0.90065	0.94081	0.83908	0.935146	1.10443	0.905393	0.930968	0.795993	0.940041	1.1495	1.03411	1.03722	0.991914	1.08577	1.16327	1.035	1.03754	0.949282	1.08485	1.08456	0.987102	0.889393	0.90292	0.926673	1.09483	0.988487	0.933204	0.847303	0.85904	1.08677	0.990501	1.00568	0.901193	0.996124	1.23601	1.11045	1.10491	0.993314	1.11834	1.02109	1.09541	1.0608	1.00867	0.958864	0.00197249	0.00845385
P41105	RL28_MOUSE	60S ribosomal protein L28	0.882234	1.01671	1.00623	0.947834	0.940377	0.837438	0.906339	0.860019	0.845173	0.924797	0.983168	1.05263	1.19215	1.05391	0.989279	0.915452	1.07583	1.09698	1.01148	1.06162	0.937936	0.973445	1.00363	0.818469	0.831347	0.80431	0.879934	0.896418	0.971784	0.749745	1.11684	0.968048	0.960227	0.911414	0.920543	1.0778	1.10448	1.069	1.2149	0.999014	0.957814	1.05212	1.04537	1.08492	0.783546	0.000491132	0.00253812
P53026	RL10A_MOUSE	60S ribosomal protein L10a (CSA-19) (Neural precursor cell expressed developmentally down-regulated protein 6) (NEDD-6)	0.897462	0.915506	0.932503	0.851459	0.98431	0.839409	0.895932	0.909875	0.85337	0.998984	0.930693	0.947368	1.03219	1.08086	1.02827	0.976676	1.02583	1.08446	1.09187	1.0899	0.977502	0.911229	0.909338	0.96764	0.87901	0.823276	0.813322	0.783156	0.846473	0.800817	1.22938	0.846287	1.00189	0.868825	0.937984	1.04545	1.01066	1.02268	0.9532	0.988166	0.939597	0.99735	1	0.960139	0.809011	0.000170105	0.00101899
P47964	RL36_MOUSE	60S ribosomal protein L36	0.928934	0.906221	0.92108	0.917772	0.985356	0.879803	0.883633	0.904123	0.846995	0.958333	0.962376	0.971735	0.998994	1.09164	1.04483	0.955296	0.9975	1.02086	1.0201	1.09091	0.951901	0.920334	0.942883	0.97869	0.865261	0.805172	0.859375	0.873185	0.845643	0.804903	1.20704	0.905009	0.966856	0.808348	0.975775	1.06031	1.04051	0.962193	0.978988	1.03353	0.979866	0.996466	0.955535	0.998267	0.876592	0.000317661	0.00172653
Q9JJI8	RL38_MOUSE	60S ribosomal protein L38	0.91066	0.936862	0.975078	0.832007	0.947699	0.84532	0.899716	0.929051	0.720401	0.987805	0.966337	0.993177	1.08048	1.01348	0.954191	1.02915	0.983333	1.05944	0.8689	1.08687	0.938712	0.968134	0.923844	0.789266	0.823098	0.883621	0.925164	0.848984	0.822407	0.743616	1.01546	0.93696	0.9375	0.845826	0.906008	1.16783	1.11812	1.00473	0.886342	0.980276	0.955896	1.08746	0.941016	0.898614	0.837414	0.0100397	0.0330563
Q6ZWU9	RS27_MOUSE	40S ribosomal protein S27	0.920812	0.902507	0.953271	0.819629	0.930962	1.13399	0.919584	0.947267	0.871585	0.935976	1.20594	1.03216	1.0161	0.986523	1.12378	1.25462	1.08917	1.12617	1.01627	1.09596	0.971296	0.961305	0.886673	0.947119	0.934005	1.06207	0.991776	0.931268	0.795851	0.848825	1.05584	0.929188	1.07386	0.893526	0.959302	1.2299	1.02942	1.07372	0.893028	1.12623	1.06903	1.05565	0.999093	1.0208	1.00098	0.00190443	0.00821175
Q9CXW4	RL11_MOUSE	60S ribosomal protein L11	0.918782	0.897864	0.904465	0.906278	0.961297	0.899507	0.890255	0.972196	1.20492	0.91565	1.04059	1.05361	1.00604	1.12534	1.02242	1.1448	1.04	1.1512	1.37799	1.1	0.927075	1.01442	0.932004	0.977901	0.936755	0.876724	0.903783	0.922556	0.959336	0.85904	0.933849	0.924007	1.02273	0.894378	0.954457	1.13199	1.0951	1.01134	1.085	1.03254	0.989453	1.07597	1.00272	1.14211	0.836435	0.000110634	0.000715015
Q9CR57	RL14_MOUSE	60S ribosomal protein L14	0.977665	0.971216	0.956386	0.944297	1.00418	1.01182	0.966887	0.894535	0.946266	0.817073	1.03069	1.15497	1.09155	1.02022	1.1423	1.32167	1.105	1.11679	0.985646	1.07071	1.12568	1.04932	0.960109	0.875296	0.8011	0.980172	0.988487	1.00774	0.892116	0.907048	0.932131	1.03972	1.00758	0.846678	0.903101	1.15472	1.04222	1.02457	1.02197	1.16568	0.988495	1.06714	1.02178	0.925477	0.720862	0.00934165	0.0312567
Q8CAQ8	MIC60_MOUSE	MICOS complex subunit Mic60 (Mitochondrial inner membrane protein) (Mitofilin)	0.903553	0.897864	0.941848	0.881521	0.880753	0.821675	0.8193	0.784276	0.833333	0.802846	0.979208	0.916179	1.00101	1.05256	0.936647	1.04373	0.966667	0.986444	0.946411	0.934343	0.90225	0.91047	0.88214	0.922652	0.961503	0.901724	0.894737	0.869313	0.989212	0.926456	0.866838	0.816926	0.900568	0.840716	0.77907	1.01311	1.00981	1.07089	0.938873	1.00099	0.99233	1.09894	1.04537	0.970537	0.891283	3.40016e-08	6.71712e-07
P25444	RS2_MOUSE	40S ribosomal protein S2 (40S ribosomal protein S4) (Protein LLRep3)	0.915736	0.898793	0.890966	0.894783	0.983264	0.875862	0.912961	0.904123	1.02186	1	0.992079	0.977583	0.987928	1.07412	1.07212	1.03693	1.05333	1.09698	1.22392	1.13737	0.96121	0.913505	0.857661	1.03315	0.957837	0.938793	0.901316	0.942885	0.875519	0.81001	1.19845	0.889465	0.991477	0.89523	1.00581	1.08479	1.02687	1.01985	1.00669	1.03353	1.03356	1.01678	1.00817	1.07712	0.966699	0.000143129	0.000877198
P62717	RL18A_MOUSE	60S ribosomal protein L18a	0.891371	0.923863	0.889927	0.883289	0.966527	0.810837	0.880795	0.88303	0.843352	0.986789	0.938614	1.05458	0.988934	1.13612	1.10526	0.994169	1.00667	1.01251	0.983732	1.21818	0.833204	0.968892	0.989121	0.930545	1.00183	0.853448	0.946546	0.832527	0.86473	0.842697	1.03093	0.92228	0.953598	0.858603	0.987403	1.03584	1.0806	0.954631	1.04394	1.09961	0.907958	1.03357	0.943739	0.987002	0.882468	0.000115287	0.000736427
P62245	RS15A_MOUSE	40S ribosomal protein S15a	0.904569	0.873723	0.969886	0.837312	0.959205	0.990148	0.859035	0.817833	0.762295	0.973577	1.04752	1.05166	1.12877	0.96496	1.09844	1.17493	1.00167	1.12096	0.749282	1.13131	0.968192	0.899848	1.00091	0.792423	0.847846	0.959483	0.903783	1.00194	0.901245	0.804903	1.09021	0.963731	1.00473	0.959114	0.922481	1.15559	1.07292	0.984877	1.16619	1.09862	1.03356	1.06802	1.10254	0.905546	0.96474	0.00532052	0.0196295
O08917	FLOT1_MOUSE	Flotillin-1	0.859898	0.831941	0.899273	0.779841	0.787657	0.966502	0.830653	0.808245	0.846995	0.727642	0.958416	1.07797	0.922535	1.19137	1.11404	1.24587	1.1975	1.17623	1.25263	1.10404	0.871218	0.930197	0.875793	0.783741	0.790101	1.00603	1.03618	0.987415	0.752697	0.787538	0.695017	0.940415	0.817235	0.850085	0.742248	1.125	0.939019	0.980151	1.21394	1.19132	1.22339	1.21555	0.985481	1.19757	1.14202	4.14209e-08	7.92976e-07
P14131	RS16_MOUSE	40S ribosomal protein S16	0.841624	0.861653	0.931464	0.83466	0.978033	0.8867	0.877956	0.904123	1.01457	0.897358	1.0099	1.03606	1.05634	1.01348	1.02534	1.12828	1.01417	1.0219	1.04689	1.12727	0.913887	0.974203	0.910245	0.915549	0.923923	1.09741	0.976974	0.870281	0.960996	1.13075	1.12457	0.933506	0.963068	0.892675	0.925388	1.24738	1.18124	0.985822	1.29417	1.04339	0.98466	1.09452	0.983666	1.01906	0.872674	0.000132636	0.000822848
P61255	RL26_MOUSE	60S ribosomal protein L26 (Silica-induced gene 20 protein) (SIG-20)	0.940102	0.895079	0.923157	0.95137	0.89749	1.06798	0.84579	0.860978	0.897996	0.823171	1.1198	0.951267	1.03823	1.03639	0.841131	1.44606	0.993333	1.01356	1.01914	1.05556	0.982157	0.955235	0.895739	0.862668	0.908341	0.893103	0.870888	0.766699	1.07801	0.803882	0.899485	0.954231	0.840909	0.925894	0.757752	1.05682	1.02175	0.941399	1.2063	1.03748	0.991371	1.01767	0.928312	0.941941	0.77669	0.0105296	0.0343244
Q8BZ98	DYN3_MOUSE	Dynamin-3 (EC 3.6.5.5)	0.916751	0.864438	0.922118	0.95137	0.908996	1.03054	0.957427	0.950144	1.00273	0.95122	1.10495	1.05556	1.12575	1.09299	1.09747	1.17104	1.09417	1.10532	1.02488	1.0899	0.926299	0.819423	0.86854	0.808208	0.834097	1.08362	0.993421	1.03872	0.908714	0.957099	0.966495	0.908463	0.958333	1.00341	0.95155	1.08741	0.989339	1.0293	1.10315	1.06509	1.09684	1.03092	1.10073	1.01127	1	1.95807e-10	7.08339e-09
Q9CXS4	CENPV_MOUSE	Centromere protein V (CENP-V) (Proline-rich protein 6)	0.819289	0.852368	0.793354	0.792219	0.888075	1.14877	0.883633	0.841802	0.855191	0.813008	1.10297	1.00682	1.23441	1.00809	0.878168	1.26725	1.08	1.06048	0.9311	0.883838	0.799845	0.800455	0.803264	0.807419	0.818515	0.918966	0.869243	0.909971	0.912863	0.75383	0.681271	0.966321	0.890152	0.801533	0.781977	1.05944	1.15224	1.25614	0.939828	0.941815	1.01151	1.11837	0.961887	0.97227	0.94809	0.000120719	0.000764232
Q9CRB9	MIC19_MOUSE	MICOS complex subunit Mic19 (Coiled-coil-helix-coiled-coil-helix domain-containing protein 3)	0.777665	0.802228	0.772586	0.654288	0.845188	0.766502	0.700095	0.693193	0.568306	0.778455	1.03465	0.909357	0.891348	0.907008	0.912281	1.04568	0.923333	0.966632	0.77799	0.89697	0.926299	0.984825	0.883953	0.828729	0.868928	0.97931	0.942434	0.85092	0.774274	0.875383	1.12027	0.79361	0.857955	0.645656	0.746124	1.0979	1.15736	1.14178	0.939828	0.972387	1.00096	1.20848	1.00726	0.863951	0.864838	7.79767e-05	0.000529766
P47962	RL5_MOUSE	60S ribosomal protein L5	0.998985	0.921077	0.968847	0.932803	0.967573	1.02759	0.892148	0.895494	1.16485	0.864837	1.06931	1.0117	1.05634	1.14555	0.904483	1.23324	1.06917	1.02815	1.25167	1.10202	1.00931	0.940061	0.896646	0.911602	0.981668	0.888793	0.879112	0.779284	1.0166	0.981614	1.01289	0.963731	0.90625	0.931857	0.795543	1.18182	1.04392	0.975425	1.42025	1.06706	0.994247	1.06272	0.948276	1.13692	0.822723	0.00525452	0.0194246
P62900	RL31_MOUSE	60S ribosomal protein L31	0.854822	0.948932	0.954309	0.832891	0.971757	0.817734	0.966887	0.867689	0.831512	0.958333	0.919802	1.24561	1.03924	1.10243	1.02339	0.94655	1.1025	0.996872	0.916746	1.20606	0.875873	0.95827	0.888486	0.952644	0.920257	0.803448	0.958059	0.762827	0.859751	0.819203	0.997423	1.10017	0.866477	0.786201	0.958333	1.0542	1.06098	0.914934	1.17574	1.09172	0.878236	1.05919	0.895644	1.0104	0.855044	0.00253923	0.0104545
Q9CQR2	RS21_MOUSE	40S ribosomal protein S21	0.916751	0.896007	1.00727	1.05924	0.98954	1.00887	0.916746	0.932886	0.939891	0.839431	1.13564	0.976608	1.11569	1.09164	1.09454	1.13022	0.996667	1.09489	0.963636	0.991919	1.01319	0.921851	1.05893	1.03394	0.905591	0.95	0.970395	1.05131	1.02988	1.06844	1.05069	0.942142	1.07955	0.989779	0.86531	1.11364	1.02175	1.10208	1.16905	1.16174	1.01918	1.02208	1.06261	1.03899	0.873653	0.00554217	0.0202728
P67984	RL22_MOUSE	60S ribosomal protein L22 (Heparin-binding protein HBp15)	0.892386	0.939647	0.998962	0.801945	0.903766	0.937931	0.928098	0.950144	0.818761	0.646341	1.11188	1.01754	1.03722	1.13342	0.879142	1.13411	1.12667	1.04797	1.0488	0.856566	0.906905	1.04325	0.929284	0.932912	0.879927	0.878448	0.957237	0.818974	0.909544	1.00204	0.810997	0.928325	0.980114	0.896082	0.796512	0.958916	1.07548	0.955577	1.01242	1.09467	0.94535	1.09717	0.966425	1.03466	0.727718	0.04142	0.104864
O09167	RL21_MOUSE	60S ribosomal protein L21	0.890355	0.938719	1.00727	0.95756	0.998954	0.873892	0.964995	0.949185	1.06648	1.0061	1.0604	1.09942	1.27465	1.06604	1.03704	1.09427	1.205	1.08863	1.00191	1.11919	1.03336	1.14264	0.874887	0.83899	0.96517	0.835345	1.00329	0.916747	0.972614	0.886619	0.754296	0.982729	1.15625	0.954003	0.999031	1.08392	1.258	1.10208	1.31041	1.03649	0.95302	1.21378	1.15699	0.954073	0.906954	0.00878707	0.0297224
Q5DU25	IQEC2_MOUSE	IQ motif and SEC7 domain-containing protein 2	0.84264	0.843083	0.958463	0.669319	0.789749	0.802956	0.832545	0.899329	0.700364	0.792683	0.933663	1.02242	1.12575	1.25472	1.22904	1.07969	1.1575	1.07612	1.06316	1.25253	0.927075	1.04552	0.966455	0.876875	0.87901	0.927586	1.11102	1.07067	0.924481	0.875383	0.858247	0.929188	1.12311	1.07836	1.1095	1.00962	1.06951	1.07467	1.05349	1.08876	0.951103	1.0477	1.06897	0.883016	0.816846	1.05399e-05	9.36485e-05
Q8BKZ9	ODPX_MOUSE	Pyruvate dehydrogenase protein X component, mitochondrial (Dihydrolipoamide dehydrogenase-binding protein of pyruvate dehydrogenase complex) (Lipoyl-containing pyruvate dehydrogenase complex component X)	0.875127	0.886722	0.905504	0.884173	0.948745	0.874877	0.869442	0.891659	0.899818	0.930894	0.968317	0.884016	0.952716	1	1.00877	1.02138	0.9475	0.994786	0.932057	1.02121	0.986811	0.908194	0.914778	0.979479	0.956004	0.85	0.814145	0.827686	0.938589	0.895812	1.29983	0.886874	0.969697	0.924191	0.974806	1.07692	1.01237	1.13422	1.01528	1.12229	1.03739	1.0424	1.05626	0.959272	0.966699	0.000160178	0.000963661
P83882	RL36A_MOUSE	60S ribosomal protein L36a (60S ribosomal protein L44)	0.961421	1.01021	0.962617	0.851459	1.06276	0.928079	0.945128	0.977948	0.874317	0.836382	0.983168	1.03801	1.12274	1.15499	0.986355	1.06317	1.03667	0.954119	1.08038	1.11818	0.984484	0.992413	0.884859	0.840568	0.95417	0.787069	0.936678	0.8606	0.86639	0.838611	0.678694	0.995682	0.967803	0.918228	0.926357	1.01748	1.15394	0.983932	0.986628	1.01183	0.955896	1.07862	0.969147	0.980069	0.787463	0.00402004	0.0154346
P39053	DYN1_MOUSE	Dynamin-1 (EC 3.6.5.5)	0.911675	0.921077	0.968847	0.897436	0.91841	0.982266	1.01703	0.98466	1.02459	0.971545	1.06535	1.16374	1.17706	1.13477	1.08772	1.24004	1.17917	1.16893	1.14258	1.10202	0.840186	0.871775	0.844968	0.812944	0.88451	1.04914	1.09293	1.05808	0.887967	0.928498	0.82732	1.02504	0.949811	0.914821	0.901163	1.00175	1.01748	0.996219	1.05349	0.963511	1.03931	1.07597	1.06987	1.01733	0.980411	8.73005e-11	3.65677e-09
Q91VN4	MIC25_MOUSE	MICOS complex subunit Mic25 (Coiled-coil-helix-coiled-coil-helix domain-containing protein 6)	0.941117	0.936862	0.992731	1.02476	0.908996	0.928079	0.837275	0.831256	1.03005	0.806911	1.10396	0.963938	1.04427	1.11186	1.00487	1.16132	1.07667	1.03337	1.0689	0.939394	0.99069	0.98786	0.913871	0.976322	0.980752	0.903448	0.962171	0.883833	1.12365	1.02962	0.838488	0.873057	0.96875	0.89523	0.782946	1.02448	1.06525	1.11059	1.07545	1.03254	1.01918	1.16784	1.02813	1.05979	0.8619	0.0005924	0.00298937
Q9D415	DLGP1_MOUSE	Disks large-associated protein 1 (DAP-1) (Guanylate kinase-associated protein) (PSD-95/SAP90-binding protein 1) (SAP90/PSD-95-associated protein 1) (SAPAP1)	0.837563	0.843083	0.975078	0.78603	0.926778	0.759606	0.862819	0.979866	0.833333	0.804878	1.01188	1.03801	1.10865	1.13747	0.994152	1.10496	1.07417	1.08446	1.06411	1.01818	0.934833	0.883156	0.988214	0.893449	0.913841	0.885345	0.911184	0.974831	0.93195	0.91522	0.72079	0.872193	1.0161	0.914821	0.90407	0.967657	0.910874	1.08412	0.917861	0.892505	0.932886	0.962898	1.14156	0.935009	0.799216	0.000477737	0.00247349
Q60634	FLOT2_MOUSE	Flotillin-2 (Epidermal surface antigen) (ESA) (Membrane component chromosome 17 surface marker 1 homolog)	0.838579	0.831941	0.923157	0.871795	0.776151	0.922167	0.796594	0.772771	0.721311	0.76626	0.90396	1.00877	0.894366	1.35175	1.17836	1.14869	1.15167	1.10636	1.2067	1.16162	0.878976	0.942337	0.861287	0.898974	0.779102	0.974138	1.04194	0.928364	0.80249	0.80286	0.693299	0.809154	0.703598	0.891823	0.738372	1.01224	0.893817	0.979206	1.25883	1.21696	1.15149	1.22703	0.938294	1.21577	1.30069	2.55797e-07	3.74028e-06
P62806	H4_MOUSE	Histone H4	0.864975	0.808728	0.758048	0.826702	0.91841	1.0197	0.929991	0.838926	1.05009	0.819106	0.911881	0.975634	1.50402	1.01887	0.875244	1.18173	1.01833	1.09281	0.901435	0.940404	0.83941	0.685888	0.897552	0.782952	0.951421	0.847414	0.678454	0.742498	0.882988	1.02451	1.34107	1.06563	1.0947	0.767462	0.852713	1.29458	1.09339	1.10397	1.12321	0.943787	0.936721	0.962014	1.03176	0.987002	0.859941	0.012941	0.0406852
F6SEU4	SYGP1_MOUSE	Ras/Rap GTPase-activating protein SynGAP (Neuronal RasGAP) (Synaptic Ras GTPase-activating protein 1) (Synaptic Ras-GAP 1)	0.930964	0.89415	0.994808	0.888594	0.845188	1.0335	0.949858	0.952061	1.00911	0.893293	1.07129	1.11209	1.14286	1.11995	1.04971	1.31681	1.13917	1.17727	1.11388	1.09091	1.01241	0.941578	0.951949	0.90292	0.846929	1.05776	1.08141	1.17038	1.00332	1.07354	0.854811	1.01382	1.07576	0.967632	0.92345	1.02797	0.96887	1.03781	1.12321	1.04635	1.01055	1.00177	1.12341	1.02426	0.858962	8.09418e-06	7.46778e-05
P14824	ANXA6_MOUSE	Annexin A6 (67 kDa calelectrin) (Annexin VI) (Annexin-6) (Calphobindin-II) (CPB-II) (Chromobindin-20) (Lipocortin VI) (Protein III) (p68) (p70)	0.947208	0.827298	1.00415	0.974359	0.575314	0.714286	0.620624	0.650048	0.759563	0.679878	0.871287	0.745614	0.861167	1.09838	0.79922	1.13994	0.936667	0.952033	0.94067	0.789899	1.30877	1.03414	0.918404	0.846093	0.67736	1.15776	0.896382	0.725073	0.790871	0.615935	0.837629	0.646805	0.923295	0.781942	0.76938	1.35402	1.09851	1.06238	1.08118	1.17456	0.931927	1.12102	1.03176	0.908146	0.773751	0.00326261	0.0128817
P39447	ZO1_MOUSE	Tight junction protein ZO-1 (Tight junction protein 1) (Zona occludens protein 1) (Zonula occludens protein 1)	1.00914	0.957289	0.975078	0.929266	0.950837	1.05813	0.976348	0.91371	1.00455	0.966463	1.09604	1.05263	1.07042	1.06873	1.04483	1.15841	1.03417	1.0146	1.01244	1.01313	0.893716	0.872534	0.889393	0.887924	0.92484	0.927586	1.00247	0.988383	1.00332	0.995914	0.90378	0.997409	0.976326	1.06644	0.958333	1.01311	1.08571	1.0189	1.09742	1.04931	1.09779	1.08834	1.10163	1.03553	1.05191	1.14604e-07	1.92306e-06
P14115	RL27A_MOUSE	60S ribosomal protein L27a (L29)	0.970558	0.929434	1.11526	1.0168	0.975941	0.937931	0.85052	0.936721	0.976321	0.886179	0.954455	1.00585	1.23742	1.04582	0.918129	1.02332	0.926667	1.12409	0.912919	1.04848	0.897595	0.876328	0.968268	0.883978	0.909258	0.887069	0.823191	1.04937	1.00996	0.841675	0.936426	0.946459	1.02652	0.963373	0.975775	1.03934	1.08571	1.16068	1.20726	1.03254	0.919463	1.02297	1.24319	1.00087	0.866797	0.0179879	0.0529935
P63325	RS10_MOUSE	40S ribosomal protein S10	0.982741	0.92572	1.02492	0.956676	0.975941	0.959606	0.87701	0.91371	1.13934	0.862805	1.02277	0.966862	1.18209	1.05795	1.01559	1.15452	1.02167	1.2732	1.11962	1.04444	0.892164	0.900607	1.01995	0.910024	0.910174	0.899138	0.900493	1.13359	1.04232	1.05312	0.959622	0.909326	1.09375	0.936116	0.843023	0.962413	1.01834	0.934783	1.32378	1.14497	1.02301	1.0159	0.99637	1.09185	0.84525	0.0432434	0.108696
P62862	RS30_MOUSE	40S ribosomal protein S30	0.850761	0.951718	1.06957	0.847922	0.993724	0.916256	0.928098	0.925216	0.839709	1.07724	0.923762	0.921053	1.09658	0.978437	1.09942	0.968902	1.0175	1.09072	1.02392	1.25253	1.03801	0.884674	1.03717	1.05919	0.973419	0.818966	0.837171	0.878993	0.938589	0.715015	1.39433	0.974093	0.991477	0.954855	0.950581	1.0778	1.02942	1.14934	0.904489	1.12426	1.08821	1.0106	1.15699	1.00607	1.06072	0.00682483	0.0241865
P46660	AINX_MOUSE	Alpha-internexin (Alpha-Inx) (66 kDa neurofilament protein) (NF-66) (Neurofilament-66)	0.895431	0.872795	1.00831	0.799293	0.878661	1.08768	1.02649	0.925216	1.1357	0.922764	1.13663	0.95809	1.03119	1.08491	1.11306	1.08358	1.11333	1.10219	1.08804	1.01212	0.942591	0.940061	1.0553	0.822415	0.910174	0.987069	1.00082	1.02033	0.928631	0.923391	0.996564	0.931779	1.09943	0.910562	0.88469	0.912587	0.960341	1.00378	1.01624	1.05325	0.990412	0.988516	0.989111	1.03466	0.980411	0.00208021	0.0088128
Q3UHB8	CC177_MOUSE	Coiled-coil domain-containing protein 177	0.896447	0.879294	0.902388	0.815208	0.881799	1.13892	1.05676	0.993289	1.11931	0.920732	1.15248	1.04094	1.14386	1.06065	1.03509	1.138	1.145	1.10636	1.19809	1.01515	0.95578	0.861153	0.844062	0.788477	0.870761	0.936207	1.02056	0.981607	0.961826	0.957099	0.899485	0.998273	0.954545	0.90971	0.863372	0.922203	0.95693	1.06711	1	0.991124	1.05177	0.987633	0.971869	1.08752	1.00294	2.48036e-08	5.19476e-07
Q8BGH2	SAM50_MOUSE	Sorting and assembly machinery component 50 homolog	0.927919	0.960074	0.917965	0.985853	0.939331	0.923153	0.871334	0.766059	1.00273	0.739837	0.979208	1.05263	0.944668	1.0566	1.01852	1.2585	0.9525	1.01251	0.902392	0.920202	0.942591	1.02352	0.954669	0.938437	0.92209	1.10776	1.0551	0.924492	1.06805	0.902962	0.766323	0.996546	0.897727	0.89523	0.83624	1.18094	1.05075	1.02647	1.03056	1.02268	0.983701	1.12191	1.04809	0.992201	0.853085	0.00810345	0.0279348
O88531	PPT1_MOUSE	Palmitoyl-protein thioesterase 1 (PPT-1) (EC 3.1.2.22) (Palmitoyl-protein hydrolase 1)	0.879188	0.942433	1.01765	0.888594	0.891213	1.09163	0.939451	0.941515	0.867942	0.912602	1.05248	1.02242	0.867203	1.04313	1.00487	1.11856	1.04417	1.00313	1.06411	0.986869	0.944919	0.931715	0.985494	0.936069	0.87626	0.911207	0.82977	0.817038	0.917842	0.979571	0.930412	1.03368	0.910985	1.05366	1	1.01661	1.02431	1.12476	0.923591	1.07002	1.13423	1.23498	1.10799	1.21404	1.15083	5.86524e-06	5.70249e-05
P46414	CDN1B_MOUSE	Cyclin-dependent kinase inhibitor 1B (Cyclin-dependent kinase inhibitor p27) (p27Kip1)	1.02437	1.01578	0.94704	1.02476	0.942469	1.08768	1.0369	1.04027	1.07013	0.998984	1.18218	1.07115	1.07243	1.16442	1.01365	1.05928	1.02583	1.0073	1.12057	1.10303	1.00931	0.96434	0.998187	1.00474	0.782768	0.993103	0.893914	0.973863	1.03154	0.846782	1.2457	0.993955	0.899621	1.18825	0.900194	1.02972	1.12751	1.05293	1.15855	0.973373	1.25983	1.06007	1.11706	1.15425	1.12537	0.00941859	0.0314386
O89086	RBM3_MOUSE	RNA-binding protein 3 (RNA-binding motif protein 3)	0.987817	0.995357	0.866044	1.06897	1.00105	1.07389	0.97824	0.958773	0.790528	0.547764	1.0703	0.991228	0.930584	1.00674	0.772904	1.09232	1.00417	0.992701	0.991388	0.612121	0.763382	0.781487	0.765186	0.734017	0.647113	0.780172	0.884868	0.861568	0.661411	0.618999	0.97079	1.14421	1.29451	0.850085	0.551357	0.98514	1.03369	1.29773	0.922636	0.949704	1.18696	1.30565	1.29492	1.30849	1.0715	0.0038943	0.0150036
P97467	AMD_MOUSE	Peptidyl-glycine alpha-amidating monooxygenase (PAM) [Includes: Peptidylglycine alpha-hydroxylating monooxygenase (PHM) (EC 1.14.17.3); Peptidyl-alpha-hydroxyglycine alpha-amidating lyase (EC 4.3.2.5) (Peptidylamidoglycolate lyase) (PAL)]	0.970558	0.982358	0.869159	0.935455	0.975941	1.17044	0.979186	1	0.637523	1.02033	1.09307	0.990253	0.953722	0.998652	0.955166	1.0243	0.963333	0.966632	0.864115	1.02222	0.976726	0.870258	0.729828	0.779795	0.852429	0.906897	0.777138	0.749274	0.760166	0.908069	1.1701	1.01382	0.899621	0.910562	0.971899	1.36538	1.13945	0.961248	0.954155	0.864892	1.17546	1.16431	1.14701	0.912478	1.12243	0.0128441	0.0404263
P99027	RLA2_MOUSE	60S acidic ribosomal protein P2	0.935025	0.968431	0.886812	0.943413	1.02406	0.946798	0.911069	0.941515	0.891621	0.998984	0.906931	0.931774	1.00704	1.04313	0.917154	0.939747	1.065	0.923879	1.16459	1.03636	1.05818	0.829287	1.03264	1.08682	1.00275	0.813793	0.775493	0.727977	0.988382	0.855975	1.14347	0.897237	0.876894	0.872232	0.931202	0.994755	1.04051	0.976371	1.02865	0.995069	1.09684	1.14046	1.0118	1.08059	1.01567	0.00171827	0.0074785
Q03517	SCG2_MOUSE	Secretogranin-2 (Chromogranin-C) (Secretogranin II) (SgII) [Cleaved into: Secretoneurin (SN); Manserin]	0.860914	0.81987	0.772586	0.835544	0.67887	1.28079	0.966887	1.01055	0.772313	0.824187	0.956436	1.29727	0.940644	0.809973	0.746589	0.921283	0.946667	0.986444	1.05742	0.888889	0.965865	0.862671	0.822303	0.693765	0.663611	0.731034	0.728618	0.85576	0.790871	0.838611	0.916667	1.04663	1.01231	0.945486	0.785853	1.18269	1.11471	0.989603	1.05826	0.907298	1.28571	1.34452	1.36751	1.0364	1.2811	3.55548e-05	0.00026614
P10493	NID1_MOUSE	Nidogen-1 (NID-1) (Entactin)	0.971574	0.920149	0.872274	0.885057	1.02301	0.841379	0.777673	0.808245	1.16485	0.943089	0.853465	0.780702	0.912475	1.12668	0.992203	1.03984	0.9375	0.955162	1.10335	0.920202	0.735454	0.861153	0.862194	1.01184	0.960587	0.95431	0.780428	0.848015	0.826556	0.919305	0.831615	0.897237	0.835227	0.965077	0.907946	1.04983	1.02687	1.17675	1.1213	1.03945	0.954938	1.16784	0.892015	1.39948	0.933399	0.0323532	0.0857059
Q922P9	GLYR1_MOUSE	Putative oxidoreductase GLYR1 (EC 1.-.-.-) (Glyoxylate reductase 1 homolog) (Nuclear protein NP60)	1.02741	0.920149	0.966771	0.956676	1.03347	1.28768	0.975402	0.99233	0.936248	1.06301	1.25446	1.05848	1.00604	1.0027	1.05263	1.26433	0.938333	1.04067	0.942584	1.01919	0.8782	0.992413	0.94379	0.886346	0.84143	1.00517	1.06332	0.987415	0.851452	0.893769	0.97079	1.08117	1.05587	1.03492	0.976744	1.0708	1.03966	1.10019	1.04489	0.981262	1.12848	1.14311	1.12613	0.911612	1.15475	0.0446842	0.11168
Q60673	PTPRN_MOUSE	Receptor-type tyrosine-protein phosphatase-like N (R-PTP-N) (PTP IA-2) [Cleaved into: ICA512-N-terminal fragment (ICA512-NTF); ICA512-transmembrane fragment (ICA512-TMF); ICA512-cleaved cytosolic fragment (ICA512-CCF)]	1.16751	1.0455	0.934579	1.03537	0.885983	0.618719	0.916746	0.99233	0.857923	0.885163	1.2396	1.11111	0.961771	1.07682	0.904483	1.02138	1.00833	1.04067	0.991388	1.00606	0.46315	1.06904	0.766092	0.830308	0.897342	0.849138	1.04688	0.912875	0.812448	0.794688	0.510309	0.879965	1.0625	1.17376	0.939922	1.28147	1.37484	0.958412	1.26648	0.975345	1.08629	1.32862	1.10708	1.08232	1.03036	0.0195537	0.056944
Q9WTX2	PRKRA_MOUSE	Interferon-inducible double-stranded RNA-dependent protein kinase activator A (PKR-associated protein X) (PKR-associating protein X) (RAX) (Protein activator of the interferon-induced protein kinase) (Protein kinase, interferon-inducible double-stranded RNA-dependent activator)	0.906599	0.988858	1.04465	0.976127	1.05335	0.937931	0.919584	1.05561	0.888889	0.960366	1.05248	0.964912	0.900402	1.04178	1.13743	0.965986	0.938333	1.03128	0.983732	1.09192	0.875097	0.879363	0.955576	0.972376	0.740605	0.82069	0.801809	0.847047	0.840664	0.854954	1.1701	1.16667	1.03125	0.967632	1.03488	1.05944	1.00896	0.954631	0.855778	0.869822	1.14765	1.0742	0.99274	0.973137	1.1048	8.25364e-05	0.000552657
Q00493	CBPE_MOUSE	Carboxypeptidase E (CPE) (EC 3.4.17.10) (Carboxypeptidase H) (CPH) (Enkephalin convertase) (Prohormone-processing carboxypeptidase)	0.986802	1.013	0.979232	1.10345	1.07531	1.02266	0.989593	1.06999	0.878871	1.05183	1.02772	0.974659	1.00101	1.0566	0.95614	0.958212	0.935	0.998957	0.92823	1.03434	0.953452	0.854325	0.842248	0.98974	0.928506	0.923276	0.828947	0.912875	0.914523	0.920327	1.13144	0.932642	0.985795	1.03322	0.978682	1.23427	1.06098	1.03403	0.994269	0.912229	1.15628	1.24028	1.2314	1.02686	1.17434	6.09802e-05	0.000426785
[truncated: 13 more columns]

## Sheet: magenta
		Sex	F	F	F	F	F	F	F	F	F	F	F	F	F	F	F	F	F	F	F	F	F	F	F	F	F	F	F	F	F	F	F	F	F	F	F	F	F	F	F	F	F	F	F	F	F
	Genotype	NEFH-tTA	-	-	-	+	-	+	+	-	-	-	+	-	-	-	-	+	+	+	-	-	+	+	+	+	+	+	+	+	+	+	+	+	+	+	+	+	+	+	+	+	+	+	+	+	+
	Genotype	tetO-NLS-TDP-43	-	-	+	-	-	-	-	-	-	-	-	-	-	-	+	-	-	-	-	-	+	+	+	+	+	+	+	+	+	+	+	+	+	+	+	+	+	+	+	+	+	+	+	+	+
		Group	1	2	3	4	5	1	2	3	4	5	1	2	3	4	5	1	2	3	4	5	1	2	3	4	5	1	2	3	4	5	1	2	3	4	5	1	2	3	4	5	1	2	3	4	5
		Time point	Week 1	Week 1	Week 1	Week 1	Week 1	Week 4	Week 4	Week 4	Week 4	Week 4	Week 6	Week 6	Week 6	Week 6	Week 6	Week 6 + Recovery	Week 6 + Recovery	Week 6 + Recovery	Week 6 + Recovery	Week 6 + Recovery	Week 1	Week 1	Week 1	Week 1	Week 1	Week 2	Week 2	Week 2	Week 2	Week 2	Week 4	Week 4	Week 4	Week 4	Week 4	Week 6	Week 6	Week 6	Week 6	Week 6	Week 6 + Recovery	Week 6 + Recovery	Week 6 + Recovery	Week 6 + Recovery	Week 6 + Recovery
		TMT label	129N	129N	129N	129N	129N	129C	129C	129C	129C	129C	130N	130N	130N	130N	130N	130C	130C	130C	130C	130C	126	126	126	126	126	127N	127N	127N	127N	127N	127C	127C	127C	127C	127C	128N	128N	128N	128N	128N	128C	128C	128C	128C	128C
		Sample code	C1a	C1b	C1c	C1d	C1e	C4a	C4b	C4c	C4d	C4e	C6a	C6b	C6c	C6d	C6e	C6+RECa	C6+RECb	C6+RECc	C6+RECd	C6+RECe	D1a	D1b	D1c	D1d	D1e	D2a	D2b	D2c	D2d	D2e	D4a	D4b	D4c	D4d	D4e	D6a	D6b	D6c	D6d	D6e	D6+RECa	D6+RECb	D6+RECc	D6+RECd	D6+RECe
Accession	Entry name	Protein names	R1.Abundance.Ratio.129N.131	R2Abundance.Ratio.129N.131	R3Abundance.Ratio.129N.131	R4Abundance.Ratio.129N.131	R5Abundance.Ratio.129N.131	R1.Abundance.Ratio.129C.131	R2Abundance.Ratio.129C.131	R3Abundance.Ratio.129C.131	R4Abundance.Ratio.129C.131	R5Abundance.Ratio.129C.131	R1.Abundance.Ratio.130N.131	R2Abundance.Ratio.130N.131	R3Abundance.Ratio.130N.131	R4Abundance.Ratio.130N.131	R5Abundance.Ratio.130N.131	R1.Abundance.Ratio.130C.131	R2Abundance.Ratio.130C.131	R3Abundance.Ratio.130C.131	R4Abundance.Ratio.130C.131	R5Abundance.Ratio.130C.131	R1.Abundance.Ratio.126.131	R2Abundance.Ratio.126.131	R3Abundance.Ratio.126.131	R4Abundance.Ratio.126.131	R5Abundance.Ratio.126.131	R1.Abundance.Ratio.127N.131	R2Abundance.Ratio.127N.131	R3Abundance.Ratio.127N.131	R4Abundance.Ratio.127N.131	R5Abundance.Ratio.127N.131	R1.Abundance.Ratio.127C.131	R2Abundance.Ratio.127C.131	R3Abundance.Ratio.127C.131	R4Abundance.Ratio.127C.131	R5Abundance.Ratio.127C.131	R1.Abundance.Ratio.128N.131	R2Abundance.Ratio.128N.131	R3Abundance.Ratio.128N.131	R4Abundance.Ratio.128N.131	R5Abundance.Ratio.128N.131	R1.Abundance.Ratio.128C.131	R2Abundance.Ratio.128C.131	R3Abundance.Ratio.128C.131	R4Abundance.Ratio.128C.131	R5Abundance.Ratio.128C.131	Anova	Adjusted Anova
Q61081	CDC37_MOUSE	Hsp90 co-chaperone Cdc37 (Hsp90 chaperone protein kinase-targeting subunit) (p50Cdc37) [Cleaved into: Hsp90 co-chaperone Cdc37, N-terminally processed]	0.975635	0.9935	1.02388	1.03625	0.996862	1.0197	1.00946	1.02876	1.03461	0.900407	1.00198	0.946394	1.01509	0.994609	0.879142	0.994169	1.0025	0.932221	1.00383	0.892929	1.08689	1.11229	1.09338	1.13181	1.08341	1.17759	1.12336	1.09777	1.23568	1.26047	0.969072	0.983592	1.03883	1.13032	0.989341	1.01311	1.06098	1.00095	1.08883	1.01972	0.962608	0.968198	0.960073	1.04246	0.908913	6.6367e-07	8.57844e-06
P14211	CALR_MOUSE	Calreticulin (CRP55) (Calregulin) (Endoplasmic reticulum resident protein 60) (ERp60) (HACBP)	1.02538	1.02693	1.03323	1.0336	0.967573	1.00788	1.0596	1.05081	1.21949	0.901423	1.01683	1.02534	0.982897	0.958221	0.869396	1.00777	1.02833	0.996872	1.05933	0.915152	1.13576	1.20106	1.1233	1.09392	1.15399	1.26724	1.22451	1.18974	1.24564	1.32074	0.918385	1.04231	1.12121	1.12777	1.05233	1.01573	1.01663	0.944234	1.07545	1.00592	0.923298	0.956714	0.932849	0.999133	0.851126	3.58212e-07	5.05214e-06
P11499	HS90B_MOUSE	Heat shock protein HSP 90-beta (Heat shock 84 kDa) (HSP 84) (HSP84) (Tumor-specific transplantation 84 kDa antigen) (TSTA)	1.00711	0.994429	1.02804	0.965517	0.995816	0.976355	1.01987	1.01438	1.05464	0.963415	0.99505	0.997076	0.980885	0.96496	0.933723	0.975705	0.99	1.00521	0.972249	0.981818	1.17223	1.22231	1.13237	1.11444	1.1659	1.16897	1.13158	1.14811	1.0971	1.20838	0.969072	0.997409	1.03409	1.06814	1.0436	1.01311	0.997868	0.944234	1.02388	1.00197	0.940556	0.968198	0.939201	0.942808	0.903036	2.25121e-13	2.02282e-11
O89114	DNJB5_MOUSE	DnaJ homolog subfamily B member 5 (Heat shock protein Hsp40-3) (Heat shock protein cognate 40) (Hsc40)	0.986802	0.933148	1	0.966401	0.955021	0.815764	0.897824	0.923298	1.01002	0.865854	0.832673	0.87037	0.865191	0.960916	0.906433	0.891156	0.9225	0.910323	0.880383	0.942424	1.31265	1.22458	1.25113	1.25572	1.27039	1.54483	1.41694	1.16651	1.25477	1.34321	1.061	0.878238	0.905303	1.08773	1.22384	0.905594	0.979957	0.838374	0.995224	0.981262	0.895494	0.848057	0.781307	0.912478	0.932419	1.64761e-11	8.99888e-10
Q9CYG7	TOM34_MOUSE	Mitochondrial import receptor subunit TOM34 (Translocase of outer membrane 34 kDa subunit)	0.950254	0.967502	0.991693	0.897436	0.963389	0.904433	0.889309	0.929051	0.857013	0.844512	1.00198	0.955166	0.890342	0.898922	0.819688	0.913508	0.915833	0.889468	0.891866	0.89596	1.28782	1.217	1.29193	1.22494	1.19248	1.50517	1.38487	1.27396	1.35685	1.24821	0.926976	1.0924	1.07955	1.2368	1.02326	1.1215	1.1548	1.11342	1.12034	1.13708	0.928092	0.993816	0.938294	0.84922	0.898139	6.61566e-15	9.69891e-13
Q60864	STIP1_MOUSE	Stress-induced-phosphoprotein 1 (STI1) (mSTI1) (Hsc70/Hsp90-organizing protein) (Hop)	1.00203	1.00464	1.02804	0.992042	1.03452	0.993103	1.01703	1.04027	1.13479	0.91565	0.965347	0.949318	1.02012	0.966307	0.92885	1.00486	0.956667	0.972888	1.01148	0.986869	1.18309	1.08953	1.09429	1.09234	1.17415	1.20776	1.12089	1.14908	1.15934	1.28396	1.0421	0.988774	1.12027	1.14991	1.11628	1.05507	0.983369	1.06711	1.07354	1.10848	0.969319	0.954064	0.998185	1.02166	0.999021	1.43773e-07	2.31491e-06
P26638	SYSC_MOUSE	Serine--tRNA ligase, cytoplasmic (EC 6.1.1.11) (Seryl-tRNA synthetase) (SerRS) (Seryl-tRNA(Ser/Sec) synthetase)	0.991878	0.973073	1.06438	0.970822	1.01674	1.04236	1.04163	1.04219	1.01821	0.989837	1.00495	0.977583	1.03421	0.963612	0.923002	1.09038	1.01	1.01877	0.948325	0.969697	1.15516	1.15326	1.11514	1.14759	1.14024	1.27328	1.20148	1.14811	1.08797	1.17978	1.03093	0.994819	1.11837	1.20698	1.0843	1.05245	1.02857	1.138	1.02292	1.03156	0.987536	0.966431	0.982759	0.948007	0.976494	8.2952e-08	1.47644e-06
Q6PCN3	TTBK1_MOUSE	Tau-tubulin kinase 1 (EC 2.7.11.1)	0.929949	1.08449	0.994808	0.899204	0.924686	0.853202	1.09272	0.985618	0.942623	0.882114	0.864356	1.07895	1.08853	0.947439	0.955166	0.823129	1.04917	0.963504	0.982775	0.852525	1.05431	1.21093	1.35267	1.10971	1.20073	1.37672	1.42434	1.40561	1.49876	1.44331	1.07474	1.2418	1.25284	1.2845	1.03004	0.981643	1.17783	1.17202	1.27507	1.24359	0.897411	1.04859	1.00726	1.07279	0.922625	1.19373e-08	2.67078e-07
P62482	KCAB2_MOUSE	Voltage-gated potassium channel subunit beta-2 (EC 1.1.1.-) (K(+) channel subunit beta-2) (Kv-beta-2) (Neuroimmune protein F5)	1.01523	0.987929	1.03946	0.98939	0.975941	1.02365	1.02365	0.964525	0.981785	0.938008	0.981188	1.03021	1.02012	0.954178	1.05166	1.17979	1.03167	1.0292	0.908134	0.939394	1.23584	1.19423	1.19946	1.03946	1.09624	1.45172	1.3273	1.21491	1.27718	1.27171	0.891753	1.10881	1.05208	1.00767	0.915698	1.06031	1.0081	0.965974	1.11652	1.0927	0.905081	0.89841	0.902904	0.897747	0.820764	3.29285e-09	8.57217e-08
Q8WTY4	CPIN1_MOUSE	Anamorsin (Cytokine-induced apoptosis inhibitor 1) (Fe-S cluster assembly protein DRE2 homolog)	0.993909	0.922006	0.992731	0.971706	0.940377	1.04729	0.929991	1.01055	0.855191	0.772358	1.05644	1.02242	1.02414	0.960916	0.793372	0.962099	0.926667	0.942649	0.934928	0.833333	1.1505	1.24962	1.2058	1.24625	1.00183	1.22155	1.28783	1.16554	1.06473	1.1808	1.04811	1.1114	1.07765	1.06644	0.96124	1.07517	1.29382	1.09641	1.02197	0.963511	0.931927	1.12279	0.999093	0.996534	0.84427	8.89927e-05	0.00058951
Q8CGU1	CACO1_MOUSE	Calcium-binding and coiled-coil domain-containing protein 1 (Coiled-coil coactivator protein)	1.00305	1.01021	1.1433	0.987622	1.01046	1.13399	1.00284	0.982742	1.11111	0.903455	1.13069	1.00195	1.05835	0.974394	1.01462	1.06122	1.0375	1.00209	1.09474	0.943434	1.21257	1.13429	1.27833	1.05209	1.11641	1.25086	1.21053	1.18296	1.36432	1.13585	1.02234	1.05613	1.07386	1.04685	0.910853	1.02273	1.03881	1.04631	1.14422	1.0355	0.934803	0.916078	0.888385	1.04853	0.885406	1.67518e-05	0.000138054
P0C7L0	WIPF3_MOUSE	WAS/WASL-interacting protein family member 3 (Corticosteroids and regional expression protein 16 homolog)	0.985787	0.989786	0.942887	1.02299	1.07845	1.07291	0.929991	0.956855	1.13388	0.865854	1.08317	0.884016	0.963783	0.967655	0.905458	0.960155	0.943333	0.910323	1.16172	0.877778	1.21412	1.11533	1.17226	1.06314	1.1769	1.2069	1.25247	1.16457	1.15436	1.10725	1.04296	1.09067	1.1089	1.01618	0.947674	1.12238	1.28102	1.0482	1.09647	1.15089	1.04794	1.00883	0.963702	1.06499	0.976494	0.000104731	0.00068561
O88487	DC1I2_MOUSE	Cytoplasmic dynein 1 intermediate chain 2 (Cytoplasmic dynein intermediate chain 2) (Dynein intermediate chain 2, cytosolic) (DH IC-2)	1.00508	0.997214	1.04777	1.04509	0.981172	1.07783	0.994324	1.00863	1.102	0.843496	1.06139	0.934698	1.01408	0.977089	0.829435	1.00583	1.015	0.896767	1.05263	0.885859	1.03724	1.0569	1.03626	1.07972	1.08524	1.1319	1.14391	1.13456	1.22075	1.23289	0.784364	1.06563	1.19034	1.15417	0.972868	1.09878	1.09765	1.06616	1.15282	1.07101	1.04506	1.02297	0.99274	1.11352	0.947111	0.0150413	0.0459655
A2AJI0	MA7D1_MOUSE	MAP7 domain-containing protein 1	1.00406	0.948932	0.935618	0.958444	0.82113	1.15074	0.994324	0.926174	1.04645	0.598577	1.1099	1.04776	0.912475	0.969003	0.793372	1.03887	1.0225	0.970803	1.06316	0.741414	1.0931	1.27921	1.28468	1.08366	1.02291	1.10086	1.22368	1.17231	1.22075	1.34627	0.792955	1.11744	1.07008	1.12266	0.74031	0.997378	1.24179	1.08979	1.22636	1.1785	1.02685	1.16254	0.985481	1.08839	0.760039	0.0317086	0.0844401
Q09143	SL7A1_MOUSE	High affinity cationic amino acid transporter 1 (CAT-1) (CAT1) (Ecotropic retroviral leukemia receptor) (Ecotropic retrovirus receptor) (ERR) (Solute carrier family 7 member 1) (System Y+ basic amino acid transporter)	0.946193	1.02043	0.938733	0.944297	1.04707	0.955665	0.906339	0.899329	0.983607	0.654472	0.965347	0.945419	0.959759	1.03908	0.845029	0.980564	0.9525	0.993743	0.916746	0.677778	1.04189	1.06829	0.952856	1.34017	1.044	1.15345	1.20477	1.15198	1.13029	1.24208	0.958763	1.04404	1.11364	1.2402	0.837209	1.04196	1.12665	1.18715	0.963706	1.05424	1.03835	1.06095	0.96098	1.08319	0.992165	0.00267041	0.0108669
Q8VE99	CC115_MOUSE	Coiled-coil domain-containing protein 115 (Coiled-coil protein 1) (Ccp1)	0.874112	0.87558	0.924195	1.21839	0.845188	0.892611	0.87701	0.924257	0.953552	0.683943	0.879208	0.878168	0.923541	1.16712	0.731969	0.924198	0.894167	0.960375	1.01818	0.788889	1.04655	1.10622	1.23753	1.42463	1.11091	1.01897	1.09293	1.26137	1.30041	1.07661	0.987973	1.03282	1.25284	1.23765	0.803295	1.05594	1.25117	1.21834	1.31137	1.09961	1.01438	0.920495	1.06171	0.980936	0.831538	0.000820468	0.00394037
Q99J47	DRS7B_MOUSE	Dehydrogenase/reductase SDR family member 7B (EC 1.1.-.-) (Short-chain dehydrogenase/reductase family 32C member 1)	1.0599	1.03064	1.04361	1.04156	1.12552	1.07783	1.00378	1.01822	0.928051	0.871951	1.04653	0.987329	1.09759	1.1159	0.929825	0.950437	0.951667	0.924922	1.02297	0.90303	1.01552	1.07436	1.06437	1.28098	1.11549	1.17845	1.01316	1.17715	1.17676	1.30848	1.06615	0.96114	1.14773	1.16014	1.02326	1.05507	1.0806	1.13233	0.976122	1.07298	0.972196	1.01678	1.11525	1.02166	0.89618	0.00268372	0.0108972
Q9D2R0	AACS_MOUSE	Acetoacetyl-CoA synthetase (EC 6.2.1.16)	0.973604	1.05664	1.00312	0.999116	1.08787	0.856158	1.01419	0.932886	0.942623	0.986789	0.920792	1.0117	0.940644	0.991914	0.947368	0.875607	1.05083	0.938478	1.00861	0.983838	1.05818	1.08422	1.07072	1.16259	1.15124	1.25948	1.1472	1.01839	1.07884	1.1379	1.12715	1.06218	0.989583	0.987223	1.05233	0.993007	1.0209	0.89414	0.970392	0.952663	0.947267	0.929329	0.895644	0.910745	0.954946	3.93349e-06	3.99818e-05
Q99P31	HPBP1_MOUSE	Hsp70-binding protein 1 (HspBP1) (Heat shock protein-binding protein 1) (Hsp70-interacting protein 1)	1.03858	1.11049	1.00519	0.955791	0.945607	0.982266	1.12204	1.09204	1.16576	0.778455	1.00297	1.03899	0.998994	0.863881	0.804094	0.999028	1.05417	1.03024	1.05167	0.890909	1.04267	1.38392	1.21215	1.11681	1.19432	1.14224	1.27467	1.10842	1.04896	1.04903	0.738832	1.12522	1.13163	1.00681	0.903101	0.972028	1.12068	1.05482	0.933142	0.902367	0.946309	0.989399	0.970962	0.994801	0.770813	0.032042	0.0851451
B2RY56	RBM25_MOUSE	RNA-binding protein 25 (RNA-binding motif protein 25)	0.983756	0.973073	0.92108	0.952255	1.01151	0.976355	1.00189	0.924257	0.913479	0.930894	0.941584	0.98538	0.924547	0.928571	0.902534	0.986395	1.03083	0.896767	0.986603	1.04747	0.948798	1.07208	1.03354	1.1247	1.02016	1.19224	1.32484	1.17812	1.01909	1.36772	0.93299	1.05095	0.934659	0.983816	0.971899	0.952797	1.07122	0.922495	0.956065	0.892505	0.99233	1.05477	0.941016	0.954939	1.08717	6.41919e-06	6.13402e-05
Q9DAU1	CNPY3_MOUSE	Protein canopy homolog 3 (Protein associated with Tlr4) (Trinucleotide repeat-containing gene 5 protein)	1.0599	1.03807	1.13915	1.02564	1.0387	1.03547	1.02933	1.11985	0.983607	1.01829	1.00792	0.974659	0.975855	0.955526	0.999025	0.940719	1.035	1.0073	0.994258	1.04848	1.23196	1.12671	1.09973	1.26756	1.22548	1.27759	1.10609	1.05034	1.11037	1.29724	1.2732	0.955959	1.08712	1.16099	1.11531	1.18444	0.90064	1.02741	1.08118	1.08876	0.987536	0.921378	0.857532	0.983536	0.994123	7.99195e-05	0.00054033
Q8K0S0	PHYIP_MOUSE	Phytanoyl-CoA hydroxylase-interacting protein (Phytanoyl-CoA hydroxylase-associated protein 1) (PAHX-AP1) (PAHXAP1)	1.00203	0.987929	1.01142	0.998232	0.993724	0.935961	1.01135	0.982742	0.960838	0.958333	0.918812	1.03996	0.972837	1.00135	1.01365	0.966958	0.994167	0.974974	0.912919	1.01313	1.10318	1.13733	1.08794	1.04736	1.13107	1.16293	1.21628	1.06389	1.11701	1.2809	1.02062	1.14421	0.982008	0.96678	1.02713	1.01399	0.997868	0.968809	1.14231	1.0858	0.905081	0.936396	0.943739	0.931542	0.905975	9.56064e-08	1.65068e-06
Q8R2H9	PHOP1_MOUSE	Phosphoethanolamine/phosphocholine phosphatase (EC 3.1.3.75)	0.97665	1.03343	0.952233	1.0389	1.01674	0.846305	1.01608	0.920422	1.15756	0.948171	0.787129	1.02144	0.880282	0.990566	0.971735	0.938776	1.13	0.895725	1.07943	0.937374	1.0706	1.1047	1.12693	1.19968	1.12832	1.41121	1.23026	1.03969	1.17676	1.14709	1.12285	0.98532	0.961174	1.04429	1.03973	1.07517	1.18891	0.903592	1.14518	1.06607	0.829338	0.94523	0.892015	0.994801	0.945152	0.000426791	0.0022537
[truncated: 13 more columns]

## Sheet: pink
		Sex	F	F	F	F	F	F	F	F	F	F	F	F	F	F	F	F	F	F	F	F	F	F	F	F	F	F	F	F	F	F	F	F	F	F	F	F	F	F	F	F	F	F	F	F	F
	Genotype	NEFH-tTA	-	-	-	+	-	+	+	-	-	-	+	-	-	-	-	+	+	+	-	-	+	+	+	+	+	+	+	+	+	+	+	+	+	+	+	+	+	+	+	+	+	+	+	+	+
	Genotype	tetO-NLS-TDP-43	-	-	+	-	-	-	-	-	-	-	-	-	-	-	+	-	-	-	-	-	+	+	+	+	+	+	+	+	+	+	+	+	+	+	+	+	+	+	+	+	+	+	+	+	+
		Group	1	2	3	4	5	1	2	3	4	5	1	2	3	4	5	1	2	3	4	5	1	2	3	4	5	1	2	3	4	5	1	2	3	4	5	1	2	3	4	5	1	2	3	4	5
		Time point	Week 1	Week 1	Week 1	Week 1	Week 1	Week 4	Week 4	Week 4	Week 4	Week 4	Week 6	Week 6	Week 6	Week 6	Week 6	Week 6 + Recovery	Week 6 + Recovery	Week 6 + Recovery	Week 6 + Recovery	Week 6 + Recovery	Week 1	Week 1	Week 1	Week 1	Week 1	Week 2	Week 2	Week 2	Week 2	Week 2	Week 4	Week 4	Week 4	Week 4	Week 4	Week 6	Week 6	Week 6	Week 6	Week 6	Week 6 + Recovery	Week 6 + Recovery	Week 6 + Recovery	Week 6 + Recovery	Week 6 + Recovery
		TMT label	129N	129N	129N	129N	129N	129C	129C	129C	129C	129C	130N	130N	130N	130N	130N	130C	130C	130C	130C	130C	126	126	126	126	126	127N	127N	127N	127N	127N	127C	127C	127C	127C	127C	128N	128N	128N	128N	128N	128C	128C	128C	128C	128C
		Sample code	C1a	C1b	C1c	C1d	C1e	C4a	C4b	C4c	C4d	C4e	C6a	C6b	C6c	C6d	C6e	C6+RECa	C6+RECb	C6+RECc	C6+RECd	C6+RECe	D1a	D1b	D1c	D1d	D1e	D2a	D2b	D2c	D2d	D2e	D4a	D4b	D4c	D4d	D4e	D6a	D6b	D6c	D6d	D6e	D6+RECa	D6+RECb	D6+RECc	D6+RECd	D6+RECe
Accession	Entry name	Protein names	R1.Abundance.Ratio.129N.131	R2Abundance.Ratio.129N.131	R3Abundance.Ratio.129N.131	R4Abundance.Ratio.129N.131	R5Abundance.Ratio.129N.131	R1.Abundance.Ratio.129C.131	R2Abundance.Ratio.129C.131	R3Abundance.Ratio.129C.131	R4Abundance.Ratio.129C.131	R5Abundance.Ratio.129C.131	R1.Abundance.Ratio.130N.131	R2Abundance.Ratio.130N.131	R3Abundance.Ratio.130N.131	R4Abundance.Ratio.130N.131	R5Abundance.Ratio.130N.131	R1.Abundance.Ratio.130C.131	R2Abundance.Ratio.130C.131	R3Abundance.Ratio.130C.131	R4Abundance.Ratio.130C.131	R5Abundance.Ratio.130C.131	R1.Abundance.Ratio.126.131	R2Abundance.Ratio.126.131	R3Abundance.Ratio.126.131	R4Abundance.Ratio.126.131	R5Abundance.Ratio.126.131	R1.Abundance.Ratio.127N.131	R2Abundance.Ratio.127N.131	R3Abundance.Ratio.127N.131	R4Abundance.Ratio.127N.131	R5Abundance.Ratio.127N.131	R1.Abundance.Ratio.127C.131	R2Abundance.Ratio.127C.131	R3Abundance.Ratio.127C.131	R4Abundance.Ratio.127C.131	R5Abundance.Ratio.127C.131	R1.Abundance.Ratio.128N.131	R2Abundance.Ratio.128N.131	R3Abundance.Ratio.128N.131	R4Abundance.Ratio.128N.131	R5Abundance.Ratio.128N.131	R1.Abundance.Ratio.128C.131	R2Abundance.Ratio.128C.131	R3Abundance.Ratio.128C.131	R4Abundance.Ratio.128C.131	R5Abundance.Ratio.128C.131	Anova	Adjusted Anova
P57780	ACTN4_MOUSE	Alpha-actinin-4 (Non-muscle alpha-actinin 4)	2.04264	2.28319	1.25545	2.42617	1.21653	2.01084	1.25071	1.02109	1.07377	1.04268	0.933663	0.944444	0.960765	1.24259	1.57895	1.09815	1.73167	1.10949	1.65167	1.22626	2.71994	1.21927	5.06074	2.93449	1.25115	1.01379	1.02796	1.01839	1.20747	0.940756	2.23282	1.08463	1.07765	0.954855	0.868217	0.991259	0.892964	1.03497	1.25119	1.37179	1.7047	1.16166	3.05445	1.64645	1.31244	0.00643094	0.0229806
Q7TPR4	ACTN1_MOUSE	Alpha-actinin-1 (Alpha-actinin cytoskeletal isoform) (F-actin cross-linking protein) (Non-muscle alpha-actinin-1)	1.94112	1.8468	1.36968	2.29973	1.08891	1.74483	1.1807	1.05561	1.08561	1.02947	0.954455	1.01267	0.949698	1.26819	1.21832	1.11467	1.4325	1.1366	1.56651	1.21313	2.31652	1.26555	3.06981	2.15233	1.15124	1.04483	0.972039	0.945789	1.15353	0.934627	1.80412	1.05872	0.972538	0.877342	0.849806	1.01136	0.807676	0.980151	1.12321	1.00986	1.43145	1.0053	2.13702	1.38215	1.00098	0.00197272	0.00845385
Q9QXS6	DREB_MOUSE	Drebrin (Developmentally-regulated brain protein)	1.69949	1.46704	1.10488	2.05482	1.02197	1.78424	1.03027	0.963567	1.01548	0.887195	1.12772	0.961988	1.02817	1.14286	1.09747	1.207	1.2625	1.12096	1.32919	1.10606	1.82855	1.13202	2.96283	1.95896	1.05591	1.00431	1.05921	0.983543	1.16017	0.906027	1.35911	1.01727	1.00189	0.862862	0.85562	0.930944	0.937313	0.985822	1.12989	1.09566	1.4209	1.12279	2.15336	1.35875	1.02155	0.0114683	0.0368029
Q99104	MYO5A_MOUSE	Unconventional myosin-Va (Dilute myosin heavy chain, non-muscle)	1.59898	1.46425	1.14434	1.85323	0.976987	1.65222	1.01325	0.910834	0.933515	0.894309	0.949505	0.939571	1.12173	1.21429	1.28168	1.08649	1.36583	1.09489	1.39139	1.11212	1.86734	0.959788	2.89574	1.95975	0.990834	0.882759	0.819079	0.831559	0.994191	0.764045	1.89863	0.904145	0.951705	0.781942	0.752907	0.940559	0.898081	0.962193	1.19198	1.14497	1.54362	1.09452	2.44283	1.50693	1.03134	0.0200066	0.0580201
Q8BLK3	LSAMP_MOUSE	Limbic system-associated membrane protein (LSAMP)	1.53706	1.52182	1.10384	1.90981	1.35565	1.47094	1.11164	1.08725	0.961749	1.19106	1.03663	1.09454	0.978873	1.26685	1.29142	0.931973	1.13917	1.07299	1.2488	1.19091	2.22498	1.14416	2.61378	1.83899	1.2484	1.09914	1.32812	1.18006	1.24979	1.02451	1.3677	1.04404	0.951705	0.939523	0.860465	1.01573	0.927932	0.958412	1.05635	1.12032	1.34612	1.07862	2.20327	1.13518	1.10088	0.00231601	0.00965754
Q63912	OMGP_MOUSE	Oligodendrocyte-myelin glycoprotein	1.29137	1.29712	1.04569	1.42175	1.22699	1.15172	1.0369	0.971237	0.95173	1.12805	0.9	0.932749	0.995976	1.18194	1.33626	0.943635	1.16	1.04692	1.29856	1.19091	1.45306	0.892261	1.78876	1.45462	1.21723	1.04052	1.01398	1.01065	1.17925	1.0143	1.27405	0.914508	0.995265	0.915673	0.902132	0.933566	0.863966	0.948015	1.04776	1.18836	1.25216	0.94523	1.65608	1.16118	1.14006	0.0394763	0.100836
Q9JI91	ACTN2_MOUSE	Alpha-actinin-2 (Alpha-actinin skeletal muscle isoform 2) (F-actin cross-linking protein)	1.85482	1.79109	1.65628	1.99027	1.17364	1.6266	1.20151	1.15436	1.06831	1.12703	0.921782	0.927875	0.93662	1.19542	1.10624	0.958212	1.26833	1.09489	1.39043	1.28586	2.05275	1.54173	2.81686	1.47356	1.31806	1.03103	0.953947	0.941917	1.23154	0.965271	1.70533	1.24093	1.09091	0.963373	1.04554	1.0201	0.821322	1.02457	1.2235	1.22485	1.54842	1.01413	2.43557	1.5156	1.1332	0.000436445	0.00228733
P01831	THY1_MOUSE	Thy-1 membrane glycoprotein (Thy-1 antigen) (CD antigen CD90)	1.39898	1.35097	1.02596	1.58621	1.2228	1.16453	1.00757	0.976031	1.07559	1.13923	0.943564	0.95614	0.979879	1.16307	1.24172	1.06414	1.015	1.03128	1.14545	1.09798	1.84484	0.990137	2.22303	1.6985	1.28873	1.22069	1.2278	1.14618	1.24481	1.05516	1.31615	0.996546	0.910985	0.93356	0.960271	1.11976	0.926226	0.995274	1.14518	1.14103	1.19463	0.973498	1.74047	1.13605	1.09892	0.00427298	0.0162268
Q6PHS9	CA2D2_MOUSE	Voltage-dependent calcium channel subunit alpha-2/delta-2 (Protein ducky) (Voltage-gated calcium channel subunit alpha-2/delta-2) [Cleaved into: Voltage-dependent calcium channel subunit alpha-2-2; Voltage-dependent calcium channel subunit delta-2]	1.20102	1.18849	1.03946	1.39611	1.04916	1.25911	1.07285	1.10738	0.932605	1.09553	1.01287	1.06628	0.984909	1.0027	1.05556	0.890185	0.996667	1.01773	1.11483	1.13434	1.53064	1.09788	1.51949	1.22336	1.06049	0.933621	0.92023	0.950629	0.984232	0.958121	1.37113	1.01554	1.02746	0.96167	1.02519	0.983392	0.938166	0.902647	0.976122	1.01282	1.17929	0.984099	1.49002	1.04333	1.09011	0.0046069	0.0173647
Q8HW98	IGLO5_MOUSE	IgLON family member 5	1.37868	1.36026	0.994808	1.43324	1.19038	1.21281	0.976348	0.902205	1.03825	1.19309	1.00396	0.994152	0.854125	1.11456	1.26998	0.920311	0.956667	0.962461	1.10144	1.10404	1.68192	1.00759	2.25385	1.61326	1.21082	1.15517	1.06086	1.06002	1.1195	0.933606	1.74055	0.893782	0.910985	0.916525	0.974806	1.09703	0.860554	0.910208	1.1022	1.04339	1.18984	0.826855	1.56806	0.9974	1.09305	0.0338314	0.0886941
Q9R1Q8	TAGL3_MOUSE	Transgelin-3 (Neuronal protein NP25)	1.17563	1.11978	1.06542	1.27056	0.969665	1.11724	1.01987	1.01342	1.06193	0.972561	0.980198	0.957115	0.966801	1.04313	1.06725	1.08455	1.08167	1.07821	1.10718	1.04545	1.30178	1.03642	1.6029	1.31334	0.987168	1.02845	1.00987	1.06486	1.05892	1.03269	0.971649	1.00086	1.02273	0.939523	0.937984	0.956294	0.927932	0.925331	1.03534	1.05325	1.11697	0.954947	1.35572	1.05979	0.922625	0.0143759	0.0442477
Q99PJ0	NTRI_MOUSE	Neurotrimin	1.36447	1.4234	1.15161	1.55703	1.24372	1.21478	1.12015	1.00767	1.13661	1.22459	0.966337	1.02242	1.00704	1.1442	1.2846	0.986395	1.12417	1.07925	1.19043	1.10606	1.57874	1.05235	2.0417	1.54617	1.1439	0.996552	1.19326	1.11907	1.14191	1.0143	1.08247	0.969775	0.863636	0.907155	0.834302	0.83479	0.760768	0.862949	0.985673	0.965483	1.06711	0.844523	1.58076	1.06672	0.993144	0.00012611	0.000790281
P51863	VA0D1_MOUSE	V-type proton ATPase subunit d 1 (V-ATPase subunit d 1) (P39) (Physophilin) (V-ATPase 40 kDa accessory protein) (V-ATPase AC39 subunit) (Vacuolar proton pump subunit d 1)	2.30152	1.95915	0.986501	2.92131	1.07218	1.41084	1.15043	1.20997	1.02641	1.34959	0.890099	1.00682	1.01006	1.18464	1.53021	0.955296	1.2725	1.20438	1.48421	1.57677	2.16447	1.10546	3.52947	2.20994	1.35747	1.29224	1.41283	1.27106	0.978423	0.914198	1.06873	0.884283	0.799242	0.915673	0.959302	1.01486	0.833262	0.893195	1.11748	1.06706	1.45158	1.04329	1.96642	1.42288	1.63761	0.00155566	0.00686191
Q3THE2	ML12B_MOUSE	Myosin regulatory light chain 12B (Myosin regulatory light chain 2-B, smooth muscle isoform) (Myosin regulatory light chain 20 kDa) (MLC20) (Myosin regulatory light chain MRLC2)	1.21421	1.18013	1.09761	1.28028	1.02301	1.15271	0.997162	0.979866	1.00911	0.895325	1	0.968811	1.09557	1.12534	1.00975	1.08649	1.20833	1.06882	1.18756	1.07677	1.11482	0.917299	1.66092	1.30781	1.02475	1.05	0.962171	0.967086	1.03651	0.963228	1.1134	0.911054	0.964015	0.971039	0.890504	0.992133	0.994456	0.975425	1.13849	1.0503	1.16299	1.05389	1.30672	1.2513	1.0764	0.0201268	0.0582779
P46735	MYO1B_MOUSE	Unconventional myosin-Ib (MIH-L) (Myosin I alpha) (MMI-alpha) (MMIa)	1.23249	1.13742	1.02285	1.27763	1.04079	1.21281	1.03879	0.976989	0.837887	1.09248	1.08218	0.993177	0.978873	1.05526	1.17251	1.10398	1.11333	1.06257	1.03828	1.09192	1.19162	0.940819	1.51768	1.35517	0.945005	0.880172	0.842928	0.817038	0.845643	0.784474	1.26804	0.830743	0.829545	0.815162	0.868217	0.810315	0.775267	0.864839	0.87297	0.898422	1.04986	0.901943	1.16062	1.10745	0.952008	0.000223178	0.00128976
Q80Z24	NEGR1_MOUSE	Neuronal growth regulator 1 (Kindred of IgLON) (Kilon) (Neurotractin)	1.38071	1.42061	1.11838	1.65871	1.26569	1.27192	1.0965	1.06232	0.929872	1.19004	1.03267	1.13158	1.01006	1.10243	1.26901	1.01263	1.0525	1.05109	0.944498	1.12929	1.75097	1.19423	1.82684	1.36543	1.055	1.05948	1.11513	1.0668	1.04315	0.846782	1.20275	0.980138	0.85322	0.844123	0.877907	0.947552	0.816205	0.8431	0.893028	0.841223	1.07766	0.970848	1.46915	0.934142	0.899119	6.13586e-05	0.000428894
Q60605	MYL6_MOUSE	Myosin light polypeptide 6 (17 kDa myosin light chain) (LC17) (Myosin light chain 3) (MLC-3) (Myosin light chain alkali 3) (Myosin light chain A3) (Smooth muscle and nonmuscle myosin light chain alkali 6)	1.18274	1.10956	0.826584	1.48895	0.958159	1.20197	0.96878	0.88303	1.00455	1.01728	0.928713	0.989279	1.08048	1.0566	1.13353	0.981535	1.28667	1.07195	1.50335	1.10909	1.27929	0.729135	2.01088	1.70481	0.989001	0.855172	0.706414	0.821878	0.957676	0.858018	2.08591	0.824698	0.909091	0.856899	0.893411	0.953671	0.899787	1.16446	1.11843	1.1213	1.50048	1.19788	1.84664	1.55979	1.35749	0.0330345	0.087262
Q9D0J8	PTMS_MOUSE	Parathymosin	1.28325	1.30362	0.985462	1.38285	1.10669	1.45517	1.26868	1.04027	1.00911	1.07825	1.10297	1.23294	0.911469	1.02561	1.23977	1.10398	1.645	0.989572	1.4622	1.07374	1.83553	1.16237	2.45603	1.76322	1.03483	1.10345	1.22862	0.982575	1.01328	0.97855	1.99227	1.2677	0.993371	1.16525	1.14535	0.930944	1.16077	1.1862	1.09074	1.12525	1.47555	1.50442	1.37477	1.77903	1.42311	0.0220583	0.062922
Q8BTI8	SRRM2_MOUSE	Serine/arginine repetitive matrix protein 2	1.08832	1.10585	1.05192	1.20424	1.08054	1.15369	1.00095	0.981783	1.04098	0.952236	1	1.0575	1.0171	0.948787	1.00292	0.968902	1.0125	0.96976	1.04019	0.923232	1.18697	1.05387	1.54125	1.21152	1.07699	0.909483	1.04441	1.09584	1.14689	1.17671	0.981959	1.01986	1.06629	1.05026	0.939922	0.881119	0.990192	0.991493	1.06113	0.981262	1.04698	1.09717	1.20599	1.11005	1.0382	0.00293687	0.0117623
Q5SYD0	MYO1D_MOUSE	Unconventional myosin-Id	1.09137	1.03157	1.00312	1.14324	0.906904	1.20985	0.914853	0.866731	0.89071	0.872967	1	0.865497	1.00604	1.07547	1.18713	0.969874	1.10583	1.0073	1.08134	1.09596	1.23041	0.801973	1.87035	1.16101	0.906508	0.865517	0.84375	0.879961	0.927801	0.898876	1.83849	0.93696	1.10795	0.956559	0.930233	1.03671	0.962047	1.07656	1.20248	1.38659	1.52253	1.08569	1.76407	1.5026	1.3526	0.0139533	0.0432816
Q80XU3	NUCKS_MOUSE	Nuclear ubiquitous casein and cyclin-dependent kinase substrate 1 (JC7)	1.27107	1.52553	0.904465	2.0336	1.29498	1.42069	1.4579	1.08821	0.925319	0.945122	0.942574	0.95614	1.28773	0.700809	0.750487	0.940719	1.54333	0.87487	1.2134	0.673737	1.4647	0.770865	2.22665	1.60458	1.1879	0.697414	0.712171	0.837367	1.41992	1.50664	1.73368	1.43437	0.889205	1.07922	0.875	0.797203	0.95693	1	0.844317	0.842209	1.51007	1.58392	2	1.72964	1.39373	0.0169539	0.0503735
P49813	TMOD1_MOUSE	Tropomodulin-1 (Erythrocyte tropomodulin) (E-Tmod)	1.1066	1.06685	1.13084	1.10522	0.973849	1.10246	1.04257	1.00863	1.11566	0.987805	1.03564	1	0.996982	0.983827	1.18616	1.04276	1.20333	1.09698	1.22679	1.21717	1.18542	1.04704	1.47507	1.44909	1.13749	1.08534	1.0625	1.0242	0.976763	1.13177	1.21306	0.941278	1.06345	0.931857	0.965116	0.953671	0.884435	1.11248	0.936008	1.11144	0.959732	0.886926	1.06715	1.0286	1.01763	0.00469838	0.0176646
Q8K019	BCLF1_MOUSE	Bcl-2-associated transcription factor 1 (Btf)	1.06904	1.01393	1.081	1.07781	0.966527	1.23547	0.963103	1.05081	0.876138	0.906504	1.11584	0.966862	1.04628	0.893531	0.905458	0.999028	0.979167	0.952033	0.982775	0.862626	1.0481	0.968892	1.15231	1.06314	0.967003	0.942241	0.957237	1.08616	1.01245	0.998979	1.02835	0.964594	1.06534	0.978705	0.870155	0.934441	0.921109	1.08412	0.852913	0.964497	1.15628	1.11042	1.25045	1.15858	1.05289	0.0298322	0.080482
Q3UL36	ARGL1_MOUSE	Arginine and glutamate-rich protein 1	0.966497	0.935005	0.846314	1.02299	1.0136	1.30542	1.04257	0.919463	0.776867	1.09248	1.18515	1.18519	0.958753	0.929919	1.11404	1.01749	1.04333	0.903024	1.05933	0.970707	1.15749	1.09863	1.5621	1.24467	1.10632	1.01207	1.20559	1.07454	1.02075	1.00817	1.24313	1.18048	0.890152	0.93356	0.993217	0.922203	1.14371	1.10586	0.845272	1.00394	1.2675	1.42138	1.37659	1.24263	1.30754	0.00209435	0.00886599
Q9JIX8	ACINU_MOUSE	Apoptotic chromatin condensation inducer in the nucleus (Acinus)	0.929949	1.01393	0.936656	1.07162	1.04707	1.05714	0.971618	0.99233	1.04463	1.0437	1.04257	1.01072	0.973843	0.958221	1.0078	0.940719	0.953333	0.955162	1.15311	0.980808	0.989915	0.968892	1.15866	1.07656	1.06324	0.869828	0.872533	0.961278	1.09793	1.01532	1.09708	0.972366	1.04451	1.03237	1.02229	0.902972	0.947548	1.08601	0.965616	0.998028	1.10834	1.08127	1.15336	1.2591	1.17924	0.00540392	0.0198191
O35691	PININ_MOUSE	Pinin	0.994924	1.11699	0.965732	1.12555	1.03138	1.13103	1.0965	0.985618	1.01093	1.0315	1.08218	0.986355	0.963783	0.826146	0.969786	0.898931	1.0675	0.895725	1.0689	0.877778	0.982933	1.1525	1.13327	1.03631	1.05316	0.880172	0.965461	0.964182	1.17261	1.04494	1.20619	1.04318	0.96875	1.03578	0.984496	0.94493	1.13689	0.925331	0.95511	0.829389	1.10451	1.28445	1.10799	1.16984	1.08129	0.02924	0.0792295
[truncated: 13 more columns]

## Sheet: red
		Sex	F	F	F	F	F	F	F	F	F	F	F	F	F	F	F	F	F	F	F	F	F	F	F	F	F	F	F	F	F	F	F	F	F	F	F	F	F	F	F	F	F	F	F	F	F
	Genotype	NEFH-tTA	-	-	-	+	-	+	+	-	-	-	+	-	-	-	-	+	+	+	-	-	+	+	+	+	+	+	+	+	+	+	+	+	+	+	+	+	+	+	+	+	+	+	+	+	+
	Genotype	tetO-NLS-TDP-43	-	-	+	-	-	-	-	-	-	-	-	-	-	-	+	-	-	-	-	-	+	+	+	+	+	+	+	+	+	+	+	+	+	+	+	+	+	+	+	+	+	+	+	+	+
		Group	1	2	3	4	5	1	2	3	4	5	1	2	3	4	5	1	2	3	4	5	1	2	3	4	5	1	2	3	4	5	1	2	3	4	5	1	2	3	4	5	1	2	3	4	5
		Time point	Week 1	Week 1	Week 1	Week 1	Week 1	Week 4	Week 4	Week 4	Week 4	Week 4	Week 6	Week 6	Week 6	Week 6	Week 6	Week 6 + Recovery	Week 6 + Recovery	Week 6 + Recovery	Week 6 + Recovery	Week 6 + Recovery	Week 1	Week 1	Week 1	Week 1	Week 1	Week 2	Week 2	Week 2	Week 2	Week 2	Week 4	Week 4	Week 4	Week 4	Week 4	Week 6	Week 6	Week 6	Week 6	Week 6	Week 6 + Recovery	Week 6 + Recovery	Week 6 + Recovery	Week 6 + Recovery	Week 6 + Recovery
		TMT label	129N	129N	129N	129N	129N	129C	129C	129C	129C	129C	130N	130N	130N	130N	130N	130C	130C	130C	130C	130C	126	126	126	126	126	127N	127N	127N	127N	127N	127C	127C	127C	127C	127C	128N	128N	128N	128N	128N	128C	128C	128C	128C	128C
		Sample code	C1a	C1b	C1c	C1d	C1e	C4a	C4b	C4c	C4d	C4e	C6a	C6b	C6c	C6d	C6e	C6+RECa	C6+RECb	C6+RECc	C6+RECd	C6+RECe	D1a	D1b	D1c	D1d	D1e	D2a	D2b	D2c	D2d	D2e	D4a	D4b	D4c	D4d	D4e	D6a	D6b	D6c	D6d	D6e	D6+RECa	D6+RECb	D6+RECc	D6+RECd	D6+RECe
Accession	Entry name	Protein names	R1.Abundance.Ratio.129N.131	R2Abundance.Ratio.129N.131	R3Abundance.Ratio.129N.131	R4Abundance.Ratio.129N.131	R5Abundance.Ratio.129N.131	R1.Abundance.Ratio.129C.131	R2Abundance.Ratio.129C.131	R3Abundance.Ratio.129C.131	R4Abundance.Ratio.129C.131	R5Abundance.Ratio.129C.131	R1.Abundance.Ratio.130N.131	R2Abundance.Ratio.130N.131	R3Abundance.Ratio.130N.131	R4Abundance.Ratio.130N.131	R5Abundance.Ratio.130N.131	R1.Abundance.Ratio.130C.131	R2Abundance.Ratio.130C.131	R3Abundance.Ratio.130C.131	R4Abundance.Ratio.130C.131	R5Abundance.Ratio.130C.131	R1.Abundance.Ratio.126.131	R2Abundance.Ratio.126.131	R3Abundance.Ratio.126.131	R4Abundance.Ratio.126.131	R5Abundance.Ratio.126.131	R1.Abundance.Ratio.127N.131	R2Abundance.Ratio.127N.131	R3Abundance.Ratio.127N.131	R4Abundance.Ratio.127N.131	R5Abundance.Ratio.127N.131	R1.Abundance.Ratio.127C.131	R2Abundance.Ratio.127C.131	R3Abundance.Ratio.127C.131	R4Abundance.Ratio.127C.131	R5Abundance.Ratio.127C.131	R1.Abundance.Ratio.128N.131	R2Abundance.Ratio.128N.131	R3Abundance.Ratio.128N.131	R4Abundance.Ratio.128N.131	R5Abundance.Ratio.128N.131	R1.Abundance.Ratio.128C.131	R2Abundance.Ratio.128C.131	R3Abundance.Ratio.128C.131	R4Abundance.Ratio.128C.131	R5Abundance.Ratio.128C.131	Anova	Adjusted Anova
Q99LC3	NDUAA_MOUSE	NADH dehydrogenase [ubiquinone] 1 alpha subcomplex subunit 10, mitochondrial (Complex I-42kD) (CI-42kD) (NADH-ubiquinone oxidoreductase 42 kDa subunit)	1.24975	1.34448	1.02908	1.58179	1.20921	1.13202	1.04068	1.12272	0.812386	1.13923	0.726733	0.859649	0.715292	0.725067	1.12183	0.75413	0.9125	0.841502	0.94067	1.01717	1.2917	1.31866	1.56936	1.34175	1.27864	1.29655	1.2574	1.12101	1.03734	0.945863	0.60567	0.949914	0.651515	0.776831	0.934109	0.66521	0.68145	0.630435	0.87106	0.944773	0.893576	0.762367	0.969147	0.920277	0.98335	2.34681e-07	3.48643e-06
Q9Z1P6	NDUA7_MOUSE	NADH dehydrogenase [ubiquinone] 1 alpha subcomplex subunit 7 (Complex I-B14.5a) (CI-B14.5a) (NADH-ubiquinone oxidoreductase subunit B14.5a)	1.30457	1.36119	0.942887	1.64103	1.22803	1.23054	1.00378	1.16779	0.838798	1.09248	0.785149	0.853801	0.780684	0.881402	1.07895	0.737609	0.966667	0.940563	0.993301	1.03535	1.39022	1.35812	1.51677	1.31413	1.30889	1.33879	1.37171	1.22265	1.07552	0.924413	0.722509	0.853195	0.688447	0.856048	0.850775	0.732517	0.656716	0.772212	0.991404	0.95858	0.93001	0.740283	0.990018	1.03899	0.96474	5.8797e-07	7.72543e-06
Q9DC70	NDUS7_MOUSE	NADH dehydrogenase [ubiquinone] iron-sulfur protein 7, mitochondrial (EC 7.1.1.2) (Complex I-20kD) (CI-20kD) (NADH-ubiquinone oxidoreductase 20 kDa subunit)	1.29543	1.24327	0.944964	1.4412	1.17992	1.03941	1.04163	1.03068	0.923497	1.15041	0.79505	0.88694	0.77666	0.863881	1.06725	0.813411	0.979167	0.952033	1.06986	0.985859	1.21645	1.16237	1.43699	1.28019	1.26948	1.21379	1.17352	1.22459	1.07552	1.00204	0.879725	0.912781	0.829545	0.919932	0.959302	0.920455	0.846055	0.752363	1.01719	1.01381	0.999041	0.875442	1.02632	1.02773	1.04016	1.35197e-06	1.61627e-05
Q8K3J1	NDUS8_MOUSE	NADH dehydrogenase [ubiquinone] iron-sulfur protein 8, mitochondrial (EC 7.1.1.2) (Complex I-23kD) (CI-23kD) (NADH-ubiquinone oxidoreductase 23 kDa subunit)	1.27208	1.2637	1.02181	1.62157	1.25523	1.0867	1.02933	1.16491	0.928962	1.12907	0.775248	0.793372	0.688129	0.773585	1.08772	0.730807	0.960833	0.869656	1.16746	1.01515	1.24515	1.27466	1.59383	1.30939	1.38772	1.2319	1.2023	1.14908	1.20166	1.09193	0.810997	0.875648	0.746212	0.905451	0.90407	0.742133	0.745416	0.719282	1.01528	1.06016	1.00575	0.810954	0.975499	1.16378	1.04114	6.02532e-07	7.86114e-06
Q9DCS9	NDUBA_MOUSE	NADH dehydrogenase [ubiquinone] 1 beta subcomplex subunit 10 (Complex I-PDSW) (CI-PDSW) (NADH-ubiquinone oxidoreductase PDSW subunit)	1.33198	1.26834	1.01038	1.6145	1.28661	1.2266	1.03974	1.186	0.86612	0.980691	0.840594	0.787524	0.682093	0.769542	0.992203	0.752187	0.925	0.989572	1.03923	1.05859	1.3879	1.45827	1.54488	1.20521	1.46104	1.49914	1.3898	1.20813	1.02158	0.937692	0.694158	0.972366	0.799242	0.893526	0.897287	0.795455	0.766738	0.687146	0.940783	0.883629	0.990412	0.827739	1.06352	1.03466	1.05387	1.81213e-07	2.7965e-06
Q9ERS2	NDUAD_MOUSE	NADH dehydrogenase [ubiquinone] 1 alpha subcomplex subunit 13 (Cell death regulatory protein GRIM-19) (Complex I-B16.6) (CI-B16.6) (Gene associated with retinoic and interferon-induced mortality 19 protein) (GRIM-19) (Gene associated with retinoic and IFN-induced mortality 19 protein) (NADH-ubiquinone oxidoreductase B16.6 subunit)	1.49239	1.26184	1.01765	1.55615	1.23222	1.0069	1.01892	1.26846	1.01821	1.14024	0.665347	0.842105	0.674044	0.842318	1.00195	0.68999	0.955833	0.889468	1.12919	1.03737	1.23429	1.15402	1.67906	1.29992	1.27039	1.35259	1.19655	1.1152	1.03485	0.967314	0.722509	0.91019	0.706439	0.812606	0.937016	0.688811	0.695096	0.611531	0.978988	0.919132	1.01055	0.778269	1.02813	1.04766	1.06856	1.51642e-06	1.77107e-05
O09111	NDUBB_MOUSE	NADH dehydrogenase [ubiquinone] 1 beta subcomplex subunit 11, mitochondrial (Complex I-ESSS) (CI-ESSS) (NADH-ubiquinone oxidoreductase ESSS subunit) (Neuronal protein 15.6) (Np15.6) (p15.6)	1.3401	1.28134	0.954309	1.51989	1.19038	1.25714	1.08893	1.05273	0.82969	1.00407	0.829703	0.900585	0.760563	0.725067	1.07407	0.865889	0.984167	0.980188	1.06794	0.969697	1.33514	1.31942	1.53128	1.35359	1.18423	1.3069	1.32237	1.21104	1.02324	1.04699	0.753436	0.967185	0.870265	0.917376	0.834302	0.855769	0.770149	0.76465	0.971347	0.978304	1.07095	0.836572	1.03993	1.04766	0.934378	9.36142e-07	1.16412e-05
Q9DC69	NDUA9_MOUSE	NADH dehydrogenase [ubiquinone] 1 alpha subcomplex subunit 9, mitochondrial (Complex I-39kD) (CI-39kD) (NADH-ubiquinone oxidoreductase 39 kDa subunit)	1.38173	1.35097	1.027	1.67816	1.25523	1.18719	1.0719	1.1371	1.01366	0.990854	0.766337	0.845029	0.731388	0.82345	1.07407	0.777454	0.990833	0.891554	1.02201	0.937374	1.33514	1.37633	1.4796	1.13575	1.23098	1.3069	1.33799	1.24395	1.12697	1.04597	0.707904	0.937824	0.805871	0.971891	0.794574	0.766608	0.732623	0.748582	1.1595	0.997041	0.981783	0.806537	1.04537	1.026	0.933399	5.01134e-07	6.77625e-06
Q91YT0	NDUV1_MOUSE	NADH dehydrogenase [ubiquinone] flavoprotein 1, mitochondrial (EC 7.1.1.2) (Complex I-51kD) (CI-51kD) (NADH-ubiquinone oxidoreductase 51 kDa subunit)	1.22538	1.18292	0.928349	1.47745	1.19247	1.17734	1.035	1.11218	0.996357	1.05386	0.90396	0.954191	0.78169	0.896226	1.04776	0.869776	0.979167	0.930136	1.05742	1.05758	1.173	1.19879	1.39891	1.11997	1.2154	1.19914	1.18914	1.11423	1.02573	0.942799	0.850515	0.998273	0.767045	0.900341	0.935078	0.898601	0.794883	0.794896	1.05826	0.936884	0.993289	0.833922	1.098	1.07626	1.01175	5.02849e-05	0.000360537
Q9CQ75	NDUA2_MOUSE	NADH dehydrogenase [ubiquinone] 1 alpha subcomplex subunit 2 (Complex I-B8) (CI-B8) (NADH-ubiquinone oxidoreductase B8 subunit)	1.32284	1.28691	0.888889	1.59063	1.21862	1.18128	1.02271	1.13135	0.938069	1.06402	0.786139	0.804094	0.797787	0.785714	1.08967	0.812439	0.975	0.935349	1.09665	1.09596	1.30101	1.18209	1.47869	1.24941	1.30339	1.25	1.1653	1.13456	0.960166	0.829418	0.719931	0.827288	0.621212	0.751278	0.820736	0.689685	0.590192	0.746692	0.809933	0.857988	0.911793	0.721731	0.944646	0.962738	0.971596	1.2466e-07	2.07308e-06
Q9D6J5	NDUB8_MOUSE	NADH dehydrogenase [ubiquinone] 1 beta subcomplex subunit 8, mitochondrial (Complex I-ASHI) (CI-ASHI) (NADH-ubiquinone oxidoreductase ASHI subunit)	1.26701	1.25255	1.10488	1.49867	1.15063	1.15074	1.10407	1.25695	0.868852	1.22154	0.817822	0.827485	0.703219	0.818059	1.02632	0.821186	1.025	0.914494	1.17703	0.925253	1.21722	1.31335	1.62194	1.27072	1.44271	1.21034	1.2278	1.37367	1.05477	1.07559	0.636598	0.894646	0.762311	0.865417	0.880814	0.697552	0.61322	0.653119	0.832856	0.924063	0.974113	0.760601	1.09347	1.07626	1.06758	3.57501e-08	6.96376e-07
Q91VD9	NDUS1_MOUSE	NADH-ubiquinone oxidoreductase 75 kDa subunit, mitochondrial (EC 7.1.1.2) (Complex I-75kD) (CI-75kD)	1.27005	1.27205	0.983385	1.55438	1.20607	1.27685	1.05393	1.11026	0.909836	1.03049	0.841584	0.933723	0.855131	0.816712	1.02144	0.922255	0.9925	0.960375	1.03158	1.04949	1.32971	1.20941	1.39438	1.16496	1.18882	1.35259	1.24753	1.1394	0.975934	0.925434	0.700172	0.993092	0.701705	0.820273	0.835271	0.788462	0.686567	0.733459	0.87297	0.900394	0.939597	0.780919	1.00907	0.92461	0.959843	1.98514e-07	3.02164e-06
Q9CQZ6	NDUB3_MOUSE	NADH dehydrogenase [ubiquinone] 1 beta subcomplex subunit 3 (Complex I-B12) (CI-B12) (NADH-ubiquinone oxidoreductase B12 subunit)	1.29239	1.40947	0.812046	1.70911	1.42992	1.1399	1.06623	1.01438	0.757741	1.22967	0.733663	0.805068	0.530181	0.71159	1.17934	0.771623	0.9575	0.805005	0.930144	1.12727	1.35376	1.28149	1.42067	1.32518	1.48488	1.27069	1.26727	1.06583	1.02739	1.03473	0.704467	0.867012	0.552083	0.773424	0.871124	0.715909	0.579104	0.521739	0.82426	0.955621	0.998082	0.756184	0.972777	0.84922	1.12537	8.88816e-06	8.09821e-05
Q9D6J6	NDUV2_MOUSE	NADH dehydrogenase [ubiquinone] flavoprotein 2, mitochondrial (EC 7.1.1.2) (NADH-ubiquinone oxidoreductase 24 kDa subunit)	1.26294	1.25162	1.02077	1.4076	1.17573	1.17241	1.02081	1.12176	0.973588	1.06098	0.892079	0.827485	0.896378	0.862534	1.05653	0.81827	0.99	0.935349	1.06986	1.0697	1.10396	1.12367	1.33998	1.17048	1.21632	1.16638	1.05674	1.02711	1.08797	0.973442	0.776632	0.840242	0.807765	0.887564	0.882752	0.887238	0.720682	0.810964	1.06113	0.955621	1.01534	0.787102	1.05445	1.05199	1.04995	2.97104e-06	3.13478e-05
Q9CQ54	NDUC2_MOUSE	NADH dehydrogenase [ubiquinone] 1 subunit C2 (Complex I-B14.5b) (CI-B14.5b) (NADH-ubiquinone oxidoreductase subunit B14.5b)	1.29746	1.41226	1.05815	1.65959	1.24895	1.11823	1.09272	1.17258	0.878871	1.22358	0.715842	0.770955	0.729376	0.725067	1.09942	0.77551	1.0275	0.914494	0.967464	1.07879	1.16524	1.33612	1.48595	1.14444	1.31897	1.19052	1.28536	1.33591	1.16846	1	0.65378	0.900691	0.830492	0.912266	0.882752	0.72465	0.645629	0.670132	1.06017	0.934911	0.884947	0.646643	1.10254	0.868284	1.07346	3.21349e-06	3.3651e-05
Q9CQH3	NDUB5_MOUSE	NADH dehydrogenase [ubiquinone] 1 beta subcomplex subunit 5, mitochondrial (Complex I-SGDH) (CI-SGDH) (NADH-ubiquinone oxidoreductase SGDH subunit)	1.41624	1.47725	1.09034	1.89036	1.25523	1.26897	1.0596	1.25216	0.838798	1.00407	0.689109	0.827485	0.602616	0.807278	0.967836	0.660836	0.8825	0.876955	0.882297	0.877778	1.22343	1.33005	1.80236	1.24388	1.28781	1.25345	1.33882	1.32139	1.21743	1.11645	0.484536	0.952504	0.660038	0.959114	0.806202	0.643357	0.756503	0.562382	1.14613	0.906312	0.943432	0.743816	1.06534	1.02166	0.943193	1.50718e-06	1.76397e-05
Q9DCT2	NDUS3_MOUSE	NADH dehydrogenase [ubiquinone] iron-sulfur protein 3, mitochondrial (EC 7.1.1.2) (Complex I-30kD) (CI-30kD) (NADH-ubiquinone oxidoreductase 30 kDa subunit)	1.24467	1.22284	1.04361	1.44562	1.1977	1.15074	1.02365	1.11697	0.851548	1.10366	0.792079	0.89961	0.796781	0.654987	1.03021	0.846453	1	0.923879	0.984689	0.970707	1.2692	1.13278	1.38441	1.25414	1.22273	1.30172	1.14145	1.13069	1.0639	1.03473	0.725086	0.962867	0.875947	0.881601	0.966085	0.789336	0.885288	0.809074	0.893028	0.982249	0.936721	0.85159	1.06443	0.934142	0.962782	2.19014e-07	3.28875e-06
Q9CXZ1	NDUS4_MOUSE	NADH dehydrogenase [ubiquinone] iron-sulfur protein 4, mitochondrial (Complex I-18 kDa) (CI-18 kDa) (Complex I-AQDQ) (CI-AQDQ) (NADH-ubiquinone oxidoreductase 18 kDa subunit)	1.57462	1.46982	0.938733	1.89036	1.31799	1.33202	1.06717	1.1093	0.978142	1.04675	0.856436	0.750487	0.823944	0.80593	0.965887	0.872692	1.03917	1.04901	1.26411	0.983838	1.4903	1.32094	1.26927	1.33149	1.42346	1.56638	1.27303	1.0726	1.19087	1.16241	0.744845	0.818653	0.844697	0.862862	0.85562	0.84965	0.727505	0.831758	1.03438	0.939842	1.01246	0.742933	0.988203	1.16898	1.01077	2.18098e-07	3.28384e-06
Q7TMF3	NDUAC_MOUSE	NADH dehydrogenase [ubiquinone] 1 alpha subcomplex subunit 12 (Complex I-B17.2) (CI-B17.2) (CIB17.2) (NADH-ubiquinone oxidoreductase subunit B17.2)	1.24772	1.29248	1.06231	1.61008	1.17782	1.03054	1.035	1.1908	0.923497	0.95122	0.718812	0.867446	0.811871	0.745283	0.94152	0.758989	0.915833	0.908238	0.989474	0.927273	1.13654	1.1912	1.57298	1.31413	1.22273	1.13448	1.18503	1.05131	1.01162	0.892748	0.733677	0.958549	0.75947	0.779387	0.703488	0.752622	0.774414	0.782609	0.895893	0.887574	0.891659	0.732332	1.10345	0.906412	0.855044	2.6768e-08	5.46244e-07
P03899	NU3M_MOUSE	NADH-ubiquinone oxidoreductase chain 3 (EC 7.1.1.2) (NADH dehydrogenase subunit 3)	1.15736	1.25441	0.920042	1.69319	1.17155	1.03744	0.969726	1.26942	0.956284	1.22866	0.831683	0.736842	0.672032	0.65903	1.14425	0.80758	0.868333	0.934307	1.02775	1.10101	1.16602	1.38467	1.62919	1.38122	1.37855	1.35259	1.3347	1.34366	1.01328	1.03575	0.895189	0.854059	0.679924	0.833901	1.14341	0.818182	0.649041	0.63327	0.893028	0.981262	0.977948	0.757067	0.980036	1.09445	1.11068	1.94846e-05	0.000158004
Q91WD5	NDUS2_MOUSE	NADH dehydrogenase [ubiquinone] iron-sulfur protein 2, mitochondrial (EC 7.1.1.2) (Complex I-49kD) (CI-49kD) (NADH-ubiquinone oxidoreductase 49 kDa subunit)	1.24569	1.1857	1.08827	1.21662	1.12134	1.19803	1.02933	1.14765	1.01639	1.05081	0.913861	0.885965	0.782696	0.912399	1.01072	0.921283	0.916667	0.986444	1.0134	1.00202	1.28472	1.12291	1.34723	1.06946	1.13107	1.33966	1.13158	1.24685	1.04647	1.0429	0.933849	0.923143	0.913826	0.947189	1.03004	0.916084	0.776119	0.814745	0.986628	0.99211	1.03547	0.840106	1.10073	1.03466	1.05583	1.67741e-06	1.93076e-05
P52503	NDUS6_MOUSE	NADH dehydrogenase [ubiquinone] iron-sulfur protein 6, mitochondrial (Complex I-13kD-A) (CI-13kD-A) (NADH-ubiquinone oxidoreductase 13 kDa-A subunit)	1.4335	1.37233	0.965732	1.54377	1.07741	1.21773	1.09366	1.07191	1.08925	0.882114	0.69901	0.880117	0.795775	0.925876	1.02827	0.727891	0.965	0.888425	0.911962	0.950505	1.30954	1.29135	1.39257	1.1989	1.16957	1.31293	1.34375	1.17425	0.990041	1.23698	0.579038	0.974093	0.639205	0.991482	0.742248	0.625874	0.678891	0.665406	0.949379	0.91716	0.947267	0.795053	0.963702	1.05286	0.763957	1.79636e-06	2.03819e-05
Q99LY9	NDUS5_MOUSE	NADH dehydrogenase [ubiquinone] iron-sulfur protein 5 (Complex I-15 kDa) (CI-15 kDa) (NADH-ubiquinone oxidoreductase 15 kDa subunit)	1.46701	1.2637	0.874351	1.31565	1.10251	1.4069	1.00757	1.03452	0.977231	1.09553	0.765347	0.834308	0.626761	0.834232	1.01657	0.81827	0.854167	0.792492	0.945455	0.991919	1.48254	1.16388	1.54125	0.992897	1.15399	1.55	1.23355	1.22749	0.847303	1.01941	0.604811	0.936097	0.685606	0.793867	1.08236	0.777972	0.886141	0.590737	0.768863	0.852071	0.932886	0.757067	0.967332	0.984402	0.876592	8.18957e-05	0.000549688
Q9D8B4	NDUAB_MOUSE	NADH dehydrogenase [ubiquinone] 1 alpha subcomplex subunit 11 (Complex I-B14.7) (CI-B14.7) (NADH-ubiquinone oxidoreductase subunit B14.7)	1.28528	1.15135	1.16303	1.19982	1.2636	1.14483	0.937559	1.08341	0.804189	0.960366	0.760396	0.809942	0.811871	0.815364	0.866472	0.895044	0.863333	0.831074	0.884211	0.856566	1.50039	1.10698	1.26473	1.21942	1.24106	1.49914	1.06497	1.07744	0.952697	1.00102	0.725945	0.829879	0.697917	0.710392	0.733527	0.906469	0.716418	0.715501	0.754537	0.802761	0.877277	0.727032	0.785844	0.791161	0.938296	6.57083e-11	2.88237e-09
Q9DCJ5	NDUA8_MOUSE	NADH dehydrogenase [ubiquinone] 1 alpha subcomplex subunit 8 (Complex I-19kD) (CI-19kD) (Complex I-PGIV) (CI-PGIV) (NADH-ubiquinone oxidoreductase 19 kDa subunit)	1.47107	1.28598	1.00415	1.70645	1.41318	1.45911	1.21192	1.17833	1.01366	1.18191	0.867327	1.05653	0.741449	0.90027	1.0117	0.948494	1.04583	0.963504	1.15981	1.06768	1.13964	1.27997	1.36809	1.34175	1.63061	1.2931	1.4778	1.40271	1.11286	1.12257	0.428694	1.18998	0.939394	0.931005	0.92345	0.656469	0.797441	0.696597	0.921681	0.995069	0.917546	0.873675	1.17332	1.21231	1.11361	0.000112574	0.000725869
Q9CPP6	NDUA5_MOUSE	NADH dehydrogenase [ubiquinone] 1 alpha subcomplex subunit 5 (Complex I subunit B13) (Complex I-13kD-B) (CI-13kD-B) (NADH-ubiquinone oxidoreductase 13 kDa-B subunit)	1.28832	1.16806	1.02285	1.20601	1.25628	1.25714	0.992431	1.11793	0.959927	1.22967	0.857426	0.823587	0.917505	1.00539	1.11306	0.941691	0.928333	0.908238	1.11483	1.02929	1.38092	1.05311	1.13599	0.941594	1.29973	1.50862	1.0403	0.975799	1.05726	0.973442	0.797251	0.854059	0.857008	0.978705	0.949612	0.940559	0.74371	0.872401	1.03056	1.02761	1.02301	0.79947	0.862069	1.09619	1.00588	0.00349153	0.0136405
Q9CQJ8	NDUB9_MOUSE	NADH dehydrogenase [ubiquinone] 1 beta subcomplex subunit 9 (Complex I-B22) (CI-B22) (NADH-ubiquinone oxidoreductase B22 subunit)	1.31675	0.959146	0.905504	1.73475	1.25105	1.6197	0.855251	1.12656	0.972678	1.18902	1.22376	0.881092	0.646881	0.77628	1.03704	1.31293	0.983333	0.88634	1.28421	1.12727	1.57254	0.849772	1.57661	1.4412	1.41797	1.83276	0.845395	1.54792	1.08797	0.954035	0.762027	0.800518	0.758523	0.908007	0.948643	1.03759	0.751386	0.644612	0.970392	0.922091	1.01055	0.814488	1.17241	1.10919	1.04995	0.0167055	0.0498741
O35129	PHB2_MOUSE	Prohibitin-2 (B-cell receptor-associated protein BAP37) (Repressor of estrogen receptor activity)	1.11675	1.14485	0.969886	1.18126	1.26046	0.82069	0.728477	0.745925	0.76776	0.824187	0.773267	0.823587	0.665996	1.02291	0.947368	0.813411	0.89	0.881126	0.955024	0.969697	1.11715	1.15554	1.26292	1.14286	1.11549	0.973276	1.02714	0.893514	1.30705	0.951992	0.580756	0.708117	0.64678	0.850085	0.813953	0.898601	0.745416	0.680529	1.08596	1.00296	0.967402	1.05035	0.826679	0.951473	0.943193	2.08377e-06	2.33106e-05
P67778	PHB_MOUSE	Prohibitin (B-cell receptor-associated protein 32) (BAP 32)	1.14518	1.15877	0.979232	1.25464	1.28766	0.855172	0.777673	0.75743	0.774135	0.839431	0.838614	0.888889	0.677062	1.07951	0.949318	0.866861	0.908333	0.868613	0.95311	1	1.24593	1.15175	1.29374	1.20916	1.11091	1.06897	1.02961	0.897386	1.32946	0.963228	0.664089	0.747841	0.643939	0.905451	0.814922	0.977273	0.801706	0.706049	1.15759	1.03748	1.02205	1.03269	0.818512	0.956672	1.00294	4.8652e-06	4.81422e-05
P19536	COX5B_MOUSE	Cytochrome c oxidase subunit 5B, mitochondrial (Cytochrome c oxidase polypeptide Vb)	1.44772	1.29898	0.896158	1.39523	1.01987	1.10837	1.11447	1.00384	1.01366	1.05996	0.890099	1.077	0.722334	0.874663	1.42495	0.830904	1.25917	1.20438	1.33397	1.23535	0.996121	1.09181	1.51859	1.15864	0.957837	1.65862	1.54359	1.4153	0.93361	0.993871	0.724227	0.888601	0.798295	0.896934	0.918605	0.80507	0.797441	0.73535	1.21108	1.26824	1.41227	1.0689	1.12432	1.20017	1.43683	0.0256613	0.0710178
Q791V5	MTCH2_MOUSE	Mitochondrial carrier homolog 2	1.07919	1.02971	0.984424	1.15827	1.04603	0.908374	0.900662	0.881112	0.969945	0.952236	1.03267	1.02924	0.910463	0.884097	1.06628	0.95724	0.990833	1.03024	0.952153	1.0303	1.10861	1.12974	1.02085	1.01736	1.07241	1.06293	1.10033	0.957406	1.14689	0.926456	0.853952	0.865285	0.823864	0.833901	0.815891	0.897727	0.76162	0.805293	0.911175	0.865878	0.895494	0.940813	0.781307	0.896014	0.899119	8.50793e-08	1.50534e-06
P00405	COX2_MOUSE	Cytochrome c oxidase subunit 2 (EC 7.1.1.9) (Cytochrome c oxidase polypeptide II)	1.33198	1.22006	1.02181	1.31211	1.01674	1.25222	1.1211	1.23873	1.05738	1.2815	0.981188	1.03996	0.761569	0.93531	1.47758	0.920311	1.27417	1.28676	1.3244	1.33737	1.09232	1.17982	1.5485	1.12628	1.05775	1.98017	1.66283	1.73959	0.990871	0.928498	0.67268	0.908463	0.765152	1.06729	1.04942	0.809441	0.748827	0.787335	1.37345	1.26923	1.44199	1.04152	1.15426	1.22184	1.5475	0.0365922	0.0947283
Q60931	VDAC3_MOUSE	Voltage-dependent anion-selective channel protein 3 (VDAC-3) (mVDAC3) (Outer mitochondrial membrane protein porin 3)	1.38579	1.27948	1.05504	1.44562	0.961297	0.872906	0.795648	0.860019	0.897996	0.898374	0.739604	0.749513	0.953722	0.921833	0.869396	0.822157	0.8025	0.793535	0.799043	0.870707	1.40497	1.40288	1.55938	1.08919	1.17599	0.930172	0.692434	0.742498	0.917012	0.923391	1.09708	0.696891	0.864583	0.712095	0.674419	0.973776	0.701066	0.748582	0.873926	0.936884	0.763183	0.778269	0.811252	0.750433	0.729677	1.18559e-07	1.98346e-06
Q5U458	DJC11_MOUSE	DnaJ homolog subfamily C member 11	1.01624	1.02786	0.976116	1.09461	1.07322	0.928079	0.863765	0.810163	0.965392	1.00915	0.992079	0.846004	0.914487	0.95283	1.00097	1.01263	0.888333	0.921794	0.935885	0.930303	1.08146	1.05083	1.05802	1.2352	1.12282	1.05948	0.978618	1.00774	1.14523	1.04392	1.03179	0.803972	0.919508	0.869676	0.91376	1.01136	0.896375	0.930057	0.946514	0.922091	0.928092	0.926678	0.961887	0.929809	0.932419	3.18396e-05	0.00024199
Q9CPQ1	COX6C_MOUSE	Cytochrome c oxidase subunit 6C (Cytochrome c oxidase polypeptide VIc)	1.43249	1.28041	1.03738	1.66048	0.876569	1.71232	1.16746	1.23586	1.14845	0.887195	1.10198	1.17154	0.801811	0.979784	1.34405	1.05151	1.24167	1.25339	1.63349	1.07879	0.864236	1.36495	1.51496	1.18153	0.900092	1.8931	2.1324	1.82769	1.04315	1.22778	0.379725	1.01986	0.892992	1.16269	0.728682	0.690559	0.760768	0.829868	1.63228	1.4073	1.29147	1.21643	1.17241	1.58666	1.22233	0.0378982	0.0974909
P17665	COX7C_MOUSE	Cytochrome c oxidase subunit 7C, mitochondrial (Cytochrome c oxidase polypeptide VIIc)	1.34416	1.2247	1.06023	1.61715	0.968619	1.15862	1.32072	1.49856	1.88251	1.47663	0.747525	1.5078	0.942656	1.3558	1.35283	0.689018	1.58667	1.41919	2.81244	1.56667	0.898371	1.37253	1.6582	1.29045	1.25298	2.06983	2.08224	2.12682	0.952697	0.876404	0.542096	0.901554	0.874053	1.06729	1.11143	0.687937	0.742004	0.810964	1.59026	1.42406	1.27709	1.74558	1.46733	2.66031	2.05583	0.0445997	0.111569
P12787	COX5A_MOUSE	Cytochrome c oxidase subunit 5A, mitochondrial (Cytochrome c oxidase polypeptide Va)	1.02234	0.927577	0.738318	1.16092	0.794979	1.04138	0.929044	0.976989	0.785064	1.13923	0.786139	1.24269	0.627767	0.796496	1.23684	0.8931	1.23	0.963504	1.57703	1.05152	1.02948	1.09029	1.13055	0.940016	0.888176	1.06293	1.27138	1.40174	0.874689	0.850868	0.671821	1.01813	0.830492	0.926746	0.929264	0.743881	0.78209	0.770321	1.10029	1.22288	1.53883	1.30742	0.970962	1.68631	2.04603	0.0138856	0.0431197
Q9Z1G4	VPP1_MOUSE	V-type proton ATPase 116 kDa subunit a1 (V-ATPase 116 kDa subunit a1) (Clathrin-coated vesicle/synaptic vesicle proton pump 116 kDa subunit) (Vacuolar adenosine triphosphatase subunit Ac116) (Vacuolar proton pump subunit 1) (Vacuolar proton translocating ATPase 116 kDa subunit a isoform 1)	2.15025	2.46054	1.02285	3.22635	1.03138	1.25222	1.20435	1.21093	0.991803	1.19512	0.820792	0.885965	0.923541	1.07817	1.3655	0.888241	1.345	1.11366	1.39043	1.3303	2.08223	1.28604	3.01723	2.22099	1.47204	1.25172	1.85033	1.33495	0.93195	1.05822	0.945876	0.818653	0.949811	0.918228	0.946705	0.929196	0.729211	0.904537	1.09838	1.0927	1.39693	0.967314	1.75227	1.51906	1.58276	0.000295054	0.00162586
Q9QUR8	SEM7A_MOUSE	Semaphorin-7A (Semaphorin-K1) (Sema K1) (Semaphorin-L) (Sema L) (CD antigen CD108)	1.28528	1.24234	0.984424	1.3908	1.07218	1.02069	0.92526	0.824545	0.869763	1.03557	0.817822	0.825536	0.756539	0.885445	0.995127	0.923226	0.966667	0.87487	0.934928	0.968687	2.06517	1.23065	2.5476	1.78295	1.55454	1.15345	1.20888	0.974831	1.19668	1.08478	1.27405	0.816062	0.823864	0.80494	0.949612	0.839161	0.899787	0.8138	0.82235	0.999014	0.971237	0.855124	1.11162	1.05459	1	1.16102e-08	2.61863e-07
Q8BLV3	SL9A7_MOUSE	Sodium/hydrogen exchanger 7 (Na(+)/H(+) exchanger 7) (NHE-7) (Solute carrier family 9 member 7)	1.09746	1.09842	1.04673	1.07339	1.15586	0.899507	0.875118	0.793864	0.863388	0.998984	1.01485	0.959064	0.782696	0.857143	0.963938	0.92517	0.851667	0.890511	0.922488	0.942424	1.27851	1.14416	1.11514	1.03788	1.03025	1.02069	0.980263	0.889642	1.02905	1.04494	0.868557	0.917962	0.79072	0.883305	0.920543	0.979895	0.972281	0.73535	0.863419	0.892505	0.980825	0.966431	0.837568	0.940208	0.928501	1.06305e-05	9.43037e-05
Q8VDP6	CDIPT_MOUSE	CDP-diacylglycerol--inositol 3-phosphatidyltransferase (EC 2.7.8.11) (Phosphatidylinositol synthase) (PI synthase) (PtdIns synthase)	1.05888	1.12721	1.12565	1.19187	1.05858	0.901478	0.892148	0.868648	1.03097	1.03455	0.926733	0.999025	0.95674	0.989218	1.01559	0.877551	0.9325	0.990615	1.06411	0.994949	0.953452	1.00835	1.15684	1.17758	1.02566	0.943103	1.06168	1.14424	1.22905	1.06027	0.832474	0.815199	0.837121	1.09114	0.90407	0.808566	0.828998	0.858223	1.0468	0.911243	0.944391	0.901943	0.870236	1.07019	1.02351	0.000773238	0.00374583
Q8VHL0	UT1_MOUSE	Urea transporter 1 (Solute carrier family 14 member 1) (Urea transporter B) (UT-B) (Urea transporter, erythrocyte)	1.25482	1.15227	1.14642	1.24226	1.14435	0.818719	0.859981	0.893576	0.717668	0.930894	0.808911	0.804094	0.711268	0.579515	0.62768	0.678328	0.779167	0.762252	0.777033	0.783838	1.22653	1.01593	1.5476	1.11129	1.29423	1.01034	0.999178	0.969022	1.33776	1.09806	0.872852	0.929188	0.907197	1.09284	0.893411	0.976399	0.904051	0.723062	0.780325	0.902367	0.99233	0.825088	1.26588	0.895147	0.748286	5.35244e-08	9.97156e-07
Q9WTR1	TRPV2_MOUSE	Transient receptor potential cation channel subfamily V member 2 (TrpV2) (Growth factor-regulated calcium channel) (GRC) (Osm-9-like TRP channel 2) (OTRPC2)	1.18782	1.2117	1.23468	1.10256	1.19561	1.07586	1.08136	1.08341	1.03916	1.05488	0.938614	0.939571	1.03018	0.8531	0.978558	0.956268	0.896667	0.973931	0.872727	0.907071	1.14119	1.10319	1.08341	1.07735	1.15674	1.00345	0.949836	1.03775	1.09876	1.15424	0.87457	1.04318	0.961174	0.996593	1.05136	0.862762	0.916844	0.861059	0.859599	0.887574	0.933845	0.844523	1.08893	0.941941	0.951028	4.98667e-09	1.2347e-07
Q62188	DPYL3_MOUSE	Dihydropyrimidinase-related protein 3 (DRP-3) (Unc-33-like phosphoprotein 1) (ULIP-1)	1.21015	1.23863	1.04673	1.28205	1.35356	1.06305	1.09272	1.16203	1.20401	1.18293	1.00099	0.921053	0.95674	1.01482	1.00975	0.921283	0.909167	0.965589	0.983732	1.00909	1.12102	1.21548	1.1369	1.32518	1.29331	1.19655	1.1324	1.2788	1.08797	1.12257	1.18643	1.12953	1.17424	1.12692	1.28004	1.03497	0.945842	1.01985	1.0086	1.02268	0.96069	0.931979	0.942831	0.938475	1.03232	1.06222e-09	3.19871e-08
Q64444	CAH4_MOUSE	Carbonic anhydrase 4 (EC 4.2.1.1) (Carbonate dehydratase IV) (Carbonic anhydrase IV) (CA-IV)	1.11168	1.1402	1.06334	1.17683	0.986402	1.00591	0.859035	0.870566	0.922587	1.18089	1.01188	0.783626	1.05634	0.929919	1.13645	1.08649	0.865	1.05944	0.88134	0.927273	1.18697	1.03945	1.15413	1.29597	1.19707	1.08448	1.37582	1.22362	1.05228	0.99285	1.16237	0.867012	0.97822	0.902896	1.05039	0.975524	0.713859	0.898866	0.722063	1.0217	0.924257	0.850707	1.05808	0.850087	0.915769	0.00259552	0.0106087
P28667	MRP_MOUSE	MARCKS-related protein (Brain protein F52) (MARCKS-like protein 1) (Macrophage myristoylated alanine-rich C kinase substrate) (Mac-MARCKS) (MacMARCKS)	1.29036	1.41968	0.930426	1.5473	1.50837	1.15764	1.17313	1.32598	1.0337	1.51016	0.879208	0.703704	0.820926	0.881402	0.7846	0.687075	0.923333	0.821689	1.14545	0.99899	1.15904	1.05615	1.50589	1.93449	1.61045	0.971552	0.773026	0.932236	1.10954	0.956078	1.67354	1.09067	0.798295	1.00426	1.3624	0.843531	0.840085	0.927221	0.744031	0.857988	1.11218	1.02208	0.956443	1.12132	1.2713	3.56999e-05	0.000266244
Q9CPU4	MGST3_MOUSE	Microsomal glutathione S-transferase 3 (Microsomal GST-3) (Glutathione peroxidase MGST3) (EC 1.11.1.-) (Microsomal glutathione S-transferase III) (Microsomal GST-III)	1.12792	1.02693	1.17549	0.999116	1.0387	0.935961	1.00851	0.969319	0.918944	0.816057	0.964356	1.01559	0.911469	0.769542	0.912281	1.00194	0.993333	1.02815	0.831579	0.860606	1.10784	1.15933	1.13781	1.13339	1.10266	1.07155	1.07237	1.09487	0.970954	1.40347	0.796392	1.03195	1.10701	0.873935	0.873062	0.843531	0.920256	0.967864	0.899713	0.995069	0.901246	0.984099	1.03993	0.941941	0.87953	0.000807176	0.00388323
Q99NF2	NSMF_MOUSE	NMDA receptor synaptonuclear signaling and neuronal migration factor (Juxtasynaptic attractor of caldendrin on dendritic boutons protein) (Jacob protein) (Nasal embryonic luteinizing hormone-releasing hormone factor) (Nasal embryonic LHRH factor)	0.947208	0.94429	1.01142	0.935455	1.06695	0.88867	0.953642	0.996165	0.888889	1.16667	0.937624	0.940546	0.915493	0.998652	1.08674	0.895044	0.919167	1.03545	0.936842	1.03232	1.01939	0.967375	1.08613	1.21863	1.23281	1.10603	1.10526	0.976767	1.0249	1.07559	1.01804	0.96114	0.877841	0.878194	1.12306	0.932692	0.964606	0.913989	0.887297	0.997041	0.879195	0.766784	0.946461	0.895147	0.942214	0.0104964	0.0342562
Q9D428	GOG7B_MOUSE	Golgin subfamily A member 7B	1.04975	0.955432	1.00623	0.908046	1.04393	0.978325	1.00757	1.01055	0.859745	1.1128	1	0.871345	0.960765	0.978437	1.02144	1.05637	0.975833	0.934307	0.870813	1.04949	1.10861	1.08118	1.12783	1.12391	1.1824	1.07241	1.06332	0.905131	0.965145	0.948927	1.0945	0.926598	0.932765	0.9523	1.07171	0.90472	0.934755	0.952741	0.774594	0.956607	0.957814	0.866608	0.837568	0.889081	0.995103	0.00275793	0.0111498
Q9ESN4	C1QL3_MOUSE	Complement C1q-like protein 3 (C1q and tumor necrosis factor-related protein 13) (C1q/TNF-related protein 13) (CTRP13) (Gliacolin)	1.13401	1.052	1.05504	1.11848	1.0387	1.00985	0.964995	1.2186	1.08015	0.98374	0.952475	0.798246	0.800805	0.791105	0.994152	0.944606	0.996667	0.965589	0.961722	1.08182	1.10163	0.901366	0.894832	1.08682	1.03208	0.990517	0.925987	0.939013	1.07552	1.21144	0.97079	0.843696	0.992424	0.978705	0.955426	1.0507	0.997015	0.965974	1.26457	1.01677	0.887824	0.90106	1.13975	0.887348	0.98335	0.0155497	0.0472083
[truncated: 13 more columns]

## Sheet: turquoise
		Sex	F	F	F	F	F	F	F	F	F	F	F	F	F	F	F	F	F	F	F	F	F	F	F	F	F	F	F	F	F	F	F	F	F	F	F	F	F	F	F	F	F	F	F	F	F
	Genotype	NEFH-tTA	-	-	-	+	-	+	+	-	-	-	+	-	-	-	-	+	+	+	-	-	+	+	+	+	+	+	+	+	+	+	+	+	+	+	+	+	+	+	+	+	+	+	+	+	+
	Genotype	tetO-NLS-TDP-43	-	-	+	-	-	-	-	-	-	-	-	-	-	-	+	-	-	-	-	-	+	+	+	+	+	+	+	+	+	+	+	+	+	+	+	+	+	+	+	+	+	+	+	+	+
		Group	1	2	3	4	5	1	2	3	4	5	1	2	3	4	5	1	2	3	4	5	1	2	3	4	5	1	2	3	4	5	1	2	3	4	5	1	2	3	4	5	1	2	3	4	5
		Time point	Week 1	Week 1	Week 1	Week 1	Week 1	Week 4	Week 4	Week 4	Week 4	Week 4	Week 6	Week 6	Week 6	Week 6	Week 6	Week 6 + Recovery	Week 6 + Recovery	Week 6 + Recovery	Week 6 + Recovery	Week 6 + Recovery	Week 1	Week 1	Week 1	Week 1	Week 1	Week 2	Week 2	Week 2	Week 2	Week 2	Week 4	Week 4	Week 4	Week 4	Week 4	Week 6	Week 6	Week 6	Week 6	Week 6	Week 6 + Recovery	Week 6 + Recovery	Week 6 + Recovery	Week 6 + Recovery	Week 6 + Recovery
		TMT label	129N	129N	129N	129N	129N	129C	129C	129C	129C	129C	130N	130N	130N	130N	130N	130C	130C	130C	130C	130C	126	126	126	126	126	127N	127N	127N	127N	127N	127C	127C	127C	127C	127C	128N	128N	128N	128N	128N	128C	128C	128C	128C	128C
		Sample code	C1a	C1b	C1c	C1d	C1e	C4a	C4b	C4c	C4d	C4e	C6a	C6b	C6c	C6d	C6e	C6+RECa	C6+RECb	C6+RECc	C6+RECd	C6+RECe	D1a	D1b	D1c	D1d	D1e	D2a	D2b	D2c	D2d	D2e	D4a	D4b	D4c	D4d	D4e	D6a	D6b	D6c	D6d	D6e	D6+RECa	D6+RECb	D6+RECc	D6+RECd	D6+RECe
Accession	Entry name	Protein names	R1.Abundance.Ratio.129N.131	R2Abundance.Ratio.129N.131	R3Abundance.Ratio.129N.131	R4Abundance.Ratio.129N.131	R5Abundance.Ratio.129N.131	R1.Abundance.Ratio.129C.131	R2Abundance.Ratio.129C.131	R3Abundance.Ratio.129C.131	R4Abundance.Ratio.129C.131	R5Abundance.Ratio.129C.131	R1.Abundance.Ratio.130N.131	R2Abundance.Ratio.130N.131	R3Abundance.Ratio.130N.131	R4Abundance.Ratio.130N.131	R5Abundance.Ratio.130N.131	R1.Abundance.Ratio.130C.131	R2Abundance.Ratio.130C.131	R3Abundance.Ratio.130C.131	R4Abundance.Ratio.130C.131	R5Abundance.Ratio.130C.131	R1.Abundance.Ratio.126.131	R2Abundance.Ratio.126.131	R3Abundance.Ratio.126.131	R4Abundance.Ratio.126.131	R5Abundance.Ratio.126.131	R1.Abundance.Ratio.127N.131	R2Abundance.Ratio.127N.131	R3Abundance.Ratio.127N.131	R4Abundance.Ratio.127N.131	R5Abundance.Ratio.127N.131	R1.Abundance.Ratio.127C.131	R2Abundance.Ratio.127C.131	R3Abundance.Ratio.127C.131	R4Abundance.Ratio.127C.131	R5Abundance.Ratio.127C.131	R1.Abundance.Ratio.128N.131	R2Abundance.Ratio.128N.131	R3Abundance.Ratio.128N.131	R4Abundance.Ratio.128N.131	R5Abundance.Ratio.128N.131	R1.Abundance.Ratio.128C.131	R2Abundance.Ratio.128C.131	R3Abundance.Ratio.128C.131	R4Abundance.Ratio.128C.131	R5Abundance.Ratio.128C.131	Anova	Adjusted Anova
P68404	KPCB_MOUSE	Protein kinase C beta type (PKC-B) (PKC-beta) (EC 2.7.11.13)	1.08731	1.09378	1.12253	1.084	1.11715	1.12611	1.11258	1.12752	1.25228	1.06809	1.14356	1.10721	1.13783	1.08895	1.07797	1.12245	1.12667	1.18561	1.18182	1.13636	0.914663	0.896055	0.906618	0.8382	0.992667	0.827586	0.828947	0.892546	0.828216	0.901941	0.705326	0.810881	0.816288	0.762351	0.817829	0.722028	0.721535	0.838374	0.762178	0.78501	0.924257	0.886042	0.986388	1.02426	0.923604	9.88427e-18	5.00593e-15
Q9JLM8	DCLK1_MOUSE	Serine/threonine-protein kinase DCLK1 (EC 2.7.11.1) (Doublecortin-like and CAM kinase-like 1) (Doublecortin-like kinase 1)	1.10558	1.10399	1.06231	1.15561	1.06799	1.12118	1.0842	1.14669	1.07195	1.11077	1.07426	1.13938	1.00402	1.08086	1.08869	1.14189	1.1075	1.14181	1.16459	1.07172	0.915438	0.876328	0.916591	0.943173	0.920257	0.810345	0.789474	0.830591	0.832365	0.84474	0.728522	0.853195	0.785985	0.770869	0.807171	0.778846	0.766738	0.769376	0.744986	0.758383	0.936721	0.943463	0.926497	0.942808	0.894221	1.64612e-22	3.05684e-19
P63328	PP2BA_MOUSE	Serine/threonine-protein phosphatase 2B catalytic subunit alpha isoform (EC 3.1.3.16) (CAM-PRP catalytic subunit) (Calmodulin-dependent calcineurin A subunit alpha isoform) (CNA alpha)	1.09137	1.07799	1.15784	1.01326	1.11088	1.1468	1.14286	1.10738	1.22678	1.08638	1.13465	1.15789	1.17505	1.10512	1.08967	1.18853	1.12333	1.17518	1.17416	1.11313	0.986811	0.923369	0.916591	0.921863	1.03483	0.926724	0.889803	0.981607	0.86971	0.924413	0.719072	0.848014	0.861742	0.796422	0.790698	0.825175	0.751386	0.880907	0.796562	0.802761	0.925216	0.882509	0.955535	0.971404	0.894221	3.15119e-16	9.23963e-14
Q8C078	KKCC2_MOUSE	Calcium/calmodulin-dependent protein kinase kinase 2 (CaM-KK 2) (CaM-kinase kinase 2) (CaMKK 2) (EC 2.7.11.17) (Calcium/calmodulin-dependent protein kinase kinase beta) (CaM-KK beta) (CaM-kinase kinase beta) (CaMKK beta)	1.1736	1.17456	1.20249	1.16269	1.1705	1.03744	1.17029	1.12656	1.20947	1.1311	1.06139	1.07602	1.12575	1.16846	1.19688	1.05442	1.15167	1.13973	1.20383	1.08788	0.846393	0.795144	0.854034	0.976322	0.896425	0.692241	0.712993	0.703775	0.738589	0.727273	0.636598	0.702936	0.619318	0.679727	0.667636	0.567308	0.578252	0.672023	0.610315	0.686391	0.8907	0.79682	0.816697	0.989601	0.865818	2.29021e-21	2.12646e-18
P23819	GRIA2_MOUSE	Glutamate receptor 2 (GluR-2) (AMPA-selective glutamate receptor 2) (GluR-B) (GluR-K2) (Glutamate receptor ionotropic, AMPA 2) (GluA2)	1.08325	1.09192	1.09553	1.04686	1.12238	1.01478	1.04541	1.09396	1.02641	1.07622	1.01584	1.03216	1.09557	1.04717	1.01949	1.11662	1.04417	1.08551	1.07081	1.04747	0.927851	0.896813	0.892112	0.970797	1.00825	0.896552	0.856908	0.853824	0.914523	0.976507	0.752577	0.880829	0.817235	0.816014	0.841085	0.814685	0.794883	0.850662	0.787966	0.821499	0.892617	0.875442	0.900181	0.929809	0.901077	5.18774e-16	1.37623e-13
P11881	ITPR1_MOUSE	Inositol 1,4,5-trisphosphate receptor type 1 (IP3 receptor isoform 1) (IP3R 1) (InsP3R1) (Inositol 1,4,5-trisphosphate-binding protein P400) (Protein PCD-6) (Purkinje cell protein 1) (Type 1 inositol 1,4,5-trisphosphate receptor) (Type 1 InsP3 receptor)	1.1198	1.12999	1.23053	1.04421	1.12029	1.11823	1.11258	1.10738	1.02914	1.02744	1.14059	1.12671	1.14789	1.07547	1.03314	1.12439	1.1425	1.12513	1.07177	1.09293	0.852599	0.889226	0.849501	0.864246	0.87626	0.735345	0.759868	0.723136	0.749378	0.794688	0.704467	0.801382	0.704545	0.736797	0.732558	0.702797	0.716418	0.750473	0.716332	0.742604	0.935762	0.927562	0.930127	0.984402	0.881489	6.30469e-23	1.75617e-19
Q8CHC4	SYNJ1_MOUSE	Synaptojanin-1 (EC 3.1.3.36) (Synaptic inositol 1,4,5-trisphosphate 5-phosphatase 1)	1.03655	1.05014	1.04984	1.05924	1.04812	1.04335	1.05487	1.0604	1.16485	1.04268	1.05941	1.05556	1.07545	1.04582	1.07505	1.07386	1.03167	1.07821	1.06794	1.03838	0.967417	0.918058	0.917498	0.954223	0.95692	0.908621	0.904605	0.89061	0.926971	0.939734	0.841924	0.917962	0.871212	0.887564	0.854651	0.878497	0.853731	0.855388	0.91404	0.858974	0.941515	0.976148	0.969147	1.01993	0.93046	1.34332e-16	4.40213e-14
O88643	PAK1_MOUSE	Serine/threonine-protein kinase PAK 1 (EC 2.7.11.1) (Alpha-PAK) (CDC42/RAC effector kinase PAK-A) (p21-activated kinase 1) (PAK-1) (p65-PAK)	1.05888	1.0585	1.04465	1.06808	1.03243	1.05813	1.09272	1.05753	1.1275	1.07419	1.05446	1.02144	1.12575	1.07817	1.11209	1.07191	1.05167	1.08342	1.06699	1.08889	0.926299	0.868741	0.955576	0.968429	0.903758	0.801724	0.794408	0.822846	0.844813	0.811032	0.756873	0.831606	0.818182	0.855196	0.85562	0.79021	0.788913	0.858223	0.784145	0.829389	0.939597	0.912544	0.95735	0.940208	0.93046	3.26457e-20	2.59813e-17
Q9Z1B3	PLCB1_MOUSE	1-phosphatidylinositol 4,5-bisphosphate phosphodiesterase beta-1 (EC 3.1.4.11) (PLC-154) (Phosphoinositide phospholipase C-beta-1) (Phospholipase C-beta-1) (PLC-beta-1)	1.05888	1.07521	1.14642	1	1.07741	1.08276	1.09366	1.10451	1.0847	0.993902	1.0901	1.08382	1.16499	1.08491	0.989279	1.10398	1.0875	1.06882	1.11483	1.05051	0.997673	0.936267	0.966455	0.985004	1.01558	0.95431	0.912829	0.892546	0.885477	0.960163	0.887457	0.939551	0.854167	0.882453	0.862403	0.872378	0.801706	0.912098	0.821394	0.858974	0.923298	0.887809	0.928312	1.00953	0.926543	2.7535e-12	1.84816e-10
Q5SQX6	CYFP2_MOUSE	Cytoplasmic FMR1-interacting protein 2 (p53-inducible protein 121)	1.06497	1.07614	1.05088	1.09726	1.05753	1.0532	1.05771	1.06807	1.08197	1.03659	1.0396	1.01754	1.0664	1.04582	1.03411	1.01458	1.0025	1.02086	1.05359	1.03333	0.965089	0.923369	0.926564	0.996054	0.990834	0.882759	0.851151	0.910939	0.942739	0.95097	0.872852	0.903282	0.844697	0.897785	0.860465	0.875	0.820469	0.852552	0.872015	0.857002	0.972196	0.924028	0.941016	1.0338	0.935357	1.782e-15	3.57515e-13
Q61699	HS105_MOUSE	Heat shock protein 105 kDa (42 degrees C-HSP) (Heat shock 110 kDa protein) (Heat shock-related 100 kDa protein E7I) (HSP-E7I)	1.08832	1.07521	1.0675	1.08046	1.08264	1.02069	1.09839	1.01918	1.14572	1.06606	1.02376	1.07407	1.0171	1.03639	1.04971	1.00777	1.05667	1.07821	1.04306	1.06768	0.944143	0.911988	0.864914	0.877664	0.95417	0.875862	0.828125	0.837367	0.884647	0.909091	0.762887	0.732297	0.721591	0.831346	0.861434	0.797203	0.768443	0.748582	0.842407	0.789941	0.944391	0.933746	0.943739	0.971404	0.906954	9.66275e-17	3.58875e-14
E9Q401	RYR2_MOUSE	Ryanodine receptor 2 (RYR-2) (RyR2) (Cardiac muscle ryanodine receptor) (Cardiac muscle ryanodine receptor-calcium release channel) (Type 2 ryanodine receptor)	1.06904	1.05757	1.02804	1.07339	1.03243	0.983251	1.06433	1.02685	1.00091	1.0874	1.01881	1.07407	1.09155	1.06334	1.10916	1.08552	1.0575	1.04901	0.994258	1.02424	0.965865	0.927921	0.942883	0.960537	0.967919	0.867241	0.891447	0.823814	0.913693	0.944842	0.797251	0.877375	0.760417	0.768313	0.835271	0.805944	0.870789	0.827977	0.823305	0.887574	0.895494	0.934629	0.900181	0.917678	0.849167	5.96903e-15	9.23708e-13
P28660	NCKP1_MOUSE	Nck-associated protein 1 (NAP 1) (Brain protein H19) (MH19) (Membrane-associated protein HEM-2) (p125Nap1)	1.09442	1.08078	1.07788	1.11671	1.08159	1.07291	1.05487	1.08629	1.102	1.09451	1.0297	1.04386	1.09557	1.05256	1.09162	1.09815	1.0125	1.07091	1.04115	1.09596	1.00621	0.930956	0.915684	0.971586	0.999083	0.9	0.862664	0.940949	0.978423	0.939734	0.885739	0.927461	0.912879	0.914821	0.914729	0.882867	0.836674	0.882798	0.913085	0.874753	0.983701	0.939046	0.999093	1.0234	0.972576	1.30241e-14	1.81394e-12
Q9CYT6	CAP2_MOUSE	Adenylyl cyclase-associated protein 2 (CAP 2)	1.10254	1.06964	1.11215	1.06189	1.04916	1.08177	1.09555	1.07383	1.13388	1.0061	1.08218	1.00682	1.05533	1.02695	1.02924	1.07289	1.06917	1.0438	1.07751	1.07071	1.03724	0.979514	0.956482	0.997632	1.00458	0.962931	0.969572	0.924492	0.911203	0.972421	0.737973	0.911917	0.888258	0.894378	0.885659	0.862762	0.835821	0.927221	0.848138	0.912229	0.927133	0.887809	0.901089	0.94714	0.915769	5.12861e-12	3.24676e-10
Q921M7	CYRIB_MOUSE	CYFIP-related Rac1 interactor B (Protein FAM49B)	1.05482	1.02971	1.10384	1.01857	1.02929	1.04138	1.08042	1.09684	1.15574	1.00305	1.07228	1.06433	1.09155	1.10512	1.06043	1.03499	1.09583	1.06674	1.2201	1.03535	0.972847	0.967375	0.945603	0.997632	0.972502	0.92931	0.922697	0.948693	0.929461	0.969356	0.867698	0.927461	0.931818	0.88586	0.857558	0.848776	0.84435	0.906427	0.855778	0.912229	0.997124	0.992049	0.962795	1.07626	0.957884	1.71829e-11	9.29381e-10
P08414	KCC4_MOUSE	Calcium/calmodulin-dependent protein kinase type IV (CaMK IV) (EC 2.7.11.17) (CaM kinase-GR)	1.12183	1.15877	1.09761	1.1618	1.16318	1.07291	1.1457	1.07574	1.10018	1.08435	1.09703	1.0692	1.03018	1.14286	1.05945	0.971817	1.16583	1.07821	1.21244	1.12727	0.951901	0.943096	0.968268	0.921073	0.978918	0.867241	0.804276	0.88577	0.824066	0.964249	0.887457	0.807427	0.797348	0.772572	0.815891	0.711538	0.720682	0.753308	0.724928	0.835306	0.919463	0.84364	0.930127	0.94714	0.857003	7.96346e-16	1.80486e-13
P09411	PGK1_MOUSE	Phosphoglycerate kinase 1 (EC 2.7.2.3)	1.06497	1.03993	1.06542	1.01149	1.08264	1.10739	1.10785	1.08917	1.15847	1.0752	1.05842	1.07115	1.09759	1.0566	1.10234	1.17104	1.09083	1.13034	1.10144	1.06263	1.04888	0.963581	0.970082	0.929755	0.973419	0.991379	0.962171	0.973863	0.892946	0.993871	0.849656	0.917098	0.901515	0.862862	0.859496	0.910839	0.829851	0.895085	0.837631	0.840237	0.911793	0.89311	0.951906	0.902946	0.900098	8.09934e-16	1.80486e-13
P14152	MDHC_MOUSE	Malate dehydrogenase, cytoplasmic (EC 1.1.1.37) (Cytosolic malate dehydrogenase)	1.05178	1.04828	1.05711	1.02918	1.07113	1.05025	1.0965	1.05465	1.23862	1.07317	1.03564	1.03704	1.02213	1.06739	1.05263	1.09815	1.07417	1.06674	1.12823	1.08485	0.982157	0.978756	0.961922	0.970797	1.02475	0.952586	0.907072	0.959342	0.921992	0.964249	0.83677	0.911917	0.890152	0.896934	0.928295	0.872378	0.834115	0.828922	0.897803	0.891519	0.936721	0.913428	0.881125	0.959272	0.968658	7.02307e-14	7.67167e-12
Q810U4	NRCAM_MOUSE	Neuronal cell adhesion molecule (Nr-CAM) (Neuronal surface protein Bravo) (mBravo) (NgCAM-related cell adhesion molecule) (Ng-CAM-related)	1.1066	1.08635	1.05711	1.09284	1.12134	1.15369	1.06433	1.06903	1.19672	1.02134	1.10099	1.05556	1.03521	1.06065	1.05458	1.10204	1.0375	1.03858	1.111	0.988889	1.00388	0.975721	0.904805	1.02289	1.00642	0.893103	0.921875	0.924492	0.946058	1.01736	0.85567	0.857513	0.837121	0.883305	0.875	0.802448	0.79403	0.87051	0.833811	0.854043	0.917546	0.89311	0.892015	0.933276	0.865818	2.10579e-14	2.79318e-12
Q5PR73	DIRA2_MOUSE	GTP-binding protein Di-Ras2 (Distinct subgroup of the Ras family member 2)	1.06091	1.05478	0.996885	1.0672	0.998954	0.993103	1.09934	1.01438	1.18306	1.06504	1.06238	1.04094	0.997988	1.08221	1.13255	1.00583	1.05833	1.09489	1.09569	1.05859	0.929403	0.965099	0.974615	1.03315	0.968836	0.832759	0.942434	0.872217	0.860581	0.868233	0.773196	0.916235	0.761364	0.77598	0.846899	0.729021	0.819616	0.786389	0.748806	0.819527	0.869607	0.885159	0.859347	0.980069	0.882468	4.12186e-13	3.53275e-11
Q9EPN1	NBEA_MOUSE	Neurobeachin (Lysosomal-trafficking regulator 2)	1.05279	1.05014	1.06023	1.07162	1.03661	1.00099	1.03879	1.06328	1.01002	1.0376	1.01584	1.02242	1.01509	1.02022	1.01365	1.02332	1.01167	1.0292	0.98756	1.05354	0.974399	0.895296	0.898459	0.958958	0.984418	0.888793	0.861842	0.848984	0.893776	0.919305	0.881443	0.898964	0.839015	0.865417	0.875	0.895105	0.825586	0.86673	0.890162	0.865878	0.982742	0.94523	0.953721	0.994801	0.974535	6.46485e-16	1.5659e-13
Q9R111	GUAD_MOUSE	Guanine deaminase (Guanase) (Guanine aminase) (EC 3.5.4.3) (Guanine aminohydrolase) (GAH)	1.06802	1.05757	1.0758	1.07869	1.12029	1.08473	1.06717	1.13039	1.15847	1.13313	1.0495	1.03119	1.09356	1.10916	1.01754	1.07969	1.03	1.08446	1.08804	1.1303	0.987587	0.949924	0.870354	0.977111	0.989918	0.923276	0.861842	0.886738	0.941079	0.913177	0.77921	0.864421	0.808712	0.857751	0.918605	0.808566	0.698507	0.814745	0.853868	0.788955	0.845638	0.830389	0.844828	0.857019	0.904016	2.01987e-15	3.88025e-13
Q6NS52	DGKB_MOUSE	Diacylglycerol kinase beta (DAG kinase beta) (EC 2.7.1.107) (Diglyceride kinase beta) (DGK-beta)	1.08731	1.14206	1.06646	1.02918	1.14854	1.23842	1.16556	1.23011	0.973588	1.07114	1.27129	1.16667	1.06338	1.13073	0.960039	1.05151	1.09667	1.09593	1.10335	1.17879	0.917766	0.877845	0.864914	0.755328	0.901008	0.742241	0.654605	0.748306	0.697925	0.84474	0.746564	0.748705	0.717803	0.699319	0.721899	0.805944	0.710448	0.797732	0.665712	0.685404	0.919463	0.984982	0.915608	0.931542	0.838394	2.39276e-14	3.02956e-12
P63037	DNJA1_MOUSE	DnaJ homolog subfamily A member 1 (DnaJ protein homolog 2) (Heat shock 40 kDa protein 4) (Heat shock protein J2) (HSJ-2)	1.0467	1.03157	1.06231	0.967286	1.06381	1.01379	1.01987	1.0652	0.943534	0.990854	1.0505	1.02242	1.08451	1.03235	0.97076	0.991254	1.0125	1.03858	1.05263	1.06465	0.942591	0.9522	0.926564	0.862668	0.96242	0.821552	0.82977	0.878025	0.841494	0.900919	0.802405	0.807427	0.814394	0.812606	0.821705	0.856643	0.837527	0.814745	0.744031	0.808679	0.996165	0.969081	0.994555	0.954073	0.932419	6.36703e-15	9.58668e-13
Q3U0D9	HACE1_MOUSE	E3 ubiquitin-protein ligase HACE1 (EC 2.3.2.26) (HECT domain and ankyrin repeat-containing E3 ubiquitin-protein ligase 1) (HECT-type E3 ubiquitin transferase HACE1)	1.04162	1.06871	1.15369	1.0221	1.05649	0.986207	1.06906	1.04986	1.16849	1.05488	0.967327	1.0575	1.04829	1.09164	0.940546	0.965986	0.965833	1.03128	1.04115	1.05556	0.854151	0.887709	0.921124	0.90292	0.96517	0.799138	0.862664	0.791868	0.863071	0.838611	0.72079	0.898964	0.721591	0.79983	0.871124	0.743007	0.81791	0.746692	0.832856	0.820513	0.806328	0.879859	0.866606	0.980936	0.922625	8.08698e-11	3.41307e-09
D3YVF0	AKAP5_MOUSE	A-kinase anchor protein 5 (AKAP-5) (A-kinase anchor protein 150 kDa) (AKAP 150) (P150) (cAMP-dependent protein kinase regulatory subunit II high affinity-binding protein)	1.09543	1.065	1.09969	1.0672	1.04603	1.14877	1.06717	1.13902	1.10474	0.912602	1.1198	1.04678	1.12777	1.00135	0.947368	1.05151	1.09	1.06465	1.17416	1.01111	1.05663	0.988619	0.948323	0.904499	0.992667	0.922414	0.877467	0.891578	0.914523	0.968335	0.812715	0.878238	0.857955	0.849233	0.787791	0.820804	0.797441	0.872401	0.770774	0.800789	0.882071	0.891343	0.892922	0.928943	0.791381	7.50197e-11	3.21488e-09
P34152	FAK1_MOUSE	Focal adhesion kinase 1 (FADK 1) (EC 2.7.10.2) (Focal adhesion kinase-related nonkinase) (FRNK) (Protein-tyrosine kinase 2) (p125FAK) (pp125FAK)	1.04264	1.03064	1.03738	1.00177	1.00418	1.03054	1.05771	0.981783	1.01639	1.15142	1.03564	1.05653	1.0332	1.04582	1.12768	1.02818	1.04917	1.02815	1.02488	1.07677	0.858805	0.865706	0.887579	0.949487	0.882676	0.812069	0.856908	0.875121	0.836515	0.760981	0.77921	0.803972	0.778409	0.813458	0.824612	0.817308	0.840085	0.801512	0.820439	0.75641	0.954938	0.910777	0.947368	0.943674	0.939275	4.53126e-17	1.80312e-14
P16054	KPCE_MOUSE	Protein kinase C epsilon type (EC 2.7.11.13) (nPKC-epsilon)	1.05381	1.03714	1.01038	1.02918	1.04079	1.05813	1.04541	1.06232	1.15483	0.98374	1.06535	1.04971	1.04829	1.02291	0.968811	1.06803	1.0375	1.03441	1.11196	0.989899	0.951901	0.956753	0.883046	0.930545	0.976169	0.951724	0.904605	0.847047	0.923651	0.967314	0.82732	0.924007	0.814394	0.821976	0.850775	0.91958	0.927932	0.835539	0.86915	0.848126	0.963567	0.978799	0.950091	0.999133	0.884427	4.83411e-10	1.56028e-08
Q5DQR4	STB5L_MOUSE	Syntaxin-binding protein 5-like (Lethal(2) giant larvae protein homolog 4) (Tomosyn-2)	1.05178	1.11885	1.054	1.00796	1.13494	1.06305	1.11069	1.05369	1.29235	1.12195	1.04851	1.0614	1.07746	1.07682	1.09259	1.12634	1.08667	1.07508	1.19617	1.09293	0.963538	0.978756	0.970082	0.985004	1.04675	0.952586	0.959704	0.907067	0.943568	0.930541	0.848797	0.97323	0.879735	0.907155	0.94186	0.916084	0.937313	0.883743	0.893028	0.913215	0.938639	0.95318	0.950091	1.00953	0.938296	6.44788e-11	2.85088e-09
Q811D0	DLG1_MOUSE	Disks large homolog 1 (Embryo-dlg/synapse-associated protein 97) (E-dlg/SAP97) (Synapse-associated protein 97) (SAP-97) (SAP97)	1.05787	1.00557	1.03842	0.966401	0.957113	1.067	1.02554	1.01246	1.05647	0.964431	1.06535	1.01754	1.07646	1.08491	1.0614	1.14869	1.08833	1.122	1.15502	1.07071	0.948022	0.913505	0.913871	0.982636	0.920257	0.859483	0.879934	0.939981	0.859751	0.942799	0.841065	0.900691	0.887311	0.84753	0.874031	0.841783	0.796588	0.89603	0.798472	0.90927	0.936721	0.886926	0.931034	0.922877	0.865818	2.03242e-13	1.8871e-11
Q9Z0R6	ITSN2_MOUSE	Intersectin-2 (EH domain and SH3 domain regulator of endocytosis 2) (EH and SH3 domains protein 2) (SH3 domain-containing protein 1B)	1.0599	1.08821	1.06957	1.01061	1.05126	0.991133	1.12299	1.04027	0.978142	1.07114	1.03564	1.04873	1.09457	1.01348	1.0848	1.03013	1.11083	1.02294	1.04498	1.07172	0.924748	0.893778	0.910245	0.92423	0.989918	0.925862	0.884046	0.856728	0.93361	0.895812	0.911512	0.83506	0.839015	0.873935	0.909884	0.859266	0.828998	0.835539	0.840497	0.891519	0.948226	0.929329	0.932849	0.97487	0.962782	1.45376e-13	1.50483e-11
G5E829	AT2B1_MOUSE	Plasma membrane calcium-transporting ATPase 1 (EC 7.2.2.10) (Plasma membrane calcium ATPase isoform 1) (PMCA1) (Plasma membrane calcium pump isoform 1)	1.1066	1.10399	1.24299	1.02476	1.12029	1.09754	1.10407	1.19175	1.11931	1.07012	1.08416	1.0575	1.10865	1.05256	1.02729	1.08649	1.06917	1.13347	1.10813	1.11414	0.986036	0.977238	1.01723	1.02052	1.11549	0.996552	0.925164	0.985479	0.897925	1.00715	0.773196	0.903282	0.971591	0.829642	0.871124	0.846154	0.782942	0.918715	0.769819	0.850099	0.894535	0.870141	0.922868	0.958406	0.93144	1.82453e-11	9.77351e-10
Q8K0T0	RTN1_MOUSE	Reticulon-1 (Neuroendocrine-specific protein)	1.00406	1.01764	0.996885	1.03183	1.08577	1.12611	1.06812	1.07191	1.15118	1.13211	1.18713	1.04483	1.09256	1.10512	1.08577	1.09524	1.06417	1.08238	1.15694	1.16869	0.921645	0.869499	0.888486	0.941594	0.953254	0.857759	0.859375	0.872217	0.86888	0.909091	0.897766	0.887737	0.844697	0.836457	0.892442	0.841783	0.83838	0.86862	0.819484	0.83432	1.00479	0.968198	0.95735	1.06672	0.996082	3.27477e-17	1.46409e-14
Q9Z2W9	GRIA3_MOUSE	Glutamate receptor 3 (GluR-3) (AMPA-selective glutamate receptor 3) (GluR-C) (GluR-K3) (Glutamate receptor ionotropic, AMPA 3) (GluA3)	1.06193	1.06128	1.054	1.00973	1.0931	0.944828	1.01514	1.03643	0.983607	1.17378	0.99604	1.05653	1.09054	1.13342	1.08285	1.07386	1.02	1.05109	1.06794	1.08081	0.968192	0.902124	0.87942	0.996054	0.95692	0.918966	0.899671	0.867377	0.831535	0.864147	0.766323	0.864421	0.796402	0.735094	0.823643	0.796329	0.774414	0.858223	0.633238	0.723866	0.850431	0.85689	0.867514	0.847487	0.849167	1.43065e-12	1.02181e-10
D3Z7P3	GLSK_MOUSE	Glutaminase kidney isoform, mitochondrial (GLS) (EC 3.5.1.2) [Cleaved into: Glutaminase kidney isoform, mitochondrial 68 kDa chain; Glutaminase kidney isoform, mitochondrial 65 kDa chain]	1.09645	1.0455	1.15472	1.0504	1.00105	1.03448	1.07379	1.06328	0.967213	1.02236	1.0604	1.06628	1.03018	1.00809	1.01852	1.12148	1.12167	1.1147	1.04115	1.05152	0.925524	0.905159	0.928377	1.01579	0.99725	0.901724	0.891447	0.944821	0.895436	1.01124	0.791237	0.868739	0.862689	0.758092	0.800388	0.881993	0.810235	0.747637	0.803247	0.845168	0.889741	0.90371	0.951906	0.862218	0.87953	7.49929e-13	5.64575e-11
Q80U28	MADD_MOUSE	MAP kinase-activating death domain protein (Rab3 GDP/GTP exchange factor)	1.06802	0.973073	1.07788	1.01149	0.963389	1.06305	1.02081	0.985618	1.00455	1.01321	1.02475	1.05653	1.05131	1.07547	1.01365	1.07969	1.0325	1.06152	1.0488	1.01111	1.01939	0.920334	1.00453	1.01105	1.00733	0.946552	0.953947	0.946757	0.915353	0.945863	0.810997	0.891192	0.851326	0.866269	0.840116	0.874126	0.895522	0.885633	0.893028	0.864892	0.975072	0.956714	0.981851	0.964471	0.874633	4.00426e-12	2.65568e-10
A2APX8	SCN1A_MOUSE	Sodium channel protein type 1 subunit alpha (Sodium channel protein brain I subunit alpha) (Sodium channel protein type I subunit alpha) (Voltage-gated sodium channel subunit alpha Nav1.1)	1.03858	1.05292	1.07996	1.01149	1.10879	0.978325	1.04825	1.0326	0.953552	1.08638	0.986139	1.05263	1.06237	1.00135	1.08577	1.0068	1.01167	1.04588	0.926316	1.06465	0.90225	0.946889	0.893926	0.880032	0.972502	0.783621	0.862664	0.797677	0.889627	0.823289	0.737973	0.897237	0.778409	0.865417	0.862403	0.743881	0.779531	0.829868	0.793696	0.794872	0.865772	0.850707	0.849365	0.841421	0.925563	1.56242e-12	1.08803e-10
Q8BVQ5	PPME1_MOUSE	Protein phosphatase methylesterase 1 (PME-1) (EC 3.1.1.89)	1.03452	0.998143	1.03323	1.00265	0.995816	1.01084	1.0473	0.981783	1.01821	0.994919	1.02079	1.02242	1.11268	1.00404	1.06335	1.09524	1.01167	1.06152	0.95311	1.04949	0.995345	0.963581	0.964642	0.982636	0.943171	0.937931	0.907895	0.902227	0.874689	0.842697	0.829038	0.882556	0.841856	0.853492	0.876938	0.873252	0.872495	0.865784	0.789876	0.821499	0.917546	0.864841	0.883848	0.917678	0.940255	4.60822e-13	3.88976e-11
Q812A2	SRGP3_MOUSE	SLIT-ROBO Rho GTPase-activating protein 3 (srGAP3) (Rho GTPase-activating protein 14) (WAVE-associated Rac GTPase-activating protein) (WRP)	1.03858	1.02136	0.991693	1.04951	1.02824	0.97931	1.05487	1.06999	0.945355	1.11687	1.02574	1.0809	1.05131	1.10512	1.077	1.04568	1.07833	1.08551	1.08038	1.0798	0.754849	0.761002	0.800544	0.841358	0.886343	0.689655	0.71875	0.747338	0.792531	0.793667	0.603952	0.739206	0.706439	0.755537	0.755814	0.730769	0.745416	0.767486	0.777459	0.766272	0.970278	0.982332	0.970054	0.967938	0.963761	7.56382e-18	4.2138e-15
Q80TQ2	CYLD_MOUSE	Ubiquitin carboxyl-terminal hydrolase CYLD (EC 3.4.19.12) (Deubiquitinating enzyme CYLD) (Ubiquitin thioesterase CYLD) (Ubiquitin-specific-processing protease CYLD)	1.05685	1.04085	1.13396	0.947834	1.06067	1.08177	1.07852	1.15149	0.97541	0.995935	1.08317	1.0575	1.11167	1.08895	0.94347	1.01361	1.05167	1.06257	1.08517	1.11111	0.92242	0.917299	0.926564	0.788477	0.952337	0.843966	0.805099	0.902227	0.73444	0.884576	0.730241	0.842832	0.857955	0.714651	0.744186	0.774476	0.799147	0.893195	0.676218	0.729783	0.967402	0.95318	1.05172	0.948007	0.848188	7.50164e-10	2.34785e-08
O35136	NCAM2_MOUSE	Neural cell adhesion molecule 2 (N-CAM-2) (NCAM-2) (Neural cell adhesion molecule RB-8) (R4B12)	1.04264	1.02136	1.10073	0.988506	1.02301	1.03842	1.03406	1.12176	0.943534	1.02541	1.0802	1.02242	1.06841	1.0566	0.893762	0.995141	1.06333	1.05214	1.08995	1.03434	0.972847	0.907436	0.902992	0.940016	0.956004	0.877586	0.86102	0.906099	0.859751	0.890705	0.81701	0.891192	0.849432	0.870528	0.877907	0.881119	0.840938	0.84121	0.808978	0.774162	0.88303	0.931095	0.927405	0.829289	0.826641	1.21988e-10	4.81981e-09
P20357	MTAP2_MOUSE	Microtubule-associated protein 2 (MAP-2)	1.06904	1.03714	1.03531	1.05217	1.03347	1.09754	1.06339	1.07862	1.1275	0.955285	1.09901	1.11891	1.11368	1.01348	0.927875	1.06997	1.10833	1.05631	1.15598	1.01111	0.960434	0.937785	0.977335	0.984215	1.05866	0.875	0.929276	0.939013	0.990041	1.00511	0.757732	0.885147	0.908144	0.872232	0.825581	0.869755	0.895522	0.883743	0.862464	0.852071	0.983701	1.00442	1.00635	0.97487	0.874633	2.28191e-08	4.79717e-07
Q9EPK7	XPO7_MOUSE	Exportin-7 (Exp7) (Ran-binding protein 16)	1.07614	1.05757	1.02388	1.09372	1.08473	1.01872	1.06244	1.08341	0.999089	1.08537	1.02475	1.0039	1.05533	1.09973	1.11501	1.02818	1.02417	1.04484	1.04019	1.10303	0.959659	0.902883	0.934723	0.951066	0.936755	0.905172	0.865954	0.882865	0.853112	0.885598	0.927835	0.849741	0.856061	0.89523	0.88469	0.895979	0.863113	0.887524	0.833811	0.886588	0.933845	0.892226	0.908348	0.965338	0.938296	2.46008e-15	4.56838e-13
P36916	GNL1_MOUSE	Guanine nucleotide-binding protein-like 1 (GTP-binding protein MMR1)	1.09036	1.0455	1.11942	1.06454	1.04916	1.13892	1.06149	1.06711	1.21676	0.993902	1.10198	1.07115	1.02918	1.12264	1.06823	1.20019	1.08083	1.05422	1.27081	1.00202	1.01784	0.957511	0.954669	1.01894	0.923923	0.967241	0.916941	0.92546	0.951037	0.941777	0.722509	0.948187	0.886364	0.916525	0.85562	0.902098	0.871642	0.879017	0.913085	0.882643	0.971237	0.986749	0.949183	1.01127	0.902057	2.86924e-08	5.7786e-07
Q62283	TSN7_MOUSE	Tetraspanin-7 (Tspan-7) (Cell surface glycoprotein A15) (PE31) (TALLA homolog) (Transmembrane 4 superfamily member 2) (CD antigen CD231)	1.07208	1.14206	1.19418	1.03979	1.00941	1.09655	1.16651	1.10547	1.07195	1.02134	1.05446	1.15789	1.15091	1.07278	1	1.04568	1.04917	1.00313	1.01244	1.00606	1.00078	0.977238	0.968268	0.921863	0.896425	0.848276	1.00493	0.926428	0.93444	0.944842	0.699313	0.852332	0.703598	0.859455	0.656977	0.695804	0.83838	0.832703	0.728749	0.690335	0.800575	0.858657	0.854809	0.955806	0.777669	1.58046e-11	8.71755e-10
P60879	SNP25_MOUSE	Synaptosomal-associated protein 25 (SNAP-25) (Super protein) (SUP) (Synaptosomal-associated 25 kDa protein)	1.13096	1.09656	1.16615	1.06454	1.04184	1.06305	1.17124	1.13423	1.19126	1.04268	1.06337	1.06433	1.13481	1.11456	1.06433	1.08649	1.13917	1.03858	1.13971	1.04141	0.744763	0.859636	0.816863	0.885556	0.949588	0.726724	0.855263	0.811229	0.888797	0.819203	0.583333	0.830743	0.733902	0.875639	0.756783	0.712413	0.892111	0.778828	0.86724	0.853057	0.964525	0.946113	0.873866	1.11958	0.943193	2.72291e-10	9.5261e-09
Q03137	EPHA4_MOUSE	Ephrin type-A receptor 4 (EC 2.7.10.1) (Tyrosine-protein kinase receptor MPK-3) (Tyrosine-protein kinase receptor SEK-1)	1.06294	1.02321	1.06023	1.01061	1.03033	1.04236	1.04163	1.05177	0.995446	1.07825	1.07525	1.03899	1.02012	0.98248	1.06725	1.05442	1.02917	1.0292	0.984689	1.03535	1.03957	0.93475	0.970082	0.96764	0.993584	0.988793	0.939145	0.923524	0.980913	0.933606	0.851375	0.931779	0.814394	0.816865	0.939922	0.846154	0.829851	0.824197	0.82808	0.881657	0.951103	0.868375	0.894737	0.958406	0.929481	8.96421e-12	5.2568e-10
P48453	PP2BB_MOUSE	Serine/threonine-protein phosphatase 2B catalytic subunit beta isoform (EC 3.1.3.16) (CAM-PRP catalytic subunit) (Calmodulin-dependent calcineurin A subunit beta isoform) (CNA beta)	1.0731	1.02507	1.06646	1.08311	1.09519	1.06798	1.06717	1.06232	1.20947	0.974593	1.05644	1.10819	1.03924	1.05795	1.05458	1.09718	1.04917	1.02294	1.04115	1.01919	0.934833	0.91654	0.870354	0.928177	0.977085	0.834483	0.895559	0.853824	0.975934	1.03473	0.766323	0.884283	0.84375	0.911414	0.772287	0.817308	0.816205	0.879962	0.978032	0.833333	0.971237	0.973498	0.962795	0.948007	0.899119	6.44155e-09	1.53358e-07
P31938	MP2K1_MOUSE	Dual specificity mitogen-activated protein kinase kinase 1 (MAP kinase kinase 1) (MAPKK 1) (EC 2.7.12.2) (ERK activator kinase 1) (MAPK/ERK kinase 1) (MEK 1)	1.06802	1.09099	1.06854	1.09107	1.07008	1.05813	1.09934	1.07383	1.11566	1.08435	1.01089	1.0614	1.11368	1.10647	0.961988	1.12925	1.07083	0.996872	1.1799	1.08687	0.953452	0.871775	0.924751	0.987372	0.996334	0.871552	0.793586	0.769603	0.93029	0.990807	0.830756	0.915371	0.800189	0.917376	0.887597	0.886364	0.805117	0.783554	0.961796	0.819527	0.953979	0.951413	0.920145	1.00087	0.926543	4.03775e-09	1.02247e-07
P68510	1433F_MOUSE	14-3-3 protein eta	1.02437	1.026	1.07477	1.00177	1.02301	1.00099	0.999054	1.05465	1.0173	1.06402	0.986139	1.04094	0.935614	1.04717	1.00682	1.00097	0.995	1.0219	1.04976	1.03939	0.883631	0.918816	0.891206	0.958169	0.991751	0.835345	0.844572	0.807357	0.832365	0.862104	0.81701	0.894646	0.807765	0.79983	0.911822	0.825175	0.840938	0.805293	0.796562	0.851085	0.989453	0.966431	0.911071	0.973137	1.03134	1.69003e-13	1.65178e-11
Q5SXY1	CYTSB_MOUSE	Cytospin-B (Sperm antigen with calponin homology and coiled-coil domains 1)	1.02437	1.00557	0.96054	1.0504	0.959205	1.05025	1.01703	0.995206	1.04827	1.03455	1.12772	1.04873	1.04326	1.02022	0.944444	0.995141	1.0425	1.02294	1.11579	1.03535	0.966641	0.904401	0.963735	0.981058	0.961503	0.943103	0.858553	0.889642	0.951037	0.877426	0.822165	0.85924	0.846591	0.855196	0.817829	0.851399	0.875906	0.907372	0.815664	0.769231	0.98466	0.981449	0.956443	0.988735	0.971596	3.09012e-11	1.47137e-09
Q9D1E6	TBCB_MOUSE	Tubulin-folding cofactor B (Cytoskeleton-associated protein 1) (Cytoskeleton-associated protein CKAPI) (Tubulin-specific chaperone B)	1.03046	1.07428	1.04258	1.0557	1.04812	1.09064	1.13434	1.03164	1.05738	1.13211	1.10396	1.07407	1.06036	1.10782	1.07212	1.09038	1.145	0.993743	1.06986	1.11212	0.850272	0.936267	0.872167	0.930545	0.981668	0.82069	0.908717	0.856728	0.93361	0.899898	0.72079	0.862694	0.768939	0.915673	0.978682	0.763986	0.834115	0.780718	0.87106	0.85503	0.926174	0.984982	0.846642	0.985269	1.0333	8.08365e-10	2.51442e-08
P62761	VISL1_MOUSE	Visinin-like protein 1 (VILIP) (Neural visinin-like protein 1) (NVL-1) (NVP-1)	1.1066	1.09935	1.15369	1.01238	1.09728	0.982266	1.15989	1.12943	1.27049	1.25407	1.00099	1.04776	1.14286	1.10108	1.18811	1.0379	1.09833	1.09072	1.2555	1.1596	0.811482	0.866464	0.767906	0.966851	1.0055	0.872414	0.878289	0.819942	0.875519	0.881512	0.778351	0.853195	0.757576	0.820273	0.934109	0.786713	0.795736	0.776938	0.77937	0.820513	0.950144	0.893993	0.848457	1.03293	1.06758	1.74584e-10	6.44111e-09
Q8CAA7	PGM2L_MOUSE	Glucose 1,6-bisphosphate synthase (EC 2.7.1.106) (Phosphoglucomutase-2-like 1)	1.07919	1.15135	1.20665	1.11317	1.11925	1.08177	1.09839	1.09684	0.986339	1.08943	1.06733	1.15692	1.08853	1.05121	1.01852	1.07775	1.08417	1.02815	0.990431	0.981818	0.896819	0.855842	0.893926	0.906077	0.982585	0.917241	0.879934	0.856728	0.844813	0.933606	0.799828	0.870466	0.824811	0.773424	0.866279	0.916958	0.879318	0.842155	0.866285	0.84714	0.990412	1.02032	1.00817	0.941941	0.936337	6.41706e-14	7.2958e-12
P20444	KPCA_MOUSE	Protein kinase C alpha type (PKC-A) (PKC-alpha) (EC 2.7.11.13)	1.00305	1.04364	1.05711	0.985853	1.12448	1.02266	1.0719	1.09204	1.14299	0.974593	1.08911	1.05166	1.04326	1.04987	1.0117	1.08941	1.0825	1.122	1.12344	1.08889	1.02405	0.938543	1.00907	0.891081	1.04858	0.952586	0.925164	0.906099	0.923651	0.924413	0.917526	0.865285	0.857008	0.821124	0.912791	0.84965	0.772708	0.92155	0.795606	0.878698	0.902205	0.859541	0.877495	0.974003	0.985309	3.8034e-10	1.26879e-08
Q99JY9	ARP3_MOUSE	Actin-related protein 3 (Actin-like protein 3)	1.08122	1.08264	1.00104	1.12025	1.09833	1.05517	1.06339	1.05849	1.07832	1.02439	1.00693	1.06433	1.07746	1.02965	1.06628	1.05831	1.0475	1.06882	1.01531	1.06263	1.04655	1.00303	1.00091	0.994475	1.02933	0.907759	0.940789	0.962246	0.994191	1.06333	0.853952	0.937824	0.872159	0.908007	0.883721	0.914336	0.881023	0.869565	0.947469	0.882643	0.948226	0.956714	1.00272	0.921144	0.919687	2.99013e-11	1.43604e-09
Q8BKX1	BAIP2_MOUSE	Brain-specific angiogenesis inhibitor 1-associated protein 2 (BAI-associated protein 2) (BAI1-associated protein 2) (Insulin receptor substrate protein of 53 kDa) (IRSp53) (Insulin receptor substrate p53) (Insulin receptor tyrosine kinase 53 kDa substrate)	1.10051	1.039	1.18484	1.0168	0.979079	1.1133	1.05014	1.093	0.959927	0.979675	1.14752	1.14717	1.11771	1.14151	1.0614	1.19631	1.1375	1.15641	1.06986	1.13636	0.989915	0.955235	0.906618	0.8603	0.948671	0.957759	0.95148	0.92546	0.837344	0.860061	0.729381	0.868739	0.864583	0.836457	0.846899	0.931818	0.86226	0.883743	0.876791	0.84714	0.972196	0.984982	1.00363	0.97227	0.910872	2.51259e-11	1.24979e-09
Q61490	CD166_MOUSE	CD166 antigen (Activated leukocyte cell adhesion molecule) (BEN) (Protein DM-GRASP) (CD antigen CD166)	1.10558	1.06407	1.1433	1.06012	1.06172	1.05714	1.10691	1.22819	0.97541	1.03963	1.05545	1.05458	1.26157	1.0283	0.945419	1.02235	0.986667	1.03962	0.971292	1.0202	0.978278	0.853566	0.843155	0.896606	0.855179	0.756897	0.700658	0.846079	0.79917	0.882533	0.728522	0.746978	0.856061	0.879898	0.80814	0.816434	0.690832	0.812854	0.748806	0.727811	0.801534	0.803887	0.883848	0.798094	0.752204	2.0782e-11	1.0752e-09
Q8BLQ9	CADM2_MOUSE	Cell adhesion molecule 2 (Immunoglobulin superfamily member 4D) (IgSF4D) (Nectin-like protein 3) (NECL-3) (Synaptic cell adhesion molecule 2) (SynCAM 2)	1.16751	1.11049	1.1703	1.0725	1.07113	1.26798	1.21192	1.13615	1.55191	0.982724	1.1802	1.08285	1.24547	1.08625	1.01852	1.31098	1.135	1.12722	1.2756	1.0303	0.974399	0.990137	0.998187	0.925809	0.951421	0.89569	0.976151	0.976767	1.00166	0.981614	0.666667	0.955095	0.902462	0.88586	0.80814	0.79021	0.780384	0.897921	0.840497	0.86785	0.879195	0.829505	0.87931	1.01386	0.852106	3.09882e-08	6.1436e-07
Q8R071	IP3KA_MOUSE	Inositol-trisphosphate 3-kinase A (EC 2.7.1.127) (Inositol 1,4,5-trisphosphate 3-kinase A) (IP3 3-kinase A) (IP3K A) (InsP 3-kinase A)	1.09137	1.14485	1.17445	1.16622	1.23954	1.02956	1.14286	1.14957	1.2031	1.05996	1.07327	1.04776	1.2505	1.12264	1.05068	1.11273	1.065	1.07195	1.03732	1.02525	1.01784	1.01897	0.985494	1.1176	1.05591	0.938793	1.01891	0.914811	0.970954	0.935649	0.701031	0.947323	0.891098	0.850085	0.850775	0.753497	0.772708	0.928166	0.731614	0.768245	0.83605	0.844523	0.884755	0.943674	0.811949	1.87561e-11	9.95147e-10
Q9ES97	RTN3_MOUSE	Reticulon-3	1.07919	1.05385	1.06231	1.0221	1.05021	1.20099	1.07474	1.07383	1.10656	1.04268	1.15149	1.05945	1.09356	1.01482	1.05166	1.13508	1.03917	1.01773	1.09665	1.07677	0.993794	0.93475	0.937443	0.966851	1.04583	0.948276	0.938322	0.889642	0.925311	0.979571	0.809278	1.01036	0.88447	0.876491	0.943798	0.90035	0.914286	0.928166	0.858644	0.944773	1.0278	0.972615	1.0245	1.06672	1.08619	1.93021e-08	4.15182e-07
Q8BNN1	SPA2L_MOUSE	Spermatogenesis-associated protein 2-like protein (SPATA2-like protein)	1.15838	1.03435	1.14642	1.01326	1.05962	1.23054	1.06433	1.22627	1.08015	1.07114	1.31782	1.06628	1.08048	1.1159	1.05166	1.11856	1.07	1.14077	1.14163	1.12323	1.08534	0.932473	1.00181	0.841358	0.993584	0.936207	0.863487	0.892546	0.814938	1.00306	0.883162	0.837651	0.847538	0.792164	0.833333	0.937937	0.779531	0.829868	0.850048	0.919132	1.01726	0.957597	0.994555	1.05286	0.917728	3.50555e-09	9.08345e-08
Q61548	AP180_MOUSE	Clathrin coat assembly protein AP180 (91 kDa synaptosomal-associated protein) (Clathrin coat-associated protein AP180) (Phosphoprotein F1-20)	1.05888	1.03157	1.05504	0.964633	1.0387	1.04532	1.06244	1.10163	1.03734	1.10467	1.01485	1.08967	1.06237	1.01617	1.15302	1.08552	1.07417	1.08655	1.03923	1.12222	0.977502	0.946889	0.961922	0.959747	1.0055	0.960345	0.980263	0.968054	0.927801	0.958121	0.786942	0.954231	0.924242	0.849233	0.902132	0.908217	0.852026	0.875236	0.903534	0.856016	0.89837	0.930212	0.913793	0.850087	0.91381	1.07986e-11	6.13865e-10
Q9JJK2	LANC2_MOUSE	LanC-like protein 2 (Testis-specific adriamycin sensitivity protein)	1.02335	1.026	1.00519	1.1008	1.00628	1.03842	1.07096	1.04027	1.01275	1.07825	1.00792	1.01462	1.02113	0.981132	1.02729	1.0622	1.04667	1.02086	0.986603	0.99697	0.948022	0.954476	0.93291	0.966851	0.973419	1.0069	0.973684	0.906099	0.924481	0.910112	0.871134	0.963731	0.858902	0.875639	0.911822	0.893357	0.870789	0.847826	0.872015	0.82643	0.88303	0.921378	0.91833	0.904679	0.901077	2.36051e-12	1.62351e-10
Q9Z2Y3	HOME1_MOUSE	Homer protein homolog 1 (Homer-1) (VASP/Ena-related gene up-regulated during seizure and LTP 1) (Vesl-1)	1.14112	1.0585	1.18172	0.97878	1.02301	1.05123	1.09272	1.11505	1.14845	0.91565	1.07822	1.05166	1.1338	1.06199	0.98538	1.15452	1.12917	1.04067	1.16364	0.99899	1.00621	0.990895	0.94379	1.01105	0.986251	0.982759	1.00082	0.942885	0.950207	1.05822	0.68299	0.912781	0.874053	0.870528	0.812984	0.83042	0.849467	0.86862	0.819484	0.863905	0.939597	0.892226	0.889292	0.97747	0.824682	2.9838e-08	5.97942e-07
Q9D7N9	APMAP_MOUSE	Adipocyte plasma membrane-associated protein (Protein DD16)	1.07817	1.04643	0.94704	1.12202	1.04812	1.02857	1.07569	1.03643	1.05647	1.1748	1.03168	1.04288	0.977867	1.06604	1.09942	1.08844	1.05333	1.02503	1.07847	1.09192	0.936385	0.908194	0.886673	0.991318	1.00917	0.873276	0.819079	0.879961	0.939419	0.896834	0.795533	0.84715	0.844697	0.924191	0.897287	0.841783	0.826439	0.857278	0.893983	0.893491	0.976031	0.916961	0.897459	0.917678	1.01665	2.85388e-10	9.81416e-09
Q8C1B1	CAMP2_MOUSE	Calmodulin-regulated spectrin-associated protein 2 (Calmodulin-regulated spectrin-associated protein 1-like protein 1)	1.01117	1.04643	1.00935	0.992042	1.04079	1.0335	1.04541	1.01726	0.964481	0.972561	1.0505	1.06823	1.05835	1.00674	1.07115	1.01458	1.04417	1.06048	0.973206	1.04242	0.934057	0.990137	0.998187	0.947119	0.95692	0.843966	0.902961	0.826718	0.863071	0.882533	0.853952	0.964594	0.823864	0.81431	0.799419	0.79021	0.875053	0.857278	0.721108	0.890533	0.916587	1.01325	0.950091	0.954939	0.93046	1.4797e-10	5.60777e-09
Q2PFD7	PSD3_MOUSE	PH and SEC7 domain-containing protein 3 (Exchange factor for ADP-ribosylation factor guanine nucleotide factor 6 D) (Exchange factor for ARF6 D) (Pleckstrin homology and SEC7 domain-containing protein 3)	1.05888	1.03807	1.11215	0.979664	1.04079	1.01576	1.05203	1.1419	1.01002	0.938008	1.04158	0.989279	1.09759	0.993261	0.954191	1.08066	1.05583	0.991658	1.01148	0.977778	0.91699	0.890744	0.867634	0.897395	1.011	0.881034	0.865132	0.750242	0.945228	1.00613	0.738832	0.938687	0.839962	0.879898	0.809109	0.90035	0.812793	0.854442	0.838586	0.860947	0.942474	0.931095	0.855717	0.909012	0.927522	1.49328e-06	1.75879e-05
Q6PD03	2A5A_MOUSE	Serine/threonine-protein phosphatase 2A 56 kDa regulatory subunit alpha isoform (PP2A B subunit isoform B'-alpha) (PP2A B subunit isoform B56-alpha) (PP2A B subunit isoform PR61-alpha) (PR61alpha) (PP2A B subunit isoform R5-alpha)	0.99797	1.07985	1.07165	1.01415	1.08577	0.995074	1.08325	1.03643	1.04918	1.08943	0.99901	1.04094	1.06137	1.09299	1.09064	0.969874	1.0625	1.07195	1.01627	1.08081	0.940264	0.896055	0.93019	0.942384	1.01192	0.84569	0.824013	0.85576	0.907884	1.02145	0.936426	0.880829	0.836174	0.910562	0.883721	0.832168	0.833262	0.854442	0.851003	0.925049	0.947267	0.930212	0.924682	0.994801	0.969638	1.39312e-09	4.06338e-08
Q9DBG3	AP2B1_MOUSE	AP-2 complex subunit beta (AP105B) (Adaptor protein complex AP-2 subunit beta) (Adaptor-related protein complex 2 subunit beta) (Beta-2-adaptin) (Beta-adaptin) (Clathrin assembly protein complex 2 beta large chain) (Plasma membrane adaptor HA2/AP2 adaptin beta subunit)	1.02538	1.02878	1.03738	1.01857	0.995816	1.04828	1.10407	1.08533	1.0847	1.02541	1.04059	1.02924	1.05231	1.07412	1.0039	1.05928	1.07917	1.05631	1.08804	1.04949	1.03724	0.996206	0.962829	1.015	1.03483	1.02931	0.986842	0.936108	0.908714	0.963228	0.89433	1.01727	0.905303	0.897785	0.931202	0.93007	0.865672	0.865784	0.873926	0.860947	0.918504	0.924912	0.902904	0.941941	0.889324	4.37969e-12	2.8705e-10
Q8CHT1	NGEF_MOUSE	Ephexin-1 (Eph-interacting exchange protein) (Neuronal guanine nucleotide exchange factor)	1.13604	1.11235	1.14019	1.14766	1.01255	1.00788	1.08136	1.06807	1.10656	1.14228	1.04653	1.10331	1.00805	1.11186	1.05848	1.05831	1.08917	1.03337	1.10144	1.04444	0.900698	0.999241	1.04714	1.07419	1.033	0.931897	0.912829	0.859632	0.890456	0.864147	0.85567	0.88342	0.887311	0.908859	0.946705	0.714161	0.824733	0.8138	0.814709	0.869822	0.961649	0.90371	0.901089	1.09359	0.918707	3.3542e-11	1.58358e-09
O35295	PURB_MOUSE	Transcriptional activator protein Pur-beta (Purine-rich element-binding protein B) (Vascular actin single-stranded DNA-binding factor 2 p44 component)	1.16142	1.14485	1.13811	1.26614	1.14331	1.18719	1.12583	1.18217	1.42441	1.00305	1.13564	1.21053	1.08551	0.962264	1.03411	1.16715	1.14167	1.11887	1.17129	0.948485	0.937161	1.04173	1.04533	0.908445	0.989001	0.860345	0.987664	1.0242	1.00083	0.954035	0.572165	0.93437	0.804924	0.849233	0.768411	0.77535	0.822175	0.767486	0.856734	0.719921	0.867689	0.931095	0.889292	0.953206	0.777669	1.18913e-08	2.67078e-07
P62821	RAB1A_MOUSE	Ras-related protein Rab-1A (YPT1-related protein)	1.02538	1.04735	1.01558	1.07339	1.04707	1.05419	1.06717	1.09492	1.33242	1.12703	1.03366	1.02827	1.02515	1.09973	1.07407	1.0447	1.0525	1.04797	1.25167	1.07374	0.982933	0.996965	0.933817	1.01736	0.971586	0.930172	0.902138	0.842207	0.875519	0.890705	0.902921	0.918826	0.857955	0.883305	0.932171	0.918706	0.881023	0.840265	0.834766	0.823471	0.947267	0.965548	0.908348	1.00433	0.951028	1.42869e-10	5.48912e-09
Q9R0K7	AT2B2_MOUSE	Plasma membrane calcium-transporting ATPase 2 (PMCA2) (EC 7.2.2.10) (Plasma membrane calcium ATPase isoform 2) (Plasma membrane calcium pump isoform 2)	1.10254	1.07614	1.16511	1.07604	1.0272	1.07685	1.11353	1.10738	1.25137	0.993902	1.02574	1.03704	1.11268	1.04043	1.03899	1.11565	1.11833	1.08029	1.15789	1.0101	1.01629	1.02731	1.04442	1.05209	1.05408	1.00172	1.03207	0.970958	0.977593	1.03882	0.824742	0.951641	0.924242	0.87138	0.858527	0.798077	0.829851	0.884688	0.821394	0.898422	0.901246	0.856007	0.878403	1.04679	0.890304	2.78373e-10	9.63241e-09
Q8R4U7	LUZP1_MOUSE	Leucine zipper protein 1 (Leucine zipper motif-containing protein)	1.14213	1.15413	1.13707	1.03183	1.02929	1.08079	1.14759	1.01534	0.965392	1.05386	1.10891	1.01949	1.12173	1.11725	1.15595	1.14286	1.11167	0.991658	1.0201	1.0798	0.930178	0.892261	0.955576	0.998421	1.06508	0.981897	0.935033	0.939013	0.909544	1.00511	0.700172	0.857513	0.854167	0.793015	0.919574	0.79021	0.832409	0.881853	0.842407	0.95069	1.04123	0.982332	0.966425	1.03206	1.04603	6.18038e-09	1.49052e-07
P70236	MP2K6_MOUSE	Dual specificity mitogen-activated protein kinase kinase 6 (MAP kinase kinase 6) (MAPKK 6) (EC 2.7.12.2) (MAPK/ERK kinase 6) (MEK 6) (SAPKK3)	1.07513	0.994429	0.992731	0.96817	1.05962	1.08571	0.960265	1.01918	1.20036	1.11077	1.09901	0.980507	1.02113	1.05256	1.05848	1.17104	1.0225	1.06569	1.14641	1.12828	0.989139	0.959788	0.952856	0.934491	1.08891	0.949138	0.886513	0.92546	0.885477	1.02349	0.755155	0.873057	0.904356	0.776831	0.948643	0.888986	0.773561	0.858223	0.821394	0.883629	0.971237	0.951413	0.939201	0.962738	1.00098	4.88948e-08	9.17148e-07
Q920E5	FPPS_MOUSE	Farnesyl pyrophosphate synthase (FPP synthase) (FPS) (EC 2.5.1.10) ((2E,6E)-farnesyl diphosphate synthase) (Cholesterol-regulated 39 kDa protein) (CR 39) (Dimethylallyltranstransferase) (EC 2.5.1.1) (Farnesyl diphosphate synthase) (Geranyltranstransferase)	1.1066	1.039	1.12669	1.09107	1.07427	1.10148	1.08988	1.09492	1.03734	1.19207	1.0505	1.09357	1.06942	1.07412	1.06725	1.17396	1.10333	1.04692	1.16172	1.09091	0.981381	0.991654	0.995467	0.912391	1.05775	1.12672	0.973684	0.903195	1.03734	0.954035	0.713058	0.821244	0.732008	0.84753	0.901163	0.785839	0.869936	0.743856	0.837631	0.843195	0.89837	0.775618	0.813067	0.956672	0.927522	2.68837e-11	1.31376e-09
A6H630	ARMT1_MOUSE	Damage-control phosphatase ARMT1 (EC 3.1.3.-) (Acidic residue methyltransferase 1) (Protein-glutamate O-methyltransferase) (EC 2.1.1.-) (Sugar phosphate phosphatase ARMT1)	1.07005	1.06128	1.0135	1.11052	1.10146	0.997044	1.09745	1.05081	1.31239	1.07927	1.03762	1.08577	1.04225	0.892183	1.05361	1.01749	1.07917	1.04067	0.990431	1.05152	0.924748	0.914264	0.883046	0.683504	0.956004	0.853448	0.825658	0.852856	0.93527	0.792646	0.804124	0.846287	0.719697	0.751278	0.725775	0.770979	0.750533	0.753308	0.898758	0.732742	0.956855	0.915194	0.88657	0.839688	0.903036	1.5297e-09	4.37023e-08
Q9CZ30	OLA1_MOUSE	Obg-like ATPase 1 (GTP-binding protein 9)	1.03959	1.06871	1.04881	1.03448	1.15167	0.999015	1.08798	1.09204	1.02823	1.12297	1.03366	1.02534	1.09859	1.02291	1.04386	0.953353	1.0025	1.0219	1.01818	1.08384	0.971296	0.895296	0.908432	0.940805	0.9945	0.866379	0.837171	0.822846	0.86556	0.888662	0.932131	0.873057	0.837121	0.879898	0.943798	0.875874	0.819616	0.869565	0.765998	0.873767	0.988495	0.924912	0.889292	0.941075	1.01371	2.34198e-11	1.19699e-09
Q6P5F6	S39AA_MOUSE	Zinc transporter ZIP10 (Solute carrier family 39 member 10) (Zrt- and Irt-like protein 10) (ZIP-10)	1.05482	1.10028	1.13292	1.0893	1.09414	0.975369	1.11637	1.18792	0.985428	1.28252	0.968317	1.02437	1.19517	1.12668	1.14327	0.969874	1.1175	1.01356	1.08995	1.23636	0.833204	0.7739	0.813237	0.92423	0.995417	0.777586	0.737664	0.684414	0.778423	0.782431	0.879725	0.746978	0.697917	0.800681	0.859496	0.763986	0.718124	0.73535	0.744031	0.688363	0.955896	0.837456	0.940109	0.94974	1.08325	2.08439e-11	1.0752e-09
Q62205	SCN9A_MOUSE	Sodium channel protein type 9 subunit alpha (Peripheral sodium channel 1) (PN1) (Sodium channel protein type IX subunit alpha) (Voltage-gated sodium channel subunit alpha Nav1.7)	1.18579	1.11792	1.1703	1.0725	1.25941	1.04039	1.06433	1.24545	1.01093	1.12805	1.0495	1.00585	1.1992	1.01887	1.09259	1.07191	1.04	1.09176	0.89378	1.23131	1.08223	0.960546	0.834995	0.904499	1.044	0.865517	0.824013	0.766699	0.917012	0.885598	0.770619	0.829879	0.814394	0.948893	0.79845	0.854021	0.742004	0.787335	0.710602	0.703156	0.844679	0.803887	0.76225	0.861352	0.811949	1.87945e-10	6.84341e-09
Q920P5	KAD5_MOUSE	Adenylate kinase isoenzyme 5 (AK 5) (EC 2.7.4.3) (EC 2.7.4.6) (ATP-AMP transphosphorylase 5)	1.05178	1.05664	1.04154	1.04067	0.986402	0.983251	0.988647	0.987536	0.941712	0.97561	1.04158	1.09942	1.01509	1.09299	0.961988	1.05539	1.06667	1.04171	1.03158	1.00909	0.861908	0.848255	0.839529	0.910024	0.880843	0.807759	0.82648	0.86544	0.881328	0.917263	0.757732	0.811744	0.802083	0.798126	0.786822	0.878497	0.890405	0.807183	0.843362	0.790927	1.02109	1.03799	1.05898	0.97227	0.877571	1.45864e-13	1.50483e-11
Q6ZQ82	RHG26_MOUSE	Rho GTPase-activating protein 26 (Rho-type GTPase-activating protein 26)	1.13401	0.98143	0.971963	1.0557	0.972803	1.16158	0.997162	1.01726	1.02095	0.984756	1.00792	0.890838	1	1.04313	0.984405	1.14286	0.966667	1.01356	1.02392	1.01616	0.986036	0.875569	0.856754	0.895028	0.888176	0.860345	0.84375	0.86544	0.829046	0.865169	0.809278	0.933506	0.803977	0.896082	0.80814	0.86014	0.841791	0.846881	0.844317	0.864892	0.894535	0.927562	0.96461	0.946274	0.94907	1.63816e-08	3.55105e-07
Q7TPD3	ROBO2_MOUSE	Roundabout homolog 2	1.13706	1.10121	1.02596	1.08223	1.08264	1.17438	1.10785	1.10451	1.2122	1.07724	1.18713	1.14815	1.08451	1.09299	1.05263	1.06608	1.06833	1.06257	1.15789	1.08788	1.10861	1.00683	0.981868	1.05209	0.998167	0.893966	0.969572	0.936108	0.924481	0.924413	0.841065	0.999136	0.887311	0.947189	1.04748	0.994755	0.939872	0.964083	0.932187	0.966469	0.961649	1.0477	0.980944	1.04246	0.940255	3.7136e-08	7.20853e-07
Q8C0T5	SI1L1_MOUSE	Signal-induced proliferation-associated 1-like protein 1 (SIPA1-like protein 1)	1.02538	1.00743	1.09034	0.981432	0.964435	1.09261	1.02365	1.05369	0.969945	1.01423	1.11287	1.09552	1.06338	1.03504	1.0039	1.17979	1.12667	1.07195	1.03828	1.02929	0.940264	0.900607	1.02176	0.905288	0.949588	0.830172	0.902961	0.833495	0.824896	0.807967	0.844502	0.953368	0.827652	0.88586	0.815891	0.888986	0.891258	0.955577	0.872015	0.833333	0.952061	0.995583	0.982759	0.987868	0.923604	1.29525e-10	5.04604e-09
Q811P8	RHG32_MOUSE	Rho GTPase-activating protein 32 (Brain-specific Rho GTPase-activating protein) (GAB-associated Cdc42/Rac GTPase-activating protein) (GC-GAP) (Rho-type GTPase-activating protein 32) (Rho/Cdc42/Rac GTPase-activating protein RICS) (RhoGAP involved in the beta-catenin-N-cadherin and NMDA receptor signaling) (p200RhoGAP) (p250GAP)	0.990863	0.958217	1.01661	0.913351	1.01987	1.04236	0.982025	1.02205	0.978142	1.08333	1.07327	1.02924	1.0171	1.0566	1.0809	1.09232	1.00583	1.08238	1.03923	1.10606	0.955004	0.924886	0.992747	0.981847	1.03116	0.95	0.929276	0.897386	0.873859	0.906027	0.911512	0.875648	0.850379	0.859455	0.892442	0.843531	0.886994	0.932892	0.787011	0.874753	0.943432	0.920495	0.922868	0.926343	0.972576	1.66848e-10	6.2311e-09
A2A690	TANC2_MOUSE	Protein TANC2 (Tetratricopeptide repeat, ankyrin repeat and coiled-coil domain-containing protein 2)	1	0.974002	1.07373	1.05836	0.974895	1.01182	0.998108	1.05465	0.998179	0.897358	1.04554	1.03314	1.0835	1.07412	0.993177	1.0379	1.02667	1.07821	1.03732	1.02222	0.968968	0.866464	0.957389	0.894238	0.901925	0.878448	0.861842	0.961278	0.973444	0.893769	0.881443	0.87133	0.866477	0.882453	0.834302	0.847028	0.852878	0.879017	0.921681	0.886588	0.959732	0.926678	0.980036	1.05373	0.890304	2.05299e-08	4.38208e-07
Q9Z0V2	KCND2_MOUSE	Potassium voltage-gated channel subfamily D member 2 (Voltage-gated potassium channel subunit Kv4.2)	1.07107	1.09749	0.950156	1.15119	1.15063	1.05616	1.06906	1.05657	1.20583	1.02033	1.02178	1.03899	0.983903	1.11725	1.01462	0.971817	1.03	1.02711	1.16364	0.985859	0.924748	0.942337	0.978241	0.861878	0.938588	0.751724	0.865954	0.922556	0.93029	0.833504	0.804983	0.915371	0.924242	0.821976	0.814922	0.798077	0.852026	0.932892	0.763133	0.795858	0.944391	0.990283	0.971869	1.06153	0.888345	4.58849e-08	8.66524e-07
Q71M36	CSPG5_MOUSE	Chondroitin sulfate proteoglycan 5 (Acidic leucine-rich EGF-like domain-containing brain protein) (Neuroglycan C)	1.02437	1.02507	0.996885	1.01592	1.07113	1.05714	1.08231	1.093	1.05738	1.11077	1.02376	1.04094	1.08753	1.02156	1.07992	1.01361	1.065	1.04901	1.04785	1.08687	0.960434	0.891502	0.904805	1.00552	1.044	0.913793	0.95477	0.987415	0.980913	1.01328	0.866838	0.879965	0.846591	0.930153	0.950581	0.868007	0.873348	0.960302	0.759312	0.930966	0.986577	0.936396	1.01089	0.978336	1.02938	5.18196e-08	9.68748e-07
Q60780	GAS7_MOUSE	Growth arrest-specific protein 7 (GAS-7)	1.06294	1.04735	1.02596	1.00796	1.01046	1.05911	1.04447	1.02109	0.941712	0.966463	1.09505	1.09162	1.06036	1.04582	0.977583	1.1759	1.11333	1.0073	1.01914	0.989899	0.943367	0.944613	0.885766	0.820047	0.903758	0.802586	0.897204	0.887706	0.911203	1.00306	0.878866	0.917098	0.883523	0.813458	0.842054	0.812063	0.915139	0.89414	0.817574	0.82643	0.972196	0.985866	0.948276	0.926343	0.880509	3.77068e-08	7.29392e-07
Q3UHD9	AGAP2_MOUSE	Arf-GAP with GTPase, ANK repeat and PH domain-containing protein 2 (AGAP-2) (Centaurin-gamma-1) (Cnt-g1) (Phosphatidylinositol 3-kinase enhancer) (PIKE)	0.971574	1.03528	1.02492	0.948718	1.04707	1.01478	1.02838	1.07383	1.03643	0.88313	1.07426	1.09942	1.01207	1.08356	0.992203	1.04179	1.07	1.04797	1.09474	1.05657	1	1.00683	0.937443	0.897395	0.99725	0.918103	0.964638	0.933204	0.980913	0.956078	0.830756	0.924007	0.886364	0.891823	0.843992	0.869755	0.928785	0.889414	0.919771	0.845168	0.936721	0.939929	0.974592	1.00433	0.857982	2.52362e-07	3.70953e-06
P28656	NP1L1_MOUSE	Nucleosome assembly protein 1-like 1 (Brain protein DN38) (NAP-1-related protein)	1.03147	1.06314	0.975078	1.02564	1.05649	1.00591	1.04163	1.07191	1.14663	1.15752	1.03267	1.03704	1.0171	1.02291	1.12476	1	1.00333	1.13764	1.09856	1.11919	0.968968	0.902883	0.950136	1.04499	1.00183	0.907759	0.856086	0.92062	0.858921	0.858018	0.920103	0.822971	0.807765	0.748722	1.00775	0.833042	0.798294	0.827032	0.809933	0.857002	0.956855	0.937279	0.965517	0.999133	1.00686	1.48394e-09	4.26135e-08
Q80UP3	DGKZ_MOUSE	Diacylglycerol kinase zeta (DAG kinase zeta) (EC 2.7.1.107) (Diglyceride kinase zeta) (DGK-zeta)	1.09137	1.06871	1.02908	0.966401	1.03975	1.0197	1.05109	0.993289	0.980874	1.0874	1.03465	1.03704	1.02314	1.01617	1.09259	1.00875	1.04583	1.01668	1.04211	1.0404	1.02405	0.902883	1.04986	1.05998	1.02933	0.937069	0.952303	0.933204	0.86805	0.937692	0.905498	0.88601	0.827652	0.736797	0.916667	0.765734	0.805117	0.859168	0.760267	0.838264	0.924257	0.900177	0.856624	0.92461	0.939275	1.52252e-10	5.73105e-09
Q8VDN2	AT1A1_MOUSE	Sodium/potassium-transporting ATPase subunit alpha-1 (Na(+)/K(+) ATPase alpha-1 subunit) (EC 7.2.2.13) (Sodium pump subunit alpha-1)	1.0934	1.06128	1.12876	1.05747	1.00209	1.12217	1.08609	1.0815	1.22587	1.0437	1.09505	1.03704	1.08249	1.05256	1.11988	1.20019	1.12	1.18248	1.11962	1.07172	1.01707	1.00455	1.03173	1.06551	1.01192	1.02672	1.00576	1.01258	0.949378	1.07252	0.871993	0.950777	0.919508	0.907155	0.908915	0.785839	0.76162	0.925331	0.885387	0.923077	0.911793	0.824205	0.880218	1.01906	0.925563	4.11846e-10	1.35763e-08
Q7M729	SCN4B_MOUSE	Sodium channel subunit beta-4	1.24569	1.28877	1.44341	0.970822	1.30439	1.41379	1.46641	1.39693	1.41166	1.27439	1.23168	1.09552	1.03421	1.20755	0.944444	0.855199	1.15833	1.10115	1.31005	1.49192	1.04577	1.03338	1.10879	0.734017	1.2374	0.813793	0.561678	0.713456	0.818257	0.804903	0.870275	0.720207	0.598485	0.812606	0.752907	0.550699	0.526226	0.477316	0.743075	0.617357	0.852349	0.575088	0.828494	1.07886	0.666014	1.41246e-09	4.09833e-08
Q62442	VAMP1_MOUSE	Vesicle-associated membrane protein 1 (VAMP-1) (Synaptobrevin-1)	1.06701	1.06035	1.09553	0.988506	1.04498	1.16453	1.12583	1.07095	1.09745	1.04472	1.13564	1.10039	1.12777	1.06334	1.07212	1.24781	1.12917	1.04692	1.04498	1.01515	0.976726	0.960546	0.992747	0.906867	0.952337	0.982759	0.960526	1	0.99834	1.01839	0.733677	0.946459	0.910985	0.867973	0.837209	0.880245	0.932196	0.973535	0.943649	0.959566	0.934803	0.933746	0.982759	0.884749	0.951028	5.28095e-09	1.29604e-07
Q06138	CAB39_MOUSE	Calcium-binding protein 39 (MO25alpha) (Protein Mo25)	1.02741	1.07428	1.07269	0.96817	1.01987	0.995074	1.08893	1.06807	0.980874	0.96748	0.992079	1.03314	1.04024	1.01348	0.926901	0.950437	1.0075	0.959333	1.01914	0.983838	0.90225	1.00607	0.984587	1.02447	0.989001	0.927586	0.921875	0.818006	0.907884	0.995914	0.82646	0.956822	0.863636	0.864566	0.851744	0.854895	0.864819	0.862004	0.795606	0.869822	0.958773	0.972615	0.901996	0.941941	0.96474	1.8749e-07	2.87743e-06
Q9R1V7	ADA23_MOUSE	Disintegrin and metalloproteinase domain-containing protein 23 (ADAM 23) (Metalloproteinase-like, disintegrin-like, and cysteine-rich protein 3) (MDC-3)	1.04061	0.990715	1.02285	1.07427	0.971757	1.22463	1.07001	1.07383	1.07559	0.950203	1.22079	1.04191	1.10563	1.10243	1.03314	1.20603	1.07083	1.14494	1.02679	1.01414	1.06206	0.980273	0.980961	0.926598	0.96242	1.07155	0.967928	0.964182	0.963485	0.888662	0.725945	0.930052	0.820076	0.815162	0.785853	0.804196	0.772708	0.844991	0.841452	0.784024	0.84372	0.75	0.832123	0.988735	0.797258	1.70806e-09	4.73413e-08
P47809	MP2K4_MOUSE	Dual specificity mitogen-activated protein kinase kinase 4 (MAP kinase kinase 4) (MAPKK 4) (EC 2.7.12.2) (C-JUN N-terminal kinase kinase 1) (JNK kinase 1) (JNKK 1) (JNK-activating kinase 1) (MAPK/ERK kinase 4) (MEK 4) (SAPK/ERK kinase 1) (SEK1)	1.07411	1.06035	1.1433	0.992042	1.06067	1.14483	1.06339	1.07478	0.944444	1.16565	1.08317	0.97271	1.11469	0.942049	1.08187	1.13217	1.01583	1.05527	1.00096	1.08687	1.02095	0.871775	0.914778	0.864246	0.99725	0.897414	0.8125	0.8606	0.837344	0.959142	0.877148	0.849741	0.862689	0.843271	0.918605	0.902098	0.776119	0.862004	0.77937	0.894477	0.972196	0.94258	1	0.988735	1.03722	3.00293e-08	5.99616e-07
Q9DB27	MCTS1_MOUSE	Malignant T-cell-amplified sequence 1 (MCT-1) (Multiple copies T-cell malignancies 1)	0.986802	1.02136	0.979232	1.07427	1.0251	1.02562	1.04163	1.05465	1.02095	1.02033	1.04752	1.0614	1.03018	1.07143	1.04873	1.11759	1.05167	1.00313	0.992344	1.09495	1.01784	0.912747	0.887579	0.920284	0.91934	0.987931	0.901316	0.835431	0.907884	0.899898	0.898625	0.855786	0.762311	0.873935	0.859496	0.94493	0.888699	0.777883	0.883477	0.86785	0.94535	0.938163	0.867514	0.875217	0.941234	2.7955e-09	7.3461e-08
P56212	ARP19_MOUSE	cAMP-regulated phosphoprotein 19 (ARPP-19)	1.16142	1.14392	1.19522	1.14324	0.98954	1.1931	1.23368	1.20614	1.21129	0.796748	1.10198	1.1462	1.23541	1.03639	0.766082	1.01458	1.2875	0.899896	1.45455	0.962626	0.96121	0.91654	1.03083	0.895817	1.21815	0.993966	0.98273	0.78122	0.901245	0.853933	0.473368	0.772021	0.692235	0.806644	0.637597	0.707168	0.713859	0.653119	0.671442	0.666667	0.990412	0.820671	0.8049	1.22444	0.834476	2.51162e-06	2.72222e-05
P17426	AP2A1_MOUSE	AP-2 complex subunit alpha-1 (100 kDa coated vesicle protein A) (Adaptor protein complex AP-2 subunit alpha-1) (Adaptor-related protein complex 2 subunit alpha-1) (Alpha-adaptin A) (Alpha1-adaptin) (Clathrin assembly protein complex 2 alpha-A large chain) (Plasma membrane adaptor HA2/AP2 adaptin alpha A subunit)	1.03959	1.013	1.00623	1.02387	0.98954	1.03645	1.05298	1.04123	1.08834	1.08028	1.00099	1.02047	1.03018	1.08086	1.1345	1.06122	1.07417	1.07195	1.11866	1.06061	1.02095	0.968134	0.961922	1.03631	0.990834	1.00862	0.971217	0.972894	0.921992	0.918284	0.951031	0.978411	0.905303	0.872232	0.948643	0.893357	0.876759	0.86862	0.891117	0.877712	0.917546	0.89841	0.888385	0.941941	0.885406	1.53157e-12	1.08005e-10
Q8C3Q5	SHSA7_MOUSE	Protein shisa-7 (Cystine-knot AMPAR modulating protein of 59 kDa) (CKAMP59) (GABA(A) receptor auxiliary subunit Shisa7) (Shisa family member 7)	1.0731	1	0.997923	1.1061	1.03556	1.14877	1.02933	0.994247	1.04645	0.997967	1.19208	1.02242	1.13984	1.10243	1.07602	1.21088	1.03083	1.05214	1.01627	1.02323	0.983708	0.89909	0.970988	0.990529	0.975252	0.975862	0.949836	0.933204	1.05892	1.07457	0.857388	0.887737	0.780303	0.861158	0.840116	0.863636	0.834968	0.883743	0.830946	0.878698	0.880153	0.867491	0.884755	0.990468	0.823702	9.01417e-10	2.74415e-08
Q3UHL1	CAMKV_MOUSE	CaM kinase-like vesicle-associated protein	1.02335	1.07707	1.12357	0.994695	1.08368	0.975369	1.07758	1.20518	1.18124	1.0061	1.07228	0.999025	1.0835	1.02426	0.887914	1.01069	1.0375	1.06569	1.07943	1.07273	0.996121	0.954476	0.953762	0.93528	1.07699	0.90431	0.865954	0.854792	0.847303	0.997957	0.865979	0.956822	0.903409	0.920784	0.915698	0.854021	0.753945	0.930057	0.700096	0.799803	0.995206	0.952297	0.922868	1.02946	0.94809	2.53377e-07	3.71465e-06
P06151	LDHA_MOUSE	L-lactate dehydrogenase A chain (LDH-A) (EC 1.1.1.27) (LDH muscle subunit) (LDH-M)	1.06802	1.052	1.11526	1.06189	1.10356	1.05517	1.13529	1.22723	1.21585	1.17175	1.07723	1.02437	1.08048	0.993261	1.09162	1.05345	1.05167	1.16893	1.04211	1.10202	1.06982	0.947648	0.914778	1.01736	1.03483	1.02759	0.930099	0.963214	0.892116	0.946885	0.886598	0.827288	0.907197	0.839012	0.920543	0.870629	0.760768	0.831758	0.843362	0.794872	0.829338	0.810071	0.834846	0.822357	0.8619	1.57888e-14	2.14535e-12
P62259	1433E_MOUSE	14-3-3 protein epsilon (14-3-3E)	1.05787	1.04178	1.07996	1.06189	1.01569	1.03645	1.0842	1.09875	1.32149	0.984756	1.03366	1.04581	1.02918	1.08086	0.930799	1.0447	1.09083	1.05631	1.24593	1.01313	0.920869	1.01214	0.965549	0.972376	1.03575	0.915517	0.931743	0.970958	0.982573	1.00102	0.780069	0.959413	0.945076	0.929302	0.897287	0.854895	0.885288	0.862949	0.91404	0.857002	0.956855	0.978799	0.921053	1.08059	0.943193	7.65526e-06	7.14363e-05
P63054	PCP4_MOUSE	Calmodulin regulator protein PCP4 (Brain-specific antigen PCP-4) (Brain-specific polypeptide PEP-19) (Purkinje cell protein 4)	0.988832	1.08264	1.15369	0.953139	0.982218	1.47291	1.36708	1.62895	1.32423	1.07114	1.40594	1.24172	1.10966	1.23046	0.976608	1.00389	1.21	1.11262	1.49952	1.17071	0.989139	0.991654	1.26836	0.846093	1.26031	1.06293	0.939145	0.819942	0.911203	1.00817	0.666667	0.916235	0.70928	0.794719	0.773256	0.715035	0.86823	0.778828	0.800382	0.758383	0.967402	1.09011	0.930127	1.10485	0.838394	8.51164e-08	1.50534e-06
P16125	LDHB_MOUSE	L-lactate dehydrogenase B chain (LDH-B) (EC 1.1.1.27) (LDH heart subunit) (LDH-H)	1.06396	1.03343	1.09657	1.00707	1.01778	1.03251	1.08988	1.10067	1.2377	1.05894	1.02376	1.00877	1.03924	1.05526	1.1423	1.03304	1.05667	1.12826	1.11292	1.10606	1.01164	0.965857	1.02539	0.973954	0.991751	0.959483	0.921875	1.01549	0.950207	1.02349	0.915808	0.870466	0.96875	0.935264	0.870155	0.833042	0.775267	0.897921	0.812798	0.930966	0.905081	0.840106	0.891107	0.948873	0.912831	4.05027e-10	1.3431e-08
Q2M3X8	PHAR1_MOUSE	Phosphatase and actin regulator 1	1.03959	1.08542	1.11526	0.987622	1.14749	1.12217	1.12583	1.19367	1.06375	1.13313	1.08713	1.16277	1.10161	1.01078	1.11404	1.06706	1.1625	1.15954	1.05933	1.12222	0.847944	1.00835	0.904805	0.732439	0.942255	0.837069	0.92023	0.883833	0.93527	0.94382	0.658076	0.972366	0.899621	0.840716	0.876938	0.825175	0.93049	0.917769	0.907354	0.884615	0.939597	0.986749	1.02813	0.958406	0.997062	7.48554e-08	1.3409e-06
Q80YA9	CNKR2_MOUSE	Connector enhancer of kinase suppressor of ras 2 (Connector enhancer of KSR 2) (CNK homolog protein 2) (CNK2)	0.985787	0.996286	1.10696	0.875332	1.02824	0.997044	0.992431	1.12464	0.900729	1.02134	1.06733	1.09844	1.11368	1.11051	1.09162	1.04179	1.06833	1.09698	1.08708	1.07475	0.877424	0.930956	0.87398	0.885556	0.95692	0.787069	0.877467	0.883833	0.792531	0.894791	0.841065	0.909326	0.854167	0.777683	0.811047	0.83479	0.888699	0.881853	0.749761	0.837278	1.01342	1.0053	1.05808	1.01646	0.914789	5.13489e-10	1.64405e-08
Q9CR16	PPID_MOUSE	Peptidyl-prolyl cis-trans isomerase D (PPIase D) (EC 5.2.1.8) (40 kDa peptidyl-prolyl cis-trans isomerase) (Cyclophilin-40) (CYP-40) (Rotamase D)	1.06904	1.08542	1.10903	1.05305	1.13808	1.0266	1.13718	1.12272	1.14299	1.07012	0.982178	1.0692	1.12072	1.0283	0.965887	0.954325	1.05917	1.03233	1.0555	1.02828	1.11559	1.04173	0.998187	0.985793	1.08891	0.95	0.969572	0.973863	1.01577	0.996936	0.86512	0.846287	0.845644	0.982964	0.928295	0.833916	0.798294	0.847826	0.877746	0.849112	0.926174	0.946996	0.935572	0.956672	0.94809	2.42223e-11	1.22675e-09
Q7TQF7	AMPH_MOUSE	Amphiphysin	1.00914	0.973073	1.12669	0.931919	0.981172	1.01576	1.06433	1.01726	1.10018	1.05488	1.03762	1.01462	1.08853	1.07278	0.992203	1.06706	1.08917	1.06778	1.14258	1.03333	1.03957	0.913505	0.995467	0.974743	1.08524	1.03103	0.993421	0.95547	0.93195	1.00511	0.829038	0.911917	0.874053	0.954855	0.893411	0.892483	0.857143	0.949905	0.911175	0.871795	0.93768	0.919611	0.931942	0.906412	0.932419	8.79904e-08	1.54636e-06
Q8CDG3	VCIP1_MOUSE	Deubiquitinating protein VCPIP1 (EC 3.4.19.12) (Valosin-containing protein p97/p47 complex-interacting protein 1) (Valosin-containing protein p97/p47 complex-interacting protein p135) (VCP/p47 complex-interacting 135-kDa protein)	1.01421	1.05385	1.01869	1.02476	0.987448	0.984236	1.01135	1.05465	0.948087	0.978659	1.01188	0.979532	1.03722	1.03908	0.992203	0.951409	1.00583	1.0219	1.05167	0.983838	0.853375	0.874052	0.849501	0.999211	0.88451	0.787069	0.822368	0.8606	0.901245	0.838611	0.880584	0.893782	0.841856	0.899489	0.822674	0.870629	0.883582	0.893195	0.807068	0.886588	0.967402	0.95053	0.96461	0.980936	0.934378	1.67773e-10	6.2311e-09
D3Z7H4	GSG1L_MOUSE	Germ cell-specific gene 1-like protein (GSG1-like protein)	1.15127	0.979573	1.12046	1.00354	0.979079	1.16453	1.05203	1.01438	1.51639	0.996951	0.99802	1.17739	1.19115	1.07412	1.03509	1.18562	1.14917	1.14703	1.46029	1.17677	1.04422	0.832322	0.917498	1.04815	0.978002	1.03362	0.997533	0.88577	0.845643	0.927477	0.780069	0.829879	0.729167	0.808348	0.73062	0.835664	0.891258	0.838374	0.858644	0.77712	0.771812	0.793286	0.914701	1.13692	0.856024	3.05425e-07	4.40808e-06
Q9Z1G3	VATC1_MOUSE	V-type proton ATPase subunit C 1 (V-ATPase subunit C 1) (Vacuolar proton pump subunit C 1)	1.01523	1.04364	0.979232	0.994695	1.09414	0.97931	1.04068	1.02013	0.959927	1.00102	1.0198	1.01559	1.11771	1.19946	1.05068	1.05345	1.07417	1.06986	1.03062	1.06162	0.891389	0.864188	0.898459	1.02526	0.953254	0.861207	0.875822	0.849952	0.831535	0.84474	0.871134	0.894646	0.857008	0.816014	0.828488	0.926573	0.886994	0.91966	0.879656	0.877712	0.997124	0.99735	0.984574	0.992201	0.94907	6.5934e-12	4.03646e-10
P62823	RAB3C_MOUSE	Ras-related protein Rab-3C	1.0934	1.03435	1.01038	1.13793	1.07113	1.03941	1.04068	1.13231	1.14208	1.19715	1.07327	1.04776	1.13883	1.16577	1.00682	1.01944	1.01583	1.11053	1.29378	1.14545	0.933282	0.956753	0.901179	0.922652	0.955087	0.977586	0.934211	0.884802	0.873029	0.939734	0.887457	0.952504	0.889205	0.963373	0.954457	0.906469	0.892964	0.855388	0.973257	0.882643	0.926174	0.938163	0.896552	0.990468	0.892262	1.07717e-08	2.44935e-07
P32233	DRG1_MOUSE	Developmentally-regulated GTP-binding protein 1 (DRG-1) (Neural precursor cell expressed developmentally down-regulated protein 3) (NEDD-3) (Translation factor GTPase DRG1) (TRAFAC GTPase DRG1) (EC 3.6.5.-)	1.06904	1.05757	0.997923	1.07958	1.06904	0.968473	1.0123	1.00575	1.09472	1.08333	0.961386	0.984405	0.977867	1.03235	1.04581	1.01166	1.00833	1.01251	1.02679	1.06263	0.841738	0.889226	0.886673	0.928966	0.917507	0.812069	0.801809	0.818006	0.915353	0.891726	0.854811	0.83506	0.778409	0.948893	0.880814	0.842657	0.872495	0.895085	0.87297	0.878698	0.94535	0.934629	0.96824	0.943674	1.01469	5.82898e-11	2.59786e-09
Q3TVA9	CC136_MOUSE	Coiled-coil domain-containing protein 136	1.1665	1.02971	1.14746	1.08753	0.976987	1.16847	1.05487	1.03356	1.17668	1.14329	1.11584	0.981481	1.00905	1.06199	1.11501	1.13508	1.15583	1.10219	1.11962	1.06566	0.94647	0.962822	1.0689	0.975533	1.055	0.978448	0.961349	1.02227	1.07386	0.923391	0.777491	0.947323	0.939394	0.857751	0.950581	0.806818	0.808529	0.889414	0.896848	0.972387	1.02013	1.01148	0.967332	1.12132	1.04505	4.70398e-07	6.42334e-06
Q60625	ICAM5_MOUSE	Intercellular adhesion molecule 5 (ICAM-5) (Telencephalin)	1.12386	1.05107	1.07788	1.15915	1.04079	1.19803	1.02838	1.12848	1.02823	0.878049	1.18515	1.14425	1.15292	1.02426	0.947368	1.24295	1.05417	1.08759	0.941627	0.954545	1.00776	1.03187	0.986401	0.902131	0.983501	0.839655	0.931743	0.947725	0.950207	0.981614	0.591924	0.940415	0.837121	0.827939	0.774225	0.813811	0.827292	0.84121	0.850048	0.750493	0.876318	0.960247	0.941016	0.837088	0.738492	3.39272e-06	3.51971e-05
Q8BG39	SV2B_MOUSE	Synaptic vesicle glycoprotein 2B (Synaptic vesicle protein 2B)	0.960406	0.971216	1.00104	0.992927	1.04079	0.955665	1.00378	1.02109	1.05464	1.13415	0.955446	0.990253	1.01107	1.07278	1.04678	0.992225	1.015	1.06152	1.0689	1.05657	0.987587	0.845979	0.893926	1.03473	1.00917	0.915517	0.922697	0.896418	0.917842	0.953013	0.888316	0.878238	0.785038	0.827087	0.906008	0.897727	0.85629	0.889414	0.921681	0.798817	0.904123	0.912544	0.95735	0.896014	0.903036	3.04286e-07	4.40306e-06
Q9CVB6	ARPC2_MOUSE	Actin-related protein 2/3 complex subunit 2 (Arp2/3 complex 34 kDa subunit) (p34-ARC)	1.07716	1.06221	1.09761	1.07339	1.07218	0.992118	1.035	1.04314	1.2286	0.954268	1.00594	1.00682	1.07847	1.05391	0.897661	1.07677	1.01667	1.04692	1.10239	1.01919	0.920093	1.00986	1.02176	0.94633	1.10449	0.964655	0.955592	0.947725	0.940249	1.02145	0.690722	0.907599	0.888258	0.920784	0.902132	0.880245	0.86226	0.789225	0.911175	0.827416	0.919463	0.933746	0.907441	0.999133	0.922625	4.00803e-06	4.04506e-05
P97300	NPTN_MOUSE	Neuroplastin (Stromal cell-derived receptor 1) (SDR-1)	1.12792	1.06592	1.13188	1.084	1.02406	1.24532	1.12583	1.12943	1.25592	0.89126	1.33168	1.1384	1.11972	0.989218	1.03314	1.31195	1.125	1.19812	1.13589	0.974747	1.10085	1.05008	1.01451	0.944751	0.96517	1.02845	1.02714	1.03679	0.922822	1.07559	0.768041	0.956822	0.926136	0.764055	0.777132	0.857517	0.818763	0.879962	0.7851	0.844181	0.951103	0.925795	0.936479	1.0208	0.781587	1.16405e-06	1.42213e-05
Q9QWY8	ASAP1_MOUSE	Arf-GAP with SH3 domain, ANK repeat and PH domain-containing protein 1 (130 kDa phosphatidylinositol 4,5-bisphosphate-dependent ARF1 GTPase-activating protein) (ADP-ribosylation factor-directed GTPase-activating protein 1) (ARF GTPase-activating protein 1) (Development and differentiation-enhancing factor 1) (DEF-1) (Differentiation-enhancing factor 1) (PIP2-dependent ARF1 GAP)	1.0599	1.08357	1.11734	1.05393	1.08473	1.04039	1.09934	1.00192	1.08288	1.10671	1.04257	1.07505	1.08451	1.06199	1.09259	1.12925	1.095	1.00938	1.07464	1.05556	0.956555	0.943854	1.07072	1.09077	1.05683	1.04741	1.05921	1.01355	1.00996	0.976507	0.764605	0.955095	0.875	0.908007	0.957364	0.873252	0.875906	0.890359	0.95893	0.895464	0.897411	0.887809	0.901089	0.967071	0.935357	4.93525e-09	1.22742e-07
Q8CIV8	TBCE_MOUSE	Tubulin-specific chaperone E (Tubulin-folding cofactor E)	1.06802	1.0585	0.977155	1.06543	1.07636	0.99803	1.03879	1.04698	1.01821	1.13821	0.994059	0.973684	0.997988	1.19677	1.09747	1.04859	1.02833	1.04588	1.08134	1.03434	0.968192	0.92261	0.925657	1.07103	0.95417	0.878448	0.854441	0.921588	0.919502	0.862104	0.932131	0.885147	0.890152	0.866269	0.866279	0.884615	0.857996	0.917769	0.847182	0.854043	0.983701	0.946996	0.913793	1.07712	1.03428	2.61596e-08	5.39399e-07
Q9D819	IPYR_MOUSE	Inorganic pyrophosphatase (EC 3.6.1.1) (Pyrophosphate phospho-hydrolase) (PPase)	1.08934	1.11421	1.07996	1.06012	1.12448	1.00788	1.09177	1.13902	1.01548	1.1128	0.986139	1.0731	1.01811	1.04313	1.02144	0.996113	1.0175	1.06465	1.03828	1.09091	0.998448	0.962064	1.02539	1.03394	1.03208	0.898276	0.879112	0.961278	0.849793	0.975485	0.936426	0.943869	0.924242	0.89523	0.974806	0.88986	0.925373	0.880907	0.816619	0.919132	0.999041	0.970848	1	1.01733	1.05093	5.39685e-10	1.71805e-08
Q5DU31	ICEF1_MOUSE	Interactor protein for cytohesin exchange factors 1	0.93198	1.1402	1.13603	0.976127	0.991632	0.986207	1.10785	1.1093	1.07286	1.10976	0.985149	1.22222	1.09256	1.11321	1.14133	1.07386	1.25083	1.09906	1.27464	1.09798	0.858805	0.965099	0.924751	0.906077	0.92209	0.89569	0.997533	0.887706	0.804979	0.901941	0.776632	0.998273	0.768939	0.743612	0.968023	0.796329	0.915991	0.916824	0.669532	0.832347	0.976989	1.05919	1.01452	1.07452	1.00196	3.67741e-07	5.17345e-06
Q61290	CAC1E_MOUSE	Voltage-dependent R-type calcium channel subunit alpha-1E (Brain calcium channel II) (BII) (Calcium channel, L type, alpha-1 polypeptide, isoform 6) (Voltage-gated calcium channel subunit alpha Cav2.3)	0.938071	0.985144	1.05607	0.935455	1.01987	0.95468	0.963103	1.02972	0.945355	1.08232	1.02574	1.03606	1.12777	1.00674	0.918129	0.964043	0.973333	1.01668	1.08804	1.02121	0.918542	0.959788	0.949229	0.928177	0.950504	0.816379	0.837993	0.917715	0.760166	0.787538	0.822165	0.873057	0.855114	0.807496	0.878876	0.79458	0.822175	0.97448	0.682904	0.740631	0.856184	0.916078	1.00544	0.930676	0.864838	6.90334e-07	8.84219e-06
Q8JZK9	HMCS1_MOUSE	Hydroxymethylglutaryl-CoA synthase, cytoplasmic (HMG-CoA synthase) (EC 2.3.3.10) (3-hydroxy-3-methylglutaryl coenzyme A synthase)	1.04975	1.05385	1.12253	1.08842	1.06381	1.10837	1.0369	1.08245	0.992714	1.15955	1.14752	1.07018	0.998994	0.942049	1.05653	1.05053	1.00583	1.01773	1.00191	1.09495	0.98526	0.959788	0.87126	0.901342	0.961503	1.10345	1.00329	0.891578	0.870539	0.871297	0.792955	0.873921	0.767992	0.780239	0.925388	0.835664	0.933902	0.753308	0.787011	0.776134	0.955896	0.847173	0.889292	0.980936	1.05975	1.49031e-07	2.37215e-06
O55042	SYUA_MOUSE	Alpha-synuclein (Non-A beta component of AD amyloid) (Non-A4 component of amyloid precursor) (NACP)	1.07716	1.05757	1.05607	1.06454	1.0795	1.08374	1.14475	1.15628	1.47632	1.04878	1.05842	1.077	1.11268	1.09569	1.09844	1.12731	1.1325	1.1001	1.29856	1.0798	1.09232	0.98786	0.907525	1.01342	1.00458	0.943966	0.998355	1.04066	1.01494	0.990807	0.771478	0.945596	0.984848	0.935264	0.842054	0.946678	0.869083	0.961248	0.954155	0.902367	0.928092	0.952297	1.05626	0.954073	0.842311	1.82996e-06	2.0721e-05
Q149L6	DJB14_MOUSE	DnaJ homolog subfamily B member 14	0.993909	1.05292	1.00415	1.06808	0.983264	0.958621	0.997162	0.975072	0.984517	1.07215	1.02277	1.01559	1.03219	0.985175	1.0078	0.936832	0.961667	0.983316	0.979904	0.99596	0.927075	0.969651	0.949229	0.875296	0.945005	0.850862	0.821546	0.74153	0.902075	0.771195	0.804124	0.778066	0.714962	0.906303	0.813953	0.869755	0.829851	0.864839	0.832856	0.769231	0.924257	1.00707	0.895644	1	1.00098	3.066e-10	1.04151e-08
O35526	STX1A_MOUSE	Syntaxin-1A (Neuron-specific antigen HPC-1)	1.16954	1.06221	1.15888	1.13263	0.996862	1.11921	1.09366	1.09396	1.18306	0.928862	1.09802	1.06725	1.22233	1.0566	0.917154	1.15549	1.13083	1.04275	1.18182	0.979798	0.919317	1.03035	0.970988	1.03473	1.011	0.925	1.03701	0.9303	1.04149	1.10521	0.617698	0.974957	0.913826	0.90971	0.819767	0.757867	0.840938	0.87051	0.908309	0.823471	0.85906	0.883392	0.858439	0.994801	0.812929	1.03545e-05	9.22957e-05
Q9JM76	ARPC3_MOUSE	Actin-related protein 2/3 complex subunit 3 (Arp2/3 complex 21 kDa subunit) (p21-ARC)	1.14416	1.10678	1.13707	1.0893	1.10879	1.00394	1.05771	1.20326	1.08106	0.98374	0.976238	1.01949	1.16097	0.958221	1.00877	1.04665	1.0175	1.04275	0.97512	1.03434	1.04034	0.986343	1.07344	0.904499	1.05866	0.962069	0.898849	0.938045	1.03817	1.02758	0.804983	0.896373	0.863636	0.954855	0.853682	0.902972	0.805117	0.835539	0.939828	0.885602	0.942474	0.896643	0.934664	0.968804	0.887365	1.63032e-07	2.55845e-06
P35803	GPM6B_MOUSE	Neuronal membrane glycoprotein M6-b (M6b)	1.16345	1.1467	1.06646	1.23696	1.18619	1.20197	1.15326	1.17546	1.57013	0.998984	1.0901	1.04971	1.05734	1.01617	0.909357	1.07289	1.02417	1.08342	1.21818	0.908081	1.08611	1.03794	1.00181	1.01579	1.14757	0.888793	0.900493	0.951597	1.11369	1.09806	0.815292	0.893782	0.846591	0.787905	0.822674	0.76486	0.759915	0.800567	0.718243	0.687377	0.849473	0.818021	0.912886	0.998267	0.739471	3.70271e-09	9.46228e-08
O54988	SLK_MOUSE	STE20-like serine/threonine-protein kinase (STE20-like kinase) (mSLK) (EC 2.7.11.1) (Etk4) (STE20-related kinase SMAK) (STE20-related serine/threonine-protein kinase) (STE20-related kinase) (Serine/threonine-protein kinase 2)	1.09137	1.09656	1.05192	1.07515	1.02301	1.11921	1.08042	1.03643	1.0765	1	1.13069	1.00877	1.01107	1.01887	0.919103	1.02138	1.07833	0.984359	1.0756	0.993939	0.938712	0.965099	0.940163	0.886346	1.02291	0.852586	0.919408	0.893514	0.964315	0.940756	0.695017	0.967185	0.902462	0.948893	0.856589	0.894231	0.947548	0.902647	0.921681	0.901381	0.974113	1.03445	0.960073	1.0364	0.994123	1.31923e-05	0.000113593
Q05512	MARK2_MOUSE	Serine/threonine-protein kinase MARK2 (EC 2.7.11.1) (EC 2.7.11.26) (ELKL motif kinase 1) (EMK-1) (MAP/microtubule affinity-regulating kinase 2) (PAR1 homolog) (PAR1 homolog b) (Par-1b) (mPar-1b)	1.05381	1.08171	1.06854	1.01326	1.02615	1.04828	1.05393	1.0604	0.882514	1.04268	1.03663	1.03801	1.02213	1.04178	1.0117	1.0243	1.12667	1.04901	0.952153	1.00101	0.948798	0.974203	1.01723	1.01815	0.976169	0.894828	0.924342	0.936108	0.904564	0.888662	0.871993	0.974957	0.953598	0.925894	0.926357	0.847902	0.884435	0.931002	0.812798	0.857988	0.969319	0.981449	1.01996	0.958406	0.926543	1.45333e-07	2.32658e-06
O55143	AT2A2_MOUSE	Sarcoplasmic/endoplasmic reticulum calcium ATPase 2 (SERCA2) (SR Ca(2+)-ATPase 2) (EC 7.2.2.10) (Calcium pump 2) (Calcium-transporting ATPase sarcoplasmic reticulum type, slow twitch skeletal muscle isoform) (Endoplasmic reticulum class 1/2 Ca(2+) ATPase)	1.11269	1.06778	1.15576	1.07781	1.04498	1.00296	0.987701	0.967402	1.05647	0.987805	1.03564	1.04386	0.992958	1.06334	1.09552	0.991254	1.09333	1.08655	1.16268	1.11818	1.01086	0.99393	1.01541	0.98895	0.986251	1.04397	1.02632	1.07551	0.952697	0.889683	0.744845	0.854059	0.839962	0.883305	0.819767	0.77972	0.747122	0.822306	0.847182	0.910256	0.982742	0.890459	0.911071	1.09792	1.04114	9.53484e-10	2.88688e-08
O35607	BMPR2_MOUSE	Bone morphogenetic protein receptor type-2 (BMP type-2 receptor) (BMPR-2) (EC 2.7.11.30) (BRK-3) (Bone morphogenetic protein receptor type II) (BMP type II receptor) (BMPR-II)	0.996954	1.052	1.03427	1.2122	1.02615	1.03842	1.14475	1.08533	1.27687	0.973577	1.10297	1.10916	1.14889	1.19137	1.03411	1.03304	1.11583	1.00938	1.13493	1.01515	0.937161	0.955235	0.858568	0.950276	0.824931	0.798276	0.924342	0.834463	0.936929	0.811032	0.823024	0.886874	0.737689	0.945486	0.75969	0.838287	0.887846	0.801512	1.04202	0.82643	0.941515	1.02032	0.913793	1.09532	0.87855	4.50651e-07	6.19896e-06
P50516	VATA_MOUSE	V-type proton ATPase catalytic subunit A (V-ATPase subunit A) (EC 7.1.2.2) (V-ATPase 69 kDa subunit) (Vacuolar proton pump subunit alpha)	0.998985	0.994429	1.02181	0.995579	1.05858	1.05616	1.02744	1.03643	1.09836	1.05691	1.01584	1.02047	1.04628	1.18868	1.08285	1.12245	1.05667	1.10845	1.10431	1.13838	0.965089	0.891502	0.959202	0.969219	0.95692	0.964655	0.917763	0.913843	0.902905	0.877426	0.908076	0.906736	0.923295	0.856899	0.863372	1.00175	0.885288	0.932892	1.02674	0.922091	0.948226	0.95583	0.977314	0.990468	0.938296	2.44659e-10	8.62654e-09
P59999	ARPC4_MOUSE	Actin-related protein 2/3 complex subunit 4 (Arp2/3 complex 20 kDa subunit) (p20-ARC)	1.09848	1.08264	1.02388	1.00088	1.05544	1.07882	1.07379	0.980825	1.01821	1.03557	1.0495	1.10429	1.11871	1.05256	0.968811	1.10398	1.06	0.991658	0.954067	1.06061	0.857254	1.07284	1.0544	1.00789	1.05591	0.958621	1.03125	0.956438	0.909544	0.941777	0.611684	0.948187	0.868371	0.821976	0.881783	0.802448	0.888699	0.786389	0.808023	0.811637	0.846596	0.990283	0.891107	0.833622	0.870715	1.22127e-06	1.46948e-05
Q4KMM3	OXR1_MOUSE	Oxidation resistance protein 1 (Protein C7)	1.03046	1.01671	1.11215	0.917772	1.00628	1.03645	1.04068	1.07862	1.09927	0.954268	1.06436	1.01852	1.07746	1.01213	0.961988	1.10204	1.10917	1.09593	1.17225	1.06465	0.986811	0.93475	1.0417	0.94633	1.0165	0.956034	0.969572	0.974831	0.944398	1.08069	0.844502	0.998273	0.980114	0.947189	0.856589	0.884615	0.85629	0.920605	0.895893	0.947732	0.96069	1.01855	0.939201	1.02946	0.956905	1.64251e-05	0.000136146
Q6GYP7	RGPA1_MOUSE	Ral GTPase-activating protein subunit alpha-1 (GAP-related-interacting partner to E12) (GRIPE) (GTPase-activating RapGAP domain-like 1) (Tuberin-like protein 1) (p240)	1.02335	0.9935	1.05504	0.956676	1.01464	1.05517	1.03311	1.05849	1.00182	1.03557	1.00594	0.921053	1.01308	1.02022	1.03996	0.996113	1.01417	0.964546	1.04785	0.958586	0.927851	0.987102	1.06346	1.01342	0.99725	0.818966	0.886513	0.89545	0.873029	0.975485	0.728522	0.943869	0.905303	0.829642	0.905039	0.791958	0.886994	0.912098	0.873926	0.928008	1.03452	0.965548	0.906534	0.92201	0.960823	6.77523e-06	6.45211e-05
O88998	NOE1_MOUSE	Noelin (Neuronal olfactomedin-related ER localized protein) (Olfactomedin-1) (Pancortin)	1.11168	1.09099	1.07477	1.01238	1.10042	0.976355	1.03595	0.981783	0.879781	1.12805	0.925743	0.963938	1.04628	1.05391	1.00975	1.02721	1.02667	0.931178	0.934928	1.02121	0.898371	0.829287	0.875793	1.07103	1.09899	0.871552	0.908717	0.762827	0.926141	0.969356	0.662371	0.772021	0.683712	0.734242	0.969961	0.825175	0.799147	0.736295	0.82617	0.796844	0.84372	0.789753	0.813067	0.790295	0.82762	2.51821e-07	3.70953e-06
Q5DTL9	S4A10_MOUSE	Sodium-driven chloride bicarbonate exchanger (Solute carrier family 4 member 10)	1.24264	1.20334	1.28557	1.09814	1.14435	0.930049	0.994324	0.985618	0.964481	0.933943	0.929703	1.00487	1.07042	0.979784	0.91423	1.1137	1.045	0.987487	0.947368	0.869697	1.04267	0.996965	1.04896	1.11444	1.03575	0.843966	0.847862	0.776379	0.921162	1.00306	0.698454	0.816926	0.760417	0.715503	0.709302	0.783217	0.790618	0.767486	0.727794	0.678501	0.815916	0.823322	0.833031	0.789428	0.728697	1.50559e-13	1.52502e-11
Q8BGZ1	HPCL4_MOUSE	Hippocalcin-like protein 4 (Neural visinin-like protein 2) (NVP-2)	1.03553	1.07614	1.05296	1.07692	1.04079	1.00493	1.06055	1.10738	1.01913	0.90752	1.10594	1.09454	1.12877	1.06469	1.03606	1.00097	1.0375	0.998957	1.03445	0.958586	0.802172	0.947648	0.796917	0.891871	0.963336	0.925	0.855263	0.822846	0.860581	0.867211	0.749141	0.873921	0.761364	0.837308	0.772287	0.981643	0.971429	0.824197	0.938873	0.745562	0.958773	1.00177	1.03448	0.964471	0.82762	9.37622e-08	1.63114e-06
P28738	KIF5C_MOUSE	Kinesin heavy chain isoform 5C (Kinesin heavy chain neuron-specific 2)	1	0.998143	1.03946	0.994695	0.991632	1.15468	1.0842	1.11026	1.01457	1.10467	1.01584	1.00975	1.04024	1.01078	1.11014	1.05442	1.02333	1.05527	1.00957	1.10505	1.02715	1.03263	0.912058	0.921863	0.95692	0.931897	0.939145	0.93514	0.954357	0.953013	0.823024	1.08377	0.927083	0.910562	0.896318	0.887238	0.904904	0.914934	0.906399	0.91716	0.999041	0.993816	0.988203	0.983536	1.05191	1.47419e-06	1.73998e-05
Q9JJC6	RIPL1_MOUSE	RILP-like protein 1 (Rab-interacting lysosomal-like protein 1)	1.0599	1.07707	1.09138	1.05305	0.98954	0.854187	1.08042	1.06807	0.908925	1.03049	0.970297	1.06433	1.07042	1.07547	0.969786	0.886297	1.04583	0.919708	1.03828	1.01111	0.829325	0.939302	1.05077	0.901342	1.0055	0.809483	0.874178	0.902227	0.881328	0.911134	0.782646	0.787565	0.801136	0.816014	0.897287	0.781469	0.840938	0.922495	0.709647	0.842209	0.920422	1.00353	0.861162	0.905546	0.929481	2.84286e-06	3.01668e-05
P26883	FKB1A_MOUSE	Peptidyl-prolyl cis-trans isomerase FKBP1A (PPIase FKBP1A) (EC 5.2.1.8) (12 kDa FK506-binding protein) (12 kDa FKBP) (FKBP-12) (Calstabin-1) (FK506-binding protein 1A) (FKBP-1A) (Immunophilin FKBP12) (Rotamase)	1.04365	1.06035	1.03115	1.0389	1.07218	1.03448	1.10123	1.0604	1.1867	0.996951	1.03366	1.22417	1.11066	1.10782	1.01657	1.00292	1.08333	1.09698	1.12249	1.00909	1.02095	0.979514	0.94651	0.949487	0.978002	0.889655	0.945724	1.09003	0.902075	1.03882	0.857388	1.07945	0.969697	0.929302	0.862403	0.877622	0.915991	0.952741	0.837631	0.907298	0.952061	0.982332	1.05263	0.936742	0.916748	6.59072e-05	0.000457817
O08599	STXB1_MOUSE	Syntaxin-binding protein 1 (Protein unc-18 homolog 1) (Unc18-1) (Protein unc-18 homolog A) (Unc-18A)	1.03452	1.03621	1.0945	1.03979	1.03661	1.02956	1.08042	1.08629	1.29144	0.974593	1.01683	1.02437	1.13078	1.04447	0.993177	1.12148	1.05417	1.07404	1.17225	1.03636	0.988363	0.968134	0.961922	0.983425	0.991751	1.01466	0.981908	0.979671	0.990041	1.0858	0.857388	0.97582	0.994318	0.948041	0.898256	0.911713	0.861407	0.92344	0.941738	0.903353	0.903164	0.89576	0.896552	1.0026	0.902057	1.60392e-06	1.85383e-05
P97355	SPSY_MOUSE	Spermine synthase (SPMSY) (EC 2.5.1.22) (Spermidine aminopropyltransferase)	1.04162	1.05478	1.28868	1.01149	1.14435	1.04729	1.07001	1.22148	1.0337	1.15447	1.06931	0.963938	1.1167	0.991914	1.17349	1.03499	1.04917	1.11783	1.04689	1.17071	0.882855	0.915023	0.93291	0.909234	1.01558	0.786207	0.815789	0.89061	0.790871	0.875383	0.767182	0.916235	1.02841	0.800681	0.972868	0.847902	0.833262	0.966919	0.741165	0.858974	0.99233	1.00177	0.99274	0.953206	1.13614	3.25745e-07	4.6651e-06
Q3TY86	AIFM3_MOUSE	Apoptosis-inducing factor 3 (EC 1.-.-.-) (Apoptosis-inducing factor-like protein)	0.905584	1.0325	1.07996	0.94076	0.963389	0.921182	1.05298	1.04314	0.981785	0.977642	0.890099	1.07115	1.05835	1.02291	1.07018	0.97862	1.1225	1.06465	1.00861	1.05051	0.937161	0.937785	0.93291	0.955012	0.960587	0.809483	0.897204	0.803485	0.941909	0.939734	0.92354	0.88342	0.809659	0.921635	0.824612	0.812937	0.787207	0.861059	0.853868	0.858974	0.822627	0.869258	0.820327	0.889081	0.830558	1.19923e-07	2.00028e-06
[truncated: 259 more rows]
[truncated: 13 more columns]
