# Supplementary material for: A transient protein folding response targets aggregation in the early phase of TDP-43-mediated neurodegeneration
Source: Nat Commun. 2024 Feb 19;15:1508. doi: 10.1038/s41467-024-45646-9 (PMC10876645; doi:10.1038/s41467-024-45646-9)
Supplement: Supplementary file 10 — Source Data [file 41467_2024_45646_MOESM10_ESM.xlsx]

## Sheet: Key resources table
REAGENT or RESOURCE	SOURCE	IDENTIFIER
Antibodies
TDP-43, pAb, 600 mg/mL	Proteintech	Cat# 10782-2-AP, RRID:AB_615042
Immunoblot = 0.12 mg/mL
phosphoTDP-43 (S403/S404), pAb, no conc,	Cosmo Bio	Cat# CAC-TIP-PTD-P05, RRID:AB_1961902
Immunoblot = 1:1000 dil.
phosphoTDP-43 (S409/S410), mAb, 1.0 mg/mL,	BioLegend	Cat# 829901, RRID:AB_2564934
Immunoblot = 1 mg/mL
Immunohistochemistry (human) = 0.33 mg/mL
FLAG, mAb, 1 mg/mL,	Sigma-Aldrich	Cat# F1804, RRID:AB_262044
Immunoblot = 1 mg/mL
Immunocytochemistry = 1 mg/mL
FLAG, mAb, 0.5 mg/mL	Genscript	Cat# A00187S
Immunoprecipitation = 1 mg/mL		RRID:AB_1720813
TDP-43, mAb, 1.55mg/ml,	Kwong, L.K., et al. Novel monoclonal antibodies to normal and pathologically altered human TDP-43 proteins. Acta Neuropathol Commun 2, 33 (2014)	#5117 CNDR
Immunohistochemistry = 0.5 mg/mL
NeuN, pAb, 1 mg/mL,	Millipore	Cat# ABN91, RRID:AB_11205760
Immunohistochemistry = 2 mg/mL
DNAJB6, pAb, 180 mg/mL,	Proteintech	Cat# 11707-1-AP, RRID:AB_2230757
Immunoblot = 0.18 mg/mL
Immunohistochemistry = 0.18 mg/mL
HSPH1, pAb, 1 mg/mL	Aviva Systems Biology	Cat# OAAF01833, RRID:AB_2631006
Immunoblot = 1 mg/mL
Immunohistochemistry = 10 mg/mL
DCTN2, pAb, 300 mg/mL	Proteintech	Cat# 11361-1-AP, RRID:AB_2090609
Immunoblot = 0.3 mg/mL
Immunohistochemistry = 3 mg/mL
PARP1, pAb, 300 mg/mL	GeneTex	Cat# GTX100573, RRID:AB_1241155
Immunoblot = 0.3 mg/mL
Immunohistochemistry = 0.6 mg/mL
aB-crystallin, pAb, 350 mg/mL	Proteintech	Cat# 15808-1-AP, RRID:AB_2292175
Immunoblot = 0.35 mg/mL * Ab did not work
Immunohistochemistry = 0.7 mg/mL
IFIT3, pAb, 600 mg/mL	Proteintech	Cat# 15201-1-AP, RRID:AB_2248738
Immunohistochemistry = 6 mg/mL *Ab did not work
DNAJB5, pAb, 800 mg/mL	Proteintech	Cat# 16453-1-AP, RRID:AB_2094724
Immunoblot = 0.8 mg/mL
Immunohistochemistry (mouse) = 1.6 mg/mL
Immunohistochemistry (human) = 8 mg/mL
HSP90AB1, pAb, 1 mg/mL	Abcam	Cat# ab2927, RRID:AB_303422
Immunoblot = 1 mg/mL
Immunohistochemistry = 10 mg/mL
CDC37, mAb, no conc	Cell Signaling Technology	Cat# 4793, RRID:AB_10695539
Immunoblot = 1:1000
Immunohistochemistry = 1:100
CALR, pAb, 200 mg/mL	GeneTex	Cat# GTX111627, RRID:AB_11175861
Immunoblot = 0.4 mg/mL *Ab did not work
Immunohistochemistry = 2 mg/mL
HSPA1A, mAb, 1 mg/mL	Enzo	ADA-SPA-810
Immunoblot = 1 mg/mL
GFP, pAb, 5 mg/mL	Abcam	Cat# ab290
Immunoprecipitaton = 5 mg/mL		RRID:AB_303395
GFAP, pAb, 2.9 mg/mL	Agilent	Cat# z0334
Immunoblot = 0.29 mg/mL		RRID:AB_10013382
Immunohistochemistry = 1.45 mg/mL
Donkey anti-mouse AlexaFluor 647 secondary	Thermo Fisher Scientific	Cat# A-31571, RRID:AB_162542
Immunocytochemistry = 2 mg/mL
Goat anti-rabbit AlexaFluor 555 secondary	Thermo Fisher Scientific	Cat# A-21429, RRID:AB_2535850
Immunohistochemistry = 2 mg/mL
Goat anti-chicken AlexaFluor 488 secondary	Abcam	Cat# ab150169,
Immunohistochemistry = 2 mg/mL		RRID:AB_2636803
Goat anti-mouse IgG 680 secondary	LI-COR Biosciences	Cat# 926-68070, RRID:AB_10956588
Immunoblot = 50 ng/mL
Goat anti-rabbit IgG 800 secondary	LI-COR Biosciences	Cat# 926-32211, RRID:AB_621843
Immunoblot = 50 ng/mL
Goat anti-rat IgG 800 secondary	LI-COR Biosciences	Cat# 926-32219, RRID:AB_1850025
Immunoblot = 50 ng/mL
Goat anti-rabbit IgG AlexaFluor® 488	Jackson ImmunoResearch	Cat# 111-545-144
Immunohistochemistry = 4 mg/mL		RRID:AB_2338052
Goat anti-rabbit IgG AlexaFluor® 647	Jackson ImmunoResearch	Cat# 112-605-167
Immunohistochemistry = 4 mg/mL		RRID:AB_2338404
Chemicals, peptides, and recombinant proteins
Opti-MEM	Gibco	31985070
DMEM/F12	Gibco	11320033
Neurobasal medium	Gibco	21103049
Hibernate E	Gibco	A1247601
Hanks’ Balanced Salt Solution (HBSS)	Gibco	14170112
TransIT-Lenti reagent	Mirus	MIR 6600
Lipofectamine 2000	Invitrogen	11668019
Fetal bovine serum	Gibco	10099141
Horse serum, heat inactivated	Gibco	26050070
L-glutamine (200 mM)	Gibco	25030081
Trypsin (2.5%), no phenol red	Gibco	15090046
Trypsin-EDTA (0.25%), phenol red	Gibco	25200114
B-27 supplement (50x)	Gibco	17504044
Penicillin/streptomycin	Gibco	15140122
Poly-L-lysine hydrobromide	Sigma Aldrich	P2636
DNase I	Sigma Aldrich	DN25
Pentobarbitone sodium (Lethabarb)	Virbac	3729556
Paraffin - Paraplast Plus	Sigma Aldrich	P3683
QIAzol lysis reagent	Qiagen	79306
DAPI	Thermo Fisher Scientific	62248
Revert total protein stain	Li-Cor	926-11011
Opti-MEM	Gibco	11058021
Critical commercial assays
TMT10plex™ Isobaric Label Reagent Set	ThermoFisher Scientific	90110
RNeasy Mini Kit	QIAGEN	74106
SensiFast cDNA synthesis kit	Meridian Bioscience	BIO-65054
SensiFast SYBR No-ROX kit	Meridian Bioscience	BIO-98005
Plasmid Plus Maxi Kit	QIAGEN	12963
MycoAlert mycoplasma detection kit from	Lonza	LT07-218
Pierce BCA Protein Quantification Kit	Thermo Fisher Scientific	23227
Deposited data
PRIDE	This study	PXD042382
Experimental models: Cell lines
HEK293T1/17 cells (female origin)	ATCC	Cat #: CRL-11268 RRID:CVCL_1926
Primary cortical neuronal culture	This study	N/A
Experimental models: Organisms/strains
Timed mates: C57BL/6 × SJL F1 mice		RRID:MGI:5655052
tetO-hTDP-43-ΔNLS line 4	Jackson Laboratory	RRID:IMSR_JAX:014650
NEFH-tTA line 8	Jackson Laboratory	RRID:IMSR_JAX:025397
C57BL/6NJ-Dnajb5em1(IMPC)J/Mmjax	Jackson Laboratory	RRID:MMRRC_043738-JAX
TDP43Q331K mice	Jackson Laboratory	RRID:IMSR_JAX:017933
Oligonucleotides
qPCR primer pair	Merck – DNA oligonucleotides in tube synthesized for this study	N/A
CRYAB (NM_001289782)
F: 5’ – CGGAGGAACTCAAAGTCAAGGTT – 3’
R: 5’ – ATGGTGAGAGGATCCACATCGG – 3’
qPCR primer pair	Merck – DNA oligonucleotides in tube synthesized for this study	N/A
DCTN2 (NM_027151)
F: 5’ – TGTCCGATGTGACCAGGATGCT – 3’
R: 5’ – GAGCCTCTACTTGGTCCAGAAC – 3’
qPCR primer pair	Merck – DNA oligonucleotides in tube synthesized for this study	N/A
PARP1 (NM_007415)
F: 5’ – CTCTCCCAGAACAAGGACGAAG – 3’
R: 5’ – CCGCTTTCACTTCCTCCATCTTC – 3’
qPCR primer pair	Merck – DNA oligonucleotides in tube synthesized for this study	N/A
IFIT3 (NM_010501)
F: 5’ – GCTCAGGCTTACGTTGACAAGG – 3’
R: 5’ – CTTTAGGCGTGTCCATCCTTCC – 3’
qPCR primer pair	Merck – DNA oligonucleotides in tube synthesized for this study	N/A
GFAP (NM_010501)
F: 5’ – CACCTACAGGAAATTGCTGGAGG – 3’
R: 5’ – CCACGATGTTCCTCTTGAGGTG – 3’
qPCR primer pair	Merck – DNA oligonucleotides in tube synthesized for this study	N/A
CDC37 (NM_016742)
F: 5’ – CAGAAGCTGGAAGACATGCGCA – 3’
R: 5’ – CGAAGGTCTTGTGTTTCTGCTCC – 3’
qPCR primer pair	Merck – DNA oligonucleotides in tube synthesized for this study	N/A
CALR (NM_007591)
F: 5’ – AAAGGACCCTGATGCTGCCAAG – 3’
R: 5’ – TCAGGGATGTGCTCTGGCTTGT – 3’
qPCR primer pair	Merck – DNA oligonucleotides in tube synthesized for this study	N/A
HSP90AB1 (NM_008302)
F: 5’ – CCTGAAGGTCATCCGCAAGAAC – 3’
R: 5’ – GGCGTCGGTTAGTGGAATCTTC – 3’
qPCR primer pair	Merck – DNA oligonucleotides in tube synthesized for this study	N/A
DNAJB5 (NM_001355440.1)
F: 5’ – CCCTAAGAAGCGGAGCCTGTA – 3’
R: 5’ – AGGGTCCCCATGAAAGGTGTA – 3’
qPCR primer pair	Merck – DNA oligonucleotides in tube synthesized for this study	N/A
DNAJB6 (NM_001037940)
F: 5’ – TTCTCTACCTTCAGTGGATTTCCT – 3’
R: 5’ – ATTCCACTGCCGCCAAATGACG – 3’
qPCR primer pair	Merck – DNA oligonucleotides in tube synthesized for this study	N/A
HSPH1 (NM_001347534)
F: 5’ – GATGTCAGCACCACGCTCAATG – 3’
R: 5’ – TCTTCCGAGTCGTGGTTCCAGA – 3’
qPCR primer pair	Merck – DNA oligonucleotides in tube synthesized for this study	N/A
GAPDH (NM_001289726.1)
F: 5’ – GCACAGTCAAGGCCGAGAAT – 3’
R: 5’ – GCCTTCTCCATGGTGGTGAA – 3’
qPCR primer pair	Merck – DNA oligonucleotides in tube synthesized for this study	N/A
Mouse TARDBP (NM_145556.4)
F: 5’ – TTCATTCCCAAACCATTCAG– 3’
R: 5’ – AGATGAACTGGATTACCACC – 3’
qPCR primer pair	Merck – DNA oligonucleotides in tube synthesized for this study	N/A
Human TARDBP (NM_007375.4)
F: 5’ – GATGGACGATGGTGTGACTGCA – 3’
R: 5’ – AAGAACTCCCGCAGCTCATCCT– 3’
Recombinant DNA
pLenti-CMV-TDP-43WT-mGFP	118
pLenti-CMV-TDP-43dNLS-mGFP	118
pLenti-CMV-TDP-43dNLS/2KQ-mGFP	118
pLenti-CMV-TDP-43dNLS/4FL-mGFP	118
pLenti-hSyn1-TDP-43dNLS/2KQ-mGFP	This study
pcDNA3.1(+)-CMV-DNAJB5WT-DYK	This study
pcDNA3.1(+)-CMV-EGFPinvisible-DYK-HA-myc	This study
pLenti-hSyn1-DNAJB5-FLAG	This study
pLenti-hSyn1-EGFPi-FLAG	This study
pCLIP-dual-DNAJB5 sgRNA 1	TransOmic Technologies	Transomic_id: TEDH-1022203
sgRNA a: TGGGCGAACTGTGCGCACCG
sgRNA b: GGCACCGTGAAGAGACTCCG
pCLIP-dual-DNAJB5 sgRNA 2	TransOmic Technologies	Transomic_id: TEDH-1022204
sgRNA a: CGTCTTTCCCAGGCGCTGTG
sgRNA b: CAGGGCACTGTAGAGCACGT
pCLIP-dual-DNAJB5 sgRNA 3	TransOmic Technologies	Transomic_id: TEDH-1022206
sgRNA a: GGGTCCTGCACCTTGCGCCG
sgRNA b: GGAAGGGAAGGCCCTCCCCA
pMDLg/pRRE	Addgene	RRID:Addgene_12251
pRSV-Rev	Addgene	RRID:Addgene_12253
pMD2.G	Addgene	RRID:Addgene_161776
Software and algorithms
Light Cycler 480 Software Release 1.5.1.62 SP3	Roche	RRID:SCR_012155
Activity Monitor 7 Software	Med Associates	RRID:SCR_014296
Image Studio Lite version 5.2.5	Li-Cor	RRID:SCR_013715
Zen software	Zeiss	RRID:SCR_013672
CellProfiler version 4.2.1	Broad Institute	RRID:SCR_007358
GraphPad Prism	GraphPad Software	RRID:SCR_002798
Metascape	Zhou, Y., et al. Metascape provides a biologist-oriented resource for the analysis of systems-level datasets. Nat Commun 10, 1523 (2019)	RRID:SCR_016620
Ingenuity Pathway Analysis	Qiagen	RRID:SCR_008653
Proteome Discoverer V2.1	ThermoFisher Scientific	RRID:SCR_014477
FIJI software (v1.53c)	National Institutes of Health	RRID:SCR_002285
Adobe Illustrator (v25.3.1)	Adobe Systems Incorporated	RRID:SCR_010279
R Studio		RRID:SCR_000432
TMTPrepPro package	Mirzaei, M., et al. TMT one-stop shop: from reliable sample preparation to computational analysis platform. Methods Mol Biol 1549, 45-66 (2017)
Weighted gene correlation network analysis package		RRID:SCR_003302
Shiny package		RRID:SCR_001626
Tidyverse		RRID:SCR_019186
ggrepel		RRID:SCR_017393
readxl		RRID:SCR_018083
ComplexHeatmap package		RRID:SCR_017270
Other
Dox-containing chow (200 mg/kg)	Specialty Feeds Australia	Special formulation
1.4 mm zirconium oxide beads	Bertin Instruments	10402
Precellys Evolution tissue homogenizer	Bertin Instruments	P000062-PEVO0-A
Beckman Optima MAX-XP ultracentrifuge	Beckman	393315
Styrene divinylbenzene – reverse phase sulfonate stage tips	CDS Empore	2241
Sep-Pak C18 cartridges	Waters	WAT054955
Halo 2.7 um 160 A ES-C18 column	Halo	9212X-402
TES Valida paraffin embedding center	Medite	TES-VALIDA
Nitrocellulose membrane 0.22 um	Li-Cor	P/N 926-31092
Prolong Diamond Antifade Mountant	Thermo Fisher Scientific	P36961
Fluorescence mounting medium	Dako	S302380-2
Decloaking Chamber NxGen	Biocare Medical
Odyssey Clx Imaging System	Li-Cor
Leica TP1020 automatic benchtop tissue processer	Leica Biosystems
Leica RM2235 manual rotary microtome	Leica Biosystems
LightCycler 480	Roche
Q Exactive Orbitrap mass spectrometer coupled to EASY-nLC1000 nanoflow high performance liquid chromatography system	Thermo Fisher Scientific
Dynabead Protein A magnetic beads	ThermoFisher Scientific	Cat no. 10002D
Grip strength meter for mice and rats	Ugo Basile	47200-001
Open field activity monitor box	Med Associates	ENV-520

## Sheet: Fig 1 b
		Sex	F	F	F	F	F	F	F	F	F	F	F	F	F	F	F	F	F	F	F	F	F	F	F	F	F	F	F	F	F	F	F	F	F	F	F	F	F	F	F	F	F	F	F	F	F
	Genotype	NEFH-tTA	-	-	-	+	-	+	+	-	-	-	+	-	-	-	-	+	+	+	-	-	+	+	+	+	+	+	+	+	+	+	+	+	+	+	+	+	+	+	+	+	+	+	+	+	+
	Genotype	tetO-NLS-TDP-43	-	-	+	-	-	-	-	-	-	-	-	-	-	-	+	-	-	-	-	-	+	+	+	+	+	+	+	+	+	+	+	+	+	+	+	+	+	+	+	+	+	+	+	+	+
		Group	1	2	3	4	5	1	2	3	4	5	1	2	3	4	5	1	2	3	4	5	1	2	3	4	5	1	2	3	4	5	1	2	3	4	5	1	2	3	4	5	1	2	3	4	5
		Time point	Week 1	Week 1	Week 1	Week 1	Week 1	Week 4	Week 4	Week 4	Week 4	Week 4	Week 6	Week 6	Week 6	Week 6	Week 6	Week 6 + Recovery	Week 6 + Recovery	Week 6 + Recovery	Week 6 + Recovery	Week 6 + Recovery	Week 1	Week 1	Week 1	Week 1	Week 1	Week 2	Week 2	Week 2	Week 2	Week 2	Week 4	Week 4	Week 4	Week 4	Week 4	Week 6	Week 6	Week 6	Week 6	Week 6	Week 6 + Recovery	Week 6 + Recovery	Week 6 + Recovery	Week 6 + Recovery	Week 6 + Recovery
		TMT label	129N	129N	129N	129N	129N	129C	129C	129C	129C	129C	130N	130N	130N	130N	130N	130C	130C	130C	130C	130C	126	126	126	126	126	127N	127N	127N	127N	127N	127C	127C	127C	127C	127C	128N	128N	128N	128N	128N	128C	128C	128C	128C	128C
		Sample code	C1a	C1b	C1c	C1d	C1e	C4a	C4b	C4c	C4d	C4e	C6a	C6b	C6c	C6d	C6e	C6+RECa	C6+RECb	C6+RECc	C6+RECd	C6+RECe	D1a	D1b	D1c	D1d	D1e	D2a	D2b	D2c	D2d	D2e	D4a	D4b	D4c	D4d	D4e	D6a	D6b	D6c	D6d	D6e	D6+RECa	D6+RECb	D6+RECc	D6+RECd	D6+RECe
Uniprot	Entry name	Protein names																																														Anova	Adjusted Anova
Q9CQV8	1433B_MOUSE	14-3-3 protein beta/alpha (Protein kinase C inhibitor protein 1) (KCIP-1) [Cleaved into: 14-3-3 protein beta/alpha, N-terminally processed]	1.07208	1.02136	1.04777	1.02829	1.02929	1.08473	1.09934	1.10067	1.29235	0.894309	1.06931	0.952242	1.11167	1.02426	0.871345	1.05248	1.1125	1.03337	1.1799	0.961616	0.94647	0.980273	0.892112	0.952644	1.05591	0.889655	0.922697	1.0242	0.986722	1.03575	0.71134	0.905872	1.08523	0.980409	0.889535	0.918706	0.883582	0.992439	0.95893	0.91716	1.02109	1.0053	1.00635	1.09359	0.985309	0.0334816	0.0880255
P62259	1433E_MOUSE	14-3-3 protein epsilon (14-3-3E)	1.05787	1.04178	1.07996	1.06189	1.01569	1.03645	1.0842	1.09875	1.32149	0.984756	1.03366	1.04581	1.02918	1.08086	0.930799	1.0447	1.09083	1.05631	1.24593	1.01313	0.920869	1.01214	0.965549	0.972376	1.03575	0.915517	0.931743	0.970958	0.982573	1.00102	0.780069	0.959413	0.945076	0.929302	0.897287	0.854895	0.885288	0.862949	0.91404	0.857002	0.956855	0.978799	0.921053	1.08059	0.943193	7.65526e-06	7.14363e-05
P68510	1433F_MOUSE	14-3-3 protein eta	1.02437	1.026	1.07477	1.00177	1.02301	1.00099	0.999054	1.05465	1.0173	1.06402	0.986139	1.04094	0.935614	1.04717	1.00682	1.00097	0.995	1.0219	1.04976	1.03939	0.883631	0.918816	0.891206	0.958169	0.991751	0.835345	0.844572	0.807357	0.832365	0.862104	0.81701	0.894646	0.807765	0.79983	0.911822	0.825175	0.840938	0.805293	0.796562	0.851085	0.989453	0.966431	0.911071	0.973137	1.03134	1.69003e-13	1.65178e-11
P61982	1433G_MOUSE	14-3-3 protein gamma [Cleaved into: 14-3-3 protein gamma, N-terminally processed]	0.97868	0.973073	1.01765	0.942529	0.978033	1.0069	0.990539	1.04506	1.10565	0.950203	1.0495	1.0039	0.991952	0.979784	0.906433	1.01361	0.99	1.04901	1.05742	0.980808	0.956555	0.997724	0.944696	0.915549	0.99725	1.00172	0.991776	1.01355	0.86473	0.972421	0.932131	0.974093	0.997159	0.903748	0.937984	0.97465	0.956077	0.996219	0.940783	0.851085	0.965484	0.9947	0.935572	1.026	0.950049	0.137843	0.271646
O70456	1433S_MOUSE	14-3-3 protein sigma (Stratifin)	0.900508			1.11848	1.19142	0.945813			0.874317	1.05589	1.12871			1.53774	0.795322	0.916424			0.956938	0.887879	0.920869			1.16417	0.826764	0.874138			0.947718	1.31256	0.956186			0.908007	0.83624	0.911713			1.0659	0.780079	0.862895			1.2825	0.866797	0.8508	0.940078
P68254	1433T_MOUSE	14-3-3 protein theta (14-3-3 protein tau)	0.987817	0.986072	0.939772	1.0725	1.02824	1.03941	1.02649	1.06328	1.17851	0.898374	1.08416	1.00487	1.02716	1.00539	0.896686	1.02041	0.986667	1.04171	1.06986	0.970707	1.04965	1.05159	0.916591	0.971586	1.01375	1.01983	1.02796	1.16167	0.981743	1.02554	0.947595	1.03972	1.11932	1.04344	1.06686	1.00612	1.02516	1.1172	0.922636	0.997041	1.01151	1.00795	1.02541	1.08319	0.985309	0.930199	0.980723
P63101	1433Z_MOUSE	14-3-3 protein zeta/delta (Protein kinase C inhibitor protein 1) (KCIP-1) (SEZ-2)	0.994924	0.995357	0.971963	0.998232	1.03452	0.993103	1.02271	1.06328	1.13388	0.941057	1.00495	0.990253	1.04024	1.02022	0.911306	0.984451	1.00667	1.06465	1.04593	1	0.983708	0.992413	0.916591	0.943173	1.01192	0.959483	0.969572	1.08519	0.955187	0.979571	0.878866	0.959413	0.999053	0.936968	0.914729	0.942308	0.942431	1.02268	0.925501	0.905325	0.943432	0.960247	0.991833	0.94714	0.93144	0.0240906	0.0676391
Q6PD03	2A5A_MOUSE	Serine/threonine-protein phosphatase 2A 56 kDa regulatory subunit alpha isoform (PP2A B subunit isoform B'-alpha) (PP2A B subunit isoform B56-alpha) (PP2A B subunit isoform PR61-alpha) (PR61alpha) (PP2A B subunit isoform R5-alpha)	0.99797	1.07985	1.07165	1.01415	1.08577	0.995074	1.08325	1.03643	1.04918	1.08943	0.99901	1.04094	1.06137	1.09299	1.09064	0.969874	1.0625	1.07195	1.01627	1.08081	0.940264	0.896055	0.93019	0.942384	1.01192	0.84569	0.824013	0.85576	0.907884	1.02145	0.936426	0.880829	0.836174	0.910562	0.883721	0.832168	0.833262	0.854442	0.851003	0.925049	0.947267	0.930212	0.924682	0.994801	0.969638	1.39312e-09	4.06338e-08
Q6PD28	2A5B_MOUSE	Serine/threonine-protein phosphatase 2A 56 kDa regulatory subunit beta isoform (PP2A B subunit isoform B'-beta) (PP2A B subunit isoform B56-beta) (PP2A B subunit isoform PR61-beta) (PP2A B subunit isoform R5-beta)	1.09239	1.06778	1.05919	1.05217	1.13075	1.0601	1.11542	1.11314	1.07559	1.18496	1.03861	1.01657	1.08652	1.00809	1.11793	1.04568	1.05417	1.06257	0.966507	1.09697	0.94104	1.00228	1.0553	1.12549	1.06874	0.883621	0.976974	0.966118	1.00166	0.944842	0.954467	0.952504	1.02083	1.00085	0.991279	0.884615	0.882729	0.975425	0.990449	0.974359	0.985618	1.02385	0.993648	1.04246	1.10382	1.82599e-05	0.000148505
Q61151	2A5E_MOUSE	Serine/threonine-protein phosphatase 2A 56 kDa regulatory subunit epsilon isoform (PP2A B subunit isoform B'-epsilon) (PP2A B subunit isoform B56-epsilon) (PP2A B subunit isoform PR61-epsilon) (PP2A B subunit isoform R5-epsilon)	1.01827	1.02971	1.00208	1.05305	1.01255	1.05123	1.00189	1.00192	1.02732	1.01524	0.99901	0.990253	0.981891	1	0.996101	1.069	1.005	1.01043	0.972249	0.980808	1.07292	1.00228	0.970988	1.07893	0.977085	0.981897	0.981086	0.922556	1.02324	0.975485	0.960481	1.0544	0.940341	0.930153	0.942829	0.996503	0.960341	0.933837	0.975167	1.01578	0.985618	1.00795	0.991833	1.00347	1.01175	0.0586536	0.13976
Q60996	2A5G_MOUSE	Serine/threonine-protein phosphatase 2A 56 kDa regulatory subunit gamma isoform (PP2A B subunit isoform B'-alpha-3) (PP2A B subunit isoform B'-gamma) (PP2A B subunit isoform B56-gamma) (PP2A B subunit isoform PR61-gamma) (PP2A B subunit isoform R5-gamma)	1.00914	1.00836	0.996885	1.04775	1.06276	0.963547	1.0369	1.03643	0.877049	1.1565	0.971287	0.957115	0.965795	1.05391	1.077	0.979592	1.0225	1.01043	0.936842	1.06061	1.05818	0.985584	0.934723	1.12076	1.03116	1.06983	0.935033	0.932236	0.964315	0.979571	1.19072	0.964594	0.924242	0.981261	1.11434	1.06381	0.936461	0.874291	1.00764	0.97929	0.942474	0.916078	0.913793	0.950607	1.04701	0.633643	0.792352
Q76MZ3	2AAA_MOUSE	Serine/threonine-protein phosphatase 2A 65 kDa regulatory subunit A alpha isoform (PP2A subunit A isoform PR65-alpha) (PP2A subunit A isoform R1-alpha)	1.06091	1.03993	1.081	1.05659	1.03138	1.08177	1.0719	1.12081	1.16029	1.00203	1.0495	1.00682	1.0503	1.0283	1.03021	1.06706	1.04083	1.05944	1.08421	1.03737	1.04888	1.01366	0.960109	0.983425	1.02841	1.00862	0.973684	1.00387	0.974274	1.01532	0.932131	0.981865	1.01515	0.959966	1.0126	0.992133	0.947548	0.981096	0.95702	0.985207	1.0163	0.973498	0.991833	1.026	0.981391	2.44327e-06	2.65848e-05
Q7TNP2	2AAB_MOUSE	Serine/threonine-protein phosphatase 2A 65 kDa regulatory subunit A beta isoform (PP2A subunit A isoform PR65-beta) (PP2A subunit A isoform R1-beta)			1.00935					1.01246					0.997988					1.01251					1.14143					0.928364					0.8125					1.03781					1.10254
Q6P1F6	2ABA_MOUSE	Serine/threonine-protein phosphatase 2A 55 kDa regulatory subunit B alpha isoform (PP2A subunit B isoform B55-alpha) (PP2A subunit B isoform PR55-alpha) (PP2A subunit B isoform R2-alpha) (PP2A subunit B isoform alpha)	1.06802	1.03157	1.03011	1.04421	1.07427	1.06601	1.09366	1.03643	1.23588	1.07317	1.04653	1.06823	1.07042	0.985175	1.10721	1.05539	1.0125	1.01877	1.06411	1.06061	1.02715	0.994689	0.962829	0.934491	0.948671	0.993966	0.963816	1.03582	1.02573	1.00511	0.873711	0.977547	0.958333	1.0017	0.942829	0.936189	0.871642	0.991493	1.02674	1.00394	0.986577	0.929329	0.974592	0.957539	0.941234	1.55352e-05	0.00012995
Q6ZWR4	2ABB_MOUSE	Serine/threonine-protein phosphatase 2A 55 kDa regulatory subunit B beta isoform (PP2A subunit B isoform B55-beta) (PP2A subunit B isoform PR55-beta) (PP2A subunit B isoform R2-beta) (PP2A subunit B isoform beta)				1.14324					1.31239					1.21968					1.16555					1.06235					1.20747					1.09966					1.10793					0.929809
Q925E7	2ABD_MOUSE	Serine/threonine-protein phosphatase 2A 55 kDa regulatory subunit B delta isoform (PP2A subunit B isoform B55-delta) (PP2A subunit B isoform PR55-delta) (PP2A subunit B isoform R2-delta) (PP2A subunit B isoform delta)	1.01929	1.01486	1.39875	0.992042	1.04812	0.967488	1.01608	1.17737	0.970856	1.09858	0.965347	1.06043	1.34608	0.828841	1.06433	0.987366	0.9925	1.03858	1.01914	1.02222	0.996121	1.02428	1.06256	0.940016	1.02933	0.987931	1.0222	1.29816	1.26556	0.938713	0.871993	1.00777	1.30682	0.984668	1.05814	0.938811	0.98081	1.23913	1.06017	0.963511	0.980825	0.951413	1.37296	0.973137	1.0049	0.981767	0.999968
Q8BG02	2ABG_MOUSE	Serine/threonine-protein phosphatase 2A 55 kDa regulatory subunit B gamma isoform (PP2A subunit B isoform B55-gamma) (PP2A subunit B isoform PR55-gamma) (PP2A subunit B isoform R2-gamma) (PP2A subunit B isoform gamma)	1.05787	0.976787	1.32191	0.870027	1.02929	1.08177	0.944182	1.15244	1.14481	1.04472	1.02673	0.966862	1.1338	0.942049	1.00585	1.01069	0.965833	1.18352	0.937799	1.0404	1.09697	1.02428	1.24116	0.797159	0.947754	1.12586	1.03536	1.11423	0.79668	1.09499	0.994845	0.986183	1.26326	0.811755	1.01163	1.12587	1.05842	1.12571	0.9532	1.20809	0.954938	0.996466	1.11887	0.885615	1.04701	0.956337	0.99523
P55194	3BP1_MOUSE	SH3 domain-binding protein 1 (3BP-1)	0.960406	0.914578	0.942887	1.04686	1.10251	0.877833	0.853359	0.879195	0.864299	1.00203	0.987129	0.873294	0.957746	1.0876	1.38402	1.06803	0.979167	0.94682	0.980861	0.791919	1.06206	0.844461	0.979148	1.08524	0.952337	0.925862	0.909539	0.981607	1.14855	0.97855	0.786082	0.734888	0.920455	0.730835	1.1686	0.991259	0.881023	0.778828	1.13372	0.962525	0.803452	0.810071	0.802178	0.872617	0.70715	0.0393938	0.100737
Q99LH9	3BP5L_MOUSE	SH3 domain-binding protein 5-like (SH3BP-5-like)
Q99L13	3HIDH_MOUSE	3-hydroxyisobutyrate dehydrogenase, mitochondrial (HIBADH) (EC 1.1.1.31)	0.936041	0.906221	0.979232	0.893899	0.877615	0.953695	0.953642	0.920422	0.956284	0.861789	0.951485	0.909357	0.924547	0.919137	0.924951	0.94655	0.9575	0.942649	0.952153	0.959596	1.00776	0.989378	1.03264	0.900552	0.911091	0.974138	0.996711	0.996128	1.00913	0.94382	1.07131	1.07772	1.125	1.19336	1.0281	1.11101	1.10192	1.05766	1.09456	1.19132	1.12368	1.11926	1.11071	1.13778	1.15867	5.98687e-12	3.74751e-10
Q60876	4EBP1_MOUSE	Eukaryotic translation initiation factor 4E-binding protein 1 (4E-BP1) (eIF4E-binding protein 1) (Phosphorylated heat- and acid-stable protein regulated by insulin 1) (PHAS-I)
P70445	4EBP2_MOUSE	Eukaryotic translation initiation factor 4E-binding protein 2 (4E-BP2) (eIF4E-binding protein 2) (Phosphorylated heat- and acid-stable protein regulated by insulin 2) (PHAS-II)				1.13528					0.89071					0.96496					1.03732					1.11129					0.958506					0.931005					0.925501					1.13172
Q9EST3	4ET_MOUSE	Eukaryotic translation initiation factor 4E transporter (4E-T) (eIF4E transporter) (CD40 ligand-activated specific transcript 4) (Eukaryotic translation initiation factor 4E nuclear import factor 1)		0.923863		0.977896	1.07008		0.92053		0.989071	1.05488		0.919103		1.07143	1.15302		0.965		1.02775	1.00707		0.962822		0.945541	0.982585		0.828947		1.02739	1.01736		0.904145		1.00426	1		0.944989		0.914995	1.0355		0.857774		0.999133	0.954946	0.835795	0.931801
P10852	4F2_MOUSE	4F2 cell-surface antigen heavy chain (4F2hc) (Solute carrier family 3 member 2) (CD antigen CD98)	1.0132	1.00557	1.02596	0.982317	1.04812	0.993103	1.03406	1.02397	1.0847	0.920732	0.991089	0.982456	1.06237	0.942049	0.910331	1.02041	1.0225	1.01251	1.02584	0.941414	1.05508	1.00986	1.00997	0.981058	1.06141	1.02759	1.00082	1.05034	1.02075	1.07048	0.901203	0.972366	1.10133	1.16865	0.864341	0.944056	0.985928	1.16824	0.875836	0.973373	0.986577	0.951413	1.03993	0.934142	0.899119	0.780474	0.896869
P35363	5HT2A_MOUSE	5-hydroxytryptamine receptor 2A (5-HT-2) (5-HT-2A) (Serotonin receptor 2A)	1.07919	1.09192	1.10384			0.93202	1.07474	1.03356			0.910891	1.05068	1.18712			0.776482	1.14583	0.961418			0.61443	0.855842	0.986401			0.622414	0.969572	0.969022			0.495704	0.827288	0.877841			0.58042	1.03198	0.924386			0.88303	0.983216	0.948276			0.257632	0.431395
P34968	5HT2C_MOUSE	5-hydroxytryptamine receptor 2C (5-HT-2C) (5-HT2C) (5-HTR2C) (5-hydroxytryptamine receptor 1C) (5-HT-1C) (5-HT1C) (Serotonin receptor 2C)					1.12134					1.64533					0.98538					1.28384					1.15215					1.03779					1.11047					0.883629					1.11655
A3KFX0	5NT1A_MOUSE	Cytosolic 5'-nucleotidase 1A (cN1A) (EC 3.1.3.5) (Cytosolic 5'-nucleotidase IA) (cN-IA)		0.896936					0.986755					1.00585					0.895					0.83308					0.903783					0.861831					1.04051					1.05565
Q9D020	5NT3A_MOUSE	Cytosolic 5'-nucleotidase 3A (EC 3.1.3.5) (7-methylguanosine phosphate-specific 5'-nucleotidase) (7-methylguanosine nucleotidase) (EC 3.1.3.91) (Cytosolic 5'-nucleotidase 3) (Cytosolic 5'-nucleotidase III) (cN-III) (Lupin) (Pyrimidine 5'-nucleotidase 1) (P5'N-1) (P5N-1) (PN-I)	1.04162	1.04178	1.07269	0.988506	0.973849	0.946798	1.06528	0.953979	1.0173	1.02236	0.938614	1.08577	0.93662	0.929919	1.0692	0.999028	1.1225	1.02086	0.964593	0.962626	0.926299	0.939302	0.905712	0.832676	0.925756	0.925	0.930921	0.90029	0.881328	0.894791	0.917526	0.998273	0.881629	0.874787	0.974806	0.870629	0.944989	0.979206	1.00478	0.966469	1.06232	1.07597	0.984574	0.975737	1.04114	0.000597893	0.00301256
Q3UFY7	5NT3B_MOUSE	7-methylguanosine phosphate-specific 5'-nucleotidase (7-methylguanosine nucleotidase) (EC 3.1.3.91) (Cytosolic 5'-nucleotidase 3B) (Cytosolic 5'-nucleotidase III-like protein) (cN-III-like protein) (EC 3.1.3.5) (N(7)-methylguanylate 5'-phosphatase)	1.01624	0.955432	0.98027		0.950837	1.04138	1.03595	0.782359		0.997967	1.01782	1.10916	1.12978		1.02339	1.05345	0.9925	0.880083		1.01919	1.04965	1.04704	1.03717		1.06966	1.06897	1.12007	1.20523		0.989785	1.06529	1.17098	1.08428		1.04264	0.978147	1.15224	0.8138		1.03057	0.932886	1.18551	1.05808		1.02742	0.255948	0.429225
Q3V1L4	5NTC_MOUSE	Cytosolic purine 5'-nucleotidase (EC 3.1.3.5) (Cytosolic 5'-nucleotidase II)	0.905584	0.946147	0.919003	0.954907	1.00941	0.899507	0.930937	0.922339	0.969945	0.918699	0.939604	0.879142	0.961771	0.908356	0.944444	0.962099	0.898333	0.963504	0.903349	1.0101	0.982933	0.991654	1.00635	0.851618	1.05133	1.05086	0.973684	1.05227	1.00664	1.07559	1.20361	1.03368	1.02652	0.910562	1.06298	1.04983	0.952665	1.05766	0.931232	0.999014	1.08054	0.981449	0.991833	0.933276	1.15965	0.0149533	0.0457467
Q61503	5NTD_MOUSE	5'-nucleotidase (5'-NT) (EC 3.1.3.5) (Ecto-5'-nucleotidase) (CD antigen CD73)
Q9DCD0	6PGD_MOUSE	6-phosphogluconate dehydrogenase, decarboxylating (EC 1.1.1.44)	1.04873	0.996286	1.00208	0.993811	0.948745	1.00985	0.958373	1.00096	0.917122	0.992886	0.957426	0.975634	0.95674	0.993261	0.964912	1.07094	0.955833	1.01043	0.920574	1.01818	1.03181	0.944613	1.0136	0.968429	1.01833	1.01379	0.952303	1.06292	0.965975	1.01736	1	0.97582	1.09659	1.03237	1.13566	1.11888	1.03625	0.994329	1.01815	1.03057	1.04602	1.00088	1.03176	0.935875	1.02742	0.15033	0.28849
Q9CQ60	6PGL_MOUSE	6-phosphogluconolactonase (6PGL) (EC 3.1.1.31)	1.04365	0.986072	1.02908	1.09107	0.895397	1.11921	1.00473	1.01055	1.08652	0.929878	1.09406	1.03021	1.02414	0.924528	0.973684	1.11856	1.04417	1.03128	0.949282	0.911111	1.09697	1.13961	1.05621	0.863457	1.03941	1.2319	1.16365	1.18587	1.13776	1.15015	1.03952	1.21675	1.14489	1.08007	1.07461	1.17308	1.20085	1.14934	1.31423	1.07594	1.08533	1.11837	1.02087	0.995667	1.01861	0.00148108	0.00655914
P12961	7B2_MOUSE	Neuroendocrine protein 7B2 (Secretogranin V) (Secretogranin-5) (Secretory granule endocrine protein I) [Cleaved into: N-terminal peptide; C-terminal peptide]				0.810787					0.81694					0.663073					0.887081					0.652723					0.86473					0.844974					0.808978					1.03986
Q571I9	A16A1_MOUSE	Aldehyde dehydrogenase family 16 member A1		1.04271					0.878903					0.917154					0.948333					0.968134					0.938322					1.03195					0.950107					1.14046
Q8C0J2	A16L1_MOUSE	Autophagy-related protein 16-1 (APG16-like 1)	1.02538	1.03993	0.961578	0.920424	1.02929	1.04532	1.11258	0.977948	0.894353	0.980691	1.02277	1.00975	0.967807	0.95283	0.961988	0.998056	0.9775	0.967675	0.849761	0.942424	1.13266	1.0698	0.951949	0.977111	0.991751	1.08103	1.05921	0.869313	1.03237	0.962206	0.910653	0.997409	0.929924	1.20358	0.937016	1.0542	1.03369	1.09546	0.911175	0.878698	1.00096	0.993816	0.926497	0.869151	0.869736	0.684288	0.831792
P07758	A1AT1_MOUSE	Alpha-1-antitrypsin 1-1 (AAT) (Alpha-1 protease inhibitor 1) (Alpha-1-antiproteinase) (Serine protease inhibitor 1-1) (Serine protease inhibitor A1a) (Serpin A1a)	1.29848	1.10121		1.67109	0.753138	1.10049	1.20719		1.3725	1.10976	1.2703	1		0.764151	1.18519	0.862002	0.78		0.796172	1.30505	1.17766	0.929439		1.25257	0.830431	1.16293	1.04852		0.80332	0.917263	1.65464	0.943005		1.14991	0.998062	1.06119	0.86226		0.696275	1.42702	1.12081	0.885159		0.842288	1.67189	0.810866	0.916481
P22599	A1AT2_MOUSE	Alpha-1-antitrypsin 1-2 (AAT) (Alpha-1 protease inhibitor 2) (Alpha-1-antiproteinase) (Serine protease inhibitor 1-2) (Serine protease inhibitor A1b) (Serpin A1b)	1.3401				0.703975	1.16355				0.807927	0.985149				1.02047	0.984451				1.12222	0.72692				0.7956	0.839655				0.905005	0.65378				0.860465	0.950175				1.16667	0.871524				1.38492	0.633711	0.792352
Q00897	A1AT4_MOUSE	Alpha-1-antitrypsin 1-4 (Alpha-1 protease inhibitor 4) (Serine protease inhibitor 1-4) (Serine protease inhibitor A1d) (Serpin A1d)			0.833853					0.833174					1.06942					0.959333					1.51677					0.776379					0.888258					0.865784					0.903811
P12023	A4_MOUSE	Amyloid-beta A4 protein (ABPP) (APP) (Alzheimer disease amyloid A4 protein homolog) (Amyloid precursor protein) (Amyloid-beta precursor protein) (Amyloidogenic glycoprotein) (AG) [Cleaved into: N-APP; Soluble APP-alpha (S-APP-alpha); Soluble APP-beta (S-APP-beta); C99 (APP-C99) (Beta-secretase C-terminal fragment) (Beta-CTF); Amyloid-beta protein 42 (Abeta42) (Beta-APP42); Amyloid-beta protein 40…	1.03959	1.07428	1.03531	1.03625	1.07008	1.11724	1.07663	1.00959	1.01093	0.989837	1.08416	1.06043	1.01207	1.031	1.07407	1.08552	1.03417	1.00104	1.01818	1.04949	1.04034	1.03338	0.961015	0.981847	0.985335	1.10862	1.05099	0.990319	0.968465	1.09295	0.975945	1.07254	0.942235	0.97615	0.983527	1.09178	1.0081	0.94518	1.03534	1.06312	1.01438	1.01325	0.982759	0.993934	1.02155	0.178724	0.330348
Q60612	AA1R_MOUSE	Adenosine receptor A1		0.921077		1.10168	1.03661		0.953642		1.1275	1.10874		1.1306		1.13612	0.883041		0.9775		1.05455	0.963636		1.1525		0.878453	1.24106		1.22451		1.09793	1.06231		1.18394		0.91908	1.02422		1.13603		1.10984	0.989152		1.053		1.2435	1.10872	0.867815	0.949144
P63115	AAA1_MOUSE	Asc-type amino acid transporter 1 (Asc-1) (D-serine transporter) (Solute carrier family 7 member 10)			1.00104		0.656904			0.885906		0.513211			1.06338		0.776803			1.09176		0.890909			1.28015		1.27039			1.30784		1.65986			1.04261		0.790698			0.860113		0.751479			1.06261		0.666014	0.139098	0.273338
P58742	AAAS_MOUSE	Aladin (Adracalin)	0.993909				1.0272	1.21084				1.10467	1.07525				1.07407	1.32264				1.00909	0.962762				1.07883	1.06293				1.01226	1.05412				1.12984	1.05157				1.02071	1.0441				1.07835	0.577861	0.748318
Q9D2R0	AACS_MOUSE	Acetoacetyl-CoA synthetase (EC 6.2.1.16)	0.973604	1.05664	1.00312	0.999116	1.08787	0.856158	1.01419	0.932886	0.942623	0.986789	0.920792	1.0117	0.940644	0.991914	0.947368	0.875607	1.05083	0.938478	1.00861	0.983838	1.05818	1.08422	1.07072	1.16259	1.15124	1.25948	1.1472	1.01839	1.07884	1.1379	1.12715	1.06218	0.989583	0.987223	1.05233	0.993007	1.0209	0.89414	0.970392	0.952663	0.947267	0.929329	0.895644	0.910745	0.954946	3.93349e-06	3.99818e-05
Q8R2R3	AAGAB_MOUSE	Alpha- and gamma-adaptin-binding protein p34	0.97868		1.04465	0.920424	0.853556	0.93399		1.02972	0.986339	0.78252	0.994059		1.04125	1.39488	0.759259	1		0.996872	1.24211	0.882828	1.15206		1.03717	1.04183	0.939505	1.18879		1.03872	1.15353	0.988764	1.04639		1.125	1.04429	1.01453	1.13287		1.11248	0.991404	0.926036	1.04602		1.05808	1.08925	0.75808	0.751456	0.878749
Q3UHJ0	AAK1_MOUSE	AP2-associated protein kinase 1 (EC 2.7.11.1) (Adaptor-associated kinase 1)	1.05279	1.05014	1.06127	1.04067	0.965481	1.067	1.08798	1.0604	1.12022	0.913618	1.02871	0.971735	1.0996	1.03774	1.04094	1.07191	1.06417	1.01147	1.06986	0.939394	1.03413	1.01897	1.05077	1.02605	1.08708	0.988793	1.03454	1.04937	1.0888	1.07763	0.868557	1.10363	0.99053	1.04003	0.91376	0.892483	0.956077	0.975425	1.01051	1.05227	0.958773	0.948763	0.960073	1.00953	0.889324	0.0826901	0.18324
Q9R078	AAKB1_MOUSE	5'-AMP-activated protein kinase subunit beta-1 (AMPK subunit beta-1) (AMPKb)
Q6PAM0	AAKB2_MOUSE	5'-AMP-activated protein kinase subunit beta-2 (AMPK subunit beta-2)	0.988832	0.903435	0.971963	0.904509		0.923153	0.932829	0.998082	1.01913		0.949505	0.747563	0.944668	0.978437		0.900875	1.065	1.06465	1.01722		1.08379	0.864188	0.999093	1.03157		1.16983	1.0222	0.974831	0.964315		1.08333	0.929188	1.06818	0.955707		1.15122	1.13603	1.04915	0.977077		0.997124	0.963781	0.959165	0.963605		0.134719	0.26681
O54950	AAKG1_MOUSE	5'-AMP-activated protein kinase subunit gamma-1 (AMPK gamma1) (AMPK subunit gamma-1) (AMPKg)	0.873096	0.926648	1.04154	0.95756	0.925732	0.84335	0.946074	1.05273	0.86612	0.948171	0.840594	0.947368	1.06439	0.975741	0.944444	0.859086	0.9125	1.07716	0.877512	0.970707	0.969744	0.971168	1.08522	0.991318	1.02841	1.17241	1.06661	1.37948	1.09129	1.06742	1.13316	1.00691	1.21686	1.03237	1.00678	1.04895	1.07633	1.08601	1.12894	1.00493	0.848514	0.889576	1.04174	0.915078	0.888345	0.000212633	0.0012417
Q91WG5	AAKG2_MOUSE	5'-AMP-activated protein kinase subunit gamma-2 (AMPK gamma2) (AMPK subunit gamma-2)	0.914721	0.938719	1.00104	1.00796	1.01987	0.897537	0.97824	0.932886	1.03188	1.01016	0.952475	0.959064	0.969819	0.939353	0.94152	0.912536	0.975833	0.996872	0.894737	1.01313	0.87277	0.915023	0.927471	0.848461	0.999083	0.997414	0.9375	0.964182	1.04149	0.962206	0.915808	0.941278	0.949811	0.986371	0.978682	1.05245	1.08571	0.967864	1.21681	0.900394	0.95302	1.06979	1.00181	0.989601	0.918707	0.122382	0.249282
Q8R0P4	AAMDC_MOUSE	Mth938 domain-containing protein (LI2)	0.948223	0.94429	0.961578	0.985853	1.04498	0.976355	1.0123	0.975072	1.0255	0.988821	1.05545	0.923977	1.01408	0.98248	1	1.02235	0.9375	0.990615	0.930144	1.11111	1.04112	0.924886	0.99184	0.973165	1.03758	0.967241	0.878289	1.03001	0.969295	1.00817	0.964777	0.911917	0.994318	0.968484	0.984496	0.921329	0.875906	0.941399	0.91213	0.997041	0.922339	0.880742	0.910163	0.95234	1.02644	0.233679	0.403417
Q5EG47	AAPK1_MOUSE	5'-AMP-activated protein kinase catalytic subunit alpha-1 (AMPK subunit alpha-1) (EC 2.7.11.1) (Acetyl-CoA carboxylase kinase) (ACACA kinase) (EC 2.7.11.27) (Hydroxymethylglutaryl-CoA reductase kinase) (HMGCR kinase) (EC 2.7.11.31) (Tau-protein kinase PRKAA1) (EC 2.7.11.26)	0.916751	0.881151	0.896158	0.935455	0.924686	0.809852	0.928098	0.925216	0.881603	0.912602	0.89901	0.907407	0.929577	0.912399	0.94347	0.838678	0.915833	0.972888	0.825837	0.949495	0.906905	0.971927	0.941976	0.91397	1.04308	0.949138	0.943257	1.04937	0.813278	1.38815	1.02749	0.989637	1.03598	0.9523	0.97093	1.08042	1.07292	1.05009	0.880611	1.17653	0.953979	1.02473	1.00998	0.943674	0.898139	0.0546601	0.132052
Q8BRK8	AAPK2_MOUSE	5'-AMP-activated protein kinase catalytic subunit alpha-2 (AMPK subunit alpha-2) (EC 2.7.11.1) (Acetyl-CoA carboxylase kinase) (ACACA kinase) (EC 2.7.11.27) (Hydroxymethylglutaryl-CoA reductase kinase) (HMGCR kinase) (EC 2.7.11.31)	0.95736	0.933148	0.979232	0.974359	0.867155	0.95665	0.941343	0.958773	0.909836	0.926829	1.06535	0.932749	0.992958	1.03504	0.976608	1.03401	0.98	0.937435	0.923445	0.941414	0.991466	0.942337	1.01723	1.01973	0.933089	1.07414	1.02714	0.976767	1.01494	1.10725	0.934708	0.925734	0.89678	0.938671	0.890504	1.04458	1.07207	0.973535	1.05349	0.938856	0.939597	0.931095	0.962795	0.906412	0.818805	0.000431422	0.00227144
Q9D2V5	AAR2_MOUSE	Protein AAR2 homolog (AAR2 splicing factor homolog)	0.904569	0.950789	0.885774	1.20513	0.936192	1.08473	1.26774	0.88303	1.71585	0.764228	1.05842	1.29922	1.05332	1.42588	0.963938	0.963071	1.32167	0.908238	1.08517	0.843434	1.06206	1.34446	0.891206	1.4925	1.02291	0.887931	1.16118	1.09197	1.29959	1.02758	0.774055	1.40069	1.01989	1.0247	0.972868	0.977273	1.07719	0.975425	1.8873	0.970414	0.943432	1.29947	1.04537	1.63778	0.907933	0.904809	0.968002
Q3THG9	AASD1_MOUSE	Alanyl-tRNA editing protein Aarsd1 (Alanyl-tRNA deacylase alaX) (AlaX) (AlaXp-II) (Alanyl-tRNA synthetase domain-containing protein 1)	0.975635	1.02507	0.94081	0.929266	0.959205	0.975369	1.0842	1.03547	0.966302	0.987805	0.984158	0.980507	0.961771	0.960916	0.981481	0.986395	1.01833	1.04901	0.972249	0.987879	0.987587	1.04704	1.03808	1.09708	0.996334	0.988793	0.987664	1.15682	0.994191	1.01124	1.07904	1.10104	1.10133	1.02726	0.92345	0.995629	1.03881	1.01512	0.942693	0.996055	1.03452	1.06095	0.979129	0.967938	1.01469	0.180157	0.332531
Q99K67	AASS_MOUSE	Alpha-aminoadipic semialdehyde synthase, mitochondrial (LKR/SDH) [Includes: Lysine ketoglutarate reductase (LKR) (LOR) (EC 1.5.1.8); Saccharopine dehydrogenase (SDH) (EC 1.5.1.9)]		0.984215	0.983385		0.901674		0.989593	1.093		0.95935		1.0078	1.07545		0.852827		0.925833	1.01877		0.886869		0.946131	0.894832		0.931256		0.927632	1.04066		0.973442		1.07081	1.17519		0.997093		0.939019	1.12949		0.836292		0.837456	1.18149		1.05485	0.728738	0.86268
P05201	AATC_MOUSE	Aspartate aminotransferase, cytoplasmic (cAspAT) (EC 2.6.1.1) (EC 2.6.1.3) (Cysteine aminotransferase, cytoplasmic) (Cysteine transaminase, cytoplasmic) (cCAT) (Glutamate oxaloacetate transaminase 1) (Transaminase A)	1.08122	1.013	1.01454	1.04156	0.997908	1.01872	1.09366	1.00575	1.25137	1.11179	0.986139	1.04386	0.997988	1.08221	1.15984	1.02235	1.065	1.09698	1.12344	1.14343	1.03103	0.930197	0.929284	0.948698	0.987168	0.921552	0.910362	0.984511	1.04564	1.06027	0.893471	0.87133	0.893939	0.898637	0.932171	0.868881	0.800853	0.826087	0.991404	0.959566	0.948226	0.913428	0.934664	0.973137	0.959843	1.63539e-06	1.88629e-05
P05202	AATM_MOUSE	Aspartate aminotransferase, mitochondrial (mAspAT) (EC 2.6.1.1) (EC 2.6.1.7) (Fatty acid-binding protein) (FABP-1) (Glutamate oxaloacetate transaminase 2) (Kynurenine aminotransferase 4) (Kynurenine aminotransferase IV) (Kynurenine--oxoglutarate transaminase 4) (Kynurenine--oxoglutarate transaminase IV) (Plasma membrane-associated fatty acid-binding protein) (FABPpm) (Transaminase A)	0.960406	0.928505	0.942887	0.980548	0.970711	0.993103	0.97351	0.916587	1.21129	0.912602	0.987129	1.04094	0.95674	0.997305	1.01754	1.16035	0.966667	1.05318	1	0.962626	0.994569	0.977238	1.00453	0.96764	0.941338	1.14828	1.06826	1.16457	1.05311	1.14709	1.04296	1.1563	1.16288	1.06303	1.10368	1.24388	1.07377	1.07656	1.26457	1.16667	1.11409	1.0742	1.20054	1.18804	1.05877	2.94969e-05	0.000226658
Q99JW1	AB17A_MOUSE	Alpha/beta hydrolase domain-containing protein 17A (Abhydrolase domain-containing protein 17A) (EC 3.1.2.22)	1.00508	1.00743			1.24686	0.948768	1.08325			0.837398	0.893069	1.17641			0.847953	0.902818	1.07333			0.973737	1.06517	1.09863			1.00458	1.13793	1.19984			1.18999	1.1701	1.05613			0.974806	1.10577	1.1565			1.32051	0.979866	0.967314			0.962782	0.0835588	0.184725
Q7M759	AB17B_MOUSE	Alpha/beta hydrolase domain-containing protein 17B (Abhydrolase domain-containing protein 17B) (EC 3.1.2.22)	1.08629	0.939647	1.054	1.28912		1.05123	0.858089	1.04314	1.07923		1.03564	0.898635	1.06338	1.11456		1.09621	0.8675	1.05005	1.11579		0.992242	0.852807	1.0417	1.30387		0.999138	0.880757	1.05324	1.10041		1.04553	0.917962	1.16383	1.01874		1.10052	0.853731	1.10681	1.20248		1.04123	0.910777	1.08167	1.16551		0.994229	0.999968
Q8VCV1	AB17C_MOUSE	Alpha/beta hydrolase domain-containing protein 17C (Abhydrolase domain-containing protein 17C) (EC 3.1.2.22)			1.01454					1.00384					1.36016					1.10428					1.15775					0.929332					1.02652					1.11437					1.03993
Q8R5A3	AB1IP_MOUSE	Amyloid beta A4 precursor protein-binding family B member 1-interacting protein (APBB1-interacting protein 1) (Proline-rich EVH1 ligand 1) (PREL-1) (Proline-rich protein 48)					1.02301					0.996951					0.946394					0.89596					0.861595					0.814096					1					0.902367					0.915769
Q8K440	ABC8B_MOUSE	ABC-type organic anion transporter ABCA8B (EC 7.6.2.-) (ATP-binding cassette sub-family A member 8B)
P41233	ABCA1_MOUSE	Phospholipid-transporting ATPase ABCA1 (EC 7.6.2.1) (ATP-binding cassette sub-family A member 1) (ATP-binding cassette transporter 1) (ABC-1) (ATP-binding cassette 1)	0.917766	0.97493	0.793354		0.861925	0.898522	1.00284	0.798658		0.838415	0.881188	0.973684	0.978873		0.926901	0.896016	1.005	0.887383		0.850505	0.924748	0.955994	0.947416		1.01467	0.912931	0.967928	1.05227		0.996936	1.16495	1.01641	1.05871		1.0155	1.18881	1.07377	1.06427		1.27613	1.07287	1.05124	1.14973		1.06758	3.37834e-05	0.000254334
P41234	ABCA2_MOUSE	ATP-binding cassette sub-family A member 2 (EC 7.6.2.-) (ATP-binding cassette transporter 2) (ATP-binding cassette 2)	1.0802	0.940576	0.977155	0.944297	0.990586	1.12118	0.988647	1.0163	1.00729	1.05691	0.907921	0.94347	1.34004	0.902965	1.04094	1.27697	0.953333	1.18665	0.929187	1.01515	1.42669	1.13961	1.22393	1.01579	1.12832	1.27069	1.11842	1.30784	1.06722	1.13687	0.773196	1.11313	1.31061	1.08518	1.17926	1.41608	1.12836	1.34216	1.16428	1.20611	0.996165	1.01413	1.21416	0.979203	1.17238	0.0689028	0.158832
Q8R420	ABCA3_MOUSE	ATP-binding cassette sub-family A member 3	1.04772	1.03714	1.04984	1.0168		1.02365	0.969726	0.982742	1.16758		1.01089	1.02632	1.0332	1.09164		1.10884	1.055	0.8561	1.02967		1.11947	1.23445	1.12058	1.13575		1.08276	1.25493	1.11036	1.12282		0.829897	1.05181	1.1411	1.0971		1.08566	1.23753	1.04348	1.08309		0.997124	1.0689	1.00998	1.01733		0.137847	0.271646
Q8K448	ABCA5_MOUSE	ATP-binding cassette sub-family A member 5	0.954315	0.927577	1.00623		0.958159	0.957635	0.889309	0.920422		0.958333	0.915842	0.873294	0.930584		0.968811	0.949466	0.875833	0.971846		0.981818	1.10396	0.906677	1.08885		1.04308	1.14655	0.931743	1.27299		1.14709	1.08247	1.01727	1.19981		1.03779	1.05332	0.956077	1.15217		1.09073	0.972196	0.864841	0.841198		0.938296	0.0012055	0.00547338
Q91V24	ABCA7_MOUSE	ATP-binding cassette sub-family A member 7		0.999071	0.774663	1.00973	0.956067		1.09272	0.847555	1.20765	1.05793		1.11988	0.793763	1.00135	0.979532		1.04417	0.821689	0.963636	1.02525		1.0349	0.731641	0.942384	0.927589		0.945724	0.776379	0.913693	0.916241		1.19862	0.823864	0.96678	1.05717		1.03284	0.803403	0.909265	1.01578		1.11131	0.770417	0.982669	0.875612	0.786313	0.901163
Q8K449	ABCA9_MOUSE	ATP-binding cassette sub-family A member 9	0.945178	0.967502	0.905504			0.920197	1.08704	1.02205			1.01881	0.951267	0.948692			0.951409	0.975833	0.952033			0.979054	1.1085	1.10517			0.955172	0.925164	0.931268			1.07302	0.964594	1.01042			1.01311	0.985075	1.00851			1.06328	1.1864	1.07532			0.00878298	0.0297224
Q9DC29	ABCB6_MOUSE	ATP-binding cassette sub-family B member 6, mitochondrial		1.03157	0.948079	1.34218	0.848326		0.939451	0.973154	1.0173	0.66565		0.979532	0.99497	0.777628	0.626706		1.02083	0.98123	1.00096	0.886869		1.22155	1.18314	1.62115	1.27039		1.33388	1.26041	1.74191	1.10112		1.20294	1.28977	1.58603	1.03585		1.29041	1.17486	1.30468	0.817554		1.06979	1.01361	1.31282	0.615083	0.0157992	0.0477834
Q61102	ABCB7_MOUSE	ATP-binding cassette sub-family B member 7, mitochondrial (ATP-binding cassette transporter 7) (ABC transporter 7 protein)	1.0132	0.972145	0.997923	0.937224	0.968619	0.982266	0.998108	0.989453	0.919854	1.00407	1.0198	1.05263	0.935614	1.00943	1.00585	0.994169	1.00917	1.00938	0.962679	0.993939	0.974399	0.978756	0.979148	0.995264	0.92209	1.01293	0.95148	0.943853	0.9361	0.919305	0.962199	0.994819	0.982955	0.965077	0.989341	0.990385	0.968017	0.968809	0.918816	1.01578	0.965484	0.999117	0.931942	0.931542	0.954946	0.237695	0.407571
Q9JJ59	ABCB9_MOUSE	ATP-binding cassette sub-family B member 9 (ATP-binding cassette transporter 9) (ABC transporter 9 protein) (mABCB9) (TAP-like protein) (TAPL)	0.902538	1.03435	1.11111	1.00265	0.963389	0.861084	1.01514	1.09012	1.08015	1.11992	0.79505	0.944444	1.07042	0.815364	1.08869	1.03984	1.02333	0.998957	0.958852	1.04848	0.986811	1.02883	1.06981	0.823204	1.13749	1.10172	1.01645	1.08712	1.10041	1.01839	1.12543	0.995682	1.0947	1.00426	1.20349	0.943182	1.0533	1.07561	1.14231	1.1075	0.989453	0.909894	1.05172	0.954939	1.09207	0.325626	0.506297
Q9JI39	ABCBA_MOUSE	ATP-binding cassette sub-family B member 10, mitochondrial (ABC-mitochondrial erythroid protein) (ABC-me protein) (ATP-binding cassette transporter 10) (ABC transporter 10 protein)	1.02538	1.065	0.884735	1.06808	1.05126	0.992118	0.994324	0.889741	0.979964	1.11687	0.823762	1.10331	0.969819	0.987871	0.992203	1.00875	1.01583	0.891554	0.913876	1.02626	0.957331	1.02049	0.925657	1.0513	1.033	0.958621	0.976974	1.08906	0.962656	0.964249	1.10052	1.10363	0.933712	1.13203	1.11725	1.09091	1.22047	1.04726	1.05731	1.05621	1.13902	1.08481	1.10799	0.964471	1.13908	0.0593559	0.141007
Q61285	ABCD2_MOUSE	ATP-binding cassette sub-family D member 2 (Adrenoleukodystrophy-related protein)	1.06294	0.996286	1.05919		0.949791	1.1803	1.11069	1.11889		1.03354	1.30297	1.05068	0.949698		1.07018	1.26045	1.055	1.10845		1.11111	1.07137	0.952959	1.00544		1.044	1.0569	1.0699	1.00774		0.942799	1.06186	1.00086	1.00852		0.880814	1.11101	0.925373	1.18904		0.924063	1.09588	1.09982	1.10345		1.12439	0.195798	0.354135
P55096	ABCD3_MOUSE	ATP-binding cassette sub-family D member 3 (68 kDa peroxisomal membrane protein) (PMP68) (70 kDa peroxisomal membrane protein) (PMP70)	0.97665	0.974002	0.906542	0.961096	1.00732	1.12906	1.05771	1.03452	0.938069	1.03049	1.06832	1.06043	1.02918	1	1.01462	1.13994	1.0125	1.04275	0.879426	1.05657	0.943367	0.887709	0.896646	0.868982	0.983501	1.05603	0.999178	1.02807	1.00913	0.983657	1.05842	1.05095	1.01515	1.20528	1.02907	1.09528	1.03625	1.10208	1.03152	1.02367	1.0489	1.05742	1.08439	1.01473	1.0666	0.000914637	0.00431376
P61222	ABCE1_MOUSE	ATP-binding cassette sub-family E member 1 (RNase L inhibitor) (Ribonuclease 4 inhibitor) (RNS4I)	1.0335	1.06035	0.986501	1.06897	1.04707	0.984236	1.03122	1.03164	0.996357	1.00203	0.976238	0.998051	1	1.00674	1.01365	0.968902	0.97	1.02607	0.955981	0.979798	1.04888	0.981032	0.956482	1.01894	0.973419	0.999138	0.962993	0.972894	0.991701	0.967314	1.06443	0.92487	0.936553	0.965077	1	0.996503	0.933049	1.01134	0.908309	0.977318	0.999041	0.970848	0.989111	0.968804	0.984329	0.0394514	0.100818
Q6P542	ABCF1_MOUSE	ATP-binding cassette sub-family F member 1	1.18071	1.03714	1.25857	1.07958	0.92887	1.06207	1.12961	1.19271	1.02641	0.772358	1.01782	1.01072	1.05231	1.0283	0.841131	0.98931	1.13833	0.88634	1.13589	0.808081	1.06749	1.17602	1.22121	1.14128	1.02291	1.03966	1.23191	1.04163	1.07469	1.2809	0.816151	0.873921	1.08049	1.01959	0.755814	0.883741	1.13859	1.00378	0.926457	0.998028	1.05657	1.05742	1.01724	1.08319	0.773751	0.114515	0.237162
Q99LE6	ABCF2_MOUSE	ATP-binding cassette sub-family F member 2	0.915736	0.975859	0.991693	1.02741	1.0251	0.93399	0.988647	1.01534	1.00182	1.11789	0.977228	0.994152	0.955734	1.01078	1.04386	0.951409	0.981667	1.01668	0.976077	1.04646	0.977502	1.0091	1.03083	1.06709	1.06691	1.16207	1.11349	0.987415	1.03983	0.940756	1.0146	0.950777	0.956439	1.05026	1.08043	0.980769	0.927079	0.942344	1.02483	0.990138	0.954938	0.909894	0.960073	0.984402	1.06268	0.424061	0.609035
Q8K268	ABCF3_MOUSE	ATP-binding cassette sub-family F member 3	0.747208	0.706592	0.910696		1.10146	0.995074	0.746452	0.95302		1.08028	1.06139	1.03216	0.967807		1.03411	0.869776	0.850833	0.914494		1.10202	1.00931	1.22079	1.02539		1.05133	1.04483	1.19161	1.01549		0.986721	1.43041	1.04404	1.08144		0.993217	1.06556	1.40469	1.05104		1.02367	1.02109	1.23057	1.00454		1.02938	0.0653156	0.152057
Q64343	ABCG1_MOUSE	ATP-binding cassette sub-family G member 1 (EC 7.6.2.-) (ATP-binding cassette transporter 8) (White protein homolog)	0.977665					0.946798					0.919802					0.895044					0.943367					0.925862					1.10395					1.09091					1.0767
Q7TMS5	ABCG2_MOUSE	Broad substrate specificity ATP-binding cassette transporter ABCG2 (EC 7.6.2.2) (ATP-binding cassette sub-family G member 2) (Breast cancer resistance protein 1 homolog) (Urate exporter) (CD antigen CD338)	1.06802	1.12721	0.772586	1.18656		0.835468	1.01703	0.788111	1.19308		0.79604	1.01267	1.14889	0.90027		0.750243	0.913333	0.828989	0.9311		0.951125	1.06146	0.951043	1.03946		1.0931	1.08553	1.33011	0.952697		0.939863	1.02245	0.754735	0.992334		0.73514	0.794883	0.574669	0.972302		0.866731	0.890459	0.972777	0.974003		0.0643224	0.150446
Q99LR1	ABD12_MOUSE	Lysophosphatidylserine lipase ABHD12 (EC 3.1.1.-) (2-arachidonoylglycerol hydrolase ABHD12) (Abhydrolase domain-containing protein 12) (Monoacylglycerol lipase ABHD12) (EC 3.1.1.23) (Oxidized phosphatidylserine lipase ABHD12) (EC 3.1.-.-)	0.959391	0.995357	1.00935	1.00531	0.985356	1.00788	1.00568	0.975072	1.22313	1.01423	1.0297	0.999025	0.963783	1.01213	0.992203	1.04276	1.04417	1.03128	1.0488	0.991919	1.07292	1.09256	1.10698	1.1026	1.11182	1.18448	1.22862	1.10358	1.1444	1.14096	0.996564	1.0475	1.05492	1.07836	1.05329	1.0778	1.04819	0.952741	1.16428	1.09172	0.978907	0.989399	0.96824	1.02773	0.973555	2.53945e-05	0.000199258
Q9QZC8	ABHD1_MOUSE	Protein ABHD1 (EC 3.1.1.-) (Alpha/beta hydrolase domain-containing protein 1) (Abhydrolase domain-containing protein 1) (Lung alpha/beta hydrolase 1) (MmLABH1)
Q91ZH7	ABHD3_MOUSE	Phospholipase ABHD3 (EC 3.1.1.32) (EC 3.1.1.4) (Abhydrolase domain-containing protein 3) (Lung alpha/beta hydrolase 3) (MmLABH3)	0.97665	1.22748	0.935618	0.736516	1.10983	1.38522	1.07474	0.976031	0.727687	1.0498	1.36535	0.999025	0.961771	0.816712	1.19201	1.3654	1.09083	1.04797	0.68134	1.38889	1.11715	0.989378	1.09429	0.944751	1.18973	1.26552	1.09704	1.06099	0.758506	1.37079	1.20189	0.96114	1.00568	0.821976	1.33818	1.28934	0.960341	0.975425	0.731614	1.27811	1.05177	1.00618	1.13884	0.790295	1.37023	0.998572	0.999968
Q8VD66	ABHD4_MOUSE	(Lyso)-N-acylphosphatidylethanolamine lipase (EC 3.1.1.-) (Alpha/beta hydrolase domain-containing protein 4) (Abhydrolase domain-containing protein 4) (Alpha/beta-hydrolase 4)	0.926904	1.15877	0.790239	1.11494	1.16109	1.02956	1.15421	0.978907	0.924408	1.19817	0.928713	1.09064	1.15594	0.944744	1.13158	1.0447	0.930833	1.2367	0.939713	1.13737	1.02017	1.00455	1.04986	1.08682	0.934005	1.11983	1.07237	1.14618	1.10207	1.0715	1.47766	1.14335	1.36174	1.43101	1.24419	1.11101	1.26055	1.35255	1.19866	1.19822	1.23106	1.01413	1.09982	1.04419	1.11361	0.00204847	0.0086945
Q8R2Y0	ABHD6_MOUSE	Monoacylglycerol lipase ABHD6 (EC 3.1.1.23) (2-arachidonoylglycerol hydrolase) (Abhydrolase domain-containing protein 6)	0.993909	1.03435	0.941848	1.13705	0.993724	0.97931	0.969726	0.946309	0.956284	1.04167	0.970297	0.944444	0.924547	0.985175	0.97076	0.980564	0.969167	0.991658	0.966507	1.00707	1.05896	0.933991	0.968268	1.00158	1.03391	1.12672	0.985197	0.921588	1.0805	1.04392	1.16581	0.938687	0.872159	1.04089	1.01066	1.03497	0.892111	0.89603	1.11366	0.9714	0.981783	0.916078	0.865699	0.956672	1.02253	0.617164	0.779995
Q6PE15	ABHDA_MOUSE	Palmitoyl-protein thioesterase ABHD10, mitochondrial (EC 3.1.2.22) (Acyl-protein thioesterase ABHD10) (Alpha/beta hydrolase domain-containing protein 10) (Abhydrolase domain-containing protein 10) (Mycophenolic acid acyl-glucuronide esterase, mitochondrial) (EC 3.1.1.93)	0.95533	0.965645	0.92731	0.992927	0.978033	0.976355	1.03784	0.902205	0.969035	1.02744	0.988119	1.15497	0.95674	0.950135	0.924951	0.947522	1.0275	1.01564	0.869856	0.952525	1.14818	1.10243	0.951043	0.92423	0.920257	1.21466	1.08799	1.08809	0.993361	0.969356	1.54639	1.22193	1.08144	1.10136	1.08721	1.33042	1.1855	1.06144	1.2808	1.11341	1.16107	1.23675	1.1706	1.07886	1.11557	0.000181593	0.0010843
Q8K4F5	ABHDB_MOUSE	Protein ABHD11 (EC 3.-.-.-) (Alpha/beta hydrolase domain-containing protein 11) (Abhydrolase domain-containing protein 11) (Williams-Beuren syndrome chromosomal region 21 protein homolog)	0.954315	1.06778	0.895119	0.984969	0.976987	0.866995	1.11258	0.911793	0.965392	0.896341	0.883168	1.06628	0.891348	0.97035	0.884016	0.858115	1.25167	0.936392	1.17416	1.01616	0.958883	1.20182	0.993654	0.983425	1.055	1.00259	1.25658	1.03195	1.01909	1.00102	1.32131	1.2867	1.12973	1.10136	1.18023	1.11189	1.19574	1.11531	1.22159	1.19034	1.06903	1.22173	1.08893	1.13432	1.24878	0.000320193	0.0017369
Q8VCR7	ABHEB_MOUSE	Protein ABHD14B (EC 3.-.-.-) (Alpha/beta hydrolase domain-containing protein 14B) (Abhydrolase domain-containing protein 14B) (CCG1-interacting factor B)	0.936041	1.00836	1.04154	0.883289	1.00418	1.12808	1.11731	1.02876	1.14663	1.06199	1.10792	1.01852	1.17203	1.04043	1.0848	1.10787	1.03667	1.05109	1.01148	1.01616	1.08999	1.03111	1.02085	0.953433	0.948671	1.11466	0.963816	1.05227	0.929461	1.05005	1.47423	1.11399	1.2017	1.07496	1.13469	1.18794	0.985928	1.08601	0.966571	1.04734	1.18217	1.11396	1.10526	1.00953	1.10088	0.00410403	0.0157138
Q9Z1Q2	ABHGA_MOUSE	Phosphatidylserine lipase ABHD16A (EC 3.1.-.-) (Alpha/beta hydrolase domain-containing protein 16A) (Abhydrolase domain-containing protein 16A) (HLA-B-associated transcript 5) (mBAT5) (Monoacylglycerol lipase ABHD16A) (EC 3.1.1.23)	0.958376	1.03064	0.973001	0.916004	0.866109	1.09951	1.01325	0.933845	1.04007	0.910569	1.0505	1.16667	0.993964	0.955526	1.01559	1.06803	1.04417	1.01147	0.948325	0.934343	1.01241	1.15706	1.12965	1.06156	0.972502	1.06552	1.23438	1.04356	1.08631	1.29009	1.07646	1.21675	1.02746	0.905451	0.971899	1.01923	1.1565	1.02174	1.22732	1.17357	1.00863	1.12191	0.988203	0.988735	0.841332	0.0277473	0.0759982
Q8CBW3	ABI1_MOUSE	Abl interactor 1 (Abelson interactor 1) (Abi-1) (Ablphilin-1) (Eps8 SH3 domain-binding protein) (Eps8-binding protein) (Spectrin SH3 domain-binding protein 1) (e3B1)	1.08426	1.04364	1.05504	1.07781	1.06485	1.06995	1.07474	1.09396	1.02004	0.95935	1.06337	1.0039	1.07445	1.01078	0.999025	1.03401	1.03917	1.01877	0.990431	1.02525	0.983708	0.920334	0.914778	0.923441	0.998167	0.92069	0.909539	0.894482	0.951867	0.998979	0.848797	0.943869	0.855114	0.963373	0.90407	0.881119	0.899787	0.869565	0.91404	0.939842	1.01246	0.948763	0.952813	0.97747	0.947111	6.42548e-09	1.53358e-07
P62484	ABI2_MOUSE	Abl interactor 2 (Abelson interactor 2) (Abi-2) (Abl-binding protein 3) (AblBP3) (Arg-binding protein 1) (ArgBP1)	1.03959	1.05942	1	1.15208	0.997908	0.963547	1.06244	1.0441	1.00455	0.905488	1.00792	1.04873	1.02414	1.00809	0.98538	0.994169	1.11	1.01251	1.01053	0.90404	0.923972	0.992413	0.844062	0.90371	0.921173	0.852586	0.958059	0.74637	0.899585	0.994893	0.749141	0.966321	0.650568	0.83816	0.79845	0.754371	0.829851	0.715501	0.924546	0.866864	0.98466	0.980565	0.862976	1.11525	0.904016	4.59765e-05	0.000333076
P00520	ABL1_MOUSE	Tyrosine-protein kinase ABL1 (EC 2.7.10.2) (Abelson murine leukemia viral oncogene homolog 1) (Abelson tyrosine-protein kinase 1) (Proto-oncogene c-Abl) (p150)			1.14019	0.82847				1.19367	0.876138				1.11469	0.93531				1.1585	1.09378				1.37625	1.15864				0.977735	1.04564				1.55303	0.99063				1.23346	1.08883				0.982759	1.16205		0.743662	0.873331
Q4JIM5	ABL2_MOUSE	Tyrosine-protein kinase ABL2 (EC 2.7.10.2) (Abelson murine leukemia viral oncogene homolog 2) (Abelson tyrosine-protein kinase 2) (Abelson-related gene protein) (Tyrosine-protein kinase ARG)	1.03452	1.11885	0.965732	1.0725	1.08996	0.966502	1.10974	0.977948	0.949909	1.04065	1.06832	1.17251	1.00704	1.01078	0.991228	0.941691	1.13417	0.974974	0.884211	0.985859	0.974399	1.00607	1.00272	1.1105	0.943171	0.871552	1.05099	0.989351	0.954357	0.99285	1.03522	1.09499	0.960227	0.941227	0.945736	0.921329	1.06098	0.954631	0.875836	1.00394	1.02876	1.12456	1.00998	0.858752	1.00979	0.503809	0.684733
Q8K4G5	ABLM1_MOUSE	Actin-binding LIM protein 1 (abLIM-1) (Actin-binding LIM protein family member 1)	0.926904	0.868152	0.944964	0.963749	0.896444	0.999015	0.911069	0.85906	0.921676	0.918699	1.07525	0.965887	0.971831	1.03908	1.07992	1.12634	1.08083	1.07195	1.08708	1.05556	0.965089	0.902883	0.951043	0.977111	0.906508	0.962931	0.981086	0.969022	0.916183	0.945863	0.999141	0.914508	0.891098	0.922487	0.899225	0.975524	1.07207	0.937618	0.942693	1.01282	1.01246	0.938163	0.99637	1.02773	0.934378	3.23222e-06	3.37075e-05
Q8BL65	ABLM2_MOUSE	Actin-binding LIM protein 2 (abLIM-2) (Actin-binding LIM protein family member 2)	1.0264	1.00186	1.06957	1.02918	0.98954	1.01773	1.01798	1.03931	0.947177	1.01423	1.01386	0.971735	1.01408	1.0027	1.00585	1.04956	1.08	1.01981	1.0555	1.01212	1.0031	0.940819	1.04896	1.13654	1.03575	0.985345	0.909539	0.902227	1.02905	1.01226	1.11426	0.873057	0.897727	0.923339	0.98062	0.941434	0.863113	0.934783	0.91404	0.918146	0.988495	0.79947	0.997278	1.04766	0.960823	0.0218344	0.0625075
Q69ZX8	ABLM3_MOUSE	Actin-binding LIM protein 3 (abLIM-3) (Actin-binding LIM protein family member 3)	0.950254	1.013		0.923961	1.02406	0.949754	1.09082		0.846084	1.05691	0.934653	0.982456		1.00404	1.05361	1.06317	1.02917		0.923445	1.22828	0.885182	1.022		0.942384	0.986251	0.919828	1.09128		0.965145	1.01839	1.04553	1.17098		0.939523	1.18314	0.954545	1.07974		1.09647	0.985207	1.00384	1.06625		0.943674	1.14202	0.541958	0.718555
Q5SSL4	ABR_MOUSE	Active breakpoint cluster region-related protein	0.97868	1.01114	1	1.00265	1.02824	0.960591	1.01608	1.0326	1.06011	0.870935	0.974257	1.00975	0.978873	1.02695	0.946394	0.961127	1	0.956204	1.01148	0.931313	1.06129	1.06222	1.13509	1.05919	1.05225	1.07155	1.09868	1.05131	1.10373	1.04494	0.963058	0.980138	1.0464	1.06559	0.950581	1.0271	1.07889	1.0775	1.09551	1	0.985618	1.01943	0.99274	0.994801	0.934378	0.0005981	0.00301256
Q4KML4	ABRAL_MOUSE	Costars family protein ABRACL (ABRA C-terminal-like protein)	1.12386	1.07799	1.04258	1.15473	0.92887	1.17438	1.06906	0.993289	0.972678	0.932927	1.19208	1.1306	1.04728	1.04043	0.913255	1.09329	0.995833	1.17935	1.13493	0.882828	1.03181	0.983308	1.02267	0.896606	0.802016	1.15862	1.02467	0.740561	0.892946	0.867211	1.08076	1.019	0.778409	0.844974	1.04748	1.05944	0.914286	0.826087	0.817574	0.712032	0.942474	0.973498	0.612523	0.853553	0.82762	0.0316802	0.0844048
Q3TCJ1	ABRX2_MOUSE	BRISC complex subunit Abraxas 2 (Abraxas brother protein 1) (Protein FAM175B)	0.993909	1.05757	0.950156	1.03271	1.0251	1.09951	0.992431	1.02972	0.997268	0.885163	1.02079	0.975634	0.961771	1.01078	1.02242	1.01846	0.989167	0.940563	0.933014	0.923232	0.965089	1.02959	1.00091	1.02052	0.976169	0.862069	1.03783	0.994192	1.05311	0.971399	0.628007	0.927461	0.867424	0.988075	0.851744	0.825175	0.949254	0.922495	0.981853	0.978304	0.944391	0.937279	0.911978	0.94974	0.901077	0.01565	0.047443
Q7TQI7	ABTB2_MOUSE	Ankyrin repeat and BTB/POZ domain-containing protein 2					1.08577					0.969512					0.95809					1.06263					1.02658					0.974464					1.06783					1.09763					0.984329
Q5SWU9	ACACA_MOUSE	Acetyl-CoA carboxylase 1 (ACC1) (EC 6.4.1.2) (ACC-alpha) (Acetyl-CoA carboxylase 265)	0.95533	0.95636	0.94081	0.920424	1.0251	0.949754	0.964049	0.954938	0.907104	1.06098	0.978218	0.999025	0.907445	0.96496	1.03216	0.928086	0.945833	0.966632	0.978947	1.0202	0.953452	0.95827	0.990027	1.00079	1.00367	1.04569	0.963816	0.938045	0.93361	0.993871	1.19502	0.967185	0.972538	0.93356	1.05039	1.00087	1.01407	0.958412	1.1022	1.00394	0.969319	0.992933	0.92196	0.967071	1.04114	0.598776	0.76642
E9Q4Z2	ACACB_MOUSE	Acetyl-CoA carboxylase 2 (EC 6.4.1.2) (ACC-beta)
Q9D7B6	ACAD8_MOUSE	Isobutyryl-CoA dehydrogenase, mitochondrial (EC 1.3.8.-) (Acyl-CoA dehydrogenase family member 8) (ACAD-8)	0.947208	0.987929	0.94704	1.04509	1.0387	0.938916	1	0.99233	0.851548	1.13008	0.984158	0.952242	0.938632	1.04043	1.10234	0.985423	1.02417	0.91658	0.932057	0.971717	0.890613	0.927921	0.972801	1.0292	1.01925	0.914655	0.875822	0.950629	0.878008	0.956078	0.959622	0.918826	0.871212	0.971039	1.10271	0.946678	0.8742	0.909263	0.787011	1.0641	0.978907	0.968198	1.00363	0.916811	1.09109	0.413956	0.59882
Q8JZN5	ACAD9_MOUSE	Complex I assembly factor ACAD9, mitochondrial (Acyl-CoA dehydrogenase family member 9) (ACAD-9) (EC 1.3.8.-)	1.06396	0.988858	0.931464	1.02299	0.990586	0.921182	1.01608	0.977948	1	1.00305	0.99604	0.94347	0.976861	0.973046	1.02144	1.03499	0.955833	0.934307	0.934928	0.99596	1.00621	1.07739	0.983681	1.04341	1.09808	1.02414	1.03125	0.998064	0.968465	0.998979	1.00258	0.980138	0.970644	0.981261	1.00969	0.971154	0.979104	0.951796	0.923591	1.11144	1.05753	0.986749	1.01452	0.969671	1.01567	0.326811	0.507573
P51174	ACADL_MOUSE	Long-chain specific acyl-CoA dehydrogenase, mitochondrial (LCAD) (EC 1.3.8.8)	0.959391	0.922934	0.958463	0.954023	0.971757	0.976355	0.982971	1.00575	0.999089	1.15752	1.08614	0.936647	0.934608	1.00539	1.14912	1.03596	0.965	1.00209	0.994258	1.01515	0.941815	0.921851	1.00363	1.03473	0.975252	0.947414	0.855263	0.952565	0.93278	0.996936	1.13918	0.869603	1.07765	1.03918	1.08818	1.0472	0.853731	1.01701	0.832856	1.04043	0.966443	0.871908	0.946461	1.01733	1.05485	0.303997	0.484015
P45952	ACADM_MOUSE	Medium-chain specific acyl-CoA dehydrogenase, mitochondrial (MCAD) (EC 1.3.8.7)	0.930964	0.948932	0.967809	1.00088	0.997908	0.955665	1.01987	0.989453	0.895264	1.12602	0.976238	0.98538	0.95171	1.0283	1.02144	0.891156	0.9775	0.942649	0.92823	1.04242	0.993018	1.00607	1.00453	1.09708	1.03025	0.94569	0.96875	1.01258	0.962656	0.981614	1.12973	0.988774	1.01326	1.10051	1.16279	0.988636	1.04307	0.985822	0.921681	1.07495	0.963567	0.967314	1.00091	0.999133	1.10186	0.0562649	0.135108
Q07417	ACADS_MOUSE	Short-chain specific acyl-CoA dehydrogenase, mitochondrial (SCAD) (EC 1.3.8.1) (Butyryl-CoA dehydrogenase)	0.979695	0.986072	0.92108	0.981432	0.990586	0.951724	1.0492	0.980825	0.92714	1.08232	0.986139	0.963938	0.986922	0.993261	1.06628	0.977648	0.981667	0.948905	0.904306	0.99596	0.965089	1.02883	1.0272	0.943173	0.972502	0.943103	0.928454	1.0213	1.01826	0.933606	1.06787	1.10276	1.11742	1.05451	1.30523	1.14073	1.13774	1.08129	1.10411	1.11144	1.10163	1.09276	1.03811	0.989601	1.24192	1.95923e-05	0.000158646
P50544	ACADV_MOUSE	Very long-chain specific acyl-CoA dehydrogenase, mitochondrial (EC 1.3.8.9) (MVLCAD) (VLCAD)	1.00102	0.950789	0.938733	0.984085	0.986402	0.99803	0.962157	0.956855	0.911658	0.91565	0.99604	0.962963	0.945674	0.955526	0.999025	1.02527	0.941667	0.945777	0.911005	0.942424	0.97595	0.943096	0.974615	1	0.95692	1.03793	0.981086	1.04453	0.991701	1.10317	1.03179	1.03282	1.20833	1.10988	1.03973	1.14598	1.0968	1.14272	1.05826	1.19034	1.10547	1.04947	1.11071	1.06326	1.11655	1.36781e-08	3.01188e-07
Q6ZQK5	ACAP2_MOUSE	Arf-GAP with coiled-coil, ANK repeat and PH domain-containing protein 2 (Centaurin-beta-2) (Cnt-b2)	1.02132	0.966574	0.928349	0.945181	0.985356	0.991133	0.980132	0.864813	0.942623	1.03557	1.00693	0.935673	0.923541	1.01348	1.1501	0.948494	0.935833	0.855057	0.960766	1.1596	1.02638	1.06373	0.990027	1.10655	1.27223	1.00431	1.08717	1.00194	0.961826	1.09806	0.908935	0.979275	0.85322	0.992334	1.06202	0.941434	0.963753	0.884688	0.836676	1.05325	0.867689	0.912544	0.908348	0.970537	1.05387	0.104811	0.222099
Q99J27	ACATN_MOUSE	Acetyl-coenzyme A transporter 1 (AT-1) (Acetyl-CoA transporter 1) (Solute carrier family 33 member 1)	0.921827			1.05747		0.929064			0.948998		0.972277			1.04852		0.966958			0.922488		1.03957			1.10418		0.942241			1		1.02663			1.08518		1.02185			0.954155		1.00959			1.05026		0.209885	0.371904
Q5XG73	ACBD5_MOUSE	Acyl-CoA-binding domain-containing protein 5	0.921827		0.922118	0.885057		1.18128		0.956855	0.970856		1.24752		1.00905	0.950135		1.03499		0.95829	1.00287		1.11637		1.15141	0.819258		1.0681		1.06873	1.01328		0.967354		1.01136	1.04685		1.17657		1.00378	0.951289		1.06616		1.10889	1.00087		0.703952	0.845277
Q9D061	ACBD6_MOUSE	Acyl-CoA-binding domain-containing protein 6	0.979695	0.898793	0.956386	1.01326	0.946653	0.960591	0.937559	0.911793	0.956284	1.0061	0.985149	0.880117	0.906439	1.03774	0.904483	0.97862	1.01083	0.963504	0.974163	0.956566	1.03413	1.03945	1.04805	1.04893	1.07424	1.09052	1.05016	0.978703	1.14357	1.0143	1.17784	0.996546	0.971591	1.01278	0.999031	1.01661	1.03539	0.94896	1.08214	0.922091	1.01246	0.992049	0.900181	0.893414	1.04114	0.0111675	0.0360453
Q99PU5	ACBG1_MOUSE	Long-chain-fatty-acid--CoA ligase ACSBG1 (EC 6.2.1.3) (Acyl-CoA synthetase bubblegum family member 1) (mBG1) (Gonadotropin-regulated long chain acyl CoA synthetase) (GR-LACS) (Lipidosin)	0.968528	1.00279	1.02077	0.960212	1.0387	1.01281	1.0492	1.01438	1.04372	1.04065	0.958416	1.01657	1.01408	0.995957	1.03119	0.97862	0.994167	1.01773	0.988517	1.04545	0.982157	1.03111	1.04442	1.0221	1.05041	1.05603	1.04441	1.08809	1.0249	1.01941	1.09107	1.00086	1.09848	1.16525	1.07655	1.01311	0.98678	1.02647	0.943649	1.05917	0.974113	0.95053	0.993648	0.968804	1.01763	0.00115645	0.00528513
P31786	ACBP_MOUSE	Acyl-CoA-binding protein (ACBP) (Diazepam-binding inhibitor) (DBI) (Endozepine) (EP)	1.20406	1.07057	0.992731	1.23519	1.04498	1.18916	1.09934	1.11505	1.14845	0.953252	1.04257	1.05945	1.04829	1.08221	0.961988	1.14091	1.04667	0.972888	1.06603	0.864646	1.06672	1.05387	1.03898	0.93528	1.02383	1.16034	1.08964	1.27396	1.10373	1.17467	0.844502	1.17617	1.39489	1.40119	1.0126	1.09878	1.18465	1.1966	1.38777	1.28304	1.20134	1.1864	1.17151	1.10399	1.06562	0.0763749	0.171844
Q8K370	ACD10_MOUSE	Acyl-CoA dehydrogenase family member 10 (ACAD-10) (EC 1.3.99.-)	0.993909	1.11792	1.07996		0.880753	0.957635	1.14096	1.04314		1.21037	0.984158	1.2037	1.00503		1.12476	1.00194	1.19417	0.987487		1.00505	0.913111	1.11684	1.06074		0.979835	0.92069	1.13651	1.0939		0.85904	1.04381	1.21589	1.13352		1.1376	1.01486	1.10021	1.05388		1.0217	0.931927	1.19965	1.12704		1.05485	0.684839	0.831792
Q80XL6	ACD11_MOUSE	Acyl-CoA dehydrogenase family member 11 (ACAD-11) (EC 1.3.8.-)			1.12461					1.04027					1.00101					0.998957					1.04896					0.958374					1.00473					0.886578					1.03721
Q9DBL1	ACDSB_MOUSE	Short/branched chain specific acyl-CoA dehydrogenase, mitochondrial (SBCAD) (EC 1.3.8.5) (2-methyl branched chain acyl-CoA dehydrogenase) (2-MEBCAD) (2-methylbutyryl-coenzyme A dehydrogenase) (2-methylbutyryl-CoA dehydrogenase)	0.973604	0.932219	0.967809	0.871795	1.01151	0.952709	0.910123	0.908917	0.923497	0.871951	0.982178	0.942495	1.02616	0.924528	0.969786	1.07094	0.930833	1.01251	0.870813	0.957576	1.04655	0.977238	1.03717	0.987372	0.940422	1.10603	0.98273	1.26621	0.988382	1.04494	1.01632	0.980138	1.23011	1.03407	1.1376	1.16171	1.03113	1.03119	1.00382	1.04931	1	1	1.15064	1.05633	1.02449	0.00202637	0.0086439
P09470	ACE_MOUSE	Angiotensin-converting enzyme (ACE) (EC 3.2.1.-) (EC 3.4.15.1) (Dipeptidyl carboxypeptidase I) (Kininase II) (CD antigen CD143) [Cleaved into: Angiotensin-converting enzyme, soluble form]	0.909645	0.976787	0.882658	1.03625	0.950837	0.97734	0.929044	1.12272	0.855191	1.23272	1.16832	0.905458	0.894366	0.923181	0.916179	0.879495	0.858333	0.925965	0.895694	0.90303	0.95578	1.03794	0.80417	1.00474	0.874427	0.963793	0.845395	0.899322	1.04398	0.863126	0.856529	0.898964	1.00284	1.30579	1.17539	1.04458	0.977399	0.913043	1.11079	0.882643	1.04219	1.00972	1.09256	0.941075	1.14594	0.280961	0.458819
P21836	ACES_MOUSE	Acetylcholinesterase (AChE) (EC 3.1.1.7)	0.971574	1.10214	0.984424	1.12378	1.07322	1.01675	1.06339	1.11985	1.03916	1.09045	0.963366	0.980507	0.915493	1.10916	0.900585	0.85034	0.955	1.05839	0.969378	1.13535	1.07448	1.02656	0.844062	0.77427	0.948671	0.928448	0.847862	0.818974	1.05062	0.918284	1.22509	1.10363	1.25758	1.20613	1.2093	1.00787	1.09765	0.994329	1.26839	1.15089	1.02013	0.995583	0.990926	1.06153	0.945152	0.000272614	0.00151721
Q9JIX8	ACINU_MOUSE	Apoptotic chromatin condensation inducer in the nucleus (Acinus)	0.929949	1.01393	0.936656	1.07162	1.04707	1.05714	0.971618	0.99233	1.04463	1.0437	1.04257	1.01072	0.973843	0.958221	1.0078	0.940719	0.953333	0.955162	1.15311	0.980808	0.989915	0.968892	1.15866	1.07656	1.06324	0.869828	0.872533	0.961278	1.09793	1.01532	1.09708	0.972366	1.04451	1.03237	1.02229	0.902972	0.947548	1.08601	0.965616	0.998028	1.10834	1.08127	1.15336	1.2591	1.17924	0.00540392	0.0198191
Q9Z2N8	ACL6A_MOUSE	Actin-like protein 6A (53 kDa BRG1-associated factor A) (Actin-related protein Baf53a) (BRG1-associated factor 53A) (BAF53A)		0.972145	0.892004	0.949602	0.9341		0.99527	0.940556	0.92714	0.810976		1.0614	1.00905	0.865229	0.852827		0.839167	0.880083	0.976077	0.828283		1.07208	0.989121	1.10497	0.933089		1.06003	1.02807	0.974274	1.01736		0.936097	1.05682	1.01533	0.984496		1.01663	1.09641	0.970392	1.0503		0.967314	0.990926	0.999133	0.921645	0.0219056	0.0626147
Q99MR0	ACL6B_MOUSE	Actin-like protein 6B (53 kDa BRG1-associated factor B) (Actin-related protein Baf53b) (ArpN-alpha) (ArpNa) (BRG1-associated factor 53B) (BAF53B)	1.06497	1.01764	1.03946	1.06189	1.04393	1.11133	1.01325	1.11314	0.884335	0.925813	1.03267	0.923002	0.997988	1	0.89961	1.11176	1.01917	1.00104	1.00191	0.944444	1.09077	1.00683	1.00181	1.16417	1.05866	0.991379	0.961349	0.909003	0.927801	1.04801	1.03351	1.019	0.953598	1.00681	1.10174	1.05944	0.979104	1.01323	0.926457	1.06312	1.02301	0.984099	0.970054	1.19237	0.978452	0.362968	0.548237
Q91V92	ACLY_MOUSE	ATP-citrate synthase (EC 2.3.3.8) (ATP-citrate (pro-S-)-lyase) (Citrate cleavage enzyme)	1.04772	1.03807	1.04465	1.05482	1.00628	1.04335	1.06906	1.02109	1.08834	1.02642	1.00495	1.08772	1.0493	1.04582	1.01365	1.02332	1.03833	1.03233	1.06029	1.03636	1.06594	1.02959	1.03717	0.954223	0.974335	1.04138	1.03783	1.01936	1.05643	1.06844	0.983677	1.01554	0.964015	1.023	0.973837	0.95979	0.958635	0.925331	1.04394	1.01479	0.942474	0.916961	0.950998	0.945407	0.884427	1.5517e-06	1.80848e-05
P12657	ACM1_MOUSE	Muscarinic acetylcholine receptor M1	1.04264	0.88208	0.94081	1.02653	1.03975	0.895567	0.936613	1.0278	1.09654	1.04573	0.870297	1.10624	0.905433	0.822102	0.901559	0.774538	1.11417	0.959333	0.923445	0.922222	0.964313	1.261	1.02448	0.829519	1.11457	0.79569	1.20559	0.933204	1.19834	1.04801	1.07216	1.20812	0.850379	0.9523	0.986434	0.894231	1.24861	0.980151	1.25883	1.02564	0.924257	1.12721	0.823049	1.07366	0.888345	0.677001	0.825651
Q9ERZ3	ACM3_MOUSE	Muscarinic acetylcholine receptor M3 (Mm3 mAChR)				0.977011	1.00105				0.928051	1.25508				1.21429	1.15887				1.14737	1.07576				0.913181	0.849679				0.726141	0.719101				0.656729	0.907946				0.665712	0.783037				1.01733	1.0382	0.00927622	0.0310751
P32211	ACM4_MOUSE	Muscarinic acetylcholine receptor M4 (Mm4 mAChR)		0.969359		1.04863			0.987701		0.898907			1.10429		1.04313			0.936667		0.94067			0.855842		1.05367			0.989309		1.01577			1.04922		0.939523			0.892964		1.01624			1.03004		1.00433		0.627032	0.787998
Q8VHQ9	ACO11_MOUSE	Acyl-coenzyme A thioesterase 11 (Acyl-CoA thioesterase 11) (EC 3.1.2.-) (Acyl-CoA thioester hydrolase 11) (Adipose-associated thioesterase) (Brown fat-inducible thioesterase) (BFIT) (Palmitoyl-coenzyme A thioesterase) (EC 3.1.2.2)	0.928934	0.946147	1	1.05128	0.921548	0.948768	1.0123	1.03643	1.2286	1.00407	0.937624	1.01657	1.00201	0.994609	0.968811	0.943635	1.03417	1.00938	1.04402	0.960606	1.03724	1.0569	1.11061	0.990529	1.07149	1.04828	1.12911	0.96999	1.02739	0.981614	1.10567	0.938687	1.07292	1.04855	0.985465	0.90035	0.915991	0.926276	0.848138	0.990138	0.884947	0.963781	0.892015	1.01473	0.966699	0.00733593	0.0257303
Q9CQR4	ACO13_MOUSE	Acyl-coenzyme A thioesterase 13 (Acyl-CoA thioesterase 13) (EC 3.1.2.-) (Hotdog-fold thioesterase superfamily member 2) (Palmitoyl-CoA hydrolase) (EC 3.1.2.2) (Thioesterase superfamily member 2) (THEM2)	0.900508	0.915506	0.936656	0.917772	1.01674	1.00985	0.959319	0.931927	1.03005	0.99187	1.07327	0.874269	1.05131	1.0566	0.917154	1.09718	0.963333	0.962461	0.977033	1.03232	0.982933	0.902883	0.940163	0.985793	0.976169	1.02672	0.885691	0.878025	0.979253	0.957099	1.01289	0.901554	0.955492	1.06218	0.996124	1.13287	0.934755	1.10964	0.906399	0.962525	0.991371	0.941696	0.949183	1.00087	1.05779	0.610037	0.774809
P28271	ACOC_MOUSE	Cytoplasmic aconitate hydratase (Aconitase) (EC 4.2.1.3) (Citrate hydro-lyase) (Iron regulatory protein 1) (IRP1) (Iron-responsive element-binding protein 1) (IRE-BP 1)	1.01015	1.02507	1.02492	1.01768	1.05753	0.97734	1.00851	1.02301	0.989071	1.04472	1.01584	0.981481	1.0171	0.989218	1.02729	0.956268	0.944167	0.994786	0.933971	1.01919	1.00155	0.991654	1.02901	1.01184	1.022	1.03103	0.992599	1.09971	1.0249	1.01328	1.04038	0.98532	0.995265	1.05281	1.06395	0.964161	0.985928	1.00756	0.916905	0.986193	0.958773	0.916961	0.995463	0.946274	1.00294	0.00204729	0.0086945
Q99KI0	ACON_MOUSE	Aconitate hydratase, mitochondrial (Aconitase) (EC 4.2.1.3) (Citrate hydro-lyase)	0.982741	0.976787	0.981308	0.969938	1.02301	0.963547	1.00568	1.00192	1.09472	0.965447	0.969307	0.942495	0.958753	0.963612	1.01657	1.01846	0.978333	0.983316	0.991388	0.953535	1.03026	0.97041	0.967362	1.0371	1.01925	1.03276	1.0074	1.05615	1.03485	1.12155	1.08849	0.98791	1.13163	1.02385	1.10271	1.10664	0.983369	1.08979	1.09742	1.13412	1.03739	0.988516	1.02813	1.05459	1.05093	0.00060483	0.00303833
O55137	ACOT1_MOUSE	Acyl-coenzyme A thioesterase 1 (Acyl-CoA thioesterase 1) (EC 3.1.2.-) (CTE-I) (Inducible cytosolic acyl-coenzyme A thioester hydrolase) (Long chain acyl-CoA thioester hydrolase) (Long chain acyl-CoA hydrolase) (Palmitoyl-coenzyme A thioesterase) (EC 3.1.2.2)	0.937056	1.02878	0.949117			1.00197	1.08515	0.940556			0.925743	1.04678	0.816901			0.892128	0.9825	0.759124			1.02095	1.08498	0.896646			1.11293	1.00987	0.931268			1.12973	1.1399	0.803977			1.20542	1.18721	0.852552			1.1908	1.15636	0.908348			0.645099	0.802557
Q9QYR9	ACOT2_MOUSE	Acyl-coenzyme A thioesterase 2, mitochondrial (Acyl-CoA thioesterase 2) (EC 3.1.2.2) (Acyl coenzyme A thioester hydrolase) (MTE-I) (Very-long-chain acyl-CoA thioesterase)	0.920812	0.959146	0.937695	1.03625	0.995816	0.838424	0.961211	0.966443	0.972678	1.00203	0.906931	0.909357	0.947686	0.950135	0.927875	0.833819	0.9125	0.927007	0.900478	0.980808	0.933282	0.927921	0.954669	0.974743	0.933089	0.940517	0.936678	1.00484	1.05062	0.935649	1.01546	1.01036	1.0767	1.1201	1.00775	1.06469	1.05757	1.1087	1.15568	1.01183	1.02301	1.04947	1.14428	0.980069	1.12145	7.33857e-06	6.90594e-05
P58137	ACOT8_MOUSE	Acyl-coenzyme A thioesterase 8 (Acyl-CoA thioesterase 8) (EC 3.1.2.1) (EC 3.1.2.11) (EC 3.1.2.2) (EC 3.1.2.3) (EC 3.1.2.5) (Choloyl-coenzyme A thioesterase) (EC 3.1.2.27) (Peroxisomal acyl-CoA thioesterase 2) (PTE-2) (Peroxisomal acyl-coenzyme A thioester hydrolase 1) (PTE-1) (Peroxisomal long-chain acyl-CoA thioesterase 1)	1.01726	1.21448	0.942887	1.07339		1.01773	0.929044	0.962608	1.02095		0.841584	1.05166	1.03924	1.03235		0.955296	0.965	0.933264	1.00957		0.965865	1.06146	1.10517	1.02526		0.935345	1.03372	1.06292	1.03651		1.04725	1.17789	0.983902	1.1414		0.948427	1.8516	1.00378	1.15759		0.965484	1.01413	1.06443	1.07452		0.374816	0.560783
Q9R0X4	ACOT9_MOUSE	Acyl-coenzyme A thioesterase 9, mitochondrial (Acyl-CoA thioesterase 9) (EC 3.1.2.-) (Acyl coenzyme A thioester hydrolase 2) (MTE-2) (Acyl-CoA thioester hydrolase 9) (Mitochondrial 48 kDa acyl-CoA thioester hydrolase 1) (Mt-ACT48.1) (Protein U8) (p48)	1.09543	1.06221	0.989616	1.00354	1.05753	1.00197	1.05014	0.961649	1.00364	0.994919	0.978218	1.02534	0.973843	0.950135	0.953216	1.06317	1.00833	0.984359	0.877512	0.974747	1.05198	0.966616	0.947416	1.0371	1.03116	1.09569	1.06579	0.956438	1.0249	1.08989	1.07474	1.1019	1.02557	1.08688	1.13857	1.16521	1.03966	1.03119	1.25024	1.143	1.14477	1.09099	1.03358	1.01213	1.12929	0.000997786	0.00464383
Q9R0H0	ACOX1_MOUSE	Peroxisomal acyl-coenzyme A oxidase 1 (AOX) (EC 1.3.3.6) (Palmitoyl-CoA oxidase) [Cleaved into: Peroxisomal acyl-CoA oxidase 1, A chain; Peroxisomal acyl-CoA oxidase 1, B chain; Peroxisomal acyl-CoA oxidase 1, C chain]	1.05076	1.02414	0.874351	0.911583	0.946653	1.00591	0.939451	0.863854	0.913479	1.13415	1.02871	0.988304	0.855131	0.908356	0.965887	1.03013	0.991667	0.93952	0.964593	1.02222	0.980605	0.89909	0.992747	0.982636	1.06874	1.11293	0.956414	0.918683	0.944398	0.970378	0.957904	0.925734	0.796402	0.940375	1.03876	0.943182	0.93049	0.824197	0.879656	1.02071	1.02013	0.961131	0.901089	0.880416	1.11459	0.831478	0.929239
Q9EPL9	ACOX3_MOUSE	Peroxisomal acyl-coenzyme A oxidase 3 (EC 1.3.3.6) (Branched-chain acyl-CoA oxidase) (BRCACox) (Pristanoyl-CoA oxidase)	1.13198	0.942433	0.996885	1.06808	0.867155	1.0601	0.905393	0.917546	0.98816	1.01931	1.11782	0.95809	0.914487	1.08895	0.975634	1.22255	0.875	0.985401	0.985646	0.941414	1.05818	0.830046	0.963735	1.07024	1.01008	0.984483	0.881579	0.969022	1.06556	0.908069	1.30155	0.97323	1.06913	1.08944	1.06202	1.18182	1.02601	1.00189	1.09456	1.09862	1.1256	0.972615	1.00363	0.995667	0.98335	0.32868	0.509906
Q99NB1	ACS2L_MOUSE	Acetyl-coenzyme A synthetase 2-like, mitochondrial (EC 6.2.1.1) (Acetate--CoA ligase 2) (Acetyl-CoA synthetase 2) (AceCS2) (Acyl-CoA synthetase short-chain family member 1) (Propionate--CoA ligase) (EC 6.2.1.17)	1.0132	0.987929	1.01869	1.03979	1.05649	1.07586	1	0.990412	0.948087	0.84248	1.11485	1.03119	1.06036	1.10512	1.0039	1.04179	0.980833	1.0146	0.949282	0.911111	1.04577	0.914264	1.03898	0.962115	1.01192	0.943966	0.905428	0.996128	0.938589	1.16752	0.969931	0.896373	0.911932	1.06729	0.790698	0.943182	0.876759	0.965974	0.800382	0.966469	0.934803	0.879859	0.937387	0.887348	0.761998	0.00972697	0.0321434
Q9QXG4	ACSA_MOUSE	Acetyl-coenzyme A synthetase, cytoplasmic (EC 6.2.1.1) (Acetate--CoA ligase) (Acetyl-CoA synthetase) (ACS) (AceCS) (Acetyl-CoA synthetase 1) (AceCS1) (Acyl-CoA synthetase short-chain family member 2) (Acyl-activating enzyme) (Propionate--CoA ligase) (EC 6.2.1.17)	1.15025	1.00557	1.29803	0.990274	0.972803	0.887685	1.0596	1.093	1.03643	1.26626	1.01683	1.08869	0.726358	1.06334	1.06433	1.21963	1.0325	1.11992	1.07368	1.10909	1.1187	0.836874	1.06981	1.0071	1.07241	1.15172	1.02385	1.0668	1.06805	0.921348	0.666667	0.909326	0.84375	0.981261	1.0562	0.965909	0.949254	0.893195	0.890162	0.984221	0.921381	0.951413	0.894737	1.06066	1.00294	0.0718895	0.164618
Q8VCW8	ACSF2_MOUSE	Medium-chain acyl-CoA ligase ACSF2, mitochondrial (EC 6.2.1.2)	1.01421	0.999071	0.926272	1.04421	1.01569	1.11527	1.0369	1.00192	1.01275	0.921748	0.994059	1.01852	1.09658	1.07008	1.05653	0.928086	0.976667	0.936392	0.994258	0.946465	1.18774	1	1.06437	1.05683	1.09991	0.913793	0.899671	0.947725	1.00581	1.15117	1.18986	0.958549	1.04735	1.04259	0.985465	0.953671	1.03454	1.08979	0.903534	0.978304	1.06903	0.976148	1.0735	1.05719	0.978452	0.130956	0.261583
Q3URE1	ACSF3_MOUSE	Malonate--CoA ligase ACSF3, mitochondrial (EC 6.2.1.n3) (Acyl-CoA synthetase family member 3)	0.949239	0.939647	1.01558	0.992927	0.841004	0.862069	0.979186	0.933845	1.05464	0.831301	1.04851	0.877193	1.01107	0.974394	0.925926	1.07775	0.994167	1.05735	0.949282	0.941414	0.972071	0.825493	1.03354	1.06393	1.08983	0.956034	0.800987	1.11907	1.05477	0.976507	0.918385	0.821244	1.21402	0.999148	0.967054	1.06469	1.00043	0.968809	1.02579	1.02663	0.953979	0.956714	1.09528	0.884749	0.866797	0.865644	0.948005
P41216	ACSL1_MOUSE	Long-chain-fatty-acid--CoA ligase 1 (EC 6.2.1.3) (Arachidonate--CoA ligase) (EC 6.2.1.15) (Long-chain acyl-CoA synthetase 1) (LACS 1) (Phytanate--CoA ligase) (EC 6.2.1.24)	1.02335	1.026	1	0.987622	1.07113	0.942857	1.00851	0.99233	1.00364	1.07317	0.964356	0.929825	0.979879	1.00674	1.02827	0.964043	0.9925	0.992701	1.03636	1.06162	1.01939	0.971927	0.932004	1.02131	0.996334	1.0431	0.912007	0.901258	0.975934	0.97855	1.15378	0.930052	0.90625	0.954855	0.937016	0.98514	0.946695	0.880907	0.937918	0.878698	0.961649	0.937279	0.924682	0.954073	0.933399	0.0688811	0.158832
Q9CZW4	ACSL3_MOUSE	Long-chain-fatty-acid--CoA ligase 3 (EC 6.2.1.3) (Arachidonate--CoA ligase) (EC 6.2.1.15) (Long-chain acyl-CoA synthetase 3) (LACS 3)	1.06091	1.01021	1.00831	1.08223	0.995816	1.26798	1.03595	1.02013	1.00638	0.894309	1.17426	1.04483	0.95674	1.04717	1.07115	1.21477	1.01917	0.983316	1.05455	0.99596	0.940264	0.930197	0.892112	0.917127	0.903758	1.02845	0.991776	0.896418	0.956017	0.981614	0.752577	0.964594	1.00852	1.11073	0.886628	0.98514	1.00299	1.00662	0.973257	1.12623	1.04123	0.978799	1.02722	1.07366	0.967679	0.0766849	0.172402
Q9QUJ7	ACSL4_MOUSE	Long-chain-fatty-acid--CoA ligase 4 (EC 6.2.1.3) (Arachidonate--CoA ligase) (EC 6.2.1.15) (Long-chain acyl-CoA synthetase 4) (LACS 4) (mACS4)	0.97665	1.02507	0.968847	0.990274	0.970711	1.20788	1.0492	0.982742	0.920765	1.04573	1.13168	1.09747	0.904427	0.956873	0.980507	1.17493	1.04833	1.00209	0.969378	1.00808	0.94104	1.00986	0.864007	0.958958	0.96242	1.05862	1.04112	0.844143	0.810788	0.845761	0.985395	0.996546	0.909091	0.830494	1.0281	0.933566	0.904051	0.915879	0.807068	0.893491	1.00575	0.966431	0.914701	0.975737	0.987267	0.041654	0.105336
Q8JZR0	ACSL5_MOUSE	Long-chain-fatty-acid--CoA ligase 5 (EC 6.2.1.3) (Arachidonate--CoA ligase) (EC 6.2.1.15) (Long-chain acyl-CoA synthetase 5) (LACS 5)	0.93198	0.949861	0.979232	0.813439	0.89749	0.927094	0.950804	0.938639	0.933515	0.95122	0.988119	0.945419	0.902414	0.858491	1.02242	0.984451	0.9625	0.997914	0.943541	0.969697	1.11171	1.05387	1.0136	1.09155	0.971586	1.32155	1.20559	1.0697	0.908714	1.00715	1.25515	1.07599	0.962121	0.944634	1.03488	1.08129	1.01834	1.01134	0.897803	1.01183	0.94535	0.926678	0.973684	0.895147	0.98237	0.00759701	0.026398
Q91WC3	ACSL6_MOUSE	Long-chain-fatty-acid--CoA ligase 6 (EC 6.2.1.3) (Arachidonate--CoA ligase) (EC 6.2.1.15) (Long-chain acyl-CoA synthetase 6) (LACS 6)	0.947208	0.953575	0.991693	0.941645	0.979079	1.00788	1.00473	0.962608	1.0847	1.08537	0.969307	0.962963	1.01308	0.98248	1.08382	1.01166	0.983333	1.01668	1.03445	1.0404	1.01009	0.979514	1.02267	1.03788	1.0165	1.06034	0.997533	1.02614	0.951037	1.07661	1.18041	0.968912	0.993371	1.00511	1.05911	1.00787	0.904904	1.00567	0.926457	1.06114	0.99233	0.911661	0.988203	1.03899	1.08521	0.392335	0.577768
P62737	ACTA_MOUSE	Actin, aortic smooth muscle (Alpha-actin-2) [Cleaved into: Actin, aortic smooth muscle, intermediate form]	1.19188	1.09749				0.982266	1.00662				0.920792	0.890838				0.906706	1.12833				1.11715	0.912747				0.993103	0.918586				1.21564	0.930052				1.01399	0.920256				1.14477	1.01502				0.556812	0.731259
P60710	ACTB_MOUSE	Actin, cytoplasmic 1 (Beta-actin) [Cleaved into: Actin, cytoplasmic 1, N-terminally processed]	1.20203	1.12163	0.978193	1.32538	0.975941	1.11429	1.01419	0.962608	1.09563	1.01524	0.990099	0.996101	0.961771	1.0903	1.14912	1.06608	1.10833	1.1001	1.15981	1.09899	1.34368	1.0478	1.5621	1.32991	0.915674	0.999138	1.02632	1.05518	0.968465	0.84474	1.33505	1.00691	1.0322	0.935264	1.01066	1.00874	0.946695	1.04726	1.0554	1.06805	1.17641	1.02208	1.42831	1.09619	1.01763	0.147726	0.284769
Q8BFZ3	ACTBL_MOUSE	Beta-actin-like protein 2 (Kappa-actin)				1.34748					1.35974					1.1159					1.21053					1.40489					1.06473					0.996593					1.13658					1.26256
P68033	ACTC_MOUSE	Actin, alpha cardiac muscle 1 (Alpha-cardiac actin) [Cleaved into: Actin, alpha cardiac muscle 1, intermediate form]			1.0405	1.2405	1.01151			1.0326	1.04645	0.998984			0.983903	1.08221	0.964912			1.11783	1.22105	1.12828			1.41523	1.31886	1.07883			0.917715	0.93527	0.886619			1.03409	0.97615	1.03295			0.994329	1.01146	1.00493			1.21869	1.22964	1.12537	0.000507439	0.00260788
P63260	ACTG_MOUSE	Actin, cytoplasmic 2 (Gamma-actin) [Cleaved into: Actin, cytoplasmic 2, N-terminally processed]
Q7TPR4	ACTN1_MOUSE	Alpha-actinin-1 (Alpha-actinin cytoskeletal isoform) (F-actin cross-linking protein) (Non-muscle alpha-actinin-1)	1.94112	1.8468	1.36968	2.29973	1.08891	1.74483	1.1807	1.05561	1.08561	1.02947	0.954455	1.01267	0.949698	1.26819	1.21832	1.11467	1.4325	1.1366	1.56651	1.21313	2.31652	1.26555	3.06981	2.15233	1.15124	1.04483	0.972039	0.945789	1.15353	0.934627	1.80412	1.05872	0.972538	0.877342	0.849806	1.01136	0.807676	0.980151	1.12321	1.00986	1.43145	1.0053	2.13702	1.38215	1.00098	0.00197272	0.00845385
Q9JI91	ACTN2_MOUSE	Alpha-actinin-2 (Alpha-actinin skeletal muscle isoform 2) (F-actin cross-linking protein)	1.85482	1.79109	1.65628	1.99027	1.17364	1.6266	1.20151	1.15436	1.06831	1.12703	0.921782	0.927875	0.93662	1.19542	1.10624	0.958212	1.26833	1.09489	1.39043	1.28586	2.05275	1.54173	2.81686	1.47356	1.31806	1.03103	0.953947	0.941917	1.23154	0.965271	1.70533	1.24093	1.09091	0.963373	1.04554	1.0201	0.821322	1.02457	1.2235	1.22485	1.54842	1.01413	2.43557	1.5156	1.1332	0.000436445	0.00228733
O88990	ACTN3_MOUSE	Alpha-actinin-3 (Alpha-actinin skeletal muscle isoform 3) (F-actin cross-linking protein)
P57780	ACTN4_MOUSE	Alpha-actinin-4 (Non-muscle alpha-actinin 4)	2.04264	2.28319	1.25545	2.42617	1.21653	2.01084	1.25071	1.02109	1.07377	1.04268	0.933663	0.944444	0.960765	1.24259	1.57895	1.09815	1.73167	1.10949	1.65167	1.22626	2.71994	1.21927	5.06074	2.93449	1.25115	1.01379	1.02796	1.01839	1.20747	0.940756	2.23282	1.08463	1.07765	0.954855	0.868217	0.991259	0.892964	1.03497	1.25119	1.37179	1.7047	1.16166	3.05445	1.64645	1.31244	0.00643094	0.0229806
P68134	ACTS_MOUSE	Actin, alpha skeletal muscle (Alpha-actin-1) [Cleaved into: Actin, alpha skeletal muscle, intermediate form]
Q8R5C5	ACTY_MOUSE	Beta-centractin (Actin-related protein 1B) (ARP1B)	0.973604	0.994429	1.04569	0.932803	0.985356	1.02167	1.03595	1.01726	1.35337	1.06809	1	0.960039	0.983903	0.902965	1.03021	1.05345	1.05667	1.03545	1.14928	1.0202	1.13266	1.02428	1.06346	1.03867	1.07149	1.17845	1.07648	1.02227	1.01992	1.12053	1.10309	1.03454	1.00568	1.02129	1.05329	1.13636	0.946695	0.988658	1.02388	1.00789	0.972196	0.913428	0.96461	1.04159	1.0764	0.0469286	0.116144
P61164	ACTZ_MOUSE	Alpha-centractin (Centractin) (ARP1) (Actin-RPV) (Centrosome-associated actin homolog)	0.982741	0.960074	0.981308	0.950486	0.972803	0.915271	0.952696	0.987536	0.943534	1.05081	0.889109	0.926901	0.908451	0.938005	0.999025	0.934888	0.938333	0.973931	0.96555	1.00303	1.13887	1.07967	1.0961	1.1768	1.09349	1.17328	1.14967	1.13553	1.14108	1.11542	1.21134	1.18998	1.16098	1.14395	1.18702	1.08304	1.07804	1.09546	1.11557	1.10848	1.00575	0.999117	0.965517	0.950607	1.05289	5.90422e-15	9.23708e-13
Q61271	ACV1B_MOUSE	Activin receptor type-1B (EC 2.7.11.30) (Activin receptor type IB) (ACTR-IB) (Activin receptor-like kinase 4) (ALK-4) (Serine/threonine-protein kinase receptor R2) (SKR2)	1.08122			0.854996		0.996059			0.821494		1.04158			0.929919		0.959184			0.786603		1.11559			0.846093		1.02759			0.874689		1.16151			0.819421		0.95979			0.902579		0.972196			0.809359		0.988028	0.999968
P37172	ACVR1_MOUSE	Activin receptor type-1 (EC 2.7.11.30) (Activin receptor type I) (ACTR-I) (Serine/threonine-protein kinase receptor R1) (SKR1) (TGF-B superfamily receptor type I) (TSR-I) (TSK-7L)	1.14112	0.983287		1.05217	0.911088	0.832512	0.942289		0.875228	0.871951	0.905941	0.992203		1.05795	0.898635	1.07483	1.00833		0.997129	0.889899	1.07603	1.1085		1.206	1.03116	1.30603	1.13734		1.18838	0.967314	1.34107	1.08204		1.17888	1.09012	1.34441	1.13859		1.14231	1.02959	1.09108	0.927562		0.92201	0.926543	0.000762435	0.00369671
Q99JW2	ACY1_MOUSE	Aminoacylase-1 (ACY-1) (EC 3.5.1.14) (N-acyl-L-amino-acid amidohydrolase)	1.06904	1.10771	0.967809	1.11141	1.05021	0.964532	1.03595	1.07095	0.978142	1.10264	1.00495	0.964912	1.03219	1.09299	1.0692	0.948494	0.951667	0.944734	1.01531	0.99798	1.15826	0.856601	0.974615	1.00474	1.04125	0.946552	0.832237	1.05905	1.14772	0.94382	1.18385	0.898964	0.903409	1.01107	1.0843	0.937937	1.02004	0.937618	1.02961	1.1213	1.01822	0.878092	0.92196	1.04246	1.07346	0.808221	0.914605
Q8R3P0	ACY2_MOUSE	Aspartoacylase (EC 3.5.1.15) (Aminoacylase-2) (ACY-2)	0.97665	0.961003	0.965732	0.903625	1.02824	1.00493	0.97351	0.950144	1.04918	0.877033	0.982178	0.91423	0.857143	0.979784	1.05653	0.954325	0.979167	0.947862	1.1445	1.00404	0.90225	0.874052	1.00816	0.857932	0.949588	0.964655	0.877467	0.861568	0.875519	0.972421	1.14691	1.05009	1.20455	1.08007	1.08818	1.15822	1.07122	1.16541	1.1022	1.23373	1.20614	1.05742	1.11887	1.43674	1.52008	4.83035e-07	6.56339e-06
P56376	ACYP1_MOUSE	Acylphosphatase-1 (EC 3.6.1.7) (Acylphosphatase, organ-common type isozyme) (Acylphosphate phosphohydrolase 1)	1.06091	1.07799	1.20872	0.959328	1.05439	1.01478	1.17219	1.14094	0.892532	0.91565	1.01485	1.20468	1.21227	1.09434	1.06238	1.04276	1.1175	1.07925	1.0488	0.925253	1.06284	1.08725	1.13781	1.04972	0.978918	0.942241	1.14309	1.14327	0.969295	1.04903	0.83677	1.11831	1.0322	0.881601	0.783915	0.848776	0.934755	1.00945	0.82808	0.901381	0.95302	0.969965	1.05898	0.862218	0.835455	0.00903379	0.0303542
P56375	ACYP2_MOUSE	Acylphosphatase-2 (EC 3.6.1.7) (Acylphosphatase, muscle type isozyme) (Acylphosphate phosphohydrolase 2)	0.99797	0.969359	1.04258	1.01592	0.975941	0.97734	1.02081	1.02109	1.24681	1.02642	0.975248	0.996101	1.03119	1.0903	1.03119	0.936832	1.03583	0.985401	1.27656	1.00707	1.00078	1.00531	1.03264	1.04262	1.02566	0.889655	0.975329	0.96515	1.01826	0.969356	0.934708	0.963731	1.00473	0.993186	1.01647	0.883741	0.968017	1.04064	0.924546	1.00296	0.946309	0.981449	1.02269	1.06499	1.01371	0.261036	0.434618
O35598	ADA10_MOUSE	Disintegrin and metalloproteinase domain-containing protein 10 (ADAM 10) (EC 3.4.24.81) (Kuzbanian protein homolog) (Mammalian disintegrin-metalloprotease) (CD antigen CD156c)	1.04873	1.00093	1.08619	1.0672	0.985356	1.09754	0.910123	0.99233	1.10838	1	1.10495	0.927875	1.05734	1.0027	0.989279	1.04762	0.939167	1.05944	0.983732	1.06768	1.00543	0.853566	1.04896	0.919495	0.946838	1.02414	0.790296	0.986447	0.976763	0.91522	1.00172	0.953368	1.09943	1.02726	1.08721	1.13986	0.935608	1.07467	1.03629	1.07791	1.10259	0.989399	1.18058	1.29809	1.19393	0.0110185	0.0357299
Q9R1V4	ADA11_MOUSE	Disintegrin and metalloproteinase domain-containing protein 11 (ADAM 11) (Metalloproteinase-like, disintegrin-like, and cysteine-rich protein) (MDC)	1.00406	0.896007	1.0758	0.774536	0.899582	1.06798	0.95175	1.07383	0.761384	0.889228	1.12871	1.0575	0.966801	0.880054	0.891813	1.05831	0.964167	1.00417	0.838278	0.973737	1.12645	1.12747	1.01632	0.958958	1.03666	1.18448	1.11266	0.988383	0.842324	1.08682	1.27835	1.0285	1.04167	0.715503	0.962209	1.03671	1.00128	0.982987	0.846227	0.766272	0.96836	0.949647	0.88294	0.916811	0.851126	0.579929	0.749899
Q9R1V6	ADA22_MOUSE	Disintegrin and metalloproteinase domain-containing protein 22 (ADAM 22)	1.01117	1.00557	1.07373	0.984085	0.956067	1.01478	0.996216	1.00959	1.02368	1.05081	1.05644	0.976608	0.990946	1.03235	1.06628	1.0758	1.04917	1.06465	1.03636	1.09495	1.01552	1.00531	0.987307	0.997632	1.00092	1.02672	0.998355	0.891578	0.907054	0.92237	1.00086	1.03022	0.912879	0.891823	1.01841	0.906469	0.879318	0.873346	0.866285	0.919132	0.916587	0.886926	0.864791	0.945407	0.978452	6.0416e-07	7.86396e-06
Q9R1V7	ADA23_MOUSE	Disintegrin and metalloproteinase domain-containing protein 23 (ADAM 23) (Metalloproteinase-like, disintegrin-like, and cysteine-rich protein 3) (MDC-3)	1.04061	0.990715	1.02285	1.07427	0.971757	1.22463	1.07001	1.07383	1.07559	0.950203	1.22079	1.04191	1.10563	1.10243	1.03314	1.20603	1.07083	1.14494	1.02679	1.01414	1.06206	0.980273	0.980961	0.926598	0.96242	1.07155	0.967928	0.964182	0.963485	0.888662	0.725945	0.930052	0.820076	0.815162	0.785853	0.804196	0.772708	0.844991	0.841452	0.784024	0.84372	0.75	0.832123	0.988735	0.797258	1.70806e-09	4.73413e-08
Q01338	ADA2A_MOUSE	Alpha-2A adrenergic receptor (Alpha-2A adrenoreceptor) (Alpha-2A adrenoceptor) (Alpha-2AAR)	1.21929	1.59331	1.05711	2.77011		2.4532	2.54305	0.847555	4.64481		1.74752	3.61988	1.42555	1.2965		3.81341	1.59167	1.37122	1.71866		1.15904	1.19347	1.12058	1.00237		1.38448	1.62418	1.64472	2.81245		0.52921	3.80311	1.49905	1.98041		0.827797	0.407676	0.862949	4.33333		0.956855	1.63516	1.21688	2.0312		0.65076	0.807795
Q80SY6	ADAL_MOUSE	Adenosine deaminase-like protein (EC 3.5.4.-)				0.931034					0.883424					0.955526					0.992344					0.981058					0.896266					0.920784					0.830946					1.05026
Q61072	ADAM9_MOUSE	Disintegrin and metalloproteinase domain-containing protein 9 (ADAM 9) (EC 3.4.24.-) (Meltrin-gamma) (Metalloprotease/disintegrin/cysteine-rich protein 9) (Myeloma cell metalloproteinase)				0.956676	1.01987				1.0255	1.13923				1.0283	1.09259				0.954067	1.07475				0.905288	0.929423				0.762656	0.797753				0.919932	1.04264				0.889207	1.03353				0.999133	1.10578	0.0233058	0.065724
Q8C0I1	ADAS_MOUSE	Alkyldihydroxyacetonephosphate synthase, peroxisomal (Alkyl-DHAP synthase) (EC 2.5.1.26) (Alkylglycerone-phosphate synthase)	1.04162		1.10696	1.04421	1.06172	1.00985		0.983701	1.07741	0.998984	1.1		1.13984	1.06469	1.01267	1.04179		0.967675	0.980861	0.914141	1.01396		1.0417	1.02368	1.04675	1.075		0.952565	0.985062	1.14913	1.17784		0.89678	1.05196	0.96124	1.0542		0.893195	1.13754	1.16371	1.06807		0.80127	1.05806	1.0382	0.721454	0.858079
Q9D0L4	ADCK1_MOUSE	AarF domain-containing protein kinase 1 (EC 2.7.-.-)	1.05584	0.951718	1.03531	0.977011	1.02092	0.971429	1	1.00863	0.967213	1	0.980198	0.951267	0.970825	1.04043	1.01365	1.01749	0.980833	1.03441	0.986603	0.984848	0.943367	0.891502	1.02992	1.015	1.07608	1.03534	0.880757	0.984511	0.941079	0.982635	1.00344	0.881693	1.01515	0.913969	0.954457	0.857517	0.91258	0.941399	0.972302	0.93787	0.953979	0.874558	1.00091	0.989601	0.932419	0.126294	0.254922
Q80V03	ADCK5_MOUSE	Uncharacterized aarF domain-containing protein kinase 5 (EC 2.7.11.-)	0.86599	0.836583		1.07692	0.964435	0.839409	1.03122		1.20036	0.829268	0.919802	0.992203		1.16577	0.935673	1.09329	1.0475		1.03062	0.825253	1.16912	1.10243		1.10813	0.986251	1	1.12418		1.15685	1.0286	1.04725	1.15199		0.958262	0.863372	1.17045	1.24691		1.17287	1.09467	0.853308	1.22527		1.10225	0.876592	0.263676	0.437184
O88444	ADCY1_MOUSE	Adenylate cyclase type 1 (EC 4.6.1.1) (ATP pyrophosphate-lyase 1) (Adenylate cyclase type I) (Adenylyl cyclase 1) (Ca(2+)/calmodulin-activated adenylyl cyclase)	1.11472	1.00093	1.07892	0.975243	0.963389	1.04631	0.991485	1.03164	1.06102	1.01423	1.21485	1.05263	1.1499	0.978437	0.990253	1.02527	1.045	0.992701	1.11292	1.02222	1.05896	0.943854	1.10789	0.974743	0.988084	0.997414	1.05016	0.971926	1.05726	0.951992	0.93299	1.04404	1.06723	0.898637	0.949612	0.942308	1.00299	0.942344	0.95702	0.955621	1.06232	1.00883	1.11797	1.31456	1.04701	0.0510226	0.124944
Q80TL1	ADCY2_MOUSE	Adenylate cyclase type 2 (EC 4.6.1.1) (ATP pyrophosphate-lyase 2) (Adenylate cyclase type II) (Adenylyl cyclase 2)	1.08122	1.0195	1.08307	0.82847	0.982218	0.991133	1.08231	1.07191	0.678506	1.06199	0.935644	0.927875	0.964789	0.774933	1.04776	0.917396	1.0175	1.05005	0.698565	1.00404	0.898371	0.842944	0.884859	0.739542	0.934005	0.821552	0.776316	0.718296	0.949378	0.908069	0.869416	0.83247	0.784091	0.70017	0.977713	0.809441	0.869936	0.766541	0.975167	0.910256	0.93768	0.89576	0.922868	0.711438	1.0333	0.317268	0.497748
Q8VHH7	ADCY3_MOUSE	Adenylate cyclase type 3 (EC 4.6.1.1) (ATP pyrophosphate-lyase 3) (Adenylate cyclase type III) (AC-III) (Adenylate cyclase, olfactive type) (Adenylyl cyclase 3) (AC3)		1.12349	1.03531				1.0473	1.01726				1.06238	1.2827				1.01417	1.13452				1.17223	1.11786				1.09622	1.17909				1.06649	1.15341				1.17783	1.02552				1.03622	1.15245			0.821567	0.923145
P84309	ADCY5_MOUSE	Adenylate cyclase type 5 (EC 4.6.1.1) (ATP pyrophosphate-lyase 5) (Adenylate cyclase type V) (Adenylyl cyclase 5)	1.09239	1.06778	1.1028	1.06278	1.05753	1.19409	1.16083	1.01822	1.06102	0.99187	1.11485	1.12671	1.07445	1.05391	0.878168	0.880466	1.05917	1.02398	1.13876	1.15859	1.02715	1.17147	1.06981	0.826361	1.02016	0.961207	0.89227	1.00871	0.945228	1.00817	0.959622	1.04059	0.956439	0.953152	0.963178	0.86451	0.926226	0.888469	0.927412	0.974359	0.949185	0.910777	1.01452	1.10052	0.781587	0.0350205	0.0913814
Q01341	ADCY6_MOUSE	Adenylate cyclase type 6 (EC 4.6.1.1) (ATP pyrophosphate-lyase 6) (Adenylate cyclase type VI) (Adenylyl cyclase 6) (AC6) (Ca(2+)-inhibitable adenylyl cyclase)	1.15736	1.01114	0.905504	0.995579		1.03547	0.969726	0.912752	0.943534		0.874257	0.978558	0.887324	0.88814		0.879495	0.971667	0.924922	0.849761		0.877424	0.946889	0.885766	0.922652		0.902586	0.960526	0.976767	0.921162		0.994845	0.936097	0.940341	1.02129		0.809441	0.944989	0.973535	1.06304		1.15244	0.971731	0.915608	0.868284		0.421142	0.606563
P97490	ADCY8_MOUSE	Adenylate cyclase type 8 (EC 4.6.1.1) (ATP pyrophosphate-lyase 8) (Adenylate cyclase type VIII) (Adenylyl cyclase 8) (Ca(2+)/calmodulin-activated adenylyl cyclase)	1.03452	1.01207	0.994808		1.10565	0.883744	1.15326	1.06232		1.33638	0.930693	0.977583	1.09658		1.16959	0.851312	0.96	0.995829		1.18788	0.982933	1.08498	1.10063		1.11457	0.833621	0.907895	0.978703		0.946885	0.954467	0.911054	0.828598		1.0969	0.679196	0.882729	0.978261		0.879684	0.806328	0.904594	0.971869		0.919687	0.0395724	0.101035
P51830	ADCY9_MOUSE	Adenylate cyclase type 9 (EC 4.6.1.1) (ATP pyrophosphate-lyase 9) (Adenylate cyclase type IX) (Adenylyl cyclase 9) (AC9) (Adenylyl cyclase type 10) (ACTP10)	0.991878	1.01671	0.953271	0.97878	1	1.03744	1.01703	0.948226	1.01548	1.02134	1.06832	1.03216	0.990946	1.00539	1.02339	1.08649	1.02833	1.06361	0.964593	1.05859	0.978278	1.01669	1.03989	0.997632	1.02475	0.987069	1.06168	0.951597	1.01909	0.949949	0.893471	1.019	0.825758	0.861158	0.895349	0.893357	1.00128	0.908318	0.95702	0.892505	0.892617	0.939046	0.899274	0.90208	0.974535	1.64614e-05	0.000136146
Q9QYC0	ADDA_MOUSE	Alpha-adducin (Erythrocyte adducin subunit alpha)	1.00711	1.02136	1.054	1.00531	1.01255	1.01872	1.03217	1.07287	1.12386	0.933943	0.99604	0.980507	1.10161	1.04582	0.965887	0.993197	1.025	1.0365	1.13684	0.975758	0.968968	0.974203	0.99728	1.01263	1.01375	0.962069	0.980263	1.06002	1.03071	1.07457	0.908076	0.982729	1.02462	1.00341	0.880814	0.937937	0.951812	1.02552	0.949379	0.976331	0.991371	0.985866	1.04356	1.06759	0.934378	0.197344	0.35591
Q9QYB8	ADDB_MOUSE	Beta-adducin (Add97) (Erythrocyte adducin subunit beta)	1.05178	1.00743	1.02388	1.02829	1.03138	1.11527	1.0369	1.04602	1.03916	1.01118	1.05347	1.05068	1.03823	1.00539	1.03704	1.20214	1.0625	1.06882	1.04211	1.0101	1.08379	0.996206	0.996374	0.966062	1.00183	1.09224	1.01727	1.05421	1.0332	1.03984	0.947595	1	1.01326	0.958262	0.965116	1.04021	0.946695	0.996219	1.00478	1.01578	1.03452	0.956714	0.990926	1.00607	0.979432	0.00334776	0.0131712
Q9QYB5	ADDG_MOUSE	Gamma-adducin (Adducin-like protein 70)	0.964467	0.995357	0.986501	1.00707	0.995816	0.988177	0.999054	0.99233	0.959016	0.990854	1.03168	0.948343	1.00101	0.950135	0.926901	1.01555	0.955	0.970803	0.916746	0.987879	0.892164	0.935508	0.917498	0.985004	1.01008	0.880172	0.92023	0.96999	1.00498	0.962206	0.854811	0.974093	0.983902	1.03237	0.948643	0.93007	0.954371	0.988658	0.966571	0.966469	1.01151	0.993816	0.997278	1.0078	1.00784	0.295424	0.473342
P28474	ADHX_MOUSE	Alcohol dehydrogenase class-3 (EC 1.1.1.1) (Alcohol dehydrogenase 2) (Alcohol dehydrogenase 5) (Alcohol dehydrogenase B2) (ADH-B2) (Alcohol dehydrogenase class-III) (Glutathione-dependent formaldehyde dehydrogenase) (FALDH) (FDH) (GSH-FDH) (EC 1.1.1.-) (S-(hydroxymethyl)glutathione dehydrogenase) (EC 1.1.1.284)	0.986802	1.00464	0.981308	1.00707	1.03138	1.05123	1.08893	1.06807	1.25592	1.05488	1.01485	1.01657	0.969819	1.1159	1.03411	1.15258	1.05	1.01981	1.21818	1.08485	1.08689	1.02656	0.979148	1.02999	1.02566	1.08621	0.970395	0.946757	0.954357	0.935649	1.02062	1.02591	0.984848	1.01704	1.06686	1.1285	0.945842	0.981096	0.906399	0.9714	1.03356	0.991166	0.941016	1.10399	1.08031	0.0186073	0.0545587
P55264	ADK_MOUSE	Adenosine kinase (AK) (EC 2.7.1.20) (Adenosine 5'-phosphotransferase)	0.985787	0.974002	0.890966	0.992042	0.944561	0.893596	0.950804	0.891659	0.949909	0.972561	0.876238	0.921053	0.961771	0.894879	1.06433	0.909621	0.9225	0.937435	0.890909	1.00606	0.971296	1.02124	1.1097	1.02684	1.0495	0.986207	1.00658	1.04356	1.08133	1.16445	1.07646	1.04318	0.975379	1.17291	1.07461	1.05245	1.01493	1.06333	1.07641	1.18836	1	0.992933	1.02541	0.979203	1.05583	5.50608e-05	0.000392255
Q9Z103	ADNP_MOUSE	Activity-dependent neuroprotector homeobox protein (Activity-dependent neuroprotective protein)	1.0264	0.985144		1.00973	1.02929	1.00197	1.00946		1.04736	1.03659	0.919802	0.987329		1.04178	1.01559	1.03304	0.9725		1.10718	1.0303	1.85881	0.984067		0.933702	0.973419	1.05862	0.873355		0.948548	0.842697	1.19502	0.980138		1.04429	1.03973	1.0236	0.946695		0.999045	0.952663	1.11793	1.01325		1.2539	1.18413	0.369904	0.555754
Q8VDL4	ADPGK_MOUSE	ADP-dependent glucokinase (ADP-GK) (ADPGK) (EC 2.7.1.147)	0.983756	0.864438	0.94081		0.976987	1.10148	0.931883	0.878236		0.976626	1.05743	0.861598	0.980885		0.915205	1.09135	0.831667	0.964546		0.912121	0.993794	0.89909	1.05258		0.957837	0.998276	0.981086	1.08809		1.18795	0.857388	0.840242	1.00758		1.18992	1.00437	1.0209	1.01796		1.05917	0.944391	0.938163	0.977314		0.971596	0.604029	0.769857
Q9CQF6	ADPPT_MOUSE	L-aminoadipate-semialdehyde dehydrogenase-phosphopantetheinyl transferase (EC 2.7.8.7) (4'-phosphopantetheinyl transferase) (Alpha-aminoadipic semialdehyde dehydrogenase-phosphopantetheinyl transferase) (AASD-PPT)	1.08426	1.11235				1.05616	0.979186				1.03069	0.999025				0.867833	0.911667				1.18231	0.990895				1.09483	0.980263				1.34192	0.93696				1.31906	0.950107				0.926174	0.940813				0.610487	0.775073
P54923	ADPRH_MOUSE	[Protein ADP-ribosylarginine] hydrolase (ADP-ribosylarginine hydrolase) (EC 3.2.2.19) (ADP-ribose-L-arginine cleaving enzyme)	0.990863	1.02693	1.04465	1.00354	1.05962	1.01182	1.0473	1.12081	1.06922	1.09756	0.966337	1.02339	0.959759	1.02695	1.00682	0.979592	0.986667	1.00417	1.05837	1.04242	0.944143	0.977997	0.941976	1.01657	1.02383	0.87931	0.945724	0.971926	0.948548	0.910112	0.932131	0.991364	1.03977	0.916525	1.00969	0.920455	0.961194	0.958412	0.91404	0.902367	0.970278	1.05212	1.00272	0.969671	1.02644	1.50869e-05	0.00012652
Q8CG72	ADPRS_MOUSE	ADP-ribose glycohydrolase ARH3 (ADP-ribosylhydrolase 3) (O-acetyl-ADP-ribose deacetylase ARH3) (EC 3.5.1.-) (Poly(ADP-ribose) glycohydrolase ARH3) (EC 3.2.1.143) ([Protein ADP-ribosylarginine] hydrolase-like protein 2) ([Protein ADP-ribosylserine] hydrolase) (EC 3.2.2.-)	1.0132	1.03807	0.995846	1.04686	1.01151	0.960591	1.06244	0.99233	1.17486	0.972561	0.940594	0.996101	0.960765	0.986523	1.01559	1.01944	1.02333	0.968717	1.0488	0.958586	0.947246	1.10774	1.00091	0.925809	0.865261	0.90431	1.07977	1.02033	1.10207	0.970378	0.81701	1.09499	1.02841	1.10818	0.940891	0.892483	1.04222	1.02457	1.0659	0.970414	0.98466	1.06802	0.911071	1.04939	0.975514	0.936217	0.984274
Q9JKV1	ADRM1_MOUSE	Proteasomal ubiquitin receptor ADRM1 (110 kDa cell membrane glycoprotein) (Gp110) (Adhesion-regulating molecule 1) (ARM-1) (Rpn13 homolog)	1.01117	0.909935	1.03842	1.09372	0.881799	1.37635	0.931883	0.997124	1.15301	0.769309	1.33366	1.01852	0.962777	0.944744	0.864522	1.17979	0.956667	1.0292	1.10526	0.864646	0.982933	1.13505	1.05621	0.936859	0.84143	0.939655	1.06086	0.929332	1.04232	0.965271	0.649485	1.11399	0.967803	1.00596	0.676357	0.981643	1.06951	0.942344	1.02961	0.908284	0.979866	1.0742	0.907441	1.10919	0.771792	0.764072	0.885694
Q61578	ADRO_MOUSE	NADPH:adrenodoxin oxidoreductase, mitochondrial (AR) (Adrenodoxin reductase) (EC 1.18.1.6) (Ferredoxin--NADP(+) reductase) (Ferredoxin reductase)	0.93198	1.00929	0.755971	1.0893	1.11402	0.988177	1.05298	0.860978	1.23224	0.882114	0.819802	1.01072	1.03018	1.13612	1.09552	0.846453	0.876667	0.81439	1.0201	0.946465	1.23507	1.0258	0.863101	1.18548	0.88176	1.05603	0.898849	1.1636	1.28963	1.12564	1.15636	0.968048	1.11174	1.41312	1.09787	1.3208	1.31343	1.18526	1.18338	1.25247	1.34228	1.59099	1.26497	1.31889	1.00392	0.00202013	0.00862972
P48962	ADT1_MOUSE	ADP/ATP translocase 1 (ADP,ATP carrier protein 1) (ADP,ATP carrier protein, heart/skeletal muscle isoform T1) (Adenine nucleotide translocator 1) (ANT 1) (Solute carrier family 25 member 4) (mANC1)	0.979695	0.996286	0.952233	1.01238	1.01883	0.969458	1.04447	1.00959	1.1275	1.02947	1.00198	1.02339	1.02515	1.00809	1.06823	1.03887	1.02167	1.03858	0.992344	1.01717	0.997673	1.022	0.964642	1.05525	0.983501	1.0569	1.04934	1.0668	0.979253	1.03064	1.18213	0.98791	1.02652	1.0017	1.0407	1.0236	0.9629	0.99811	0.980898	1.01578	0.976989	0.962014	0.999093	0.987868	0.956905	0.101509	0.216234
P51881	ADT2_MOUSE	ADP/ATP translocase 2 (ADP,ATP carrier protein 2) (Adenine nucleotide translocator 2) (ANT 2) (Solute carrier family 25 member 5) [Cleaved into: ADP/ATP translocase 2, N-terminally processed]	1.00305	1.02878	1.0135	0.963749	0.993724	1.03153	1.0842	0.987536	1.11293	0.958333	1.00495	1.10819	1.07847	0.969003	0.986355	1.12439	1.055	1.09906	0.973206	0.960606	1.03879	1.03187	1.03083	0.958958	0.923923	1.075	1.08224	1.15586	0.993361	1.13279	1.08419	1.07513	1.1089	1.00426	0.97093	1.05769	0.95693	0.982042	1.08596	1.02071	0.999041	0.984982	1.11706	0.932409	0.89618	0.279737	0.457148
Q3V132	ADT4_MOUSE	ADP/ATP translocase 4 (ADP,ATP carrier protein 4) (Adenine nucleotide translocator 4) (ANT 4) (Solute carrier family 25 member 31) (Sperm flagellar energy carrier protein)		1.12071					1.15137					1.16277					1.08167					1.23596					1.17599					1.25993					1.05501					1.08834
P46656	ADX_MOUSE	Adrenodoxin, mitochondrial (Adrenal ferredoxin) (Ferredoxin-1)	1.07614		0.821391	1.12997		1.05813		0.976989	0.859745		1.11584		0.913481	0.994609		1.06608		1.0073	0.827751		1.1668		0.973708	0.884767		1.03621		1.00774	0.827386		1.35653		0.897727	0.873083		1.07955		1.01134	0.868195		1.00959		0.95735	1.026		0.99925	0.999968
Q6PDY2	AEDO_MOUSE	2-aminoethanethiol dioxygenase (EC 1.13.11.19) (Cysteamine dioxygenase)	1.06396	1.07149	0.923157	0.908046	1.02301	1.10837	1.14191	0.964525	0.989982	0.931911	1.04059	1.12183	1.06036	1.01078	1.07895	1.07289	1.08167	1.05527	0.890909	0.972727	1.06206	1.09636	1.01995	0.981847	0.975252	1.02931	1.19984	1.28364	0.975934	1.18795	0.930412	1.22971	1.24811	0.978705	0.968023	1.03846	1.06439	1.13138	1.01433	1.28107	1.10259	1.08834	1.11797	0.954073	0.950049	0.437471	0.622199
Q9QZQ1	AFAD_MOUSE	Afadin (Afadin adherens junction formation factor) (Protein Af-6)	1.03959	1.00186	1.01765	1.03271	0.958159	1.01084	0.960265	0.966443	0.945355	1.02337	0.99604	1.03704	0.975855	0.998652	0.987329	1.06511	1.045	1.03128	1.00957	1.0303	0.920869	0.957511	0.934723	0.970797	0.951421	0.840517	0.929276	0.921588	0.954357	0.917263	0.841065	0.93437	0.888258	0.925894	0.945736	0.88549	0.945842	0.885633	0.897803	0.907298	1.00863	1.09099	0.969147	0.986135	0.993144	7.59216e-08	1.35564e-06
Q80YS6	AFAP1_MOUSE	Actin filament-associated protein 1 (110 kDa actin filament-associated protein) (AFAP-110)	0.948223		0.998962		0.521967	0.805911		0.691275		0.22561	0.893069		1.55835		0.781676	0.879495		1.37956		0.446465	0.883631		3.05349		0.818515	1.06983		2.30784		1.83453	1.11598		2.14015		0.473837	0.98514		1.33837		1.51775	0.876318		1.3412		0.246817	0.36779	0.553317
Q9ESC8	AFF4_MOUSE	AF4/FMR2 family member 4	1.04467				0.90272	1.02562				1.27541	1.11188				1.34405	0.895044				1.56566	0.98526				1.32814	0.941379				1.10317	1.09794				1.27326	0.95542				0.99211	1.02013				1.61019	0.841972	0.935319
Q3V384	AFG1L_MOUSE	AFG1-like ATPase (EC 3.6.-.-) (Lactation elevated protein 1)	0.965482	0.772516	1.054	0.803714	0.878661	1.01576	0.843898	0.980825	0.779599	1.04065	1.03168	0.879142	0.877264	0.938005	1.09064	1.09718	0.954167	1.00209	0.886124	1.01111	1.01241	0.971168	1.21487	0.928966	0.945921	1.01724	0.965461	0.854792	0.858091	0.855975	1.10825	0.861831	0.887311	0.849233	0.982558	0.957168	0.904051	0.847826	0.938873	0.946746	1.03547	0.835689	0.87931	0.792894	1.0284	0.582273	0.751759
Q3UMC0	AFG2H_MOUSE	ATPase family protein 2 homolog (EC 3.6.4.10) (Spermatogenesis-associated factor protein) (Spermatogenesis-associated protein 5)	1.05787					1.14778					1.08614					1.21088					1.10473					1.17759					1.00172					1.31206					1.15532
Q920A7	AFG31_MOUSE	AFG3-like protein 1 (EC 3.4.24.-)
Q8JZQ2	AFG32_MOUSE	AFG3-like protein 2 (EC 3.4.24.-)	0.950254	0.988858	0.956386	0.909814	1	0.988177	0.983917	0.977948	1	1.01423	0.993069	0.98538	0.94165	0.96496	0.987329	0.98931	0.983333	1.00626	1.01627	1.0404	0.982933	1.00531	0.971895	1.05367	1.01925	0.937931	0.991776	1.01065	0.989212	1.01634	1.02234	1.01468	1.07386	1.01107	1.04554	1.01923	1.01493	1.03214	0.952245	1.04142	0.989453	1.04682	1.03176	0.992201	1.0666	0.00695903	0.0245839
Q80WT5	AFTIN_MOUSE	Aftiphilin	1.05178	1.00929	0.910696	0.795756	1.01987	1.133	1.01608	0.981783	1.11202	0.977642	1.06931	1.00682	1.03018	0.576819	0.898635	1.03013	0.959167	0.993743	0.804785	0.90202	0.989139	1.00379	1.0136	0.954223	0.896425	0.866379	0.995888	1.10939	0.788382	0.948927	0.872852	1.06649	0.925189	0.86201	0.874031	0.875	0.956077	1.03875	0.709647	1.02268	1.04506	0.977915	0.931942	0.845754	0.902057	0.780917	0.896875
P51569	AGAL_MOUSE	Alpha-galactosidase A (EC 3.2.1.22) (Alpha-D-galactosidase A) (Alpha-D-galactoside galactohydrolase) (Galactosylgalactosylglucosylceramidase GLA) (EC 3.2.1.47) (Melibiase)
Q8BXK8	AGAP1_MOUSE	Arf-GAP with GTPase, ANK repeat and PH domain-containing protein 1 (AGAP-1) (Centaurin-gamma-2) (Cnt-g2)	0.941117	0.987001	0.981308	1.03183	1.00837	0.983251	0.986755	0.983701	0.929872	0.964431	0.963366	1.06823	0.95674	1.02695	1.0653	0.974733	0.999167	1.05839	1.00096	1.07374	0.978278	1.05463	0.906618	0.966062	0.991751	0.983621	1.03125	0.93514	0.943568	0.876404	1.06701	1.03972	0.914773	1.01704	1.21221	1.02972	1.0516	1.07467	0.805158	1	1.03452	1.04859	1.01633	1.02686	1.00196	0.380009	0.566354
Q3UHD9	AGAP2_MOUSE	Arf-GAP with GTPase, ANK repeat and PH domain-containing protein 2 (AGAP-2) (Centaurin-gamma-1) (Cnt-g1) (Phosphatidylinositol 3-kinase enhancer) (PIKE)	0.971574	1.03528	1.02492	0.948718	1.04707	1.01478	1.02838	1.07383	1.03643	0.88313	1.07426	1.09942	1.01207	1.08356	0.992203	1.04179	1.07	1.04797	1.09474	1.05657	1	1.00683	0.937443	0.897395	0.99725	0.918103	0.964638	0.933204	0.980913	0.956078	0.830756	0.924007	0.886364	0.891823	0.843992	0.869755	0.928785	0.889414	0.919771	0.845168	0.936721	0.939929	0.974592	1.00433	0.857982	2.52362e-07	3.70953e-06
Q8VHH5	AGAP3_MOUSE	Arf-GAP with GTPase, ANK repeat and PH domain-containing protein 3 (AGAP-3) (CRAM-associated GTPase) (CRAG) (Centaurin-gamma-3) (Cnt-g3) (MR1-interacting protein) (MRIP-1)	1.00203	0.997214	0.993769	1.04775	1.06381	0.93399	0.992431	1.00863	1.11566	0.877033	1.00297	1.02047	1.06841	1.01213	0.987329	0.998056	0.98	1.01668	0.967464	1.00909	0.988363	0.952959	0.993654	0.894238	0.967919	0.965517	0.960526	1.00774	1.05809	1.16445	1.04467	0.991364	0.999053	1.0247	0.875969	1.02098	0.977399	1.02174	1.16332	0.997041	0.985618	0.979682	1.00181	0.976603	0.856024	0.336216	0.518709
Q8K2K6	AGFG1_MOUSE	Arf-GAP domain and FG repeat-containing protein 1 (HIV-1 Rev-binding protein homolog) (Nucleoporin-like protein RIP)	1.11168	1.01114	1.04777	0.815208	1.00941	1.20296	1.02081	1.02109	0.810565	0.97561	1.18515	1.08577	1.02918	0.824798	0.983431	1.34014	1.07	1.06257	0.840191	1.01313	1.15361	1.06525	1.07888	0.834254	0.971586	1.13362	1.13569	1.01258	0.808299	1.06742	0.924399	1.01209	0.941288	0.761499	0.992248	1.03322	1.06695	0.915879	0.991404	0.877712	0.954938	1.0212	0.900181	0.797227	0.849167	0.609315	0.774387
Q80WC7	AGFG2_MOUSE	Arf-GAP domain and FG repeat-containing protein 2 (HIV-1 Rev-binding protein-like protein) (Rev/Rex activation domain-binding protein related) (RAB-R)	0.979695	0.928505	0.917965	1.05659	0.896444	1.25911	0.961211	0.89837	1.15209	0.769309	1.2901	1.08967	1.00604	1.06604	0.87037	1.20991	1.06417	1.05735	1.14354	0.859596	1.15283	1.17906	1.04261	1.0734	1.03666	1.19914	1.27056	1.24201	1.13195	1.16139	0.823024	1.14162	1.04735	1.02641	0.891473	1.11101	1.12154	0.971645	1.11652	1.03452	1.04027	1.15371	0.999093	1.16551	0.804114	0.14841	0.285592
Q9ESW4	AGK_MOUSE	Acylglycerol kinase, mitochondrial (EC 2.7.1.107) (EC 2.7.1.138) (EC 2.7.1.94) (Multiple substrate lipid kinase) (MuLK) (Multi-substrate lipid kinase)	1.0731	1.07242	1.06023	1.01415	1.02824	0.989163	1.00568	1.09108	1.02095	0.99187	0.993069	0.951267	0.972837	1.02291	0.930799	0.996113	1.01917	1.02086	1.04785	0.963636	0.961986	0.996206	0.941976	1.05762	1.10174	0.97931	0.930921	0.862536	0.912033	0.945863	0.99055	0.919689	0.985795	0.922487	0.943798	0.90035	0.867377	0.852552	0.864374	0.889546	0.939597	0.889576	0.908348	0.961872	0.943193	1.10506e-07	1.86554e-06
Q9CYR6	AGM1_MOUSE	Phosphoacetylglucosamine mutase (PAGM) (EC 5.4.2.3) (Acetylglucosamine phosphomutase) (N-acetylglucosamine-phosphate mutase) (Phosphoglucomutase-3) (PGM 3)	1.00914	0.987929	1.027	1.00796	0.942469	0.927094	1.01798	1	0.897086	1.00102	0.967327	1.14425	0.957746	1.0566	0.998051	0.933916	1.05083	0.940563	1.01053	0.984848	0.988363	1.04856	1.01541	0.970008	1.03666	0.997414	1.06908	0.985479	0.975104	0.92952	1.07732	1.12263	0.955492	0.988927	1.07946	1.00699	1.0823	0.975425	0.962751	1.00296	1.01246	1.11131	0.88294	1.04246	1.07835	0.612208	0.775963
Q8CJG1	AGO1_MOUSE	Protein argonaute-1 (Argonaute1) (mAgo1) (Argonaute RISC catalytic component 1) (Eukaryotic translation initiation factor 2C 1) (eIF-2C 1) (eIF2C 1) (Piwi/argonaute family protein meIF2C1)	0.937056	1.15877				0.972414	1.05298				1.03465	1.31676				1.11467	0.9825				0.873545	1.10091				0.902586	1.07237				0.987973	1.00777				0.941434	1.43198				0.990412	1.09276				0.900302	0.966021
Q8CJG0	AGO2_MOUSE	Protein argonaute-2 (Argonaute2) (mAgo2) (EC 3.1.26.n2) (Argonaute RISC catalytic component 2) (Eukaryotic translation initiation factor 2C 2) (eIF-2C 2) (eIF2C 2) (Piwi/argonaute family protein meIF2C2) (Protein slicer)	0.929949	0.941504	0.893043	0.960212	0.922594	0.908374	0.982971	0.946309	1.13661	0.884146	0.990099	1.00585	1.04427	1.04447	0.950292	0.947522	1.02167	1.02398	1.18278	0.938384	0.97052	0.942337	0.93291	1.00316	0.951421	0.866379	0.957237	0.882865	1.00664	0.886619	1.09536	0.981002	0.984848	1.03152	0.891473	1.0708	1.07292	1.06711	1.12607	0.990138	1.06328	1.09894	1.06806	1.06412	0.87855	0.0241412	0.0676626
Q8CJF9	AGO3_MOUSE	Protein argonaute-3 (Argonaute3) (mAgo3) (EC 3.1.26.n2) (Argonaute RISC catalytic component 3) (Eukaryotic translation initiation factor 2C 3) (eIF-2C 3) (eIF2C 3) (Piwi/argonaute family protein meIF2C3)		1.04457			0.969665		1.11258			0.922764		1.48538			1.16472		1.53333			0.987879		1.24734			0.888176		1.34293			0.960163		1.25389			0.938953		1.3032			1.07988		1.58481			0.927522	0.929242	0.980174
Q8C4G9	AGRA1_MOUSE	Adhesion G protein-coupled receptor A1 (G-protein coupled receptor 123)	0.961421	1.13185	0.962617	0.911583	0.98954	1.00099	1.31599	0.974113	1.05556	1.05589	1.0297	1.36355	0.901408	1.02965	1.17057	1.1069	1.5175	1.10323	1.06124	1.03939	0.97052	1.16692	0.915684	1.00316	1.00458	0.897414	1.28701	0.987415	0.902905	1.04188	0.909794	1.48791	0.931818	0.921635	1.04457	0.994755	1.20426	0.993384	0.91404	1.11341	1.05465	1.33922	1.00998	0.999133	1.04407	0.766959	0.888299
Q3UHD1	AGRB1_MOUSE	Adhesion G protein-coupled receptor B1 (Brain-specific angiogenesis inhibitor 1) [Cleaved into: Vasculostatin-120 (Vstat120); Vasculostatin-40 (Vstat-40)]	1.05482	1.05014	1.10384	1.33599	1.13285	1.09458	1.11637	1.01055	0.836066	1.13821	1.0198	1.15984	1.08954	0.989218	1.077	1.01749	1.1325	1.10428	1.13206	1.2	1.00776	1.01745	0.963735	0.836622	1.05866	1.05776	1.12007	0.939981	0.747718	0.926456	0.957904	1.04663	0.898674	0.993186	0.839147	0.861014	0.837527	0.927221	0.700096	0.891519	1.03164	0.978799	1.02087	1.13605	1.0764	0.000687812	0.00339398
Q8CGM1	AGRB2_MOUSE	Adhesion G protein-coupled receptor B2 (Brain-specific angiogenesis inhibitor 2)	0.896447	0.921077	0.880582	0.93015	0.969665	0.962562	0.958373	0.972196	0.944444	1.03455	1.04356	1.02242	0.827968	1.03504	1.0653	1.08552	1.06	1.06674	1.05455	1.07172	1.11792	1.06904	0.950136	1.07498	1.04491	1.16034	1.16118	1.04356	0.99751	0.993871	1.23625	1.02245	0.952652	0.960818	1.05523	1.14685	1.08145	0.924386	0.949379	0.936884	0.922339	1.00265	0.899274	1.03293	0.934378	0.0228321	0.0647318
Q80ZF8	AGRB3_MOUSE	Adhesion G protein-coupled receptor B3 (Brain-specific angiogenesis inhibitor 3)	0.980711	0.983287	0.938733	0.982317	1.01674	1.01773	0.97351	0.978907	0.942623	1.07114	1.01089	0.992203	1.02918	1.0876	1.03899	0.997085	1.03167	1.01877	1.07847	1.11818	0.982933	0.92868	1.03898	1.03315	1.05133	0.900862	0.952303	0.948693	0.957676	0.968335	0.976804	0.968912	0.928977	0.96167	1.01357	0.882867	0.98678	0.978261	0.848138	0.973373	0.95302	0.932862	0.953721	1.0182	1.03722	0.00351274	0.0137041
Q8K209	AGRG1_MOUSE	Adhesion G-protein coupled receptor G1 (G-protein coupled receptor 56) (Serpentine receptor cyt28) [Cleaved into: ADGRG1 N-terminal fragment (ADGRG1 NT) (GPR56 N-terminal fragment) (GPR56 NT) (GPR56(N)) (GPR56 extracellular subunit) (GPR56 subunit alpha); ADGRG1 C-terminal fragment (ADGRG1-CT) (GPR56 C-terminal fragment) (GPR56 CT) (GPR56(C)) (GPR56 seven-transmembrane subunit) (GPR56 7TM) (GPR56…	0.945178			0.966401		0.919212			0.770492		0.921782			0.923181		0.847425			0.879426		1.01939			1.00316		1.20172			0.793361		1.17354			0.963373		1.2299			0.808023		0.910834			0.864818		0.817343	0.921186
A2ASQ1	AGRIN_MOUSE	Agrin [Cleaved into: Agrin N-terminal 110 kDa subunit; Agrin C-terminal 110 kDa subunit; Agrin C-terminal 90 kDa fragment (C90); Agrin C-terminal 22 kDa fragment (C22)]	0.952284	0.997214	0.943925	1.01326	1.00837	0.927094	0.970672	0.956855	0.89071	1.02439	0.89703	0.988304	1.04427	1.18329	1.12378	1.01166	0.975833	0.979145	0.951196	1.00404	0.927075	0.911988	0.900272	0.966062	0.886343	0.936207	0.92023	0.961278	0.928631	0.80286	1.12457	0.997409	0.912879	0.968484	0.96124	0.966783	0.945842	1.04442	1.0554	0.999014	1.03164	1.04682	1.03267	1.00087	0.969638	0.0124602	0.0394183
Q80TR1	AGRL1_MOUSE	Adhesion G protein-coupled receptor L1 (Calcium-independent alpha-latrotoxin receptor 1) (CIRL-1) (Latrophilin-1) (Lectomedin-2)	0.973604	0.9935	0.977155	1.03714	1.02301	1.06502	0.988647	0.976031	1.12659	1.03659	1.0901	1.00877	1.06942	1.03908	1.0575	1.0379	1.00667	1.01147	1.08708	1.05354	0.976726	0.962822	1.00181	1.08445	1.06416	1.04052	1.00493	1.07841	1.00581	0.956078	1.03093	0.97582	1.01136	1.07922	1.06589	0.976399	0.991045	1.05388	1.04967	1.00986	0.998082	0.924028	1.02541	0.9974	1.00098	0.354726	0.539107
Q8JZZ7	AGRL2_MOUSE	Adhesion G protein-coupled receptor L2 (Calcium-independent alpha-latrotoxin receptor 2) (CIRL-2) (Latrophilin-2)		1.04828	1.19211	1.05217	1.08159		1.02176	1.10067	1.10565	1.13313		1.12183	1.27264	1.031	1.13158		0.985	1.06778	1.06507	1.16364		0.974962	1.0961	0.991318	0.951421		0.985197	1.20426	0.975934	0.883555		1.03972	1.18655	0.989779	1.03779		0.999574	1.12193	0.856734	1.0641		1.00972	1.1824	1.06586	1.03036	0.399946	0.584685
Q80TS3	AGRL3_MOUSE	Adhesion G protein-coupled receptor L3 (Latrophilin-3) (Lectomedin-3)	1.03553	1.02043	1.08411	1.02299	1.01255	1.10246	1.02365	1.07287	0.960838	1.07724	1.07921	1.04776	1.01911	0.911051	0.968811	1.11176	0.971667	1.01043	0.929187	1.03636	1.08689	1.01366	0.962829	0.941594	0.993584	1.0181	0.935855	0.924492	0.9361	0.852911	0.975086	0.956822	0.861742	0.924191	0.958333	1.03322	0.921109	0.932892	0.850048	0.827416	0.98466	0.936396	0.941016	0.87435	0.937316	0.00242462	0.0100503
Q6PAL7	AHDC1_MOUSE	AT-hook DNA-binding motif-containing protein 1				1.11229					0.990893					1.16846					1.06316					1.05051					1.14938					1.05963					1.09647					1.11179
Q8K3E5	AHI1_MOUSE	Jouberin (Abelson helper integration site 1 protein) (AHI-1)	0.909645	0.93779	0.785047	0.914235	1.06485	1.00099	1.00568	1.20038	0.836976	1.06911	0.950495	1.25341	1.22837	0.90566	0.974659	0.779397	0.969167	1.07299	0.828708	1.26465	0.947246	1.06373	0.634633	0.782952	1.03483	0.773276	0.750822	1.07454	0.960166	1.06027	1.10739	1.17444	1.36553	1.02044	1.1095	0.949301	1.09168	0.863894	0.880611	1.01085	0.98466	1.44081	1.21506	0.842288	1.16259	0.137459	0.271081
Q8BK64	AHSA1_MOUSE	Activator of 90 kDa heat shock protein ATPase homolog 1 (AHA1)	1.04873	1.04921	1.05711	1.0725	1.03452	1.09655	1.06906	0.962608	1.05829	0.936992	1.09109	1.06433	1.0332	0.994609	0.926901	1.08358	1.02667	0.96976	0.992344	0.948485	1.11792	1.15933	1.12239	1	1.09624	1.09483	1.12664	1.04066	1.12863	1.19612	0.858247	1.05181	0.92803	1.00511	0.979651	0.941434	0.97484	0.872401	0.981853	0.994083	0.970278	0.995583	0.959165	1.03553	0.941234	0.000337221	0.00181864
Q8N9S3	AHSA2_MOUSE	Activator of 90 kDa heat shock protein ATPase homolog 2	0.871066					0.899507					0.917822					0.959184					1.06051					0.966379					0.941581					0.999126					0.887824
Q8C4Q6	AIDA_MOUSE	Axin interactor, dorsalization-associated protein (Axin interaction partner and dorsalization antagonist)	1.07817	0.935005	0.925234	1.03006	0.885983	0.981281	0.877956	0.954938	0.908015	0.680894	0.972277	0.964912	0.934608	0.871968	0.812865	0.956268	0.923333	0.832117	0.895694	0.871717	0.948798	0.977238	0.870354	0.82794	1.0165	0.912931	0.926809	0.830591	1.10622	1.29316	0.786082	1.10276	0.92803	1.15843	0.893411	1.01049	1.142	0.94518	1.17096	1.17258	1.09588	1.1758	1.00454	1.07539	0.863859	0.097297	0.208879
O70200	AIF1_MOUSE	Allograft inflammatory factor 1 (AIF-1) (Ionized calcium-binding adapter molecule 1)	1.11269			1.16799		0.844335			1.03005		0.856436			1.12938		0.848397			0.978947		1.06129			0.959747		0.961207			0.944398		1.10137			1.18228		1.20455			1.03056		1.14765			0.939341		0.379056	0.565236
Q9Z0X1	AIFM1_MOUSE	Apoptosis-inducing factor 1, mitochondrial (EC 1.6.99.-) (Programmed cell death protein 8)	1.02944	1.01486	0.986501	0.943413	0.965481	1.04532	1.01892	0.991371	0.878871	0.966463	1.02772	1.02827	0.94668	0.925876	0.983431	0.994169	1.02917	0.993743	0.966507	0.988889	0.964313	1.0827	1.06165	1.13418	0.921173	0.958621	1.00822	0.975799	0.921162	0.928498	1.15206	1.01986	1.07955	0.878194	1.00194	0.981643	1.04307	1.04253	1.01146	0.964497	1.09875	1.10777	1.0127	1.013	1.08031	0.214549	0.378124
Q3TY86	AIFM3_MOUSE	Apoptosis-inducing factor 3 (EC 1.-.-.-) (Apoptosis-inducing factor-like protein)	0.905584	1.0325	1.07996	0.94076	0.963389	0.921182	1.05298	1.04314	0.981785	0.977642	0.890099	1.07115	1.05835	1.02291	1.07018	0.97862	1.1225	1.06465	1.00861	1.05051	0.937161	0.937785	0.93291	0.955012	0.960587	0.809483	0.897204	0.803485	0.941909	0.939734	0.92354	0.88342	0.809659	0.921635	0.824612	0.812937	0.787207	0.861059	0.853868	0.858974	0.822627	0.869258	0.820327	0.889081	0.830558	1.19923e-07	2.00028e-06
Q9D8B1	AIG1_MOUSE	Androgen-induced gene 1 protein (AIG-1) (Fatty acid esters of hydroxy fatty acids hydrolase AIG1) (FAHFA hydrolase AIG1) (EC 3.1.-.-)	0.551269					1.10246					1.81386					1.29252					0.941815					1.14655					0.367698					0.936189					1.32502
P31230	AIMP1_MOUSE	Aminoacyl tRNA synthase complex-interacting multifunctional protein 1 (Multisynthase complex auxiliary component p43) [Cleaved into: Endothelial monocyte-activating polypeptide 2 (EMAP-2) (Endothelial monocyte-activating polypeptide II) (EMAP-II) (Small inducible cytokine subfamily E member 1)]	1.03249	1.00093	0.968847	1.05924	1.0387	1.0867	1.00473	0.950144	1.18397	1.125	1.04653	0.97271	0.969819	0.950135	1.07505	1.05539	0.989167	0.96976	1.00957	0.992929	0.988363	1.01062	1.03626	0.980268	0.975252	0.984483	1.04688	1.02807	1.18008	0.979571	0.877148	0.998273	1.07481	1.08262	1.15504	0.937063	1.05928	1.13989	1.22541	1.11637	1.01055	1.06184	1.02722	1.04853	0.961802	0.457828	0.641006
Q8R010	AIMP2_MOUSE	Aminoacyl tRNA synthase complex-interacting multifunctional protein 2 (Multisynthase complex auxiliary component p38) (Protein JTV-1)	1.00609	1.02321	0.977155	0.877984	1.00523	1.02759	1.01419	0.976989	0.916211	0.986789	1.04059	1.05945	0.909457	0.944744	1.01462	1.03013	0.995833	1.03128	0.887081	0.954545	1.14275	1.05615	1.05349	0.940805	0.970669	1.10948	1.10362	1.01549	0.93444	1.02656	1.26203	1.09326	1.0483	0.970187	1.05717	1.13287	1.06951	1.12098	0.918816	1.08777	1.04314	1.07686	0.977314	0.94974	0.871694	0.213714	0.377369
P46660	AINX_MOUSE	Alpha-internexin (Alpha-Inx) (66 kDa neurofilament protein) (NF-66) (Neurofilament-66)	0.895431	0.872795	1.00831	0.799293	0.878661	1.08768	1.02649	0.925216	1.1357	0.922764	1.13663	0.95809	1.03119	1.08491	1.11306	1.08358	1.11333	1.10219	1.08804	1.01212	0.942591	0.940061	1.0553	0.822415	0.910174	0.987069	1.00082	1.02033	0.928631	0.923391	0.996564	0.931779	1.09943	0.910562	0.88469	0.912587	0.960341	1.00378	1.01624	1.05325	0.990412	0.988516	0.989111	1.03466	0.980411	0.00208021	0.0088128
O08915	AIP_MOUSE	AH receptor-interacting protein (AIP) (Aryl-hydrocarbon receptor-interacting protein)	0.968528	0.985144	0.949117	0.990274	0.996862	0.985222	1.01608	0.994247	1.01366	0.956301	0.992079	0.955166	0.973843	0.966307	0.931774	0.950437	1.00917	0.968717	0.978947	0.982828	1.04732	1.04704	1.01813	1.03078	1.033	1.12586	1.0625	1.11423	1.06805	0.998979	1.12801	1.00518	1.08996	1.00256	0.998062	1.07517	0.97484	1.03403	1.00478	0.994083	1.03164	1.03445	1.01633	0.939341	1.02742	0.000230305	0.00131863
A2ALI5	AJAP1_MOUSE	Adherens junction-associated protein 1		0.87558	1.06334				1.07758	1.2349				1.11014	1.25654				1.17583	1.14911				0.937026	1.01813				1.16694	1.09874				1.00777	0.982955				0.892964	1.03497				1.18375	1.14338			0.0677741	0.156863
A2AJA9	AJM1_MOUSE	Apical junction component 1 homolog	1.02944	1.03714	0.925234	1.08488	0.993724	1.03744	1.04352	0.934803	1.04189	0.949187	1.03663	1.10039	1.02314	1.01213	1.07895	1.03887	1.10333	0.982273	1.01435	1.00202	0.974399	1.02049	0.963735	1.00237	0.967003	0.917241	1.09622	0.982575	1.04232	0.99285	0.912371	1.05613	0.874053	0.977002	0.927326	0.872378	0.951812	0.935728	1.0191	0.980276	0.946309	0.962014	0.920145	0.966205	0.866797	0.0147089	0.0451549
Q9JII6	AK1A1_MOUSE	Aldo-keto reductase family 1 member A1 (EC 1.1.1.2) (EC 1.1.1.33) (EC 1.1.1.372) (EC 1.1.1.54) (Alcohol dehydrogenase [NADP(+)]) (Aldehyde reductase) (Glucuronate reductase) (EC 1.1.1.19) (Glucuronolactone reductase) (EC 1.1.1.20)	0.971574	1.00371	0.96054	1.01061	1.06172	0.988177	1.04257	0.977948	1.13934	0.953252	0.969307	1.01949	1.10966	0.991914	0.969786	0.95724	0.969167	1.0219	0.991388	0.972727	1.0962	1.03945	1.02992	0.997632	1.00825	1.13966	1.11102	1.15198	1.1195	1.11849	1.23969	1.26684	1.19034	1.21124	1.08333	1.20105	1.08827	1.25047	1.27125	1.13807	1.05273	1.0636	1.1588	1.01473	1.05975	7.35197e-08	1.32122e-06
O88845	AKA10_MOUSE	A-kinase anchor protein 10, mitochondrial (AKAP-10) (Dual specificity A kinase-anchoring protein 2) (D-AKAP-2) (Protein kinase A-anchoring protein 10) (PRKA10)	1.01624	1.00279	0.939772	1.01238	0.973849	1.04236	0.982971	0.962608	1.43534	1.01524	1.03762	0.968811	0.952716	1.08491	0.919103	1.08066	1.04667	1.03441	1.30431	0.916162	0.989139	0.979514	0.922031	0.958958	0.880843	0.943966	1.04112	0.949661	1.08382	0.968335	0.835052	0.930052	0.908144	0.93356	0.92345	0.948427	0.892964	1	1.33715	0.931953	1.03164	1.01678	0.913793	1.26083	0.868756	0.29489	0.472757
Q9WTQ5	AKA12_MOUSE	A-kinase anchor protein 12 (AKAP-12) (Germ cell lineage protein gercelin) (Src-suppressed C kinase substrate) (SSeCKS)	0.966497	1.0065	1.03634	0.980548	1.06695	1.08177	1.01325	1.10259	1.01184	1.06504	1.06238	0.929825	1.07445	0.963612	1.03411	0.947522	0.995833	0.964546	1.02584	1.00808	0.972071	1.03263	1.14234	1.02526	1.11182	1.00259	0.972039	1.10745	0.979253	1.01736	1.1933	1.10794	1.24148	1.09114	1.09981	1.02797	1.09765	1.17675	0.986628	1.10256	1.11026	1.0742	1.09528	1.08925	1.26053	0.00121364	0.00549692
Q7TN79	AKA7G_MOUSE	A-kinase anchor protein 7 isoform gamma (AKAP-7 isoform gamma) (A-kinase anchor protein 18) (AKAP-18) (Protein kinase A-anchoring protein 7 isoform gamma) (PRKA7 isoform gamma)	0.904569	0.786444	0.727934	1.00088	0.634937	0.88867	0.752129	0.767977	0.832423	0.70122	0.828713	1.2846	0.828974	0.815364	0.734893	0.81827	1.03167	0.732013	1.2134	0.69798	1.16137	0.810319	1.2049	1.08919	0.782768	0.7	0.73602	0.899322	0.942739	1.03064	1.21392	1.00518	1.16004	0.865417	0.724806	0.787587	0.867377	1.05104	0.903534	1.01479	1.29626	1.37721	1.06806	1.2513	1.22723	0.00992801	0.0327272
O08715	AKAP1_MOUSE	A-kinase anchor protein 1, mitochondrial (Dual specificity A-kinase-anchoring protein 1) (D-AKAP-1) (Protein kinase A-anchoring protein 1) (PRKA1) (Spermatid A-kinase anchor protein) (S-AKAP)	0.948223	1.00371	0.949117		0.966527	1.00591	1.05487	0.985618		0.92378	1.02772	1.05653	0.978873		0.916179	0.984451	0.994167	0.934307		1.03838	0.98526	1.02504	0.921124		1.09533	0.912069	1.01562	1.01839		1.00511	0.910653	1.00086	1.05303		1.0407	0.962413	1.04136	1.02741		0.977318	1.01726	1.10954	1.04174		1.05877	0.57606	0.746332
O54931	AKAP2_MOUSE	A-kinase anchor protein 2 (AKAP-2) (AKAP expressed in kidney and lung) (AKAP-KL) (Protein kinase A-anchoring protein 2) (PRKA2)	1.00812	0.992572	1.00415	1.06454	1.0251	1.02266	1.07001	1.02589	1.18761	1.07114	1.04158	0.976608	1.02213	0.920485	1.03216	1.03401	0.9975	0.976017	0.950239	0.955556	0.920093	1.00152	0.928377	0.968429	0.99725	0.944828	0.918586	0.906099	1.01992	0.871297	0.884021	0.954231	0.876894	1.01533	0.98062	0.929196	0.972281	0.949905	1.05444	1.00394	0.994247	1.00442	0.92922	0.941941	1.10088	0.0053008	0.0195827
D3YVF0	AKAP5_MOUSE	A-kinase anchor protein 5 (AKAP-5) (A-kinase anchor protein 150 kDa) (AKAP 150) (P150) (cAMP-dependent protein kinase regulatory subunit II high affinity-binding protein)	1.09543	1.065	1.09969	1.0672	1.04603	1.14877	1.06717	1.13902	1.10474	0.912602	1.1198	1.04678	1.12777	1.00135	0.947368	1.05151	1.09	1.06465	1.17416	1.01111	1.05663	0.988619	0.948323	0.904499	0.992667	0.922414	0.877467	0.891578	0.914523	0.968335	0.812715	0.878238	0.857955	0.849233	0.787791	0.820804	0.797441	0.872401	0.770774	0.800789	0.882071	0.891343	0.892922	0.928943	0.791381	7.50197e-11	3.21488e-09
Q9DBR0	AKAP8_MOUSE	A-kinase anchor protein 8 (AKAP-8) (A-kinase anchor protein 95 kDa) (AKAP 95)		1.11421			0.91318		0.999054			1.01524		1.08772			0.91423		1.01667			0.922222		1.08194			1.08249		1.28372			1.00613		1.18221			1.08624		1.19403			1.04043		1.05742			1.16846	0.611217	0.775471
Q70FJ1	AKAP9_MOUSE	A-kinase anchor protein 9 (AKAP-9) (Protein kinase A-anchoring protein 9) (PRKA9)	1.04873	1.06964	0.994808	0.967286	1.0272	1.04335	1.05582	1.0326	0.941712	1.12602	0.905941	0.979532	0.984909	0.938005	0.946394	0.869776	1.0425	1.00834	1.08708	1.09495	0.908456	1.04325	0.99184	1.03473	1.01833	0.873276	1.01727	0.998064	0.909544	0.976507	0.924399	0.992228	1.02367	0.908007	1.05329	0.887238	0.979957	1.0397	0.949379	0.946746	1.0604	1.02915	1.12432	0.986135	1.15083	0.0504532	0.123931
Q9DCT1	AKCL2_MOUSE	1,5-anhydro-D-fructose reductase (AF reductase) (EC 1.1.1.263) (Aldo-keto reductase family 1 member C-like protein 2) (Aldo-keto reductase family 1 member E1) (Aldo-keto reductase family 1 member E2)	1.00203	0.847725	1		0.745816	1.0335	0.966887	0.970278		0.995935	1.24257	1.38986	0.870221		0.892788	1.06122	0.903333	1.03858		1.35556	1.01939	1.01214	0.822303		0.967919	1.00517	1.26151	0.847047		0.939734	0.637457	1.09585	0.999053		1.27519	1.57692	1.22473	0.936673		1.15582	0.928092	0.924028	0.814882		0.871694	0.323308	0.503676
Q6ZPS6	AKIB1_MOUSE	Ankyrin repeat and IBR domain-containing protein 1 (EC 2.3.2.31)	0.849746	0.848654	0.896158			1.04828	0.851466	0.939597			1	0.846979	0.904427			0.993197	0.856667	1.18352			0.927851	0.918816	0.892112			1.01466	0.929276	1.13843			0.89433	1.04836	1.14299			1.09441	0.920256	1.11531			0.956855	0.924028	1.17786			0.36536	0.550815
Q9DCJ7	AKIP_MOUSE	Aurora kinase A-interacting protein (AURKA-interacting protein) (28S ribosomal protein S38, mitochondrial) (MRP-S38)	0.980711					0.855172					0.952475					0.789116					1.06905					1.00172					1.06529					0.993007					0.926174
Q9R0L7	AKP8L_MOUSE	A-kinase anchor protein 8-like (AKAP8-like protein) (Neighbor of A-kinase-anchoring protein 95) (Neighbor of AKAP95)	0.996954	0.965645	1.08307	1.08223	0.982218	1.10542	1.01892	1.15532	1.06284	0.929878	1.1396	0.885965	1.02113	0.975741	1.09552	1.05831	1.01833	1.01877	0.926316	1.00808	1.16292	0.975721	1.22121	0.950276	0.971586	1.09052	0.921053	1.20716	0.964315	1.09397	1.04296	0.801382	1.00379	0.921635	0.952519	1.05944	0.921109	1.16163	1.01337	1.02367	0.978907	0.954064	1.13339	0.990468	0.94809	0.603559	0.769819
P31750	AKT1_MOUSE	RAC-alpha serine/threonine-protein kinase (EC 2.7.11.1) (AKT1 kinase) (Protein kinase B) (PKB) (Protein kinase B alpha) (PKB alpha) (Proto-oncogene c-Akt) (RAC-PK-alpha) (Thymoma viral proto-oncogene)	1.00203	1.01393	0.963655	0.970822	0.901674	0.922167	0.988647	0.997124	0.928051	0.887195	0.979208	1.00877	0.962777	0.944744	0.912281	0.918367	0.9475	1.04171	0.896651	0.89798	1.00465	1.02352	1.02357	0.961326	1.1934	1.06897	1.01727	1.1636	0.963485	1.238	1.08763	1.06822	1.08617	0.988927	1.11822	1.01573	1.04307	1.04348	1.00764	1.12426	0.956855	0.95053	0.963702	0.945407	1.00784	0.000605989	0.00303867
Q60823	AKT2_MOUSE	RAC-beta serine/threonine-protein kinase (EC 2.7.11.1) (Protein kinase Akt-2) (Protein kinase B beta) (PKB beta) (RAC-PK-beta)	1.05584	1.04828	1.07892	0.942529	1.05021	1.04729	1.01892	1.02589	0.984517	1.09451	1.03465	1.07212	1.00402	1.07412	1.11696	0.952381	0.959167	0.983316	1.0201	1.01818	0.999224	0.972686	1.04805	0.984215	0.95692	1.0569	1.01809	0.949661	0.909544	0.901941	1.18471	1.03972	0.956439	0.962521	1.09012	1.00612	0.997868	0.938563	0.849093	0.967456	1.04602	1.00088	0.931942	0.956672	1.02644	0.0454299	0.113183
Q9WUA6	AKT3_MOUSE	RAC-gamma serine/threonine-protein kinase (EC 2.7.11.1) (Protein kinase Akt-3) (Protein kinase B gamma) (PKB gamma) (RAC-PK-gamma)	0.993909	1.04735	1.22534	0.991158	1.0251	0.903448	1.00568	1.03739	0.726776	1.05691	0.89505	1.05848	1.11972	1.04717	1.0653	0.875607	0.99	1.12304	0.856459	1.03838	0.991466	1.02807	1.01904	1.21231	1.08799	0.987069	0.921053	1.0668	0.848133	0.997957	0.957045	0.98791	1.00663	0.84753	0.962209	0.917832	0.905757	0.925331	0.760267	0.893491	0.808245	0.962898	1.07441	0.92721	0.94907	0.0682729	0.15769
Q64362	AKTIP_MOUSE	AKT-interacting protein (FT1) (Fused toes protein)	1.11168	0.929434	1.10177	0.935455	0.959205	1.07291	0.97351	1.17162	1.02368	1.0376	1.06931	1.06823	1.09759	1.14286	0.859649	1.14674	1.04667	1.22315	1.01435	1.01111	0.910008	0.977997	0.952856	1.07735	0.945005	1.53707	1.14474	1.22459	0.972614	0.981614	0.847079	0.989637	1.37216	0.959966	1.08624	1.04371	1.05672	1.03592	0.91213	0.84714	1.04314	1.06537	1.12704	0.939341	0.959843	0.388559	0.574498
Q9D1F4	AKTS1_MOUSE	Proline-rich AKT1 substrate 1 (Proline-rich AKT substrate)	0.989848	1.15599	0.813084	0.874447	0.996862	0.796059	1.22233	0.888782	1.00182	1.09146	0.934653	1.02339	0.907445	1.01078	1.09552	1.30904	1.07083	1.01877	0.989474	1.06667	1.51047	1.06677	0.942883	0.835833	0.900092	1.37328	1.17023	0.946757	0.977593	0.839632	1.65636	1.07599	0.909091	0.845826	1.12306	1.25262	1.12495	1.04915	1.00573	1.00197	1.32502	0.930212	0.903811	0.954073	0.990206	0.925713	0.978405
P24549	AL1A1_MOUSE	Retinal dehydrogenase 1 (RALDH 1) (RalDH1) (EC 1.2.1.-) (EC 1.2.1.36) (ALDH-E1) (ALHDII) (Aldehyde dehydrogenase family 1 member A1) (Aldehyde dehydrogenase, cytosolic)	1.10152	1.13742	1.14123	1.09195	1.1569	1.17931	1.22611	1.09492	1.23224	1.27947	1.09802	1.09844	1.0996	0.994609	1.16082	1.06025	1.0575	1.06152	1.06794	1.22929	1.05431	0.992413	1.08976	0.891871	0.940422	1.2	1.09128	1.03969	0.9361	0.970378	1.09364	0.993955	1.05398	1.17717	1.03585	1.04633	0.923667	1.11909	1.06495	1.18639	1.02972	0.937279	1.11525	1.02253	1.13124	0.0159741	0.0482341
Q62148	AL1A2_MOUSE	Retinal dehydrogenase 2 (RALDH 2) (RalDH2) (EC 1.2.1.36) (Aldehyde dehydrogenase family 1 member A2) (Retinaldehyde-specific dehydrogenase type 2) (RALDH(II))	0.97868	0.889508	0.912773	1.03802	0.903766	0.962562	0.913907	0.967402	0.981785	0.888211	0.919802	0.91423	0.95171	0.90566	0.931774	0.959184	0.858333	0.908238	1.00096	0.845455	0.961986	0.937026	0.972801	0.928177	0.713107	0.987069	1.03372	1.04647	0.955187	0.940756	1.11942	1.02418	0.938447	1.16184	0.959302	1.19668	1.10448	1.04442	1.0468	0.784024	0.966443	1.17049	1.09074	0.855286	0.828599	0.254969	0.428356
Q9CZS1	AL1B1_MOUSE	Aldehyde dehydrogenase X, mitochondrial (EC 1.2.1.3) (Aldehyde dehydrogenase family 1 member B1)	1.08832	1.15135	1.07996	1.11406	1.11402	1.02167	1.09082	1.0163	1.03916	0.957317	0.954455	1.07212	1.04326	0.973046	0.962963	0.960155	0.980833	0.976017	0.952153	0.971717	1	1.16692	1.0136	1.1105	1.05591	1.05431	1.13076	1.35528	1.05975	1.16139	1.04381	1.20898	1.30871	1.12862	1.16182	1.07867	1.15821	1.11909	1.15186	1.25345	1.08341	1.19081	1.20508	1.06932	0.960823	0.000252711	0.00142207
Q8R0Y6	AL1L1_MOUSE	Cytosolic 10-formyltetrahydrofolate dehydrogenase (10-FTHFDH) (FDH) (EC 1.5.1.6) (Aldehyde dehydrogenase family 1 member L1)	1.00508	1.00929	1.08515	0.994695	1.03975	1.0069	1.08988	1.02013	1.04098	1.17581	0.959406	1.04873	1.01207	1.03369	1.11209	0.980564	1.01333	1.05109	1.03062	1.09798	1.06051	0.943854	1.00907	1.01894	1.04125	1.02586	0.987664	1.01549	0.990041	1.02247	1.2122	0.990501	1.0767	1.13203	1.11337	0.962413	0.950959	0.975425	0.908309	1.06213	0.925216	0.858657	0.963702	0.943674	0.986288	0.000861916	0.00410054
Q8K009	AL1L2_MOUSE	Mitochondrial 10-formyltetrahydrofolate dehydrogenase (Mitochondrial 10-FTHFDH) (mtFDH) (EC 1.5.1.6) (Aldehyde dehydrogenase family 1 member L2)					1.33682					1.0437					0.898635					0.845455					1.10541					1.13994					1.34884					1.13905					1.30362
P47740	AL3A2_MOUSE	Aldehyde dehydrogenase family 3 member A2 (EC 1.2.1.3) (EC 1.2.1.94) (Aldehyde dehydrogenase 3) (Fatty aldehyde dehydrogenase)	1.01726	0.989786	0.968847	0.93015	0.986402	1.03448	1.00189	1.00479	1.04007	1.01524	1.07327	0.976608	0.919517	0.966307	0.996101	1.00583	0.97	0.962461	0.96555	0.99596	1.11171	0.980273	0.967362	0.966062	1.02841	1.05862	0.967105	0.957406	1.02075	1.07763	1.10825	1.02936	1.03977	1.07325	1.07074	1.13724	0.981663	1.03592	1.02483	1.02465	1.0604	1.02297	0.931942	0.95234	1.05191	0.0895795	0.19599
Q80VQ0	AL3B1_MOUSE	Aldehyde dehydrogenase family 3 member B1 (EC 1.2.1.28) (EC 1.2.1.5) (EC 1.2.1.7) (Aldehyde dehydrogenase 7)	0.921827	0.959146		0.837312	1.05649	0.897537	0.964049		1.00911	0.916667	0.972277	0.936647		0.977089	1.12476	0.987366	1.02083		0.98756	1.00707	0.890613	0.909712		0.782163	0.979835	0.942241	1.02056		0.93361	0.99285	0.905498	1.02591		1.00596	1.05717	0.88549	1.25203		0.981853	1.22584	0.93768	1.10247		1.10572	1.33301	0.0833228	0.184349
E9Q3E1	AL3B2_MOUSE	Aldehyde dehydrogenase family 3 member B2 (EC 1.2.1.3) (Aldehyde dehydrogenase 8)			1.11319	0.833775				1.01726	1				1.20523	0.718329				0.945777	1.04498				1.13327	0.877664				1.00871	1.02158				1.22727	1.11244				1.2344	0.832856				1.27132	1.07712		0.915306	0.974007
Q8CHT0	AL4A1_MOUSE	Delta-1-pyrroline-5-carboxylate dehydrogenase, mitochondrial (P5C dehydrogenase) (EC 1.2.1.88) (Aldehyde dehydrogenase family 4 member A1) (L-glutamate gamma-semialdehyde dehydrogenase)	1.01827	0.952646	0.8027	1.1618	0.90272	0.972414	0.959319	0.982742	0.938069	1.02642	1.00495	0.98538	0.962777	1.03369	1.03411	0.920311	0.869167	0.956204	0.885167	0.977778	1.03103	0.898331	0.844062	1.08998	1.05133	0.964655	1.04359	0.833495	1.04066	1.01941	1.12113	0.838515	1.03883	1.01022	1.23547	1.02972	0.977399	1.08601	1.17574	1.16272	1.02972	0.855124	0.99637	0.913345	0.909892	0.201582	0.361098
Q9DBF1	AL7A1_MOUSE	Alpha-aminoadipic semialdehyde dehydrogenase (Alpha-AASA dehydrogenase) (EC 1.2.1.31) (Aldehyde dehydrogenase family 7 member A1) (EC 1.2.1.3) (Antiquitin-1) (Betaine aldehyde dehydrogenase) (EC 1.2.1.8) (Delta1-piperideine-6-carboxylate dehydrogenase) (P6c dehydrogenase)	1.01218	0.997214	1.19107	0.841733	0.965481	0.852217	0.972564	1.00863	1.12113	0.762195	1.03663	1.04678	1.01509	0.846361	1.01949	1.04373	1.0525	1.02086	1.07656	1.00707	1.05586	1.03794	0.792384	0.842147	0.934005	0.931897	1.03043	1.04743	1.01743	0.833504	0.959622	1.03886	1.06818	1.10903	0.909884	1.01661	0.80597	1.09074	0.942693	1.06805	0.911793	0.810071	1.04356	0.806759	0.922625	0.47612	0.657527
Q9JLJ2	AL9A1_MOUSE	4-trimethylaminobutyraldehyde dehydrogenase (TMABA-DH) (TMABADH) (EC 1.2.1.47) (Aldehyde dehydrogenase family 9 member A1) (EC 1.2.1.3)	0.923858	0.915506	0.926272	0.888594	0.961297	1.02266	0.955535	0.922339	0.908925	1.02033	0.977228	1.02534	0.885312	0.973046	0.998051	0.961127	0.955	0.949948	0.946411	1.07071	0.952676	0.96434	0.973708	0.906867	0.930339	1.07155	0.946546	0.947725	0.941079	1.00817	1.04553	1.05959	0.999053	1.00426	1.10562	1.15909	1.06013	1.04064	0.978988	1.09073	1.02109	1.04152	1.00091	0.981802	1.15083	0.000746895	0.00363402
Q8QZR5	ALAT1_MOUSE	Alanine aminotransferase 1 (ALT1) (EC 2.6.1.2) (Glutamate pyruvate transaminase 1) (GPT 1) (Glutamic--alanine transaminase 1) (Glutamic--pyruvic transaminase 1)	0.963452	0.938719	0.970924	1.01857	1.02406	0.958621	0.96878	0.96836	0.936248	1.03862	0.985149	0.904483	0.996982	1.06199	1.08382	0.899903	0.940833	0.95829	0.950239	1.00606	0.972847	0.886191	0.897552	1.1326	1.02108	0.880172	0.839638	0.922556	1.0166	0.991828	1.08419	0.968912	0.996212	1.01789	1.01357	0.929196	0.948401	1.0293	0.95893	1.01578	1.03356	0.956714	0.984574	1.08666	1.11263	0.216182	0.380401
Q8BGT5	ALAT2_MOUSE	Alanine aminotransferase 2 (ALT2) (EC 2.6.1.2) (Glutamate pyruvate transaminase 2) (GPT 2) (Glutamic--alanine transaminase 2) (Glutamic--pyruvic transaminase 2)	0.913706	0.972145	0.922118	1.01238	1.00941	0.894581	0.959319	0.958773	1	1.03252	0.880198	0.894737	0.981891	0.912399	0.897661	0.767736	0.951667	1.02294	0.911005	0.944444	0.986811	0.961305	1.10426	1.05446	1.02475	0.812931	0.952303	1.13843	1.12365	1.02349	1.2122	0.903282	1.13163	1.29898	1.00678	0.882867	0.966311	1.07467	0.845272	0.989152	0.879195	0.931979	1.08348	0.883016	1.02155	0.0789035	0.176234
P07724	ALBU_MOUSE	Albumin	1.46904	1.20334	0.830737	1.94341	0.757322	1.34483	1.40587	0.993289	1.94444	1.02134	1.81089	1.02047	1.18813	0.822102	1.19006	0.758017	0.675	1.07508	0.756938	1.33636	1.06206	0.930956	1.81505	1.22178	0.699358	1.26983	0.92023	1.03291	0.760166	0.877426	1.54897	1.07427	1.05777	1.24106	0.939922	1.25962	1.02516	0.934783	0.771729	1.46252	1.0767	0.874558	0.951906	0.877816	1.53379	0.582477	0.751849
P21300	ALD1_MOUSE	Aldo-keto reductase family 1 member B7 (EC 1.1.1.21) (Aldehyde reductase) (AR) (Aldose reductase-related protein 1) (MVDP) (Vas deferens androgen-dependent protein)	1.00711	0.992572				0.891626	0.948912				0.891089	1.11793				0.864917	0.864167				0.926299	0.968134				0.906034	0.853618				1.05326	0.967185				0.966783	1.07463				0.981783	0.885159				0.281007	0.458819
P45377	ALD2_MOUSE	Aldose reductase-related protein 2 (AR) (EC 1.1.1.21) (Aldehyde reductase) (Fibroblast growth factor-regulated protein) (Protein FR-1)			0.915888	0.998232				1.01342	1.03097				0.963783	0.974394				1.04067	0.855502				1.00544	0.928177				1.03388	1.06307				1.12973	1.02811				1.0794	1.1681				1.11615	0.87695		0.483491	0.664448
P47738	ALDH2_MOUSE	Aldehyde dehydrogenase, mitochondrial (EC 1.2.1.3) (AHD-M1) (ALDH class 2) (ALDH-E2) (ALDHI)	0.921827	0.892293	0.910696	0.921309	0.933054	1.00197	0.941343	0.956855	0.997268	0.929878	1.02079	0.931774	0.948692	0.904313	0.933723	1.00389	0.898333	0.938478	0.917703	0.923232	1.00698	1.02883	1.03173	0.941594	0.902841	0.984483	0.941612	0.981607	0.980083	1.03371	1.15893	1.05527	1.10322	1.10307	0.978682	1.03671	1.08913	1.05198	1.02674	1.04142	1.03164	1.03887	1.01724	1.02773	1.02253	8.07976e-07	1.02534e-05
P05064	ALDOA_MOUSE	Fructose-bisphosphate aldolase A (EC 4.1.2.13) (Aldolase 1) (Muscle-type aldolase)	1.02944	1.02971	1.03011	1.04509	1.05544	1.03744	1.05203	1.05081	1.23953	0.993902	1.01683	1.03899	1.04225	1.02695	1.04094	1.07969	1.02083	1.04797	1.05646	1.00303	1.00853	0.995448	0.963735	0.972376	1.011	1.03448	1.02467	1.05518	0.99917	1.05005	0.872852	0.989637	0.997159	0.947189	0.940891	0.997378	0.981663	0.973535	1.00955	0.953649	0.956855	0.949647	1.00544	0.974003	0.953967	0.000115394	0.000736427
P05063	ALDOC_MOUSE	Fructose-bisphosphate aldolase C (EC 4.1.2.13) (Aldolase 3) (Brain-type aldolase) (Scrapie-responsive protein 2) (Zebrin II)	1.00305	1.00557	0.974039	1.02476	0.997908	1.03547	1.07758	0.975072	1.21403	1.03557	0.966337	1.03801	1.01509	1.01348	1.03216	1.02721	1.03583	1.01668	1.09665	0.979798	0.942591	1.03869	1.02901	1.01184	1.03666	0.980172	1.09375	1.11229	1.05477	1.02349	0.974227	1.05699	1.09564	1.09881	1.00097	0.91958	1.03625	1.01701	0.994269	1.05917	1.02013	1.0159	0.995463	1.08406	1.06464	0.430861	0.615944
P45376	ALDR_MOUSE	Aldo-keto reductase family 1 member B1 (EC 1.1.1.300) (EC 1.1.1.372) (EC 1.1.1.54) (Aldehyde reductase) (Aldo-keto reductase family 1 member B3) (Aldose reductase) (AR) (EC 1.1.1.21)	1.01523	0.990715	1.02492	0.971706	0.99477	0.973399	1.06244	0.996165	1.07195	0.968496	0.915842	1.05653	1.11569	0.983827	1.02632	1.02818	1.03333	1.09385	0.991388	1.04747	1.08766	1.04628	1.00816	0.968429	1.00642	1.10345	1.09211	1.27106	1.00332	1.08887	1.07818	1.1563	1.26515	1.06388	1.14438	1.10227	1.00128	1.06522	1.05062	1.143	1.00959	0.971731	1.15699	1.0078	1.00392	0.0127341	0.0401482
Q921Q3	ALG1_MOUSE	Chitobiosyldiphosphodolichol beta-mannosyltransferase (EC 2.4.1.142) (Asparagine-linked glycosylation protein 1 homolog) (Beta-1,4-mannosyltransferase) (GDP-Man:GlcNAc2-PP-dolichol mannosyltransferase) (GDP-mannose-dolichol diphosphochitobiose mannosyltransferase)		1.05107	1.08827				0.955535	1.19559				0.979532	1.16097				1.07083	0.980188				0.984067	1.07616				1.00247	1.01646				0.974093	1.14678				1.02942	1.17108				1.04594	1.0726			0.988679	0.999968
Q3TZM9	ALG11_MOUSE	GDP-Man:Man(3)GlcNAc(2)-PP-Dol alpha-1,2-mannosyltransferase (EC 2.4.1.131) (Asparagine-linked glycosylation protein 11 homolog) (Glycolipid 2-alpha-mannosyltransferase)	0.796954				0.960251	0.791133				0.904472	0.922772				0.77193	0.803693				0.948485	0.974399				1.07699	1.0819				1.1573	1.3067				1.11143	1.03671				0.995069	0.906999				1.00784	0.0367312	0.0950439
Q9D081	ALG14_MOUSE	UDP-N-acetylglucosamine transferase subunit ALG14 homolog
Q9DBE8	ALG2_MOUSE	Alpha-1,3/1,6-mannosyltransferase ALG2 (EC 2.4.1.132) (EC 2.4.1.257) (Asparagine-linked glycosylation protein 2 homolog) (GDP-Man:Man(1)GlcNAc(2)-PP-Dol alpha-1,3-mannosyltransferase) (GDP-Man:Man(1)GlcNAc(2)-PP-dolichol mannosyltransferase) (GDP-Man:Man(2)GlcNAc(2)-PP-Dol alpha-1,6-mannosyltransferase)	1.00508	0.915506	0.981308	0.963749	0.981172	1.09951	0.942289	0.998082	0.954463	1.02236	1.07921	0.959064	0.977867	1.01078	1.04386	1.18853	1.005	1.11157	1.01531	1.00808	1.07137	1.03263	0.978241	0.999211	0.960587	1.22155	1.05263	1.12294	0.985892	0.95097	1.25687	1.04231	1.18466	1.01874	1.13469	1.28234	1.02687	1.17013	1.08023	1.07988	1.06136	1.00177	1.11797	0.976603	1.08325	0.0183801	0.0539775
Q9DB25	ALG5_MOUSE	Dolichyl-phosphate beta-glucosyltransferase (DolP-glucosyltransferase) (EC 2.4.1.117) (Asparagine-linked glycosylation protein 5 homolog)	0.882234	0.93779	0.942887	0.975243	0.92364	0.945813	0.972564	0.939597	0.887067	0.953252	0.959406	0.87037	0.862173	0.973046	0.957115	0.969874	0.946667	0.980188	0.988517	0.967677	1.01086	0.930197	0.932004	1.0663	0.960587	1.05517	0.974507	0.951597	0.975934	0.917263	1.09364	1.05354	1.07008	1.12862	0.987403	1.18182	1.06354	1.1569	1.03152	1.06805	1.02205	1	0.96824	0.964471	1.02449	2.56346e-06	2.77302e-05
Q8VDI9	ALG9_MOUSE	Alpha-1,2-mannosyltransferase ALG9 (EC 2.4.1.259) (EC 2.4.1.261) (Dol-P-Man:Man(6)GlcNAc(2)-PP-Dol alpha-1,2-mannosyltransferase) (Dol-P-Man:Man(8)GlcNAc(2)-PP-Dol alpha-1,2-mannosyltransferase)				1.08311					1.09654					0.947439					1.10239					0.854775					1.24896					1.12521					1.3171					1.13605
Q3TSG4	ALKB5_MOUSE	RNA demethylase ALKBH5 (EC 1.14.11.-) (Alkylated DNA repair protein alkB homolog 5) (Alpha-ketoglutarate-dependent dioxygenase alkB homolog 5)		0.6026	1.07373		1.04498		0.875118	1.13615		0.996951		0.823587	1.167		0.992203		0.636667	1.23149		1.0798		0.804249	1.15322		0.990834		0.73273	1.31268		1.09806		0.689983	1.14015		1.09205		1.04648	1.10491		1.03452		0.632509	1.25499		0.992165	0.995951	0.999968
Q9D6Z0	ALKB7_MOUSE	Alpha-ketoglutarate-dependent dioxygenase alkB homolog 7, mitochondrial (EC 1.14.11.-) (Alkylated DNA repair protein alkB homolog 7)		1.02321	1.29387	1.09726			1.03311	1.26558	1.22404			0.98538	1.23038	1.1469			1.175	1.23253	1.21435			1.12822	1.16954	1.17443			1.1028	1.28654	1.06224			1.11917	1.47917	1.04514			1.04648	1.18809	1.11461			1.23498	1.3657	1.25563		0.760762	0.885173
P56213	ALR_MOUSE	FAD-linked sulfhydryl oxidase ALR (EC 1.8.3.2) (Augmenter of liver regeneration)	0.941117	0.883008	0.88162	1.05217	1.01883	0.972414	0.9035	0.993289	1.06922	1.0061	1.0297	0.955166	0.948692	0.925876	1.0614	0.968902	0.95	0.978102	1.10335	1.01818	0.995345	0.937026	1.02267	0.981058	0.985335	0.988793	0.967105	1.07067	0.93444	1	1.1701	0.995682	1.1089	1.0017	1.15213	1.08829	1.01578	1.08129	0.916905	1.09763	1.03452	0.986749	0.906534	1.03466	1.13908	0.163581	0.309096
Q920R0	ALS2_MOUSE	Alsin (Amyotrophic lateral sclerosis 2 protein homolog)	1.07208	0.96286	1.02285	1.0389	1.04498	1.05517	0.944182	1.06616	1.07195	0.986789	1.14752	0.994152	1.06237	0.951482	0.949318	1.05831	0.949167	1.05944	1.04019	1.03232	1.08068	0.956753	0.945603	0.996054	1.08249	1.03362	1.02303	1.07551	1.06141	1.04801	1.09622	0.984456	1.02557	0.942078	0.959302	1.0271	0.908316	0.967864	0.919771	1.03156	1.01438	0.932862	0.978221	1.05719	0.956905	0.519993	0.698213
O09174	AMACR_MOUSE	Alpha-methylacyl-CoA racemase (EC 5.1.99.4) (2-methylacyl-CoA racemase)	0.973604	1.03528	0.914849		0.951883	0.897537	1.05393	0.999041		0.992886	0.880198	0.989279	0.986922		0.964912	0.854227	0.979167	1.07091		0.934343	0.879752	0.9522	0.87126		0.846013	0.813793	0.913651	0.852856		0.902962	0.991409	0.932642	0.928977		0.871124	0.895105	0.936461	0.996219		0.910256	0.982742	0.992049	1.04991		0.914789	0.0732049	0.166731
P97467	AMD_MOUSE	Peptidyl-glycine alpha-amidating monooxygenase (PAM) [Includes: Peptidylglycine alpha-hydroxylating monooxygenase (PHM) (EC 1.14.17.3); Peptidyl-alpha-hydroxyglycine alpha-amidating lyase (EC 4.3.2.5) (Peptidylamidoglycolate lyase) (PAL)]	0.970558	0.982358	0.869159	0.935455	0.975941	1.17044	0.979186	1	0.637523	1.02033	1.09307	0.990253	0.953722	0.998652	0.955166	1.0243	0.963333	0.966632	0.864115	1.02222	0.976726	0.870258	0.729828	0.779795	0.852429	0.906897	0.777138	0.749274	0.760166	0.908069	1.1701	1.01382	0.899621	0.910562	0.971899	1.36538	1.13945	0.961248	0.954155	0.864892	1.17546	1.16431	1.14701	0.912478	1.12243	0.0128441	0.0404263
Q8CCJ4	AMER2_MOUSE	APC membrane recruitment protein 2 (Amer2) (Protein FAM123A)	1.17766	0.992572	1.05711	0.938108	1.05753	1.23744	1.03974	1.04602	0.85337	1.16057	1.25644	1.03704	1.06338	1.00539	1.20955	1.29932	1.0425	1.09072	0.95311	1.12828	1.10706	1.01745	1.07072	1.00316	1.09899	0.973276	1.02961	1.03872	0.93444	1.05107	0.956186	0.983592	1.05019	0.940375	1.12597	1.05944	0.950107	1.03025	0.891117	1.04931	1.05657	1.05035	0.995463	0.948007	1.12929	0.489567	0.670282
Q9R049	AMFR_MOUSE	E3 ubiquitin-protein ligase AMFR (EC 2.3.2.27) (Autocrine motility factor receptor) (AMF receptor) (RING-type E3 ubiquitin transferase AMFR)	0.891371	0.93779		0.969938		0.988177	0.967833		1.00638		1.07327	0.937622		1.03774		0.948494	0.960833		1.04019		0.974399	0.953718		0.917127		0.862931	0.90625		0.990871		0.996564	0.862694		0.88075		0.923077	0.917697		1.0554		0.987536	0.933746		0.994801		0.363031	0.548237
Q80ZD8	AMGO1_MOUSE	Amphoterin-induced protein 1 (AMIGO-1) (Alivin-2)	1.21117	1.23955	1.29283	1.19982	1.12134	1.09655	1.16935	0.972196	1.14208	1.09248	1.04158	1.2154	1.33903	1.14016	1.02242	1.18853	1.15417	1.01251	1.04402	1.02929	1.14973	1.14643	1.07797	1.08919	0.993584	1.11293	1.12089	1.33688	1.2083	1.00511	0.876289	1.19516	1.03125	1.01278	1.2064	1.01136	1.13945	0.957467	1.07832	1.07988	1.02205	1.08304	1.1216	1.05286	1.00881	0.149986	0.28806
Q8VHG2	AMOT_MOUSE	Angiomotin		1.26184	0.779855	1.09991	0.9341		1.10218	1.20038	1.02004	1.04167		0.846004	0.679074	1.11321	1.05361		0.9025	0.972888	0.999043	1.06162		1.12974	1.14415	1.02684	0.907424		0.851974	0.765731	1.06473	0.948927		0.987047	0.897727	1.05622	0.992248		0.85032	1.12665	0.942693	0.940828		0.912544	0.72323	0.989601	0.908913	0.412591	0.597646
Q8VCT3	AMPB_MOUSE	Aminopeptidase B (AP-B) (EC 3.4.11.6) (Arginine aminopeptidase) (Arginyl aminopeptidase) (Cytosol aminopeptidase IV)	1.05888	1.08171	1.04984	1.03979	1.03138	1	1.06623	1.01438	0.928051	0.994919	0.981188	1.04483	1.0161	1.00404	0.993177	0.979592	0.979167	1.01773	0.922488	1.0404	1.05974	1.12898	1.02176	1.01342	1.08799	1.00776	1.01234	1.01936	1.01743	1.07354	1.04725	1.04059	1.00473	1.05451	1.03004	0.995629	1.00469	0.94518	0.950334	0.991124	0.961649	0.969965	0.993648	0.979203	0.980411	0.000624577	0.00312064
Q9DBT5	AMPD2_MOUSE	AMP deaminase 2 (EC 3.5.4.6) (AMP deaminase isoform L)	0.960406	0.985144	1.00519	0.979664	0.990586	0.986207	0.97824	1.03739	0.959927	0.948171	0.975248	0.980507	1.00402	0.986523	0.920078	0.960155	0.964167	0.954119	0.9311	0.947475	1.07292	1.03414	1.15866	1.015	1.02291	1.03534	1.05099	1.00871	1.02988	1.0286	1.04038	1.05959	1.01799	1.05281	0.994186	1.08829	1.0516	1.04537	1.06017	0.95858	1.01246	1.03534	1.02632	0.932409	0.958864	0.000173035	0.00103431
O08739	AMPD3_MOUSE	AMP deaminase 3 (EC 3.5.4.6) (AMP deaminase H-type) (AMP deaminase isoform E) (Heart-type AMPD)	1.03147	1.0325	1.00312	0.984969	0.990586	1.07094	0.999054	1.00863	0.959927	0.943089	1.01188	0.978558	0.99497	1.12668	0.936647	0.988338	0.966667	1.0073	0.964593	0.974747	1.01319	0.920334	1.00816	0.952644	1.00367	1.09741	0.980263	1.00387	0.951867	1.03269	1.12629	0.930052	0.996212	1.05451	0.962209	1.09615	1.01748	0.994329	1.06113	1.04241	1.00192	0.951413	1.02269	1.03726	0.924584	0.625009	0.786697
P16406	AMPE_MOUSE	Glutamyl aminopeptidase (EAP) (EC 3.4.11.7) (Aminopeptidase A) (AP-A) (BP-1/6C3 antigen) (CD antigen CD249)		0.85701	0.973001	1.24138	0.933054		0.830653	0.85906	0.948087	0.952236		0.87037	0.972837	1.33019	1.0614		0.945833	0.88634	0.82488	0.920202		0.745827	0.883953	0.839779	0.820348		0.838816	0.923524	1.23485	0.868233		0.811744	0.857008	0.946337	0.928295		1.08657	1.00756	1.30277	1.00099		1.15724	0.907441	0.992201	1.18022	0.0396952	0.101302
Q7TQF7	AMPH_MOUSE	Amphiphysin	1.00914	0.973073	1.12669	0.931919	0.981172	1.01576	1.06433	1.01726	1.10018	1.05488	1.03762	1.01462	1.08853	1.07278	0.992203	1.06706	1.08917	1.06778	1.14258	1.03333	1.03957	0.913505	0.995467	0.974743	1.08524	1.03103	0.993421	0.95547	0.93195	1.00511	0.829038	0.911917	0.874053	0.954855	0.893411	0.892483	0.857143	0.949905	0.911175	0.871795	0.93768	0.919611	0.931942	0.906412	0.932419	8.79904e-08	1.54636e-06
Q9CPY7	AMPL_MOUSE	Cytosol aminopeptidase (EC 3.4.11.1) (Cysteinylglycine-S-conjugate dipeptidase) (EC 3.4.13.23) (Leucine aminopeptidase 3) (LAP-3) (Leucyl aminopeptidase) (Peptidase S) (Proline aminopeptidase) (EC 3.4.11.5) (Prolyl aminopeptidase)	0.936041	0.924791	0.962617	0.956676	0.946653	0.990148	0.990539	0.950144	1.04827	0.921748	1.04158	0.960039	0.98994	0.977089	0.998051	1.01166	0.975	0.984359	1.00096	0.985859	1.04267	0.954476	1.00725	0.94633	0.955087	0.999138	1.00658	1.08519	1.02988	1.08069	1.15292	1.1209	1.22064	1.1678	1.09302	1.18619	1.14286	1.16257	1.20248	1.19921	1.09971	1.09717	1.1588	1.12045	1.09794	1.60856e-13	1.60023e-11
P97449	AMPN_MOUSE	Aminopeptidase N (AP-N) (mAPN) (EC 3.4.11.2) (Alanyl aminopeptidase) (Aminopeptidase M) (AP-M) (Membrane protein p161) (Microsomal aminopeptidase) (CD antigen CD13)	0.991878	1.026	0.983385	0.981432	0.914226	0.95665	1.00378	1.03931	0.92714	1.08232	0.927723	0.896686	0.990946	0.990566	1.01072	0.877551	0.935833	1.01877	0.922488	1.15657	0.945694	0.991654	1.08613	1.0292	0.936755	0.912069	0.959704	0.913843	0.948548	0.752809	1.1555	1.0475	1.09186	1.1201	1.33333	1.08654	1.02004	1.05482	0.975167	0.908284	1.10642	1.2076	0.956443	0.990468	1.12341	0.00226646	0.00950071
P55302	AMRP_MOUSE	Alpha-2-macroglobulin receptor-associated protein (Alpha-2-MRAP) (Heparin-binding protein 44) (HBP-44) (Low density lipoprotein receptor-related protein-associated protein 1) (RAP)	0.969543	0.958217	0.976116	0.961096	0.953975	0.95468	0.939451	0.996165	0.79235	0.997967	0.962376	0.951267	0.903421	0.893531	0.912281	0.948494	0.945	1.01877	0.880383	0.974747	1.11947	1.15933	1.06165	1.00552	1.12099	1.16466	1.14145	1.10649	1.1834	1.17365	1.23711	1.15199	1.19034	1.13799	1.20252	1.18357	1.21962	1.07561	1.20535	1.18146	1.02876	1.08569	1.02178	0.959272	1.05877	2.50703e-11	1.24979e-09
Q400C8	AMZ2_MOUSE	Archaemetzincin-2 (EC 3.4.-.-) (Archeobacterial metalloproteinase-like protein 2)				0.982317	0.950837				0.862477	1.03354				1.02291	0.887914				1.04115	0.989899				0.971586	0.850596				0.903734	0.902962				0.879046	0.94186				0.878701	0.851085				0.971404	0.952008	0.491695	0.672719
Q80UP5	AN13A_MOUSE	Ankyrin repeat domain-containing protein 13A	1.03452		0.858775		1.00837	0.904433		0.872483		0.973577	0.833663		1.02817		1.18421	1.01652		1.06674		0.89798	0.83398		0.980961		0.744271	1.03707		1.20329		1.238	0.930412		1.27367		1.05233	0.912587		1.12382		1.24556	1.03739		1.09074		1.01077	0.13899	0.273223
Q6PD24	AN13D_MOUSE	Ankyrin repeat domain-containing protein 13D	0.833503	1.00557	0.423676	1.084	1.01987	0.991133	1.10596	0.798658	1.60383	1.05793	1.02277	0.94152	0.992958	1.10377	1.05361	1.02332	1.03583	1.06152	1.16268	1	0.943367	1.01517	1.62194	1.24546	1.04033	0.982759	1.01234	1.39593	0.982573	1.0286	1.13574	1.04059	1.20265	1.04429	1.02422	1.01573	1.05757	1.13989	0.932187	0.970414	0.94535	1.05919	1.12886	1.12305	1.05485	0.313012	0.492875
O35381	AN32A_MOUSE	Acidic leucine-rich nuclear phosphoprotein 32 family member A (Acidic nuclear phosphoprotein pp32) (Leucine-rich acidic nuclear protein) (LANP) (Potent heat-stable protein phosphatase 2A inhibitor I1PP2A)	1.02538	1.01671	0.934579	1.02476	0.986402	1.08276	0.998108	1.00959	1.03005	0.972561	1.05644	0.981481	0.95171	0.950135	1.04678	1.0758	1.005	1.0073	0.971292	0.99798	1.13887	1.0478	1.00635	1.02289	0.942255	1.09138	1.08306	1.07357	0.968465	0.980592	1.10052	1.1468	1.02273	0.987223	1.10271	1.13986	1.07377	1.11626	1.05158	1.00296	1.14861	1.09629	1.0853	1.09619	1.01567	0.0613266	0.144829
Q9EST5	AN32B_MOUSE	Acidic leucine-rich nuclear phosphoprotein 32 family member B (Proliferation-related acidic leucine-rich protein PAL31)	0.964467	0.995357	1.11838	1.00177	1.02615	0.780296	1.03027	1.14669	0.948087	1.01524	0.880198	0.910331	0.95674	0.939353	1.12086	0.805637	0.935	1.14077	0.946411	0.994949	0.945694	0.872534	1.01632	0.936069	0.95417	1.10431	0.817434	1.12101	0.951037	0.997957	1.08162	0.940415	1.07481	1.08603	1.02713	0.994755	0.820469	1.07183	0.905444	1.08087	0.864813	0.89841	1.02541	0.95234	1.22233	0.896729	0.964417
P97822	AN32E_MOUSE	Acidic leucine-rich nuclear phosphoprotein 32 family member E (Cerebellar postnatal development protein 1) (LANP-like protein) (LANP-L)	1.00609	0.977716	1.04569	1.02653	1.04079	1.03448	0.982025	1.08054	0.867942	0.979675	0.970297	0.901559	1.09356	0.896226	1.077	0.960155	0.923333	1.05527	0.76555	0.926263	0.871994	0.849772	1.00272	0.805841	0.868011	0.939655	0.878289	0.909971	0.825726	0.837589	0.983677	1.01036	0.931818	0.908859	0.93314	1.03671	0.950107	1.09452	0.854823	0.973373	1.03931	0.978799	1.02722	1.08492	1.19589	0.00544856	0.0199566
Q3UUF8	AN34B_MOUSE	Ankyrin repeat domain-containing protein 34B (Dendritic cell progenitor protein of 58 kDa)	0.961421	0.961003	1.1703	1.11494	0.966527	0.903448	1.10028	1.07862	0.980874	1.06402	0.958416	1.11988	1.12978	1.04987	1.06725	0.85034	1.055	1.30657	0.942584	1.03737	1.0225	1.02959	1.24025	1.09077	1.07333	1.03017	1.0148	1.26718	0.93527	0.942799	1.0146	1.04145	1.19792	0.982964	1.09593	0.879371	1.04136	1.15028	0.86724	1.05325	1.02685	1.06802	1.17151	0.979203	1.02351	0.932605	0.982144
Q8BZQ7	ANC2_MOUSE	Anaphase-promoting complex subunit 2 (APC2) (Cyclosome subunit 2)		1.07242	0.979232	0.984969			1.0369	0.938639	0.938069			0.891813	0.942656	0.989218			0.9825	0.923879	0.912919			1.08118	1	1.10418			0.867599	1.09681	0.99834			0.984456	0.960227	1.01022			0.905757	0.979206	1.01242			0.958481	1.03085	1.01473		0.349353	0.533725
Q9DAZ9	ANCHR_MOUSE	Abscission/NoCut checkpoint regulator (ANCHR) (Zinc finger FYVE domain-containing protein 19)	1.03249	0.884865	0.928349	0.906278	0.952929	1.00591	0.881741	0.944391	0.826047	0.844512	1.07624	1.03509	0.920523	0.920485	0.901559	0.905734	1.00167	0.935349	0.922488	0.844444	1.0737	1.03718	1	0.958169	0.996334	0.888793	0.997533	0.847047	0.873029	1.05822	1.189	0.917962	0.90625	0.846678	0.796512	0.903846	0.925373	0.99811	0.95511	0.749507	1.00959	0.909894	0.872958	0.900347	0.811949	0.487153	0.667798
Q810B6	ANFY1_MOUSE	Rabankyrin-5 (Rank-5) (Ankyrin repeat and FYVE domain-containing protein 1) (Ankyrin repeats hooked to a zinc finger motif)	0.973604	0.98143	1.03738	0.962865	0.963389	0.933005	0.975402	1.00479	0.97541	0.974593	0.99901	0.974659	0.984909	0.942049	0.960039	0.96793	1.00833	1.00209	0.973206	0.936364	1.03026	1.02731	0.995467	0.93528	0.984418	1.06724	1.08882	1.03775	1.12199	1.04494	1.09794	1.10363	1.15814	1.1448	1.0688	1.14073	1.09254	1.13705	1.12034	1.02268	1.01918	1.07155	1.03721	1.05459	1.01861	1.76747e-09	4.87454e-08
Q8K1C0	ANGE2_MOUSE	Protein angel homolog 2	0.959391	0.997214	0.930426	0.766578		1.07586	1.0369	1.24545	0.571038		1.01386	0.921053	0.602616	0.785714		1.0068	0.909167	0.875912	0.744498		0.953452	1.06222	1.05712	0.947119		0.922414	0.994243	0.696031	0.846473		0.878007	0.932642	1.09659	0.633731		0.933566	0.968017	1.03119	0.811843		0.931927	1.07067	1.00998	0.590988		0.927371	0.978949
P11859	ANGT_MOUSE	Angiotensinogen (Serpin A8) [Cleaved into: Angiotensin-1 (Angiotensin 1-10) (Angiotensin I) (Ang I); Angiotensin-2 (Angiotensin 1-8) (Angiotensin II) (Ang II); Angiotensin-3 (Angiotensin 2-8) (Angiotensin III) (Ang III) (Des-Asp[1]-angiotensin II); Angiotensin-4 (Angiotensin 3-8) (Angiotensin IV) (Ang IV); Angiotensin 1-9; Angiotensin 1-7; Angiotensin 1-5; Angiotensin 1-4]	0.941117					1.0601					1.09901					0.857143					0.737781					0.643966					1.42268					1.19493					0.957814
Q02357	ANK1_MOUSE	Ankyrin-1 (ANK-1) (Erythrocyte ankyrin)	0.993909	0.918292	0.992731	0.953139	0.937238	0.982266	0.977294	0.977948	0.947177	1.03455	0.99604	0.967836	0.962777	0.987871	1.08772	1.02332	0.985	1.02086	0.998086	1.02323	0.982157	0.965857	1.04533	1.05998	1	1.01121	1.00576	0.99516	0.973444	0.993871	1.10309	0.997409	1.01989	1.01193	1.05814	1.02797	1.00469	1.02457	1.01146	1.09665	1.06616	0.954947	0.986388	1.05113	1.08031	0.0443192	0.111067
Q8C8R3	ANK2_MOUSE	Ankyrin-2 (ANK-2) (Ankyrin-B) (Brain ankyrin)	1.01218	0.987929	1.02388	0.984085	0.964435	1.04433	1.01135	1.02876	0.98816	0.932927	1.0703	1.02339	1.01911	0.991914	0.975634	1.06025	1.04083	1.03337	1.02392	0.991919	1	0.954476	0.989121	0.991318	0.980752	1.02069	1.06086	1.01646	0.984232	1.0429	0.963058	0.980138	0.996212	0.943782	0.950581	1.0236	1.00896	1.02457	1.04585	1.02663	1.01918	1.0265	1.01361	0.995667	0.98237	0.00783953	0.0271099
G5E8K5	ANK3_MOUSE	Ankyrin-3 (ANK-3) (Ankyrin-G)	0.969543	0.961003	0.990654	0.949602	0.976987	0.941872	0.958373	0.990412	0.994536	0.992886	0.951485	0.938596	0.998994	1.01348	1.05945	0.945578	0.996667	1.00209	1.0622	1.03333	1.03491	1.00835	1.0417	1.04499	1.10816	1.05776	1.08224	1.05421	0.993361	1.08887	0.996564	1.03195	1.05966	1.02896	1.07655	0.958042	0.997868	1.08601	0.995224	1.14793	1.01822	0.961131	1	1.08406	1.12439	0.0283609	0.0774502
Q9JHZ2	ANKH_MOUSE	Progressive ankylosis protein (Fn54 protein)	1.14416	1.06871	1.33333	1.12644	1.02615	1.04433	0.999054	1.24353	1.10474	0.740854	0.994059	1.00975	1.24648	0.967655	1.0117	1.05539	0.974167	1.08551	0.963636	0.859596	1.10318	0.977238	1.12239	0.938437	0.883593	1.05517	1.05016	1.37754	1.09046	1.07252	0.773196	1.08636	1.38636	1.01704	0.744186	0.988636	1.02857	1.33365	1.2703	1.11341	1.07287	1.00972	1.44374	1.09532	0.924584	0.523214	0.701185
Q6P1H6	ANKL2_MOUSE	Ankyrin repeat and LEM domain-containing protein 2 (LEM domain-containing protein 4)	1.11675	1.0195		1.11317	0.920502	1.01675	1.00757		1.06557	0.754065	1.42178	0.923002		1.07278	0.808967	1.11467	1.19417		1.04115	0.883838	1.25524	1.08574		0.991318	1.11732	1.2431	1.23602		0.990871	1.02758	1.12715	1.10794		1.05877	0.872093	1.1215	1.02175		1.13754	0.928994	1.43624	1.38428		1.11958	1.07542	0.393376	0.578995
Q501J2	ANKMT_MOUSE	Adenine nucleotide translocase lysine N-methyltransferase (ANT-KMT) (EC 2.1.1.-)	1.01624					0.995074					0.971287					0.977648					1.03413					0.788793					0.829897					0.913462					0.962608
Q6GQX6	ANKS6_MOUSE	Ankyrin repeat and SAM domain-containing protein 6 (SamCystin) (Sterile alpha motif domain-containing protein 6) (SAM domain-containing protein 6)			1.7217	2.29443				0.784276	4.50364				0.806841	1.46765				0.683003	1.81818				1.13055	0.000789266				2.73863	1.87303				2.55966	1.90801				1.07845	1.32856				1.4265	1.57366		0.41643	0.601954
Q3TPE9	ANKY2_MOUSE	Ankyrin repeat and MYND domain-containing protein 2	1.05076	0.991643	1.04777	1.01326	1.03766	1.03448	0.975402	1.0489	0.979053	1.0813	0.973267	0.989279	0.928571	1.01482	1.04581	1.00583	1.00167	0.964546	1.0555	1.04646	1.09154	0.99393	0.980961	1.03867	1.13566	1.02069	0.939145	0.971926	0.966805	0.9857	0.837629	0.957686	0.987689	0.965928	1.01453	0.997378	0.981663	0.902647	0.925501	1.02465	1.05177	0.977032	1.00091	0.995667	1.04407	0.0414298	0.104864
Q8K298	ANLN_MOUSE	Anillin	0.979695	1.00464	1.04881	0.870911	1.0251	1.00296	1.11637	0.985618	1.11931	0.981707	1.11386	0.862573	1.00101	1.02426	1.06335	0.995141	1.18667	0.940563	1.13301	1.04949	0.906905	0.801973	0.961015	0.759274	1.03025	0.923276	0.854441	0.92546	0.972614	0.958121	0.983677	1.01382	1.17898	1.26746	1.06298	0.946678	0.948401	1.03592	1.16046	1.27515	1.15436	1.11307	1.05626	1.22617	1.25073	0.00204185	0.0086945
Q9JIF0	ANM1_MOUSE	Protein arginine N-methyltransferase 1 (EC 2.1.1.319) (Histone-arginine N-methyltransferase PRMT1)	1.02335	0.989786	0.892004	0.963749	0.981172	0.848276	0.99527	0.917546	0.941712	0.903455	0.919802	0.936647	0.842052	0.916442	0.879142	0.8931	0.938333	0.909281	0.909091	1.01616	0.944919	0.998483	0.976428	0.962904	1.08341	1.09138	0.973684	0.887706	0.942739	0.994893	0.877148	0.974093	0.892992	1.00937	0.99031	1.06119	1.00554	0.79017	0.979943	0.960552	0.990412	0.959364	0.852087	1.02166	0.975514	0.413484	0.598628
Q922H1	ANM3_MOUSE	Protein arginine N-methyltransferase 3 (EC 2.1.1.-) (Heterogeneous nuclear ribonucleoprotein methyltransferase-like protein 3)
Q8CIG8	ANM5_MOUSE	Protein arginine N-methyltransferase 5 (Prmt5) (EC 2.1.1.320) (Histone-arginine N-methyltransferase PRMT5) (Jak-binding protein 1) (Shk1 kinase-binding protein 1 homolog) (SKB1 homolog)	1.01218	1.03993	1.02492	0.987622	1.04707	0.945813	0.991485	1.06424	1.08743	1.09959	0.928713	0.938596	0.950704	1.03235	1.01559	0.897959	0.935833	0.984359	1.06029	1.01818	1.07525	1.01442	1.00453	1.07577	1.04216	1.11034	0.999178	0.93514	0.972614	0.983657	1.31014	1.06131	1.08333	1.04003	1.17733	1.09003	0.911727	1.05104	1.01146	1	1.02685	0.905477	0.935572	1.026	1.0715	0.0205314	0.059203
Q922X9	ANM7_MOUSE	Protein arginine N-methyltransferase 7 (EC 2.1.1.321) (Histone-arginine N-methyltransferase PRMT7) ([Myelin basic protein]-arginine N-methyltransferase PRMT7)		1.10028	1.11734	1.34925			1.06812	1.0163	1.53005			1.03996	1.2334	0.873315			0.985	1.16371	0.853589			0.902124	1.20127	0.625888			1.01234	1.32236	1.41743			1.16926	1.27652	1.12777			1.15565	1.16446	1.40401			1.03092	1.22868	1.26083		0.29659	0.474677
Q6PAK3	ANM8_MOUSE	Protein arginine N-methyltransferase 8 (EC 2.1.1.319) (EC 2.1.1.321) (Heterogeneous nuclear ribonucleoprotein methyltransferase-like protein 4)	1.01421	1.00557	0.957425	1.06985	1.02615	0.930049	1.04163	0.980825	1.01913	1.1372	0.982178	1.00097	0.919517	1.1186	1.07505	0.987366	0.976667	1.00313	1.09665	1.04646	0.926299	0.952959	0.859474	1.08919	1.011	0.975	0.891447	0.815102	0.909544	0.897855	0.898625	0.885147	0.795455	0.937819	0.917636	0.829545	0.881876	0.845936	0.771729	0.902367	0.888782	0.89311	0.85118	1.11612	1.02351	0.000453111	0.00235694
Q3U3W5	ANM9_MOUSE	Protein arginine N-methyltransferase 9 (Protein arginine N-methyltransferase 10) (EC 2.1.1.320)			0.994808		1.13912			0.942474		1.27642			0.98994		1.13353			0.979145		1.02424			0.964642		1.00275			1.01258		0.905005			0.8125		1.01066			0.969754		1.05621			0.927405		1.13908	0.820424	0.922232
Q8BH79	ANO10_MOUSE	Anoctamin-10 (Transmembrane protein 16K)				0.977896					0.809654					0.708895					0.874641					0.950276					1.6					0.873083					1.02579					0.811958
Q6P9J9	ANO6_MOUSE	Anoctamin-6 (Small-conductance calcium-activated nonselective cation channel) (SCAN channel) (Transmembrane protein 16F)				0.907162					0.837887					0.943396					0.827751					0.898185					1.01577					1.0477					1.13372					0.822357
Q6PB70	ANO8_MOUSE	Anoctamin-8 (Transmembrane protein 16H)	0.939086	1.08635	1.08619	1.03802		0.894581	1.19395	1.04123	1.23406		0.949505	1.00682	1.12072	0.889488		0.965015	1.14333	0.997914	1.19904		0.830101	1.17147	1.2058	1.01026		1.05	1.15296	0.957406	1.29212		0.869416	1.12349	1.01231	0.994889		0.847902	1.04478	0.819471	1.12034		0.952061	1.11042	0.936479	1.25563		0.778331	0.896564
Q99NH0	ANR17_MOUSE	Ankyrin repeat domain-containing protein 17 (Ankyrin repeat domain-containing protein FOE) (Gene trap ankyrin repeat protein)	0.929949	0.904364	0.988577	0.904509	0.943515	1.01379	0.935667	1.04986	0.789617	1.03557	0.991089	0.977583	0.793763	0.947439	0.809942	0.975705	0.940833	0.909281	0.892823	0.912121	1.01241	1.20789	1.15413	1.04815	1.044	1.10517	1.2023	1.05518	0.99751	0.903984	0.843643	1.07254	1.07481	0.910562	0.922481	0.980769	1.11642	1.09452	0.973257	0.781065	1.02589	1.01943	0.871143	0.961872	0.992165	0.0704582	0.161532
Q3UMR0	ANR27_MOUSE	Ankyrin repeat domain-containing protein 27 (VPS9 domain-containing protein) (VPS9-ankyrin-repeat protein)					1.08577					0.989837					0.938596					0.992929					1.01467					0.852911					0.938953					0.874753					1.05289
Q505D1	ANR28_MOUSE	Serine/threonine-protein phosphatase 6 regulatory ankyrin repeat subunit A (PP6-ARS-A) (Serine/threonine-protein phosphatase 6 regulatory subunit ARS-A) (Ankyrin repeat domain-containing protein 28) (Phosphatase interactor targeting protein hnRNP K) (PITK)	1.00508	1.05292	1.13396	1.04686	1.04498	1.04433	1.10974	1.14669	1.05009	0.950203	1.03267	1.00585	1.11167	0.994609	1.00975	1.069	1.11083	1.08655	1.00287	1.11313	1.0768	0.98786	0.951949	1.05762	1.08799	1.01293	0.925987	1.09971	0.804149	1.03064	0.95189	0.91019	1.1733	0.877342	0.986434	1.00087	0.78209	1.51607	0.808023	0.931953	0.969319	0.95318	0.969147	0.97747	0.936337	0.634761	0.792428
B2RXR6	ANR44_MOUSE	Serine/threonine-protein phosphatase 6 regulatory ankyrin repeat subunit B (PP6-ARS-B) (Serine/threonine-protein phosphatase 6 regulatory subunit ARS-B) (Ankyrin repeat domain-containing protein 44)	1.02843		0.954309		1.11088	0.877833		0.927133		0.992886	0.964356		0.917505		0.951267	0.827017		1.00938		1.01919	1.02017		1.18223		1.05408	1.08793		0.909003		0.864147	1.25773		0.941288		1.11143	0.991259		0.902647		1.0069	1.10547		1.05445		1.09794	0.141325	0.276641
Q810N6	ANR45_MOUSE	Ankyrin repeat domain-containing protein 45
Q8BTZ5	ANR46_MOUSE	Ankyrin repeat domain-containing protein 46 (Ankyrin repeat small protein) (ANK-S)	0.763452	0.945218	0.78297	1.09461	1.07636	0.906404	0.932829	0.941515	0.807832	1.11484	0.852475	0.935673	0.778672	1.01348	0.988304	0.86103	0.861667	0.922836	0.943541	1.05657	1.05818	1.06829	1.00363	1.19968	1.18057	1.20086	0.992599	1.09584	1.00166	1.14709	1.26031	1.02073	0.955492	0.969336	1.07558	1.11014	1.0371	0.819471	1.00287	0.983235	0.880153	0.831272	0.971869	1.05373	1.03428	0.0463908	0.115171
Q8VE42	ANR49_MOUSE	Ankyrin repeat domain-containing protein 49 (Fetal globin-increasing factor) (Fetal globin-inducing factor)	1.16954	0.804085			1.07636	1.18325	0.770104			1.17886	1.05347	0.704678			1.11793	1.01069	0.720833			1.05556	1.21955	0.645675			1.03391	0.928448	1.13816			1.04699	1.27663	0.690846			1.16182	0.902098	1.16418			1.07791	1.0652	0.735866			1.0715	0.996406	0.999968
A2ARS0	ANR63_MOUSE	Ankyrin repeat domain-containing protein 63	1.17766	1.06964	1.06231	1.09019	1.08264	1.37438	1.04352	1.02205	1.09745	1.00915	1.34059	1.09649	1.10161	1.03369	0.869396	0.947522	0.949167	1.01564	1.05167	1.0101	1.15206	1.03338	1.01451	0.737174	0.989918	1.06897	0.817434	1.00678	0.858921	0.962206	1.02835	0.930915	0.931818	1.01363	0.917636	0.908217	0.805117	0.913043	0.891117	0.905325	0.916587	0.761484	0.959165	1.00607	0.726738	0.00748747	0.0261031
P59672	ANS1A_MOUSE	Ankyrin repeat and SAM domain-containing protein 1A (Odin)	0.906599	1.02043	1.08411		0.835774	0.953695	0.994324	0.980825		0.88313	0.99703	1.03411	1.04829		1.07505	0.926142	1.04333	1.12409		0.962626	0.893716	0.946131	1.31006		0.923923	0.925	0.9375	1.21491		0.998979	1.33763	1.02504	0.927083		0.88469	1.20892	1.11727	0.997164		0.869822	1.30968	1.13516	0.911978		1.01273	0.9155	0.974007
Q8BIZ1	ANS1B_MOUSE	Ankyrin repeat and sterile alpha motif domain-containing protein 1B (Amyloid-beta protein intracellular domain-associated protein 1) (AIDA-1) (E2A-PBX1-associated protein) (EB-1)	0.925888	0.884865	0.84216	0.728559	0.846234	0.960591	0.934721	0.940556	0.804189	1.03557	1.05842	1.04971	0.895372	1.04987	1.03021	1.17007	1.02667	1.08238	0.980861	1.11919	0.955004	0.937026	0.854034	0.915549	0.878093	1.01121	1.00411	0.907067	0.789212	0.837589	0.893471	0.92228	0.892992	0.756388	1.07946	0.965035	0.960341	0.999055	0.837631	0.914201	0.931927	0.90371	0.8902	0.890815	0.940255	0.0031485	0.0124842
P32261	ANT3_MOUSE	Antithrombin-III (ATIII) (Serpin C1)					0.835774					1.04268					1.10526					1.21818					0.912007					0.983657					1.05233					1.18935					1.33888
P97384	ANX11_MOUSE	Annexin A11 (Annexin XI) (Annexin-11) (Calcyclin-associated annexin 50) (CAP-50)	1.29137		1.22222			1.07488		1.11889			0.965347		1.03521			1.03693		1.07091			1.3142		1.59293			0.812931		0.994192			0.890034		1.03504			0.927448		1.01323			1		1.03993			0.0052434	0.0193964
P10107	ANXA1_MOUSE	Annexin A1 (Annexin I) (Annexin-1) (Calpactin II) (Calpactin-2) (Chromobindin-9) (Lipocortin I) (Phospholipase A2 inhibitory protein) (p35)	0.944162	0.865367	1.00831	1.04598	1.50523	0.97734	0.890255	0.95302	1.10018	0.982724	1.12475	1.04094	1.09658	0.950135	1	1.27891	0.865	1.06569	1.69761	0.917172	0.89294	1.00379	0.990027	0.977901	0.831347	1.21466	1.05263	1.01355	0.986722	0.838611	0.570447	0.950777	1.00095	1.08433	0.886628	1.47028	1.21279	1.11626	1.01337	0.792899	1.01726	1.42933	1.01724	0.983536	0.979432	0.470566	0.651943
P07356	ANXA2_MOUSE	Annexin A2 (Annexin II) (Annexin-2) (Calpactin I heavy chain) (Calpactin-1 heavy chain) (Chromobindin-8) (Lipocortin II) (Placental anticoagulant protein IV) (PAP-IV) (Protein I) (p36)	1.18579	1.14949	1.13811	1.00619	1.13389	0.95468	0.99527	1.0489	0.864299	1.01423	0.936634	0.922027	0.879276	0.892183	0.926901	1.09621	1.11	0.879041	1.05646	0.914141	1.07758	1.30956	1.19674	1.00474	0.957837	1.20345	1.28043	1.08519	1.10207	0.923391	0.953608	1.08636	1.06061	1.15843	1.1095	1.14248	1.26055	0.92344	1.04967	0.841223	1.24832	1.55035	1.45191	0.979203	0.997062	0.0210436	0.0604921
O35639	ANXA3_MOUSE	Annexin A3 (35-alpha calcimedin) (Annexin III) (Annexin-3) (Lipocortin III) (Placental anticoagulant protein III) (PAP-III)	1.05279	1.08542	1.15472	1.02034	1.05858	1.04631	1.02838	0.995206	0.989071	0.979675	0.90198	1.03411	0.985915	0.862534	0.982456	0.954325	0.9775	0.931178	1.00574	0.873737	0.961986	1.02049	0.99456	1.04815	0.9945	0.908621	0.991776	0.974831	1.14938	1.06129	1.07732	1.12522	1.30114	1.24702	1.09787	1.06643	1.07889	1.11909	1.14709	1.08974	1.17162	1.13958	1.15426	1.05199	1.03428	9.15579e-06	8.32087e-05
P48036	ANXA5_MOUSE	Annexin A5 (Anchorin CII) (Annexin V) (Annexin-5) (Calphobindin I) (CBP-I) (Endonexin II) (Lipocortin V) (Placental anticoagulant protein 4) (PP4) (Placental anticoagulant protein I) (PAP-I) (Thromboplastin inhibitor) (Vascular anticoagulant-alpha) (VAC-alpha)	0.914721	0.895079	0.954309	0.8771	0.869247	0.924138	0.912961	0.860978	0.981785	0.914634	0.951485	0.979532	0.938632	0.894879	0.954191	1.0243	0.924167	0.93952	0.919617	0.911111	1.0512	1.15478	1.05802	0.930545	0.958753	1.3	1.24589	1.31946	1.17344	1.11542	1.03265	1.18135	1.27936	1.2598	1.14826	1.40122	1.34158	1.24008	1.56829	1.31262	1.25312	1.31625	1.35481	1.13778	1.11557	8.48648e-13	6.30375e-11
P14824	ANXA6_MOUSE	Annexin A6 (67 kDa calelectrin) (Annexin VI) (Annexin-6) (Calphobindin-II) (CPB-II) (Chromobindin-20) (Lipocortin VI) (Protein III) (p68) (p70)	0.947208	0.827298	1.00415	0.974359	0.575314	0.714286	0.620624	0.650048	0.759563	0.679878	0.871287	0.745614	0.861167	1.09838	0.79922	1.13994	0.936667	0.952033	0.94067	0.789899	1.30877	1.03414	0.918404	0.846093	0.67736	1.15776	0.896382	0.725073	0.790871	0.615935	0.837629	0.646805	0.923295	0.781942	0.76938	1.35402	1.09851	1.06238	1.08118	1.17456	0.931927	1.12102	1.03176	0.908146	0.773751	0.00326261	0.0128817
Q07076	ANXA7_MOUSE	Annexin A7 (Annexin VII) (Annexin-7) (Synexin)	1.22234	1.14206	1.12461	1.30504	0.859833	0.868966	0.813623	0.899329	0.774135	0.881098	0.949505	0.902534	1.22334	1.31132	1.15497	1.40428	1.31667	1.27946	1.2823	1.14747	1.29713	1.18741	1.11333	0.876085	0.836847	1.13017	1.23273	0.81607	0.754357	0.780388	0.724227	0.676166	0.757576	0.561329	0.724806	0.789336	0.866525	1.01796	1.0191	1.02663	0.996165	0.954947	0.885662	1.07019	0.904016	3.7922e-06	3.8693e-05
O70423	AOC3_MOUSE	Membrane primary amine oxidase (EC 1.4.3.21) (Copper amine oxidase) (Semicarbazide-sensitive amine oxidase) (SSAO) (Vascular adhesion protein 1) (VAP-1)	1.00406		0.953271			0.917241		0.997124			1.13762		1.0503			1.14674		1.07299			0.939488		1.01813			1.10259		1.01646			1.19416		1.01894			1.19143		1.14839			1.13039		1.0127			0.112421	0.233839
Q64133	AOFA_MOUSE	Amine oxidase [flavin-containing] A (EC 1.4.3.4) (Monoamine oxidase type A) (MAO-A)	0.954315	0.971216	0.94081	0.93015	0.990586	0.945813	0.923368	0.923298	0.867031	0.952236	0.983168	0.950292	1.02918	0.907008	0.95614	0.942663	0.8925	0.974974	0.814354	1	0.981381	0.951442	0.927471	0.940016	0.980752	1.01379	0.912829	0.948693	0.896266	0.968335	1.06701	0.966321	1.05587	0.98552	1.03488	1.13287	1.00725	1.0775	0.963706	1.03846	1.01534	1.01943	1.07169	0.917678	1.01175	0.00268012	0.0108943
Q8BW75	AOFB_MOUSE	Amine oxidase [flavin-containing] B (EC 1.4.3.4) (Monoamine oxidase type B) (MAO-B)	0.886294	0.907149	0.894081	0.903625	0.943515	0.859113	0.931883	0.931927	1.01093	0.913618	0.99802	0.926901	0.998994	0.936658	0.965887	0.97862	0.921667	0.942649	0.984689	0.972727	0.965089	0.91047	0.886673	0.89266	0.904675	0.863793	0.918586	0.882865	0.962656	0.972421	1.04467	0.951641	1.01042	1.07751	0.953488	1.07605	0.997015	1.02363	1.04298	1.0572	0.972196	1.02915	1.02813	1.00433	0.954946	1.20497e-05	0.000105853
Q61548	AP180_MOUSE	Clathrin coat assembly protein AP180 (91 kDa synaptosomal-associated protein) (Clathrin coat-associated protein AP180) (Phosphoprotein F1-20)	1.05888	1.03157	1.05504	0.964633	1.0387	1.04532	1.06244	1.10163	1.03734	1.10467	1.01485	1.08967	1.06237	1.01617	1.15302	1.08552	1.07417	1.08655	1.03923	1.12222	0.977502	0.946889	0.961922	0.959747	1.0055	0.960345	0.980263	0.968054	0.927801	0.958121	0.786942	0.954231	0.924242	0.849233	0.902132	0.908217	0.852026	0.875236	0.903534	0.856016	0.89837	0.930212	0.913793	0.850087	0.91381	1.07986e-11	6.13865e-10
O35643	AP1B1_MOUSE	AP-1 complex subunit beta-1 (Adaptor protein complex AP-1 subunit beta-1) (Adaptor-related protein complex 1 subunit beta-1) (Beta-1-adaptin) (Beta-adaptin 1) (Clathrin assembly protein complex 1 beta large chain) (Golgi adaptor HA1/AP1 adaptin beta subunit)	0.992893	1.01486	0.98027	1.02122	1.03661	0.99803	1.06433	1.06232	1.13115	1.04675	0.991089	0.993177	1.01408	1.08356	1.04386	1.01944	1.0275	1	1.12344	1.08182	1.01629	0.971168	0.972801	1.01421	1.06691	1.02328	0.978618	0.945789	0.951867	0.94382	0.936426	0.995682	0.94697	0.977853	0.991279	0.971154	0.96887	0.961248	0.904489	0.952663	0.981783	0.999117	0.972777	1.00607	1.0049	0.000103236	0.000677419
P22892	AP1G1_MOUSE	AP-1 complex subunit gamma-1 (Adaptor protein complex AP-1 subunit gamma-1) (Adaptor-related protein complex 1 subunit gamma-1) (Clathrin assembly protein complex 1 gamma-1 large chain) (Gamma-adaptin) (Gamma1-adaptin) (Golgi adaptor HA1/AP1 adaptin subunit gamma-1)	1.07919	1.01114	1.03842	1.06366	1.01778	1.04138	1.00189	1.12176	1.04918	1.09553	0.99703	1.02144	1.04125	1.01617	1.09064	1.12245	0.965	1.10532	1.0201	1.03737	1.08766	1.01366	1.02176	1.02289	0.978002	1.10172	0.990954	1.02323	0.986722	0.903984	0.963058	1.02677	0.960227	0.946337	1.00775	1.06469	0.992751	0.989603	0.99809	0.88856	0.975072	0.931095	0.975499	1.02426	0.94809	0.0451023	0.112624
O88512	AP1G2_MOUSE	AP-1 complex subunit gamma-like 2 (Gamma2-adaptin) (G2ad)
P35585	AP1M1_MOUSE	AP-1 complex subunit mu-1 (AP-mu chain family member mu1A) (Adaptor protein complex AP-1 subunit mu-1) (Adaptor-related protein complex 1 subunit mu-1) (Clathrin assembly protein complex 1 mu-1 medium chain 1) (Clathrin coat assembly protein AP47) (Clathrin coat-associated protein AP47) (Golgi adaptor HA1/AP1 adaptin mu-1 subunit) (Mu-adaptin 1) (Mu1A-adaptin)	1.0335	1.01578	1.01973	1.00531	1.04916	1.00394	1.03784	0.999041	0.998179	1.07419	0.988119	1.12086	1.00604	1.04043	1.05263	1.01944	1.00167	0.986444	0.960766	1.05152	1.02405	0.965099	0.980054	1.01184	1.011	1.00345	0.967105	0.975799	0.955187	0.976507	1.02062	0.972366	0.921402	0.959966	1.00678	0.953671	0.86226	0.877127	0.954155	0.938856	1.00671	0.934629	0.906534	0.936742	1.00392	8.03221e-05	0.000541737
P61967	AP1S1_MOUSE	AP-1 complex subunit sigma-1A (Adaptor protein complex AP-1 subunit sigma-1A) (Adaptor-related protein complex 1 subunit sigma-1A) (Clathrin assembly protein complex 1 sigma-1A small chain) (Clathrin coat assembly protein AP19) (Golgi adaptor HA1/AP1 adaptin sigma-1A subunit) (HA1 19 kDa subunit) (Sigma 1a subunit of AP-1 clathrin) (Sigma-adaptin 1A) (Sigma1A-adaptin)	1.15431	1.06035	0.975078	1.04686	1.06485	1.00394	1.11921	0.983701	1.05738	0.930894	0.952475	1.00292	1.09457	0.986523	0.951267	0.97862	1.1075	0.997914	0.896651	0.99697	1.06749	1.05918	1.00997	0.987372	1.09533	0.944828	1.07812	1.07067	0.995851	1.06742	0.92354	1.04318	0.953598	0.986371	0.846899	0.91521	1.0081	1.03592	0.903534	0.913215	1.08917	1.0159	1.06261	0.920277	0.970617	0.13658	0.269913
Q9DB50	AP1S2_MOUSE	AP-1 complex subunit sigma-2 (Adaptor protein complex AP-1 subunit sigma-1B) (Adaptor-related protein complex 1 subunit sigma-1B) (Clathrin assembly protein complex 1 sigma-1B small chain) (Golgi adaptor HA1/AP1 adaptin sigma-1B subunit) (Sigma 1B subunit of AP-1 clathrin) (Sigma-adaptin 1B) (Sigma1B-adaptin)	1.11878	1.01114		1.06985	0.969665	1.05714	1.09934		1.04827	0.940041	0.936634	1.09259		1.01752	0.969786	0.992225	1.0725		1.05742	0.961616	1.00853	1.06904		0.812155	0.890926	0.75431	0.876645		0.924481	0.882533	0.758591	1.00604		0.951448	0.864341	0.797203	0.928785		0.889207	0.787968	0.985618	1.02032		0.904679	0.871694	0.00670933	0.0238378
P17426	AP2A1_MOUSE	AP-2 complex subunit alpha-1 (100 kDa coated vesicle protein A) (Adaptor protein complex AP-2 subunit alpha-1) (Adaptor-related protein complex 2 subunit alpha-1) (Alpha-adaptin A) (Alpha1-adaptin) (Clathrin assembly protein complex 2 alpha-A large chain) (Plasma membrane adaptor HA2/AP2 adaptin alpha A subunit)	1.03959	1.013	1.00623	1.02387	0.98954	1.03645	1.05298	1.04123	1.08834	1.08028	1.00099	1.02047	1.03018	1.08086	1.1345	1.06122	1.07417	1.07195	1.11866	1.06061	1.02095	0.968134	0.961922	1.03631	0.990834	1.00862	0.971217	0.972894	0.921992	0.918284	0.951031	0.978411	0.905303	0.872232	0.948643	0.893357	0.876759	0.86862	0.891117	0.877712	0.917546	0.89841	0.888385	0.941941	0.885406	1.53157e-12	1.08005e-10
P17427	AP2A2_MOUSE	AP-2 complex subunit alpha-2 (100 kDa coated vesicle protein C) (Adaptor protein complex AP-2 subunit alpha-2) (Adaptor-related protein complex 2 subunit alpha-2) (Alpha-adaptin C) (Alpha2-adaptin) (Clathrin assembly protein complex 2 alpha-C large chain) (Plasma membrane adaptor HA2/AP2 adaptin alpha C subunit)	1.00711	1.013	0.997923	1.0168	1.00418	1.03645	1.06339	1.04219	1.12842	1.0935	1.03564	1.02534	1.07746	1.06469	1.0653	1.0447	1.02917	1.06361	1.07273	1.06869	1.0256	0.971927	0.947416	0.992897	0.976169	0.97931	0.967105	0.989351	0.956846	0.944842	0.951031	1.01727	0.940341	0.944634	0.976744	0.980769	0.950107	0.938563	0.956065	0.897436	0.947267	1	0.977314	0.925477	0.904016	1.67685e-09	4.67086e-08
Q9DBG3	AP2B1_MOUSE	AP-2 complex subunit beta (AP105B) (Adaptor protein complex AP-2 subunit beta) (Adaptor-related protein complex 2 subunit beta) (Beta-2-adaptin) (Beta-adaptin) (Clathrin assembly protein complex 2 beta large chain) (Plasma membrane adaptor HA2/AP2 adaptin beta subunit)	1.02538	1.02878	1.03738	1.01857	0.995816	1.04828	1.10407	1.08533	1.0847	1.02541	1.04059	1.02924	1.05231	1.07412	1.0039	1.05928	1.07917	1.05631	1.08804	1.04949	1.03724	0.996206	0.962829	1.015	1.03483	1.02931	0.986842	0.936108	0.908714	0.963228	0.89433	1.01727	0.905303	0.897785	0.931202	0.93007	0.865672	0.865784	0.873926	0.860947	0.918504	0.924912	0.902904	0.941941	0.889324	4.37969e-12	2.8705e-10
P84091	AP2M1_MOUSE	AP-2 complex subunit mu (AP-2 mu chain) (Adaptor protein complex AP-2 subunit mu) (Adaptor-related protein complex 2 subunit mu) (Clathrin assembly protein complex 2 mu medium chain) (Clathrin coat assembly protein AP50) (Clathrin coat-associated protein AP50) (Mu2-adaptin) (Plasma membrane adaptor AP-2 50 kDa protein)	1.00609	0.973073	0.969886	0.97878	0.959205	1.05714	1.02744	0.985618	1.03097	1.02744	1.08812	1.08382	1.05433	1.01752	1.09552	1.13022	1.03083	1.0438	0.981818	1.06061	1.02405	0.992413	0.970082	0.936859	0.950504	1.11121	0.981908	0.956438	0.886307	0.930541	0.926117	0.982729	0.881629	0.856048	0.905039	0.962413	0.891258	0.864839	0.935053	0.851085	0.912752	0.937279	0.921053	0.863085	0.871694	5.18857e-07	6.99443e-06
P62743	AP2S1_MOUSE	AP-2 complex subunit sigma (Adaptor protein complex AP-2 subunit sigma) (Adaptor-related protein complex 2 subunit sigma) (Clathrin assembly protein 2 sigma small chain) (Clathrin coat assembly protein AP17) (Clathrin coat-associated protein AP17) (Plasma membrane adaptor AP-2 17 kDa protein) (Sigma-adaptin 3b) (Sigma2-adaptin)	1.0599	1.06407	1.0675	1.00884	0.995816	0.994089	1.05582	1.20038	1.09927	1.01728	0.973267	1.03119	1.09658	0.974394	0.913255	1.08746	1.02833	1.0073	0.947368	1.01818	0.945694	0.961305	0.942883	0.97869	1.06141	1.05776	0.989309	0.881897	1.08465	1.04699	0.671821	1.04318	0.950758	0.923339	0.883721	0.933566	0.973987	0.851607	1.22541	0.881657	0.934803	0.985866	0.911978	0.944541	0.932419	0.0760868	0.171334
Q9Z1T1	AP3B1_MOUSE	AP-3 complex subunit beta-1 (Adaptor protein complex AP-3 subunit beta-1) (Adaptor-related protein complex 3 subunit beta-1) (Beta-3A-adaptin) (Clathrin assembly protein complex 3 beta-1 large chain)	0.958376	0.987929	0.734164	0.998232	1.05858	0.984236	1.00662	0.99233	0.894353	1.12093	0.981188	0.966862	0.948692	1.04447	0.987329	0.872692	0.949167	0.986444	0.876555	0.985859	0.873545	0.96434	0.799637	0.921863	0.912007	0.827586	0.893914	1.1423	0.973444	0.938713	1.10309	1.05527	0.898674	1.27428	0.928295	0.969406	1.06098	1.30813	1.02483	1.02268	0.943432	1.02827	1.24864	1.06326	1.15083	0.0641623	0.150251
Q9JME5	AP3B2_MOUSE	AP-3 complex subunit beta-2 (Adaptor protein complex AP-3 subunit beta-2) (Adaptor-related protein complex 3 subunit beta-2) (Beta-3B-adaptin) (Clathrin assembly protein complex 3 beta-2 large chain)	1.04467	1.039	1.06127	1.05659	1.00314	1.05517	1.06244	1.07574	1.01639	1.03557	0.994059	1.07018	1.04628	1.01078	1.05556	1.08844	1.04333	1.05631	1.00957	1.05152	1.08068	1.05311	1.03626	1.03788	0.988084	1.00948	1.03372	1.03969	0.976763	0.988764	0.914948	1.08377	0.991477	0.944634	0.936047	0.95979	0.952665	0.94896	0.936008	0.925049	0.961649	0.982332	1.01361	0.954073	0.93144	1.36547e-05	0.000117031
O54774	AP3D1_MOUSE	AP-3 complex subunit delta-1 (AP-3 complex subunit delta) (Adaptor-related protein complex 3 subunit delta-1) (Delta-adaptin) (mBLVR1)	1.05381	1.04828	1.03842	1.0389	0.995816	1.03153	1.06717	1.0604	1.04645	1.05793	0.923762	0.991228	1.03521	0.986523	1.00097	0.983479	1.045	1.03545	1.0555	1.04848	0.969744	1.00986	0.993654	0.996054	1.02383	0.963793	0.972862	1	0.989212	0.972421	0.822165	1.03109	0.951705	0.963373	0.946705	0.926573	0.960341	0.900756	0.951289	0.921105	0.919463	0.951413	0.959165	0.967938	0.950049	6.8078e-06	6.46104e-05
Q9JKC8	AP3M1_MOUSE	AP-3 complex subunit mu-1 (AP-3 adaptor complex mu3A subunit) (Adaptor-related protein complex 3 subunit mu-1) (Mu-adaptin 3A) (Mu3A-adaptin)	0.959391	0.958217	1.06023	0.920424	0.973849	0.859113	1.01325	0.974113	0.943534	1.08333	0.90495	0.998051	1.16097	0.963612	1.00487	0.86103	0.965	1.01668	0.905263	0.947475	0.950349	1.05842	1.10154	1.15549	1.00825	1.03621	1.09786	1.55954	1.10456	1.03984	1.08935	1.13731	1.3428	1.1167	1.28585	1.04196	1.07292	1.00095	1.11843	1.05917	0.95302	0.990283	1.34936	1.02166	1.03918	0.00649182	0.0231684
Q8R2R9	AP3M2_MOUSE	AP-3 complex subunit mu-2 (Adaptor-related protein complex 3 subunit mu-2) (Clathrin assembly protein assembly protein complex 3 mu-2 medium chain) (Clathrin coat assembly protein AP47 homolog 2) (Clathrin coat-associated protein AP47 homolog 2) (Golgi adaptor AP-1 47 kDa protein homolog 2) (HA1 47 kDa subunit homolog 2) (Mu3B-adaptin) (m3B) (P47B)	1.03147	0.997214	1.03115	1.03006	1.04289	1.04039	1.00473	1.04219	0.942623	1.15752	1.02376	0.984405	1.03219	1.02156	1.12768	1.10982	0.996667	1.07612	0.977033	1.13636	1.09853	0.967375	0.963735	1.02052	1.00642	1.02759	0.907895	0.952565	0.926971	0.948927	0.986254	0.944732	0.889205	0.893526	0.978682	1.01224	0.864819	0.89225	0.91213	0.973373	0.975072	0.915194	0.990018	0.930676	1.00392	0.00124557	0.00563694
Q9DCR2	AP3S1_MOUSE	AP-3 complex subunit sigma-1 (AP-3 complex subunit sigma-3A) (Adaptor-related protein complex 3 subunit sigma-1) (Sigma-3A-adaptin) (Sigma3A-adaptin) (Sigma-adaptin 3a)	0.941117	1.00557	0.98027	1.02829	1.01778	1.08177	1.03217	0.99233	1.04007	1.01423	1.0297	1.0614	0.979879	1.01078	1.07407	0.944606	0.991667	1.01773	0.971292	1.07172	0.942591	0.927162	0.957389	0.94633	0.983501	0.92931	0.916941	0.917715	0.965975	0.971399	0.930412	0.971503	0.902462	0.973595	0.89438	0.956294	0.884435	0.950851	1.02674	0.920118	0.921381	0.94788	0.96098	0.87175	0.944172	6.90517e-05	0.000476098
Q8BSZ2	AP3S2_MOUSE	AP-3 complex subunit sigma-2 (AP-3 complex subunit sigma-3B) (Adaptor-related protein complex 3 subunit sigma-2) (Sigma-3B-adaptin) (Sigma3B-adaptin) (Sigma-adaptin 3b)	0.975635	0.949861	0.962617	0.991158	0.993724	1.01576	1.01703	0.976989	0.885246	1.07622	0.99901	1.01754	0.990946	0.997305	1.02144	0.964043	0.9375	0.911366	0.890909	1.02727	0.996897	1.05311	1.00363	0.976322	1.00733	0.912931	1.09622	1	1.06556	1.02145	0.79811	1.02245	0.901515	1.09114	1.16957	0.907343	1.00725	0.965028	0.999045	0.975345	0.977948	0.972615	0.990018	1.00693	1.0715	0.785867	0.900836
P56380	AP4A_MOUSE	Bis(5'-nucleosyl)-tetraphosphatase [asymmetrical] (EC 3.6.1.17) (Diadenosine 5',5'''-P1,P4-tetraphosphate asymmetrical hydrolase) (Ap4A hydrolase) (Ap4Aase) (Diadenosine tetraphosphatase) (Nucleoside diphosphate-linked moiety X motif 2) (Nudix motif 2)	0.952284	0.921077	0.916926	0.958444	0.963389	0.975369	0.938505	0.955896	1.09563	1.02947	0.985149	1.02144	0.867203	0.974394	0.948343	0.960155	0.94	0.996872	1.13589	1.02222	0.995345	1.04932	0.996374	0.919495	0.988084	1.1431	1.08553	0.962246	0.938589	1.09908	1.17096	1.09585	0.939394	0.879898	1.05426	1.06906	0.999574	0.964083	0.927412	0.969428	1.02109	0.934629	0.900181	0.996534	1.02155	0.424289	0.609047
Q9WV76	AP4B1_MOUSE	AP-4 complex subunit beta-1 (AP-4 adaptor complex subunit beta) (Adaptor-related protein complex 4 subunit beta-1) (Beta subunit of AP-4) (Beta4-adaptin)
Q80V94	AP4E1_MOUSE	AP-4 complex subunit epsilon-1 (AP-4 adaptor complex subunit epsilon) (Adaptor-related protein complex 4 subunit epsilon-1) (Epsilon subunit of AP-4) (Epsilon-adaptin)	1.17157	0.932219			0.968619	0.904433	1.0492			0.918699	1.25149	0.968811			1.2115	1.06706	0.846667			0.819192	1.04732	0.931715			0.71494	1.00086	0.983553			1.07354	0.83677	0.862694			0.807171	1.11713	1.07463			1.0286	1.04219	1.2659			0.696376	0.310038	0.490229
B2RUJ5	APBA1_MOUSE	Amyloid-beta A4 precursor protein-binding family A member 1 (Adapter protein X11alpha) (Neuron-specific X11 protein) (Neuronal Munc18-1-interacting protein 1) (Mint-1)	1.07208	0.971216	1.04361	1.04332	1.00314	1.0069	1.01608	1.04314	1.03005	0.961382	1.02772	0.981481	1.01408	1.04313	0.95809	1.03401	1.00917	0.996872	1.11292	0.980808	1.05431	0.89909	1.07162	1.07814	1.044	1.01293	0.965461	0.936108	0.972614	1.03269	0.981959	0.933506	0.894886	0.939523	0.985465	1.01923	0.935608	0.89414	0.862464	0.947732	1.04794	0.941696	0.919238	1.06499	1.01567	0.027881	0.0762894
P98084	APBA2_MOUSE	Amyloid-beta A4 precursor protein-binding family A member 2 (Adapter protein X11beta) (Neuron-specific X11L protein) (Neuronal Munc18-1-interacting protein 2) (Mint-2)	0.973604	0.977716	0.824507	0.986737	0.891213	0.984236	1.01892	0.893576	1.02641	0.935976	1.03168	1.04678	0.935614	0.938005	0.97271	1.02915	1.015	0.947862	0.939713	0.845455	1.14197	1.01442	0.987307	0.872928	0.966086	1.31293	1.05757	1.01452	1.08714	1.31359	1.18299	0.974093	0.864583	0.92845	0.901163	1.08566	0.990192	0.875236	0.989494	0.889546	0.936721	0.985866	0.920145	0.963605	0.987267	0.0249387	0.0694208
Q9QXJ1	APBB1_MOUSE	Amyloid-beta A4 precursor protein-binding family B member 1 (Protein Fe65)	0.998985	0.929434	1.2108	1.04332	1	1.06108	0.936613	1.14861	1.1612	1.01118	0.99505	0.949318	1.06841	0.920485	1.05848	1.01652	0.955833	1.16371	1.01531	0.987879	1.05431	0.911988	1.06528	0.87135	0.970669	1.05345	1.01645	1.14811	1.06639	0.982635	0.957904	0.899827	1.1089	1.02555	0.937984	0.943182	0.944989	0.978261	1.13181	0.91716	0.926174	0.896643	0.991833	0.875217	0.902057	0.132675	0.264016
Q9DAX9	APBP2_MOUSE	Amyloid protein-binding protein 2 (Amyloid beta precursor protein-binding protein 2) (APP-BP2)	0.939086		1.35618			0.86601		1.35475			1.10495		0.998994			1.01458		1.22419			1.10706		1.02085			1.18621		1.00968			1.25515		1.14299			1.08741		1.1087			0.832215		1.14973			0.981198	0.999968
Q61315	APC_MOUSE	Adenomatous polyposis coli protein (Protein APC) (mAPC)	0.941117	1.02228	1.07165	1.07073	0.990586	0.973399	0.979186	0.939597	1.01639	1.02337	1.06337	0.955166	0.869215	1.03504	0.946394	0.92517	0.984167	1.08029	0.998086	1.02121	1.01784	1.01745	1.02629	1.0442	0.989918	0.915517	0.989309	0.902227	1.3029	0.839632	1.00601	1.06477	1.10417	1.02129	0.992248	1.00699	1.01919	1.06805	1.01624	0.95069	1.00671	1.02827	0.973684	1.00607	1.06366	0.88836	0.960795
P53995	APC1_MOUSE	Anaphase-promoting complex subunit 1 (APC1) (Cyclosome subunit 1) (Mitotic checkpoint regulator) (Testis-specific gene 24 protein)	0.942132	0.783658	1.05711	0.970822	0.92364	1.09261	0.96878	1.14382	1.02186	0.954268	1.09604	0.975634	1.10563	0.889488	0.829435	0.902818	0.9775	0.993743	0.848804	0.940404	0.950349	1.05842	0.958296	1.02841	1.03025	0.918966	0.945724	0.996128	1.02822	0.871297	0.794674	0.955095	1.09943	1.05792	1.00097	0.918706	0.896375	0.937618	1.14709	0.864892	0.986577	0.965548	0.915608	0.993934	0.941234	0.664867	0.816033
Q9CPV2	APC16_MOUSE	Anaphase-promoting complex subunit 16 (APC16) (Cyclosome subunit 16)		0.973073					1.02838					1.45322					1.1175					1.25493					1.0148					0.980138					1.09339					1.19788
Q91W96	APC4_MOUSE	Anaphase-promoting complex subunit 4 (APC4) (Cyclosome subunit 4)	1.0731	1.065		1.01503		1.04433	1.03879		0.936248		1.05149	0.95809		0.915094		1.10204	0.970833		0.774163		1.07448	1.02276		1.16101		1.09655	0.898849		0.874689		0.96134	0.880829		0.974446		1.12063	0.910021		0.946514		1.03164	0.917845		0.869151		0.538081	0.714917
Q8BTZ4	APC5_MOUSE	Anaphase-promoting complex subunit 5 (APC5) (Cyclosome subunit 5)	1.07107	0.957289		0.831123	1.02615	0.95665	0.85052		1.05009	0.88313	0.991089	0.776803		0.920485	0.792398	1.04082	0.8225		1.00287	0.980808	0.919317	0.798179		0.970797	1.18698	0.893966	0.735197		0.872199	1.11236	1.09278	0.782383		0.876491	0.823643	0.991259	0.859701		0.959885	0.99211	1.07862	0.79682		1.08319	0.978452	0.872842	0.953155
Q9WVM3	APC7_MOUSE	Anaphase-promoting complex subunit 7 (APC7) (Cyclosome subunit 7) (Prediabetic NOD sera-reactive autoantigen)	1.1533	1.065	0.990654	1.1786		1.267	0.934721	0.950144	0.906193		1.27129	1.04386	1.09356	0.947439		1.11759	1.02333	1.08759	1.38182		1.10473	1.05159	1.56664	1.21073		1.20431	0.969572	1.12682	0.966805		1.18213	1.01641	1.10133	1.10392		1.1451	1.04136	1.00189	1.16332		1.43528	0.855124	1.80127	0.898614		0.846643	0.938796
Q9Z1K7	APCL_MOUSE	Adenomatous polyposis coli protein 2			1.05504		1.12971			0.955896		0.908537			1		1.00487			0.967675		0.962626			1.06709		1.20348			1.00194		0.983657			0.981061		1.01066			0.927221		1.01381			0.955535		0.797258	0.0423119	0.106709
Q8R146	APEH_MOUSE	Acylamino-acid-releasing enzyme (AARE) (EC 3.4.19.1) (Acyl-peptide hydrolase) (APH) (Acylaminoacyl-peptidase)	0.966497	1.03807	1.00935	1.03006	0.930962	0.928079	1.0369	1.02589	1.00273	0.954268	0.994059	1.0117	1.00704	1.01887	0.923002	0.934888	0.956667	0.968717	1.03254	0.934343	0.958883	0.988619	1.04805	0.958958	0.935839	0.893103	0.90625	0.989351	0.995851	0.879469	1.09794	0.994819	1.00284	1.05111	0.902132	0.969406	0.9629	0.961248	0.941738	0.918146	0.96836	0.974382	0.950998	1.00347	1.00979	0.242235	0.412643
P28352	APEX1_MOUSE	DNA-(apurinic or apyrimidinic site) endonuclease (EC 3.1.-.-) (APEX nuclease) (APEN) (Apurinic-apyrimidinic endonuclease 1) (AP endonuclease 1) (REF-1) (Redox factor-1) [Cleaved into: DNA-(apurinic or apyrimidinic site) endonuclease, mitochondrial]	1.09645	1.00093	1.13915	1.13086	0.947699	1.20591	0.966887	1.06232	0.806922	0.898374	1.2505	0.923002	1.12676	1.01078	0.856725	1.15452	0.911667	0.962461	0.886124	0.970707	1.01474	0.988619	1.11967	0.947119	0.966086	0.918966	0.952303	1.05421	1.161	1.09499	0.689863	0.941278	1.1875	1.25468	0.887597	1.00874	1.00725	1.02174	1.21872	0.997041	1.09971	1.01678	1.03811	1.08232	0.98237	0.934739	0.98309
O35841	API5_MOUSE	Apoptosis inhibitor 5 (API-5) (AAC-11)	0.95736	1.0455	1.03842	0.916888	1.00523	0.987192	1.01419	1.02013	0.867942	1.03455	0.955446	1.0039	0.990946	1.01887	0.957115	0.924198	1.015	0.968717	1.02967	0.964646	0.937936	0.987102	1.04442	1.06788	1.00917	0.916379	1.01398	0.894482	0.962656	0.99285	0.954467	0.994819	0.929924	0.965077	0.972868	0.942308	0.985075	0.915879	0.942693	0.964497	0.967402	0.990283	0.939201	0.968804	1.0382	0.573417	0.744919
Q03157	APLP1_MOUSE	Amyloid-like protein 1 (APLP) (APLP-1) [Cleaved into: C30]	0.951269	0.92572	0.956386	0.932803	0.98431	1.09852	1.01135	0.990412	0.998179	0.935976	1.10495	1.08577	0.944668	0.932615	1.02242	1.01944	1.00917	0.941606	1.0067	0.988889	0.973623	1.16616	0.886673	0.92423	0.989918	0.980172	1.06579	0.939013	0.965975	1.01532	0.824742	0.972366	0.931818	0.825383	0.900194	1	1.07633	0.930057	0.834766	0.998028	0.973154	1.05389	0.969147	0.930676	0.955926	0.123412	0.250831
Q06335	APLP2_MOUSE	Amyloid-like protein 2 (APLP-2) (CDEI box-binding protein) (CDEBP)	1.05178	1.08264	1.14019	1.14943	1.08787	0.976355	1.10501	1.01918	1.03552	1.1189	0.957426	0.92885	1.02817	0.944744	1.06238	1.00389	0.975	1.09802	0.909091	1.0596	0.968968	0.965857	1.00544	1.09629	0.991751	0.953448	0.896382	1.04647	1.22988	1.24719	0.993127	1.08549	1.0161	1.12777	1.0281	0.910839	0.828998	0.883743	1.38013	1.03452	0.986577	0.789753	1.07895	0.923744	1.12145	0.614731	0.77798
Q9D7N9	APMAP_MOUSE	Adipocyte plasma membrane-associated protein (Protein DD16)	1.07817	1.04643	0.94704	1.12202	1.04812	1.02857	1.07569	1.03643	1.05647	1.1748	1.03168	1.04288	0.977867	1.06604	1.09942	1.08844	1.05333	1.02503	1.07847	1.09192	0.936385	0.908194	0.886673	0.991318	1.00917	0.873276	0.819079	0.879961	0.939419	0.896834	0.795533	0.84715	0.844697	0.924191	0.897287	0.841783	0.826439	0.857278	0.893983	0.893491	0.976031	0.916961	0.897459	0.917678	1.01665	2.85388e-10	9.81416e-09
Q00623	APOA1_MOUSE	Apolipoprotein A-I (Apo-AI) (ApoA-I) (Apolipoprotein A1) [Cleaved into: Proapolipoprotein A-I (ProapoA-I); Truncated apolipoprotein A-I]	1.06802	0.965645	0.795431	1.50752	0.650628	1.06305	1.33302	0.868648	1.60109	0.870935	1.57525	0.839181	1.19115	0.707547	0.889864	0.795918	0.629167	1.03858	0.605742	1.09091	0.837859	0.6783	1.51133	1.00789	0.632447	0.772414	0.782072	0.777348	0.60083	0.911134	1.42182	1.04318	0.823864	1.19506	0.725775	1.05332	0.981663	0.857278	0.580707	1.51479	0.952061	0.773852	0.895644	0.716638	1.21352	0.57177	0.743715
P51910	APOD_MOUSE	Apolipoprotein D (Apo-D) (ApoD)	0.862944	0.738162	0.787124	0.904509	0.8159	0.776355	0.810785	0.803452	0.891621	0.777439	0.79604	0.705653	0.838028	0.843666	0.762183	0.781341	0.725	0.837331	0.849761	0.771717	0.825446	0.832322	0.921124	0.840568	0.891842	0.931034	1.08553	1.13456	0.919502	0.852911	1.88918	1.38946	2.18845	2.02044	1.16764	1.83566	1.9548	1.53686	2.08214	1.68442	1.43528	1.82686	1.46098	1.21057	1.44662	2.89013e-15	5.03154e-13
P08226	APOE_MOUSE	Apolipoprotein E (Apo-E)	1.00305	0.992572	0.981308	0.996463	0.996862	1.27488	1.08609	1.03739	1.07286	0.955285	1.16832	1.14035	1.08149	0.948787	0.923977	1.10787	1.07583	0.995829	1.01244	0.955556	0.940264	1.10167	1.09157	0.875296	0.974335	0.732759	0.869243	1.03969	1.01826	0.947906	0.841065	1.08981	1.25189	1.44719	0.879845	0.97465	1.02942	1.07656	1.11175	0.989152	1.01534	1.16254	1.06261	0.907279	0.956905	0.478529	0.660066
P08030	APT_MOUSE	Adenine phosphoribosyltransferase (APRT) (EC 2.4.2.7)	0.914721	0.91922	0.931464	0.809019	0.966527	0.825616	0.902554	0.919463	0.826047	0.896341	0.888119	0.879142	0.860161	0.929919	0.848928	0.856171	0.929167	0.883212	0.903349	0.825253	1.03646	1.04704	0.993654	1.03473	0.955087	1.03017	1.02303	1.26718	1.02241	0.996936	1.10137	1.04059	1.28598	1.10818	1.17345	1.18969	1.16588	1.31758	1.16523	1.12327	1.05081	1.05654	1.22505	0.913345	1.01077	2.40922e-09	6.51542e-08
P55088	AQP4_MOUSE	Aquaporin-4 (AQP-4) (Mercurial-insensitive water channel) (MIWC) (WCH4)	1.03858	1.013	0.981308	0.977011	1.05439	0.887685	0.983917	1.01055	1.00273	0.904472	0.921782	0.905458	1.07948	0.90566	0.764133	0.8931	0.924167	0.933264	1.00861	0.918182	0.875873	0.927921	1.05712	0.890292	0.909258	0.77069	0.856086	0.924492	1.10705	1.09908	0.762887	0.791019	1.00568	1.09625	0.861434	0.888112	0.9629	1.08601	0.769819	0.837278	0.925216	0.911661	1	0.966205	0.851126	0.749605	0.877322
Q8CFQ3	AQR_MOUSE	RNA helicase aquarius (EC 3.6.4.13) (Intron-binding protein of 160 kDa)	1.0802				1.19561	0.942857				1.14939	0.973267				1.10624	0.975705				1.04444	0.981381				1.0165	1.03966				1.05822	0.780069				1.04554	0.945804				1.06114	1.00863				1.04799	0.649527	0.807163
Q9JKW0	AR6P1_MOUSE	ADP-ribosylation factor-like protein 6-interacting protein 1 (ARL-6-interacting protein 1) (Aip-1) (Protein TBX2)	0.75736	0.97493	1.01869	0.922193	0.942469	0.742857	0.929044	0.974113	0.896175	0.976626	0.851485	0.866472	0.808853	0.923181	1.28947	0.749271	0.974167	1.22419	0.994258	0.962626	0.72692	1.02352	0.976428	1.04657	0.750687	0.773276	1.01891	1.08132	0.938589	0.841675	0.956186	0.952504	1.09848	0.957411	1.04554	0.863636	0.881023	1.13422	0.831901	1.06607	0.946309	0.840989	0.962795	0.907279	0.885406	0.932278	0.981985
Q9JM93	AR6P4_MOUSE	ADP-ribosylation factor-like protein 6-interacting protein 4 (ARL-6-interacting protein 4) (Aip-4) (Splicing factor SRrp37)				1.13793					1.38707					1.13477					1.11196					0.93528					1.15685					1.26746					1.23114					1.04506
P04627	ARAF_MOUSE	Serine/threonine-protein kinase A-Raf (EC 2.7.11.1) (Proto-oncogene A-Raf)	1.0599	0.947075	0.953271	1.10522	1.02929	1.00591	1.00662	0.975072	1.07923	1.16565	0.930693	1.01657	0.997988	1.0283	0.982456	1.03013	0.996667	1.11575	1.07368	1.12222	0.934057	1.09105	1.01723	1.00079	1.10816	0.916379	0.938322	1.17715	1.02241	0.968335	0.70189	1.06908	1.05966	1.08518	1.20155	0.887238	1.03113	1.06333	1.09456	0.993097	0.940556	1.01325	1.10617	0.959272	1.10186	0.970776	0.999968
Q6PGD0	ARAID_MOUSE	All-trans retinoic acid-induced differentiation factor (Apoptosis-related protein 3) (APR-3)	1					1.09951					1.2505					1.06414					1.21179					1.05345					1.32474					1.08217					1.02397
Q8BZ05	ARAP2_MOUSE	Arf-GAP with Rho-GAP domain, ANK repeat and PH domain-containing protein 2 (Centaurin-delta-1) (Cnt-d1)	0.998985	0.983287	1.08723		1.06172	1.03054	1.00946	1.03931		1.11077	0.922772	0.94152	1.22032		1.06628	1.02527	0.995	1.10219		1.09899	0.986036	0.741275	1.09066		0.864345	0.892241	0.688322	1.05324		0.921348	0.938144	0.709845	1.17519		0.872093	0.975524	0.927932	1.01512		0.908284	0.989453	0.741166	1.06715		1.0617	0.3946	0.58003
Q99MK8	ARBK1_MOUSE	Beta-adrenergic receptor kinase 1 (Beta-ARK-1) (EC 2.7.11.15) (G-protein-coupled receptor kinase 2)	0.977665	1.03343	0.982347	1.00796	0.981172	0.976355	0.996216	0.967402	0.953552	0.982724	1.00891	1.07018	0.987928	0.991914	1.04581	1.04179	1.00333	1.06674	0.91866	0.973737	0.875873	0.97041	0.902085	0.968429	0.898258	0.892241	1.01645	1.04647	0.958506	1.04086	0.998282	1.05527	1.04545	0.934412	1.09012	0.984266	1.0516	1.00851	1.04394	0.981262	1.00575	1.05477	1.08167	0.961872	0.946131	0.0434548	0.109097
Q3UYH7	ARBK2_MOUSE	Beta-adrenergic receptor kinase 2 (Beta-ARK-2) (EC 2.7.11.15)	0.95533	1.03528	1.11111	0.81786	1.13494	0.892611	0.948912	1.16012	0.765938	1.0437	1.03267	1.04678	0.917505	0.850404	1.12671	0.930029	1.015	1.19082	0.968421	1.05253	0.983708	0.940061	0.869447	1.00316	0.91934	1.03793	1.03865	1.07841	0.658921	0.956078	0.989691	1.00518	1.11742	0.793867	1.29554	1.09353	0.991898	1.22023	0.702961	1.14201	1.05369	1.06625	1.1588	0.852686	1.08717	0.942252	0.988008
Q9R0Q6	ARC1A_MOUSE	Actin-related protein 2/3 complex subunit 1A (SOP2-like protein) (Sid 329)	1.16244	1.08821	1.25753	1.20424	1.06485	1.15074	1.11069	1.20518	1.10018	0.995935	1.13465	1.13938	1.16499	1.07412	0.944444	1.21186	1.0275	1.24713	0.97799	0.987879	1.17455	1.02428	1.09701	0.984215	0.9945	1.1	0.993421	1.00581	0.968465	1.02145	0.929553	1.01813	0.963068	0.913969	0.90407	1.03059	0.80597	0.940454	0.892073	0.853057	0.974113	0.924028	1.05082	0.994801	0.850147	0.000127087	0.000794616
Q9WV32	ARC1B_MOUSE	Actin-related protein 2/3 complex subunit 1B (Arp2/3 complex 41 kDa subunit) (p41-ARC)	1.03553	0.975859	1.11838	0.975243	0.929916	1.00985	0.970672	1.02493	0.913479	1.05386	1.02475	1.02729	0.974849	0.958221	1.19688	0.950437	0.944167	1.03233	0.907177	1.13737	1.03569	1.01897	1.03717	1.01342	1.03758	1.05776	1.16447	1.14811	0.915353	1.08989	1.26804	1.23834	1.3428	1.31261	1.3595	1.29283	1.27846	1.4206	1.14709	1.36489	1.13135	1.37367	1.26951	1.09012	1.36043	5.36971e-08	9.97156e-07
Q505B7	ARCH_MOUSE	Protein archease (Protein ZBTB8OS)					1.12448					1.25102					1.50682					1.21515					1.13566					1.01634					1.02713					1.0503					1.09109
P84078	ARF1_MOUSE	ADP-ribosylation factor 1		0.793872					0.86755					1.00487					0.954167					1.13809					1.0773					1.12867					0.91855					0.928445
Q8BSL7	ARF2_MOUSE	ADP-ribosylation factor 2
P61205	ARF3_MOUSE	ADP-ribosylation factor 3	1.04365	1.04178	1.08307	1.00265	1.03556	0.93399	1.03879	1.1093	1.21129	1.03455	0.943564	0.960039	1.05433	1.0593	0.918129	0.921283	1.00917	1.04275	1.15215	1.00404	0.880528	0.896813	0.949229	0.95738	1.01833	0.966379	0.852796	0.909971	0.951037	0.993871	0.861684	0.950777	0.976326	0.920784	0.979651	0.93007	0.896375	0.844991	0.969436	0.892505	0.977948	0.938163	0.944646	1.06672	0.995103	0.0024341	0.0100821
P61750	ARF4_MOUSE	ADP-ribosylation factor 4	0.891371	1.01578	0.953271	0.95137	0.92364	0.929064	1.00851	1.10355	0.897996	1.01118	0.852475	0.933723	0.988934	1.00135	0.926901	0.830904	0.95	1.06882	0.91866	0.917172	0.965089	0.971927	1.0408	1.04025	0.891842	1.03017	0.973684	1.23814	0.981743	0.909091	1.15979	0.981002	1.19129	1.13458	1.07558	1.05245	1.07036	1.14178	1.03056	1.00986	0.972196	0.934629	1.06261	0.969671	0.971596	0.0112511	0.036273
P84084	ARF5_MOUSE	ADP-ribosylation factor 5	0.983756	1.04643	0.981308	1.05747	0.978033	0.887685	0.954588	0.894535	1.11475	1.06504	0.922772	0.945419	0.915493	1.0283	0.945419	0.907677	0.959167	1.02398	1.07464	0.988889	1.01009	0.915023	0.883046	1.09629	0.9945	1.02759	0.895559	0.838335	0.967635	0.953013	0.968213	0.959413	0.957386	0.919932	1.05911	0.91521	0.919403	0.780718	0.883477	0.899408	0.918504	0.89576	0.862976	1.03986	0.975514	0.12721	0.256493
P62331	ARF6_MOUSE	ADP-ribosylation factor 6	0.943147	0.985144	1.03011	0.937224	0.965481	0.861084	1.03974	1.06616	0.917122	1.04167	0.894059	0.937622	1.04326	0.989218	0.917154	0.827017	1.0025	0.941606	0.933014	1.00909	0.884407	0.926404	0.950136	0.977111	1.05133	0.991379	0.95477	0.848984	1.04232	1.01226	0.862543	0.938687	0.956439	1.0954	1.01647	0.944056	0.922814	0.884688	0.946514	0.914201	0.935762	0.948763	0.897459	0.935009	1.02351	0.912822	0.973029
Q9EPJ9	ARFG1_MOUSE	ADP-ribosylation factor GTPase-activating protein 1 (ARF GAP 1) (ADP-ribosylation factor 1 GTPase-activating protein) (ARF1 GAP) (ARF1-directed GTPase-activating protein)	1.07716	1.05478	0.994808	1.08311	1.02406	1.16552	1.06339	1.08821	0.957195	1.0376	1.1297	1.09747	1.00302	1.01078	0.875244	1.16715	1.10667	1.0365	1.01244	1.04747	0.992242	1.04325	0.928377	0.980268	1.033	0.974138	1.09622	1.02517	1.08714	1.06742	0.705326	1.10622	1.00095	1.00767	0.835271	1.00087	1.08571	0.878072	1.0468	0.889546	1.01918	1.12456	1.00363	0.961005	1.04016	0.18193	0.334721
Q99K28	ARFG2_MOUSE	ADP-ribosylation factor GTPase-activating protein 2 (ARF GAP 2) (GTPase-activating protein ZNF289) (Zinc finger protein 289)	0.883249	0.929434	0.954309	0.948718	0.983264	0.952709	0.942289	0.986577	0.894353	0.973577	1.06832	0.947368	0.947686	1.01752	0.976608	0.8931	0.9625	0.970803	0.97799	0.990909	0.933282	0.974962	0.973708	0.960537	0.982585	0.928448	0.974507	0.908035	0.900415	0.906027	0.978522	0.878238	0.879735	0.946337	0.991279	0.93007	0.950107	0.959357	0.885387	0.844181	0.933845	0.987633	0.994555	0.965338	0.962782	0.0902108	0.197084
Q9D8S3	ARFG3_MOUSE	ADP-ribosylation factor GTPase-activating protein 3 (ARF GAP 3)	0.986802	0.980501	0.935618	0.904509	0.933054	0.986207	0.958373	0.883988	1.04554	0.969512	1.09703	1.10721	0.918511	1.05526	1.00682	1.05053	0.999167	0.974974	0.936842	0.942424	1.00233	1.05539	1.00816	0.94633	1.044	1.10603	1.18914	1.14521	1.02573	1.07763	1.02491	1.16235	1.00852	0.994889	1.12694	1.06643	1.25288	0.941399	1.17861	1.08777	1.07383	1.07862	0.960073	1.04246	1.02644	0.00319574	0.0126355
Q8K221	ARFP2_MOUSE	Arfaptin-2 (ADP-ribosylation factor-interacting protein 2)	1.02944	0.969359	0.986501	0.945181	1.01987	1.04926	0.961211	1.03739	0.930783	1.01829	0.99703	0.961014	0.964789	0.987871	0.987329	1.02041	0.920833	0.968717	0.930144	0.99697	1.00621	1.01821	0.977335	1.03788	1.01742	1.07241	1.03783	1.00484	1.01909	1.18284	1.00773	1.06477	1.0483	1.03407	1.08527	1.11189	1.01237	1.01512	1.05635	1.04241	1.0278	0.977032	1.00544	0.906412	1.00979	0.00604528	0.021756
Q8BXL7	ARFRP_MOUSE	ADP-ribosylation factor-related protein 1 (ARF-related protein 1)				0.97878					0.874317					0.932615					0.888995					1.0221					0.919502					1.10051					0.913085					0.892548
A2AWP8	ARGAL_MOUSE	Rho guanine nucleotide exchange factor 10-like protein (GrinchGEF)			0.679128		0.969665			0.670182		1.25102			0.743461		1.39279			0.877998		1.11919			0.878513		0.907424			0.832527		0.920327			0.817235		1.19283			1.06049		1.13412			0.932849		1.06856	0.962058	0.999026
Q3UL36	ARGL1_MOUSE	Arginine and glutamate-rich protein 1	0.966497	0.935005	0.846314	1.02299	1.0136	1.30542	1.04257	0.919463	0.776867	1.09248	1.18515	1.18519	0.958753	0.929919	1.11404	1.01749	1.04333	0.903024	1.05933	0.970707	1.15749	1.09863	1.5621	1.24467	1.10632	1.01207	1.20559	1.07454	1.02075	1.00817	1.24313	1.18048	0.890152	0.93356	0.993217	0.922203	1.14371	1.10586	0.845272	1.00394	1.2675	1.42138	1.37659	1.24263	1.30754	0.00209435	0.00886599
Q61210	ARHG1_MOUSE	Rho guanine nucleotide exchange factor 1 (Lbc's second cousin) (Lymphoid blast crisis-like 2)	0.981726	0.965645	1.04154	0.98939	1.05753	0.908374	0.959319	1.03835	0.945355	0.976626	0.930693	0.973684	1.01509	0.954178	0.934698	0.954325	0.9675	0.935349	0.929187	0.907071	0.935609	0.914264	1.04714	1.00474	0.983501	1.02241	1.14391	0.927396	1.07718	0.976507	1.0567	1.02418	0.926136	1.09796	1.05136	1.01311	1.04904	0.94518	1.21777	0.968442	1.0441	0.924028	0.907441	0.993934	0.952008	0.112464	0.233839
Q60875	ARHG2_MOUSE	Rho guanine nucleotide exchange factor 2 (Guanine nucleotide exchange factor H1) (GEF-H1) (LBC'S first cousin) (Lymphoid blast crisis-like 1) (Oncogene LFC) (Rhobin)	1.1269	1.06407	1.07061	1.11317	0.990586	1.17143	1.06623	1	1.07377	0.934959	1.08614	1.10331	1.08954	1.01752	0.982456	1.25462	1.10917	1.09489	1.04019	0.957576	0.994569	1.00455	1.02992	1.03631	1	0.968103	1.00493	1.04937	0.990041	0.981614	0.721649	1.00173	0.948864	0.890971	0.874031	0.881993	0.898934	0.929112	0.925501	0.956607	0.986577	0.975265	1.05626	1.07366	0.890304	0.000366294	0.00195088
Q7TNR9	ARHG4_MOUSE	Rho guanine nucleotide exchange factor 4 (APC-stimulated guanine nucleotide exchange factor) (Asef)	1.50558			1.05128		1.33793			0.871585		1.28317			1.00674		1.08844			0.885167		1.19938			0.959747		1.21638			0.985892		1.10052			0.964225		1.1285			1.03343		1.34995			0.852686		0.976537	0.999968
Q8K4I3	ARHG6_MOUSE	Rho guanine nucleotide exchange factor 6 (Alpha-PIX) (Rac/Cdc42 guanine nucleotide exchange factor 6)	0.991878		0.992731		1.08368	0.941872		1.05561		1.01016	0.920792		0.987928		0.937622	0.902818		1.02711		0.970707	1.0031		1.00091		1.12924	0.933621		1.04743		1.04494	1.15808		1.10985		1.02132	1.06031		1.09357		1.0503	0.972196		1.01452		1.15867	0.161118	0.305407
Q9ES28	ARHG7_MOUSE	Rho guanine nucleotide exchange factor 7 (Beta-Pix) (PAK-interacting exchange factor beta) (p85SPR)	1.0731	1.01857	1.12461	1.0504	1.0387	1.04236	1.04352	1.08245	1.00911	1.09045	1.01089	1.00487	1.02314	1.02695	1.0078	1.0758	1.005	1.03024	1.02775	1.01717	0.97052	0.942337	0.963735	1.07814	1	0.971552	0.935033	0.90029	0.929461	0.932584	0.793814	0.944732	0.901515	0.906303	0.944767	0.956294	0.91258	0.888469	0.875836	0.916174	0.985618	0.976148	0.937387	0.944541	0.992165	1.4045e-08	3.08049e-07
Q3UTH8	ARHG9_MOUSE	Rho guanine nucleotide exchange factor 9 (Collybistin) (Rac/Cdc42 guanine nucleotide exchange factor 9)	1.08528	1.06778	1.07061	1.04421	1.02824	0.992118	1.04257	1.07766	1.02095	0.996951	0.971287	1.01754	1.03119	1.13612	1.00097	0.977648	1.035	0.940563	1.10048	1.06263	1.01939	1.03945	1.0544	1.07893	1.01192	1.03103	0.972862	0.978703	1.03237	0.962206	1.03608	1.00173	0.944129	0.969336	1	0.967657	0.989339	0.885633	1.02101	0.931953	0.938639	0.937279	0.92922	1.05633	0.977473	0.0139876	0.0433398
Q8C033	ARHGA_MOUSE	Rho guanine nucleotide exchange factor 10			1.07061		0.975941			0.987536		0.902439			1.21932		0.925926			0.970803		0.918182			1.18404		0.888176			1.25266		0.918284			1.37879		0.949612			1.04442		1.00986			1.21506		1.0999	0.872288	0.953155
Q8R4H2	ARHGC_MOUSE	Rho guanine nucleotide exchange factor 12 (Leukemia-associated RhoGEF)	0.99797	0.989786	0.919003	0.954907	0.985356	1.00591	1	0.925216	0.95082	0.988821	1.00099	0.963938	0.98994	0.936658	0.975634	0.976676	1.03583	0.917623	0.945455	0.989899	0.996897	1.02124	0.915684	1.00079	1.0275	1.03879	1.04441	0.948693	0.965145	0.960163	1.06357	0.996546	0.984848	1.0017	1.10078	1.06469	1.02345	1.01229	0.977077	1.0069	1.03356	1.00353	1.02632	0.995667	1.06954	0.0860217	0.189119
Q80U35	ARHGH_MOUSE	Rho guanine nucleotide exchange factor 17	0.965482	0.926648	0.933541	0.915119	1.03347	0.946798	1.00378	0.994247	0.982696	0.86687	0.987129	0.889864	0.961771	0.98248	0.92885	0.997085	0.936667	0.963504	0.92823	0.875758	0.989139	0.940061	1.03083	0.955012	0.890009	1.01034	0.842928	0.901258	1.01992	1.10317	0.950172	0.899827	0.875947	0.970187	0.804264	0.937063	0.896375	0.869565	1.01051	1.01677	0.923298	0.89311	0.950998	0.835355	0.907933	0.525769	0.703593
Q6P9R4	ARHGI_MOUSE	Rho guanine nucleotide exchange factor 18	0.91066	0.977716	0.985462	1.06808	0.952929	0.915271	0.976348	1.02205	1.09563	0.853659	0.993069	1.0848	1.05835	0.943396	1.06238	0.912536	1.05667	1.07404	0.977033	1.08788	1.0225	1.09712	1.03354	0.973954	0.911091	1.15259	1.125	1.05615	1.02573	0.830439	1.08076	0.923143	1.15814	1.00767	0.785853	0.980769	0.944136	1.01512	1.08214	0.95858	0.911793	0.979682	0.949183	0.914211	0.938296	0.762376	0.885516
Q9CWR0	ARHGP_MOUSE	Rho guanine nucleotide exchange factor 25 (Guanine nucleotide exchange factor GEFT) (Rac/Cdc42/Rho exchange factor GEFT) (RhoA/Rac/Cdc42 guanine nucleotide exchange factor GEFT) (p63RhoGEF)			1.14849	0.920424				0.996165	1.08288				0.968813	0.951482				1.06257	1.12249				0.947416	0.943173				1.07454	0.994191				0.976326	0.88586				1.11342	1.03725				1.27223	1.07452		0.19313	0.350578
Q9Z1K5	ARI1_MOUSE	E3 ubiquitin-protein ligase ARIH1 (EC 2.3.2.31) (Protein ariadne-1 homolog) (ARI-1) (RING-type E3 ubiquitin transferase ARIH1) (UbcH7-binding protein) (UbcM4-interacting protein 77) (Ubiquitin-conjugating enzyme E2-binding protein 1)	1.12589	1.02228	1.04881	0.969938	1.06067	1.11232	1.00095	1.0767	0.945355	0.97561	1.04851	0.930799	0.93662	0.975741	1.00682	1.25462	0.9675	0.918665	0.994258	1.00606	1.14818	0.933991	1.02629	0.976322	1.01192	1.22931	0.966283	0.699903	0.898755	0.997957	0.998282	0.873921	0.742424	0.908859	0.955426	1.13636	0.858849	0.903592	0.780325	0.918146	1.04123	0.908127	0.761343	0.901213	0.953967	0.230419	0.399523
A2BH40	ARI1A_MOUSE	AT-rich interactive domain-containing protein 1A (ARID domain-containing protein 1A) (BRG1-associated factor 250) (BAF250) (BRG1-associated factor 250a) (BAF250A) (Osa homolog 1) (SWI-like protein) (SWI/SNF complex protein p270) (SWI/SNF-related, matrix-associated, actin-dependent regulator of chromatin subfamily F member 1)	0.943147	0.970288	0.924195	0.961096	1.02406	0.948768	1.02933	0.961649	0.867942	1.14024	1.01782	0.97076	0.905433	0.966307	1.0575	0.90379	0.8975	0.976017	0.944498	1.02424	0.965089	0.949165	0.990027	1.04104	0.923006	0.941379	0.925164	0.950629	0.945228	0.823289	1.12113	0.905009	0.938447	1.01022	1.07171	1.03322	1.07974	0.981096	0.939828	0.91716	0.995206	1.21025	1.00454	1.01906	1.07346	0.144785	0.280946
E9Q4N7	ARI1B_MOUSE	AT-rich interactive domain-containing protein 1B (ARID domain-containing protein 1B) (BRG1-associated factor 250b) (BAF250B)	0.804061	0.947075	1.03219			0.944828	0.942289	0.989453			1.06535	1.04678	0.95674			0.96793	0.943333	1.07508			1.01784	1.05615	1.02811			1.17155	1.06168	1.12488			1.68385	1.11744	1.12216			1.1215	1.23838	1.07467			1.00384	1.09099	1.08439			0.0258057	0.0712094
Q9Z1K6	ARI2_MOUSE	E3 ubiquitin-protein ligase ARIH2 (ARI-2) (Protein ariadne-2 homolog) (EC 2.3.2.31) (RING-type E3 ubiquitin transferase ARIH2) (Triad1 protein) (UbcM4-interacting protein 48)		1.03807	1.18899				1.01608	1.02589				0.97271	1.10865				1.00583	0.944734				1.04173	1.01813				0.976974	0.99516				0.993092	0.96875				0.947548	1.05482				0.961131	0.993648			0.39781	0.58275
Q8CG76	ARK72_MOUSE	Aflatoxin B1 aldehyde reductase member 2 (EC 1.1.1.n11) (Succinic semialdehyde reductase) (SSA reductase)	1.13198	1.01021	0.977155	0.983201	1.07845	1.1665	0.982971	0.912752	1.23406	0.815041	1.14059	0.961988	0.972837	1.15499	0.968811	1.17493	1.02083	1.00209	1.0689	0.969697	1.08379	1.02124	1.04442	0.996054	0.936755	1.04741	0.942434	1.10455	0.995851	1.25128	0.927835	1.02763	1.10322	1.04855	0.902132	1.09266	0.955224	1.01323	1.07832	1.14793	1.03068	0.989399	1.00907	1.19064	0.947111	0.983201	0.999968
P61211	ARL1_MOUSE	ADP-ribosylation factor-like protein 1	0.956345	1.01021	1.13499	0.95756	1.04079	0.945813	0.986755	1.0604	0.911658	1.03354	0.958416	1.07505	1.0503	0.967655	0.959064	0.931973	0.945	0.884254	0.887081	1.05455	1.01474	1.03642	1.00635	0.952644	1.08158	1.06034	1.02056	0.997096	1.04149	1.08478	1.05756	1.00086	1.0625	1.04855	1.05814	1.01399	1.06525	1.02363	1.0745	0.895464	0.980825	1.01502	1.00363	0.914211	1.01861	0.131042	0.26166
Q8BGR6	ARL15_MOUSE	ADP-ribosylation factor-like protein 15 (ADP-ribosylation factor-related protein 2) (ARF-related protein 2)	0.895431	1.00929	1.00312	0.870911	0.998954	0.924138	1.01419	1.04027	0.830601	1.06301	0.964356	0.971735	1.07143	0.869272	1.1501	0.987366	0.985	0.993743	0.880383	1.04141	1.0256	1	1.03989	0.930545	1.00458	0.987069	1.05345	1.11229	0.957676	0.973442	1.21306	1.11485	1.14015	0.948893	1.08236	1.09441	1.0371	1.14934	1.04011	1.06114	1.03452	1.01413	1.12613	0.847487	0.94907	0.136873	0.270397
Q9D0J4	ARL2_MOUSE	ADP-ribosylation factor-like protein 2	0.960406	0.963788	0.902388	0.996463	0.988494	0.919212	1.01703	0.940556	1.01366	1.06504	0.941584	1.03899	0.83501	0.971698	0.996101	0.873664	0.980833	0.931178	0.996172	1.04242	0.93173	1.0736	0.939257	0.996054	1.07883	0.983621	1.00411	0.887706	1.0166	1.02451	0.996564	1.06131	0.946023	1.0247	1.14244	0.952797	1.05075	0.891304	0.999045	1.01677	0.96836	1.03092	0.916515	0.95234	1.09109	0.714129	0.853188
Q9WUL7	ARL3_MOUSE	ADP-ribosylation factor-like protein 3	1.01827	0.982358	1.27103	0.873563	0.943515	1.03941	1.03595	1.1093	0.904372	1.27134	0.990099	1.0078	0.926559	0.948787	1.30799	0.929057	1.02083	1.15224	1.00957	1.34646	1.18386	1.03111	1.07797	1.05841	1.18148	0.914655	0.900493	0.991288	0.873859	1.0286	1.07474	0.84715	1.0303	0.902044	1.15407	0.965035	0.800853	0.993384	0.74212	1.08087	0.991371	0.967314	0.997278	0.944541	1.1665	0.232225	0.401528
Q80ZU0	ARL5A_MOUSE	ADP-ribosylation factor-like protein 5A		0.970288		1.06808			0.938505		1.02277			0.979532		1			0.905		1.08517			1.14795		1.04972			0.916941		1.07718			1.36788		0.940375			1.17271		1.05253			1.12809		1.01213		0.843327	0.936637
Q6P068	ARL5C_MOUSE	ADP-ribosylation factor-like protein 5C (ADP-ribosylation factor-like protein 12)
O88848	ARL6_MOUSE	ADP-ribosylation factor-like protein 6	0.953299	0.997214	1.00415	1.0557	1.07008	0.906404	1.035	1.04506	1.32514	1.14939	0.923762	1.03021	0.938632	1.10108	1.10721	0.847425	1.03667	1.06257	1.49569	1.26667	0.841738	1.02276	0.94107	0.896606	1.09074	0.807759	0.825658	0.871249	0.985062	0.897855	0.973368	0.988774	0.924242	1.16099	1.18411	0.862762	0.895522	0.925331	0.980898	0.982249	0.971237	1.05124	0.995463	1.07712	1.16552	0.0324072	0.0858082
Q8VEH3	ARL8A_MOUSE	ADP-ribosylation factor-like protein 8A (ADP-ribosylation factor-like protein 10B) (Novel small G protein indispensable for equal chromosome segregation 2)	0.966497	0.938719	0.895119	0.863837	0.917364	1.00296	0.984863	1.01055	0.855191	1.02134	0.918812	0.939571	0.850101	0.902965	0.942495	0.998056	0.9575	0.895725	0.943541	1.02121	1.07758	1.07663	1.01904	1.01421	1.04216	1.09569	1.03618	1.04259	1.04232	1.11849	1.12371	1.25302	1.06723	1.0724	1.18798	1.14598	1.11215	0.987713	1.149	1.06312	1.03643	1.0159	0.989111	0.915078	1.04701	1.34142e-07	2.19151e-06
Q9CQW2	ARL8B_MOUSE	ADP-ribosylation factor-like protein 8B (ADP-ribosylation factor-like protein 10C) (Novel small G protein indispensable for equal chromosome segregation 1)	0.951269	0.973073	0.992731	0.970822	0.970711	0.921182	1.01514	1.03068	0.940801	1.16667	0.884158	0.97271	0.969819	0.963612	1.23977	0.941691	0.969167	1.07195	0.926316	1.06465	1.00388	0.982549	0.990027	0.942384	0.870761	0.909483	0.919408	1.08325	0.99668	0.852911	1.24227	1.02418	1.12311	1.0247	1.04264	0.964161	0.981663	1.02174	1.06972	1.02959	1.02013	0.991166	1.01543	1.02426	1.06856	0.192465	0.349827
Q91YI0	ARLY_MOUSE	Argininosuccinate lyase (ASAL) (EC 4.3.2.1) (Arginosuccinase)	0.950254	0.978644	0.876428	0.914235	0.974895	0.8867	0.954588	0.955896	0.82969	1.12602	0.969307	0.959064	0.979879	0.998652	1.05166	0.920311	0.9475	0.93952	0.922488	1.04444	1.01707	0.936267	0.950136	0.955012	1.0055	0.968966	0.967105	0.896418	0.884647	0.99285	1.13144	1.03972	1.00568	1.07155	1.11337	1.05769	1.02516	1.02647	0.981853	1.0503	1.03068	1.04417	1.0118	0.890815	1.03428	0.0110549	0.0357973
Q9D0L7	ARM10_MOUSE	Armadillo repeat-containing protein 10	1.06193	1.10306	0.965732	1.01061	1.20921	1.01084	1.09461	1.00479	0.940801	1.22764	0.982178	0.962963	0.971831	0.979784	1.16374	1.08552	0.955833	0.977059	0.933971	1.0697	1.09697	1.08042	0.993654	1.02052	1.06599	0.955172	0.834704	0.913843	1.01743	0.993871	0.987973	1.02591	0.913826	1.08007	1.22481	1.11713	0.947548	0.963138	0.970392	1.10651	1.00863	0.959364	1.04174	0.903813	1.04114	0.350574	0.535269
Q9D7A8	ARMC1_MOUSE	Armadillo repeat-containing protein 1	0.906599	0.973073	0.905504	0.947834	0.988494	0.997044	0.989593	1.00192	0.709472	1.18699	1.00891	0.995127	1.01308	0.995957	1.01365	0.931973	0.885	0.967675	0.736842	1.01414	0.906905	1.01214	0.964642	1.02605	1.05225	1.0069	0.912007	0.88577	0.790041	0.900919	1.0988	0.93437	0.84375	0.896082	1.11143	0.979895	0.896375	0.917769	0.787011	0.911243	0.93001	0.94788	0.893829	0.811958	1.0049	0.464665	0.647
Q8BNU0	ARMC6_MOUSE	Armadillo repeat-containing protein 6	0.994924	1.039	1.01661	0.974359	0.988494	0.97734	1.0246	1.00192	1.12386	1.02033	0.938614	1.01754	1.00302	0.995957	0.997076	0.950437	0.989167	0.967675	1.08804	0.990909	1.11249	1.2041	1.15413	1.1618	1.14665	1.16121	1.3051	1.25944	1.16515	1.14402	1.14519	1.13212	1.19223	1.06644	1.19961	1.08042	1.18891	1.14556	1.07736	1.11834	0.985618	1.02208	1.01361	0.989601	0.999021	2.73591e-10	9.5261e-09
Q9DBR3	ARMC8_MOUSE	Armadillo repeat-containing protein 8	0.995939	1.0195	0.955348	1.00265	1.01046	0.942857	1.0492	0.965484	0.846995	1.00711	0.956436	1.06725	0.974849	0.991914	0.963938	1.01069	1.015	1.00313	0.825837	1.01414	1.00543	0.954476	0.93291	0.947908	0.939505	0.925	0.979441	0.917715	0.842324	0.938713	0.880584	0.950777	0.874053	0.896082	0.925388	0.910839	0.903198	0.917769	0.943649	0.877712	0.901246	0.917845	0.887477	0.917678	0.94907	0.0219018	0.0626147
Q9D2I5	ARMC9_MOUSE	LisH domain-containing protein ARMC9					1.02615					1.1189					0.964912					1.17475					1.05041					1.24004					1.16957					1.04931					1.21156
Q6PD19	ARMD3_MOUSE	Armadillo-like helical domain-containing protein 3	0.994924	1.06314	0.998962	1.04244	1.08996	0.858128	0.989593	1.07862	0.887067	1.00711	0.956436	0.990253	0.952716	0.958221	0.950292	0.884354	0.981667	1.05005	0.950239	0.919192	0.88751	0.92868	1.05168	1.04657	1.08616	1.025	0.98602	1.17812	1.08299	0.998979	1.10825	1.04491	1.09186	0.948893	1.09205	1.06818	1.05501	0.982987	1.02101	0.956607	1.00575	0.967314	1.02178	0.918544	0.981391	0.0750728	0.169874
A6H630	ARMT1_MOUSE	Damage-control phosphatase ARMT1 (EC 3.1.3.-) (Acidic residue methyltransferase 1) (Protein-glutamate O-methyltransferase) (EC 2.1.1.-) (Sugar phosphate phosphatase ARMT1)	1.07005	1.06128	1.0135	1.11052	1.10146	0.997044	1.09745	1.05081	1.31239	1.07927	1.03762	1.08577	1.04225	0.892183	1.05361	1.01749	1.07917	1.04067	0.990431	1.05152	0.924748	0.914264	0.883046	0.683504	0.956004	0.853448	0.825658	0.852856	0.93527	0.792646	0.804124	0.846287	0.719697	0.751278	0.725775	0.770979	0.750533	0.753308	0.898758	0.732742	0.956855	0.915194	0.88657	0.839688	0.903036	1.5297e-09	4.37023e-08
Q6A058	ARMX2_MOUSE	Armadillo repeat-containing X-linked protein 2	1.07716		0.943925	1.03448	1.01883	0.970443		0.864813	0.946266	0.880081	0.959406		1.02716	1.06334	0.937622	0.92517		1.04484	0.972249	0.890909	0.944919		1.25839	1.13733	0.88451	1.09052		1.08132	0.99917	1.02349	1.32904		1.0947	1.02981	0.966085	1.04108		1.22684	1.08214	1.01381	1.18313		1.04174	0.97227	0.890304	0.208634	0.370869
Q8BHS6	ARMX3_MOUSE	Armadillo repeat-containing X-linked protein 3	0.903553	1.02786	0.991693	1.00707	1.0136	1.00296	1.02744	1.08245	0.948087	0.97561	0.865347	1.05166	1.0161	0.973046	0.961014	0.98931	0.991667	1.0438	1.0067	0.978788	0.894492	1.06525	0.983681	1.05525	1.18148	0.833621	1.01069	0.949661	0.954357	0.902962	0.758591	0.987047	1.02367	0.92845	1.0562	0.838287	0.990192	1.01512	0.840497	0.798817	0.893576	1.02739	0.950091	1.00867	1.14594	0.199449	0.358197
Q61324	ARNT2_MOUSE	Aryl hydrocarbon receptor nuclear translocator 2 (ARNT protein 2)	0.99797	0.963788	1.15057			0.943842	0.902554	1.01246			0.948515	0.952242	0.995976			0.879495	0.875833	0.877998			0.914663	0.811077	0.881233			1.06724	0.925164	0.881897			0.901203	0.862694	0.928977			0.979021	0.882729	0.938563			1.09779	0.972615	1.05898			0.0166011	0.0496164
Q9QZB7	ARP10_MOUSE	Actin-related protein 10 (Actin-related protein 11)	0.992893	0.997214	1.00935	0.961981	0.950837	1.0335	0.999054	0.979866	0.992714	0.955285	0.963366	1.01949	0.981891	0.960916	1.03509	1.02332	0.944167	0.956204	0.958852	0.926263	1.09775	1.1176	1.04442	1.09629	0.977085	1.18103	1.16776	1.09584	1.12697	1.09806	1.04725	1.29447	1.05492	1.08859	1.09981	1.14248	1.30149	1.00567	1.09551	1.0572	0.959732	1.06449	1.02178	0.980069	0.981391	1.78012e-05	0.000145839
P56212	ARP19_MOUSE	cAMP-regulated phosphoprotein 19 (ARPP-19)	1.16142	1.14392	1.19522	1.14324	0.98954	1.1931	1.23368	1.20614	1.21129	0.796748	1.10198	1.1462	1.23541	1.03639	0.766082	1.01458	1.2875	0.899896	1.45455	0.962626	0.96121	0.91654	1.03083	0.895817	1.21815	0.993966	0.98273	0.78122	0.901245	0.853933	0.473368	0.772021	0.692235	0.806644	0.637597	0.707168	0.713859	0.653119	0.671442	0.666667	0.990412	0.820671	0.8049	1.22444	0.834476	2.51162e-06	2.72222e-05
P61161	ARP2_MOUSE	Actin-related protein 2 (Actin-like protein 2)	1.03452	1.04643	0.985462	1.06101	1.04812	1.00296	1.02271	1.00575	0.980874	1.03049	0.963366	1.00097	1.02314	1.03504	1.02242	1.04762	1.0225	1.04275	0.971292	1.02828	1.00078	0.97648	0.99184	1.04736	0.978918	0.937069	0.940789	0.937076	0.944398	0.894791	0.87457	0.909326	0.861742	0.889267	0.901163	0.876748	0.883582	0.902647	0.872015	0.832347	0.914669	0.949647	0.953721	0.888215	0.894221	2.1767e-13	1.98793e-11
Q9DCB4	ARP21_MOUSE	cAMP-regulated phosphoprotein 21 (ARPP-21) (Regulator of calmodulin signaling) (Thymocyte cAMP-regulated phosphoprotein)	1.04772	1.07335	0.8027	1.13793	0.90795	1.30148	1.12772	1.20997	1.07832	0.623984	1.23069	1.24951	1.0835	1.13477	0.942495	1.10496	1.12	1.06569	1.16651	0.89697	1.06672	1.01593	0.870354	0.8603	0.930339	0.867241	0.947368	0.976767	0.903734	0.74668	0.905498	0.927461	0.730114	1.04685	0.670543	0.869755	0.881023	0.957467	0.917861	0.892505	1.20614	1.22527	1.2078	1.2227	0.79334	0.051595	0.125958
Q99JY9	ARP3_MOUSE	Actin-related protein 3 (Actin-like protein 3)	1.08122	1.08264	1.00104	1.12025	1.09833	1.05517	1.06339	1.05849	1.07832	1.02439	1.00693	1.06433	1.07746	1.02965	1.06628	1.05831	1.0475	1.06882	1.01531	1.06263	1.04655	1.00303	1.00091	0.994475	1.02933	0.907759	0.940789	0.962246	0.994191	1.06333	0.853952	0.937824	0.872159	0.908007	0.883721	0.914336	0.881023	0.869565	0.947469	0.882643	0.948226	0.956714	1.00272	0.921144	0.919687	2.99013e-11	1.43604e-09
Q641P0	ARP3B_MOUSE	Actin-related protein 3B (ARP3-beta) (Actin-like protein 3B)	1.09949	1.07799	1.12046	1.09107	1.10565	1.00591	1.0492	1.05465	1.08106	1.03252	1.01881	1.12476	1.14185	1.07143	1.02534	1.04859	1.06083	1.04797	1.08421	1.01616	1.05508	1.06677	1.10063	1.04815	1.055	0.993103	1.0847	1.06389	1.00415	0.977528	0.904639	1.04059	0.967803	0.908007	0.926357	0.81993	0.973987	0.978261	0.883477	0.918146	0.927133	0.983216	0.995463	1.00953	0.928501	1.73418e-07	2.69864e-06
Q9D898	ARP5L_MOUSE	Actin-related protein 2/3 complex subunit 5-like protein (Arp2/3 complex 16 kDa subunit 2) (ARC16-2)	1.10761	1.08821	1.15992	1.10787	1.03661	1.14877	1.07096	1.08437	1.06922	1.01321	1.07228	1.12378	1.22636	1.0283	0.94347	1.18756	1.04833	1.14181	0.885167	0.99596	1.08456	1.07815	1.12058	1.0221	1.01375	1.03793	1.02385	1.12197	1.03817	0.945863	0.769759	1.01727	0.984848	0.914821	0.820736	0.95542	0.903198	0.980151	0.978032	0.744576	0.940556	0.966431	1.10254	0.839688	0.941234	0.00204618	0.0086945
Q9CVB6	ARPC2_MOUSE	Actin-related protein 2/3 complex subunit 2 (Arp2/3 complex 34 kDa subunit) (p34-ARC)	1.07716	1.06221	1.09761	1.07339	1.07218	0.992118	1.035	1.04314	1.2286	0.954268	1.00594	1.00682	1.07847	1.05391	0.897661	1.07677	1.01667	1.04692	1.10239	1.01919	0.920093	1.00986	1.02176	0.94633	1.10449	0.964655	0.955592	0.947725	0.940249	1.02145	0.690722	0.907599	0.888258	0.920784	0.902132	0.880245	0.86226	0.789225	0.911175	0.827416	0.919463	0.933746	0.907441	0.999133	0.922625	4.00803e-06	4.04506e-05
Q9JM76	ARPC3_MOUSE	Actin-related protein 2/3 complex subunit 3 (Arp2/3 complex 21 kDa subunit) (p21-ARC)	1.14416	1.10678	1.13707	1.0893	1.10879	1.00394	1.05771	1.20326	1.08106	0.98374	0.976238	1.01949	1.16097	0.958221	1.00877	1.04665	1.0175	1.04275	0.97512	1.03434	1.04034	0.986343	1.07344	0.904499	1.05866	0.962069	0.898849	0.938045	1.03817	1.02758	0.804983	0.896373	0.863636	0.954855	0.853682	0.902972	0.805117	0.835539	0.939828	0.885602	0.942474	0.896643	0.934664	0.968804	0.887365	1.63032e-07	2.55845e-06
P59999	ARPC4_MOUSE	Actin-related protein 2/3 complex subunit 4 (Arp2/3 complex 20 kDa subunit) (p20-ARC)	1.09848	1.08264	1.02388	1.00088	1.05544	1.07882	1.07379	0.980825	1.01821	1.03557	1.0495	1.10429	1.11871	1.05256	0.968811	1.10398	1.06	0.991658	0.954067	1.06061	0.857254	1.07284	1.0544	1.00789	1.05591	0.958621	1.03125	0.956438	0.909544	0.941777	0.611684	0.948187	0.868371	0.821976	0.881783	0.802448	0.888699	0.786389	0.808023	0.811637	0.846596	0.990283	0.891107	0.833622	0.870715	1.22127e-06	1.46948e-05
Q9CPW4	ARPC5_MOUSE	Actin-related protein 2/3 complex subunit 5 (Arp2/3 complex 16 kDa subunit) (p16-ARC)	1.08832	1.14763	1.06542	1.15473	1.18096	1.10148	1.09082	1.03931	1.02277	1.22459	1.04554	1.17544	1.11066	1.05795	1.09162	1.138	1.07	1.04275	0.890909	1.07172	1.05353	1.01214	1.01269	0.973165	0.989001	0.94569	0.98602	1.01839	1.00913	0.827375	0.774914	1.00777	0.881629	0.903748	0.94186	0.937063	1.01407	0.829868	0.981853	0.844181	0.969319	1.02032	1.10526	0.886482	0.996082	7.82158e-05	0.000530743
Q9D0A3	ARPIN_MOUSE	Arpin (Arp2/3 inhibition protein)	0.929949	0.984215	0.997923	1.02829	0.991632	0.987192	1.04163	0.990412	1.02823	1	1.01683	0.980507	0.998994	1.04852	1.02729	0.891156	1.01417	0.977059	0.96555	1.01818	1.01707	1.08042	1.09791	1.0292	1.07424	0.993966	1.11678	0.974831	1.00083	1.07559	1.12801	1.01295	0.931818	1.05622	1.08721	0.98514	1.0806	1.00473	1.0468	1.05424	0.911793	1.00177	0.931942	1.00693	1.03428	0.0639518	0.149821
Q8BWG8	ARRB1_MOUSE	Beta-arrestin-1 (Arrestin beta-1)	1.04264	0.948004	0.917965	1.01945	0.992678	1.07488	1.00473	0.961649	1.04007	0.914634	1.06535	0.916179	1.00101	1.0283	0.888889	1.0243	0.9625	1.04275	0.926316	0.99798	0.993794	0.988619	1.01995	0.982636	1.02291	1.1319	1.0477	1.1394	1.02739	1.03371	1.05584	1.0285	1.11932	1.05111	1.16182	1.07255	1.09254	1.09263	1.12512	0.964497	0.961649	1.00088	1.03539	0.964471	1.0049	0.00851881	0.029062
Q91YI4	ARRB2_MOUSE	Beta-arrestin-2 (Arrestin beta-2)		0.839369	1.0893	1.0504	1.13494		1.02744	1.17929	1.20401	1.04065		0.846004	0.998994	1.29245	0.84308		0.999167	1.13452	1.09282	1.08889		0.937785	1.14869	1.1326	0.95417		0.979441	1.19458	1.15021	0.914198		0.951641	1.18466	1.12862	1.07558		0.882729	1.06616	1.26361	0.732742		0.749117	1.11525	1.19757	1.08521	0.927501	0.978949
P50428	ARSA_MOUSE	Arylsulfatase A (ASA) (EC 3.1.6.8) (Cerebroside-sulfatase)	0.983756	0.929434	0.894081	1.04156	0.966527	0.928079	0.981079	0.878236	1.04554	1.01931	0.89703	0.896686	0.879276	0.995957	1.01852	0.943635	1.0425	1.03441	0.961722	0.955556	1.05974	1.21244	1.0825	1.10103	0.993584	1.19741	1.34539	1.3001	1.13693	0.971399	1.1701	1.17185	1.15057	1.03918	1.10368	1.18182	1.23838	1.14745	1.20057	1.11736	1.01534	1.09982	1.11978	1.00953	0.996082	2.86609e-06	3.03555e-05
P50429	ARSB_MOUSE	Arylsulfatase B (ASB) (EC 3.1.6.12) (N-acetylgalactosamine-4-sulfatase) (G4S)	0.998985	0.902507	0.969886	1.02829	0.914226	1.02167	0.877956	0.978907	1.02368	0.968496	1.01683	0.91423	0.912475	1.00674	1.07602	1.05734	0.888333	1.03233	0.962679	0.959596	1	0.805766	0.962829	1.00158	1.02658	0.941379	0.949013	1.1423	0.99668	0.93667	0.749141	0.875648	0.942235	0.920784	1.0126	0.958042	0.941578	1.05482	1.18147	0.978304	0.976031	0.964664	1.04991	0.909879	0.939275	0.486781	0.667468
Q3TYD4	ARSG_MOUSE	Arylsulfatase G (ASG) (EC 3.1.6.1)		0.963788					1.10501					1.00877					1.03583					1.03642					1.10033					0.908463					0.915991					1.09541
P98203	ARVC_MOUSE	Armadillo repeat protein deleted in velo-cardio-facial syndrome homolog	1.0802	1.07614	1.06231	1.01857	0.896444	0.959606	1.04163	1.00959	0.944444	1.03659	0.99604	1.04776	1.02918	1.05121	1.02534	1.0447	1.06833	1.02294	1.01627	0.939394	0.965089	1.01062	1.1505	1.12076	1.00092	0.958621	1.04194	1.03679	1.0166	0.928498	0.953608	1.10276	1.00284	1.05792	1.00388	0.908217	0.997868	1.04631	0.947469	0.922091	0.983701	1.0371	0.974592	0.928943	0.893242	0.257698	0.431395
C0HK80	ARXS2_MOUSE	Adipocyte-related X-chromosome expressed sequence 2	1.0132	1.01021		0.66313		1.00493	0.871334		0.872495		1.01782	0.974659		0.654987		1.00583	0.920833		0.920574		0.993018	0.754173		0.813733		0.989655	0.779605		0.770954		1.01976	0.782383		0.931005		1.0236	0.998721		0.731614		1.01246	0.855124		0.822357		0.992103	0.999968
Q91WU5	AS3MT_MOUSE	Arsenite methyltransferase (EC 2.1.1.137) (Methylarsonite methyltransferase) (S-adenosyl-L-methionine:arsenic(III) methyltransferase)	0.97868	1	1.02285	0.94695	1.0387	0.93202	0.990539	0.966443	0.959927	1.01321	0.839604	1.02339	0.930584	0.958221	1.01365	0.837707	0.984167	0.935349	0.92823	0.972727	0.908456	0.921093	0.971895	0.904499	0.920257	0.999138	0.978618	0.993224	0.925311	0.933606	1.04811	0.944732	0.970644	1.10903	1.06395	1.01399	1.0226	0.958412	0.977077	1.02959	1.01246	0.970848	0.923775	0.956672	1.05583	0.0422014	0.106527
Q9WV54	ASAH1_MOUSE	Acid ceramidase (AC) (ACDase) (Acid CDase) (EC 3.5.1.23) (Acylsphingosine deacylase) (N-acylethanolamine hydrolase ASAH1) (EC 3.5.1.-) (N-acylsphingosine amidohydrolase) [Cleaved into: Acid ceramidase subunit alpha; Acid ceramidase subunit beta]	0.940102	0.918292	0.851506	0.88771	0.868201	0.898522	0.961211	0.920422	0.850638	0.966463	0.89604	0.922027	0.81992	0.863881	0.936647	0.961127	1	0.924922	0.879426	0.99697	0.993018	0.900607	0.911151	0.865036	0.886343	0.975862	0.986842	0.833495	0.909544	0.942799	1.12457	0.993092	0.956439	1	1.0281	1.16783	1.04904	0.955577	0.972302	1.08383	1.02972	0.981449	0.883848	0.919411	1.09305	0.00119031	0.00541767
Q9JHE3	ASAH2_MOUSE	Neutral ceramidase (N-CDase) (NCDase) (EC 3.5.1.-) (EC 3.5.1.23) (Acylsphingosine deacylase 2) (N-acylsphingosine amidohydrolase 2) [Cleaved into: Neutral ceramidase soluble form]		1.00279		0.77542			0.988647		0.667577			1.03411		0.809973			1.01667		0.792344			0.878604		0.766377			0.989309		0.79751			1.08808		0.684838			1.1693		0.725883			0.959364		0.907279		0.998156	0.999968
Q9QWY8	ASAP1_MOUSE	Arf-GAP with SH3 domain, ANK repeat and PH domain-containing protein 1 (130 kDa phosphatidylinositol 4,5-bisphosphate-dependent ARF1 GTPase-activating protein) (ADP-ribosylation factor-directed GTPase-activating protein 1) (ARF GTPase-activating protein 1) (Development and differentiation-enhancing factor 1) (DEF-1) (Differentiation-enhancing factor 1) (PIP2-dependent ARF1 GAP)	1.0599	1.08357	1.11734	1.05393	1.08473	1.04039	1.09934	1.00192	1.08288	1.10671	1.04257	1.07505	1.08451	1.06199	1.09259	1.12925	1.095	1.00938	1.07464	1.05556	0.956555	0.943854	1.07072	1.09077	1.05683	1.04741	1.05921	1.01355	1.00996	0.976507	0.764605	0.955095	0.875	0.908007	0.957364	0.873252	0.875906	0.890359	0.95893	0.895464	0.897411	0.887809	0.901089	0.967071	0.935357	4.93525e-09	1.22742e-07
Q7SIG6	ASAP2_MOUSE	Arf-GAP with SH3 domain, ANK repeat and PH domain-containing protein 2 (Development and differentiation-enhancing factor 2) (Paxillin-associated protein with ARF GAP activity 3) (PAG3) (Pyk2 C-terminus-associated protein) (PAP)	1.03452	0.980501	1.03531	0.915119	1.01987	1.03153	1.03974	1.00863	0.859745	1.08232	1.09802	0.950292	0.977867	1.05526	1.11111	1.16327	0.980833	1.02294	0.994258	1.03131	0.999224	0.983308	0.970988	1.05604	1.05133	1.10345	0.984375	0.933204	0.904564	0.951992	0.926976	0.945596	0.892045	0.902044	1.07558	0.902972	0.841791	0.941399	0.795606	1.01085	0.944391	0.85159	0.885662	0.948007	1.04799	0.0401724	0.102285
Q91ZU1	ASB6_MOUSE	Ankyrin repeat and SOCS box protein 6 (ASB-6)	0.983756		0.935618	0.888594	1.00523	0.84532		1.03739	0.76776	1.0315	0.959406		0.968813	0.84097	1.33626	0.923226		1.00209	0.947368	1.05354	1.07991		1.01269	0.939227	1.00183	0.959483		0.968054	0.969295	1.07048	1.11082		1.03977	0.865417	0.856589	0.998252		0.939509	0.925501	1.13412	0.965484		0.901996	0.802426	0.967679	0.811261	0.916741
Q9EPB4	ASC_MOUSE	Apoptosis-associated speck-like protein containing a CARD (mASC) (PYD and CARD domain-containing protein)	0.831472	0.911792	1.23261			0.786207	0.924314	1.02972			0.90099	1.03509	0.988934			0.7862	0.9575	0.917623			0.773468	0.88695	0.93291			0.856034	1.17188	1.3456			1.23969	0.924007	1.68466			1.4528	1.2162	1.78733			1.21572	1.13251	1.73956			0.0199289	0.057855
Q9D8Z1	ASCC1_MOUSE	Activating signal cointegrator 1 complex subunit 1 (ASC-1 complex subunit p50) (Trip4 complex subunit p50)			1.07684		1.05021			1.05944		1.0874			1.09859		1.00682			1.02815		1.00101			1.06256		0.998167			0.881897		0.949949			0.913826		1.06105			0.962193		0.901381			1.01815		1.02351	0.0968401	0.2083
Q91WR3	ASCC2_MOUSE	Activating signal cointegrator 1 complex subunit 2 (ASC-1 complex subunit p100) (Trip4 complex subunit p100)	1.20305					0.715271					0.566337					0.877551					0.543057					0.790517					0.562715					0.628497					0.954938
E9PZJ8	ASCC3_MOUSE	Activating signal cointegrator 1 complex subunit 3 (EC 3.6.4.12)					0.99477					1.02947					0.979532					1.01616					0.935839					0.901941					1.02519					0.990138					1.08815
Q8C0M9	ASGL1_MOUSE	Isoaspartyl peptidase/L-asparaginase (EC 3.4.19.5) (EC 3.5.1.1) (Asparaginase-like protein 1) (Beta-aspartyl-peptidase) (Isoaspartyl dipeptidase) (L-asparagine amidohydrolase) [Cleaved into: Isoaspartyl peptidase/L-asparaginase alpha chain; Isoaspartyl peptidase/L-asparaginase beta chain]	1.01117	1.00186	1.01869	0.95137	0.945607	0.990148	1.03879	1.04219	0.981785	1.05996	0.986139	0.998051	0.982897	1.00539	1.05556	0.920311	0.958333	1.04588	0.992344	1.05859	1.03646	0.938543	1.00091	0.98974	1.04491	0.951724	0.967105	1.02711	0.948548	0.996936	1.16323	0.960276	1.00189	1.01618	1.0126	0.965035	0.936461	1.08696	0.796562	1.02564	0.952061	0.904594	0.99637	0.964471	0.997062	0.512766	0.693147
Q91X20	ASH2L_MOUSE	Set1/Ash2 histone methyltransferase complex subunit ASH2 (ASH2-like protein)		0.91922					0.982025					0.97076					0.8825					1.0478					1.01398					1.05786					1.03113					1.09717
Q6NXK8	ASIC1_MOUSE	Acid-sensing ion channel 1 (ASIC1) (Acid-sensing ion channel) (Amiloride-sensitive cation channel 2, neuronal) (Brain sodium channel 2) (BNaC2)	1.1665	0.912721	0.96054		1.01674	1.07094	0.965941	0.910834		0.889228	0.937624	0.903509	0.889336		0.954191	1.33042	0.975833	0.95829		1.03535	1.19317	1.15781	0.920218		1.13749	1.09483	1.11184	0.863504		1.14913	1.00945	1.05527	0.88447		1.19671	1.05507	1.14456	0.804348		1.08777	0.874401	0.960247	0.795826		0.96474	0.261588	0.434887
Q925H0	ASIC2_MOUSE	Acid-sensing ion channel 2 (ASIC2) (Amiloride-sensitive brain sodium channel) (Amiloride-sensitive cation channel 1, neuronal) (Brain sodium channel 1) (BNC1) (BNaC1)		0.87558					0.723746					0.853801					0.806667					0.918058					0.784539					0.953368					1.02345					0.919611
Q04519	ASM_MOUSE	Sphingomyelin phosphodiesterase (EC 3.1.4.12) (Acid sphingomyelinase) (ASMase)	0.974619	1.06592	0.894081	0.899204	0.947699	0.865025	0.970672	0.904123	0.960838	0.892276	0.878218	0.990253	0.937626	1.06199	1.11209	0.875607	1.0325	0.982273	1.08612	0.891919	0.900698	0.827769	0.881233	1.04736	1.09624	0.914655	1.03701	0.92062	0.93361	1.1236	0.904639	0.981865	0.860795	0.844123	0.760659	0.838287	0.926226	0.844991	0.95893	1.04438	1.05849	1.0689	0.989111	1.06326	1.0764	0.0678501	0.156974
P70158	ASM3A_MOUSE	Acid sphingomyelinase-like phosphodiesterase 3a (ASM-like phosphodiesterase 3a) (EC 3.1.4.-)				1.05305					0.970856					0.850404					1.15694					1.0734					1.21162					1.16951					0.987584					1.02426
P58242	ASM3B_MOUSE	Acid sphingomyelinase-like phosphodiesterase 3b (ASM-like phosphodiesterase 3b) (EC 3.1.4.-)					1.03452					1.01728					0.917154					1.10202					1.03391					0.927477					1.0126					0.959566					0.882468
Q61024	ASNS_MOUSE	Asparagine synthetase [glutamine-hydrolyzing] (EC 6.3.5.4) (Glutamine-dependent asparagine synthetase)	1.04061	0.949861	0.916926	0.980548	1.25628	0.915271	0.986755	0.907958	1.09381	0.976626	0.929703	0.974659	0.965795	0.933962	1.04094	0.912536	0.925833	0.941606	0.983732	0.990909	1.16757	1.18741	0.996374	1.1026	1.10907	1.18793	1.22122	1.06196	1.25394	1.13994	1.04381	1.0639	1.05871	1.34412	1.13857	1.07867	1.08998	1.22401	1.16046	1.08284	0.923298	0.931095	0.931942	0.893414	0.916748	7.61064e-06	7.11391e-05
Q8VBT9	ASPC1_MOUSE	Tether containing UBX domain for GLUT4 (Alveolar soft part sarcoma chromosomal region candidate gene 1 protein homolog)	1.03655	1.05478	1.03946	1.16888	0.983264	0.844335	1.03217	0.922339	1.01457	0.964431	0.959406	1.0039	1.14185	1.18598	0.939571	0.922255	1.0575	0.930136	0.969378	0.973737	1.04732	1.07511	1.15413	0.969219	1.08341	1.04741	1.0551	0.952565	1.16266	0.998979	0.862543	1.05354	0.877841	1.04344	1.02132	1.08566	1.02857	0.941399	1.11939	0.978304	1.13615	1.0583	1.00363	0.960139	1.0333	0.196033	0.354135
Q8BSY0	ASPH_MOUSE	Aspartyl/asparaginyl beta-hydroxylase (EC 1.14.11.16) (Aspartate beta-hydroxylase) (ASP beta-hydroxylase) (Peptide-aspartate beta-dioxygenase)		0.896007		1.08223	0.937238		1.01798		1.04554	0.984756		1.02924		0.98248	0.92885		1.14333		1.0134	1.07475		1.04401		1.05919	0.918423		1.10938		1.10622	0.81001		1.0285		1.1925	0.810078		1.08401		1.19293	0.773176		1.21643		1.00433	1.09794	0.948298	0.991362
Q2TA57	ASPH1_MOUSE	Aspartate beta-hydroxylase domain-containing protein 1 (EC 1.14.11.-)		1.19777					1.16651					1.21345					1.21					0.751138					0.777138					0.696891					0.692537					0.938163
Q80VP9	ASPH2_MOUSE	Aspartate beta-hydroxylase domain-containing protein 2 (EC 1.14.11.-)	0.99797	0.948004	0.982347	1.05924	1.05544	0.902463	0.943236	1.05849	0.911658	0.994919	0.89901	1.07018	1.09256	0.958221	1.11891	1.03499	0.9675	1.10845	0.942584	1.06768	0.944143	0.972686	0.993654	1.01973	0.906508	0.917241	0.995066	1.11713	0.824896	1.00409	0.80756	0.963731	1.05966	0.803237	0.853682	0.896853	1.02687	1.10019	0.901624	0.977318	0.953979	0.973498	1.04265	1.09099	0.857003	0.326538	0.507573
Q62415	ASPP1_MOUSE	Apoptosis-stimulating of p53 protein 1 (Protein phosphatase 1 regulatory subunit 13B)	0.951269	0.994429	1.04777	0.931034	1.02406	1.00099	0.989593	1.05657	0.867942	1.00305	1.05149	1.01267	1.10664	0.959569	0.976608	0.916424	1.04833	1.01877	0.934928	1.02828	0.912335	1.01593	1.00544	0.992107	1	0.837931	1.02632	0.957406	0.855602	0.983657	0.7311	0.939551	0.961174	0.868825	0.918605	0.813811	0.939872	0.965974	0.889207	0.925049	0.934803	1.0265	0.961887	0.90208	0.998041	0.034785	0.0908947
P16460	ASSY_MOUSE	Argininosuccinate synthase (EC 6.3.4.5) (Citrulline--aspartate ligase)	0.859898	0.878366	0.879543	0.859416	0.905858	0.986207	0.919584	0.933845	0.948998	0.956301	0.952475	0.989279	0.998994	0.958221	1.03021	0.892128	0.885	0.932221	0.989474	0.985859	1.01552	1.04325	0.995467	0.89266	0.975252	1.14052	1.14885	1.12585	1.1751	1.16956	1.41667	1.36269	1.33333	1.43952	1.29651	1.34266	1.46013	1.40832	1.59885	1.41617	1.15149	1.17403	1.16425	1.11958	1.19785	1.91087e-21	2.12646e-18
Q61137	ASTN1_MOUSE	Astrotactin-1 (Neuronal migration protein GC14)	1.03147	1.06221	0.900312	1.10168	1.05858	1.05517	1.07852	1.03931	1.13843	1.10366	1.07624	1.05653	1.04125	1.04043	1.00195	1.00875	0.983333	1.0219	0.930144	0.983838	1.00931	0.877086	0.903898	0.987372	0.981668	0.956034	0.965461	0.937076	0.944398	0.951992	1.03093	0.967185	0.887311	0.936968	0.943798	0.984266	0.926226	0.982987	0.946514	0.862919	0.99233	0.940813	0.970054	0.975737	0.893242	0.000115401	0.000736427
Q80Z10	ASTN2_MOUSE	Astrotactin-2	0.958376	1.04921	1.03427	0.988506	1.1569	1.067	1.12204	1.03931	1.10109	1.29878	1.04158	1.17739	1.05734	0.986523	1.27193	1.10204	1.03083	1.0073	1.07464	1.10606	0.988363	1.01138	0.904805	1.07024	1.12374	1.04138	1.12007	0.89061	0.848963	0.893769	0.917526	1.13212	0.852273	0.86201	1.01841	0.916084	0.886994	0.913989	0.82999	0.986193	0.936721	0.933746	0.866606	1.0312	1.0382	0.00422987	0.0161289
Q8VEF1	ASTRA_MOUSE	Protein Aster-A (GRAM domain-containing protein 1A)	0.956345				0.975941	0.931034				1.06911	0.943564				1.0575	1.00972				0.99899	1.26144				1.00825	1.25517				1.16241	0.601375				1.2064	0.939685				1.05325	0.994247				0.915769	0.759491	0.884248
Q80TI0	ASTRB_MOUSE	Protein Aster-B (GRAM domain-containing protein 1B)	1.0132	1.04921	1.19626	1.0557	1.05021	1.04138	1.035	1.09875	1.18033	1.02947	1.0604	1.077	1.23944	1.03774	1.04094	1.02527	1.07	0.974974	1.14163	1.05253	0.97052	1.09484	1.00453	0.980268	1.04491	0.884483	0.95477	1.02807	0.904564	0.975485	1.19416	0.940415	1.02178	0.932709	0.900194	0.869755	0.952665	0.988658	0.963706	0.914201	1.02876	1.08304	1.22505	1.13518	1.00098	0.00424741	0.0161518
Q9QZW0	AT11C_MOUSE	Phospholipid-transporting ATPase 11C (EC 7.6.2.1) (ATPase class VI type 11C) (P4-ATPase flippase complex alpha subunit ATP11C)					1.07845					1.07419					1.05458					1.00808					0.950504					0.85904					1.08915					0.879684					1.10284
Q9Z1W8	AT12A_MOUSE	Potassium-transporting ATPase alpha chain 2 (EC 7.2.2.19) (Non-gastric H(+)/K(+) ATPase subunit alpha) (Proton pump)	1.05787	0.92572	0.902388	1.4527	0.963389	1.06798	0.981079	0.915628	1.44262	0.990854	1.09901	1.05166	0.990946	1.22776	0.966862	1.11467	1.0075	0.997914	1.47751	0.891919	0.95578	0.98786	1.01451	1.24073	0.900092	0.888793	0.944079	0.997096	1.46805	0.908069	0.789519	1.04318	0.960227	1.28365	0.864341	0.916084	1.02345	1.09263	1.13849	0.882643	1.04602	0.992049	0.895644	1.36828	1.00784	0.988508	0.999968
Q9EPE9	AT131_MOUSE	Endoplasmic reticulum transmembrane helix translocase (EC 7.4.2.-) (Endoplasmic reticulum P5A-ATPase)	0.959391	0.952646	0.998962	0.95756	0.937238	0.841379	0.89877	0.89837	0.870674	0.912602	0.846535	0.906433	0.870221	0.929919	0.916179	0.915452	0.923333	0.868613	0.915789	0.928283	1.02948	1.06525	1.06165	1.10576	1.0275	1.1681	1.15214	1.15295	1.04979	1.09806	1.15636	1.10622	1.18087	1.09199	1.12306	1.18619	1.2	1.24953	1.05731	1.16174	0.998082	1.01413	0.981851	0.960139	1.0333	4.46958e-16	1.245e-13
Q5XF89	AT133_MOUSE	Probable cation-transporting ATPase 13A3 (EC 7.2.2.-)	1.07005					1.01872					0.993069					1.11176					1.06749					1.00776					0.795533					1.07343					1.02972
Q8VDN2	AT1A1_MOUSE	Sodium/potassium-transporting ATPase subunit alpha-1 (Na(+)/K(+) ATPase alpha-1 subunit) (EC 7.2.2.13) (Sodium pump subunit alpha-1)	1.0934	1.06128	1.12876	1.05747	1.00209	1.12217	1.08609	1.0815	1.22587	1.0437	1.09505	1.03704	1.08249	1.05256	1.11988	1.20019	1.12	1.18248	1.11962	1.07172	1.01707	1.00455	1.03173	1.06551	1.01192	1.02672	1.00576	1.01258	0.949378	1.07252	0.871993	0.950777	0.919508	0.907155	0.908915	0.785839	0.76162	0.925331	0.885387	0.923077	0.911793	0.824205	0.880218	1.01906	0.925563	4.11846e-10	1.35763e-08
Q6PIE5	AT1A2_MOUSE	Sodium/potassium-transporting ATPase subunit alpha-2 (Na(+)/K(+) ATPase alpha-2 subunit) (EC 7.2.2.13) (Na(+)/K(+) ATPase alpha(+) subunit) (Sodium pump subunit alpha-2)	1.05685	1.01671	1.04777	1.03625	0.979079	1.15271	1.10785	1.0604	1.29326	0.957317	1.05545	1.07115	1.04527	1.05121	1.02339	1.09427	1.07417	1.10323	1.14258	0.989899	1.05586	1.03111	1.0553	0.973165	0.989001	1.02155	1.05099	1.10455	1.03817	1.03473	0.948454	0.996546	1.09943	1.0954	0.934109	0.94493	0.941578	1.05671	0.924546	1.03353	1	0.946113	1.02541	1.12045	0.96572	0.0802922	0.178735
Q6PIC6	AT1A3_MOUSE	Sodium/potassium-transporting ATPase subunit alpha-3 (Na(+)/K(+) ATPase alpha-3 subunit) (EC 7.2.2.13) (Na(+)/K(+) ATPase alpha(III) subunit) (Sodium pump subunit alpha-3)	1.01624	0.985144	1.01661	0.997347	0.973849	1.01773	1.01608	1.02109	1.13479	0.971545	1.00198	0.988304	1.00201	1.0027	1.01852	1.06414	1.025	1.06569	1.05263	0.99596	1.04577	1.00759	0.990027	1.015	1.01833	1.04483	1.04605	1.10068	1.00664	1.09091	1.00086	1.03022	1.11269	0.994889	1.05039	1.04458	0.991045	1.069	1.01719	1.09073	1.02301	0.995583	1.02178	1.05199	1.03134	0.163987	0.30958
Q9WV27	AT1A4_MOUSE	Sodium/potassium-transporting ATPase subunit alpha-4 (Na(+)/K(+) ATPase alpha-4 subunit) (EC 7.2.2.13) (Sodium pump subunit alpha-4)		1.15227		0.893899			1.33491		1.17942			1.18421		0.890836			1.45583		1.04019			1.15706		0.861878			1.22368		1.12863			1.1848		0.946337			0.988486		1.00191			1.02208		0.944541		0.619733	0.782178
P14094	AT1B1_MOUSE	Sodium/potassium-transporting ATPase subunit beta-1 (Sodium/potassium-dependent ATPase subunit beta-1)	1.09645	1.04178	1.06127	1.07781	0.982218	1.11133	1.10123	1.02397	1.44718	0.82622	1.04455	1.02047	1.11066	1.02965	0.94347	1.25559	1.13583	1.13869	1.16172	0.915152	1.00776	1.0607	1.00635	0.987372	0.9945	1.025	1.12829	1.24685	1.14191	1.2666	0.792955	1.12781	1.19602	1.02044	0.853682	0.95542	0.987633	1.00756	1.2149	1.03748	1.02301	0.999117	1.07623	1.13518	0.887365	0.439727	0.62342
P14231	AT1B2_MOUSE	Sodium/potassium-transporting ATPase subunit beta-2 (Adhesion molecule in glia) (AMOG) (Sodium/potassium-dependent ATPase subunit beta-2)	1.08325	1.05292	0.994808	1.15119	0.979079	1.30443	1.18259	0.947267	1.41257	0.896341	1.15248	1.23782	1.06539	1.07278	1.00097	1.38581	1.1275	1.15746	1.13876	0.975758	1.07836	1.02731	1.03717	1.00631	1.0275	1.13362	1.11513	1.14521	1.11452	1.30541	0.951031	1.15458	1.07955	1.14225	0.880814	1.02535	0.931343	0.994329	1.0745	1.04043	1.01438	0.94258	0.997278	1.11352	0.875612	0.146095	0.283093
P97370	AT1B3_MOUSE	Sodium/potassium-transporting ATPase subunit beta-3 (Sodium/potassium-dependent ATPase subunit beta-3) (ATPB-3) (CD antigen CD298)	1.0132	1.02043	1.06231	1.01592	1.01987	1.08276	1.05487	1.0163	1.08925	1.02337	1.0604	0.999025	0.997988	1.02426	1.05556	1.06025	0.9675	1.05631	0.983732	1.03737	1.05974	0.983308	0.988214	0.969219	1.02475	1.08966	0.98602	0.943853	0.902905	0.971399	1.28093	0.986183	1.05208	1	1.08333	1.12063	0.915991	1.11626	0.909265	1.03945	1.05369	0.979682	1.00091	1.03899	1.1097	0.461327	0.644124
Q8R429	AT2A1_MOUSE	Sarcoplasmic/endoplasmic reticulum calcium ATPase 1 (SERCA1) (SR Ca(2+)-ATPase 1) (EC 7.2.2.10) (Calcium pump 1) (Calcium-transporting ATPase sarcoplasmic reticulum type, fast twitch skeletal muscle isoform) (Endoplasmic reticulum class 1/2 Ca(2+) ATPase)		1.37233	0.970924				1.29423	0.893576				0.988304	0.657948				1.17833	0.993743				1.25341	0.798731				1.0403	0.959342				0.776339	0.933712				1.04222	0.771267				1.29152	0.871143			0.784609	0.900135
O55143	AT2A2_MOUSE	Sarcoplasmic/endoplasmic reticulum calcium ATPase 2 (SERCA2) (SR Ca(2+)-ATPase 2) (EC 7.2.2.10) (Calcium pump 2) (Calcium-transporting ATPase sarcoplasmic reticulum type, slow twitch skeletal muscle isoform) (Endoplasmic reticulum class 1/2 Ca(2+) ATPase)	1.11269	1.06778	1.15576	1.07781	1.04498	1.00296	0.987701	0.967402	1.05647	0.987805	1.03564	1.04386	0.992958	1.06334	1.09552	0.991254	1.09333	1.08655	1.16268	1.11818	1.01086	0.99393	1.01541	0.98895	0.986251	1.04397	1.02632	1.07551	0.952697	0.889683	0.744845	0.854059	0.839962	0.883305	0.819767	0.77972	0.747122	0.822306	0.847182	0.910256	0.982742	0.890459	0.911071	1.09792	1.04114	9.53484e-10	2.88688e-08
G5E829	AT2B1_MOUSE	Plasma membrane calcium-transporting ATPase 1 (EC 7.2.2.10) (Plasma membrane calcium ATPase isoform 1) (PMCA1) (Plasma membrane calcium pump isoform 1)	1.1066	1.10399	1.24299	1.02476	1.12029	1.09754	1.10407	1.19175	1.11931	1.07012	1.08416	1.0575	1.10865	1.05256	1.02729	1.08649	1.06917	1.13347	1.10813	1.11414	0.986036	0.977238	1.01723	1.02052	1.11549	0.996552	0.925164	0.985479	0.897925	1.00715	0.773196	0.903282	0.971591	0.829642	0.871124	0.846154	0.782942	0.918715	0.769819	0.850099	0.894535	0.870141	0.922868	0.958406	0.93144	1.82453e-11	9.77351e-10
Q9R0K7	AT2B2_MOUSE	Plasma membrane calcium-transporting ATPase 2 (PMCA2) (EC 7.2.2.10) (Plasma membrane calcium ATPase isoform 2) (Plasma membrane calcium pump isoform 2)	1.10254	1.07614	1.16511	1.07604	1.0272	1.07685	1.11353	1.10738	1.25137	0.993902	1.02574	1.03704	1.11268	1.04043	1.03899	1.11565	1.11833	1.08029	1.15789	1.0101	1.01629	1.02731	1.04442	1.05209	1.05408	1.00172	1.03207	0.970958	0.977593	1.03882	0.824742	0.951641	0.924242	0.87138	0.858527	0.798077	0.829851	0.884688	0.821394	0.898422	0.901246	0.856007	0.878403	1.04679	0.890304	2.78373e-10	9.63241e-09
Q6Q477	AT2B4_MOUSE	Plasma membrane calcium-transporting ATPase 4 (PMCA4) (EC 7.2.2.10)	1.01624	1.00279	0.970924	1.07604	0.925732	1.03744	0.987701	1.04027	0.947177	0.979675	1.09802	1.07602	1.07948	1.07682	0.95809	1.06706	1.0125	1.01043	0.979904	1.04242	0.995345	0.992413	0.890299	1.00789	0.936755	0.919828	0.953125	0.92062	0.956846	0.88764	0.782646	0.978411	0.88447	0.92845	0.921512	0.933566	0.942431	0.914934	0.925501	0.776134	0.902205	1.00088	0.938294	0.854419	0.857982	0.000157403	0.000949017
Q80XR2	AT2C1_MOUSE	Calcium-transporting ATPase type 2C member 1 (ATPase 2C1) (EC 7.2.2.10) (ATP-dependent Ca(2+) pump PMR1)	1.01827	0.942433	0.958463	0.943413	0.926778	0.949754	0.862819	0.819751	0.874317	0.934959	1.02376	0.950292	0.880282	0.986523	0.982456	1.05248	0.935833	0.974974	0.941627	0.989899	1.03103	0.97648	1.01904	0.981058	0.946838	1.00517	0.965461	0.908035	0.919502	0.883555	1.03007	0.896373	0.821023	0.930153	0.99031	0.994755	0.949254	0.918715	0.932187	0.92998	1.08245	1.03887	0.938294	1.03553	1.01959	0.0139346	0.0432477
Q9CQQ7	AT5F1_MOUSE	ATP synthase F(0) complex subunit B1, mitochondrial (ATP synthase peripheral stalk-membrane subunit b) (ATP synthase subunit b) (ATPase subunit b)	0.946193	0.914578	0.957425	0.958444	0.919456	0.986207	0.961211	1.00288	1.15209	0.925813	1.00297	0.997076	0.957746	0.986523	0.954191	1.01944	0.996667	1.07612	1.0488	0.958586	0.938712	1.06829	1.01269	0.960537	0.966086	0.949138	1.02632	1.10552	1.02822	0.980592	0.905498	1.00864	1.14867	0.98552	0.985465	1.00087	1.02345	1.05293	1.09647	1.0217	1.01918	1.05124	1.10799	1.05199	0.960823	0.151567	0.290063
P56383	AT5G2_MOUSE	ATP synthase F(0) complex subunit C2, mitochondrial (ATP synthase lipid-binding protein) (ATP synthase membrane subunit c locus 2) (ATP synthase proteolipid P2) (ATPase protein 9) (ATPase subunit c)			0.711319	0.611848				0.705657	0.687614				0.648893	0.638814				0.702815	0.734928				0.6301	0.632991				0.973863	1.05643				0.636364	0.553663				1.15312	1.04107				0.668784	0.671577		2.06929e-05	0.000165794
P70704	AT8A1_MOUSE	Phospholipid-transporting ATPase IA (EC 7.6.2.1) (ATPase class I type 8A member 1) (Chromaffin granule ATPase II) (P4-ATPase flippase complex alpha subunit ATP8A1)	0.982741	0.982358	0.962617	0.996463	1.0251	1.04828	0.985809	1.09971	0.934426	1.03455	1.02871	1.02144	0.993964	1.02291	0.936647	0.952381	0.9675	0.997914	0.947368	1.00404	0.947246	0.887709	0.831369	0.879242	0.947754	0.762069	0.754112	0.782188	0.873029	0.871297	0.821306	0.84456	0.902462	0.899489	0.866279	0.95542	0.904904	0.884688	0.927412	0.772189	0.962608	1.05919	1.03085	0.845754	0.880509	2.39958e-06	2.6315e-05
P98200	AT8A2_MOUSE	Phospholipid-transporting ATPase IB (EC 7.6.2.1) (ATPase class I type 8A member 2) (P4-ATPase flippase complex alpha subunit ATP8A2)	0.950254	0.992572	0.979232	1.02476	1.10879	0.889655	1.00378	0.93768	0.98725	1.0376	0.964356	1.01754	0.967807	0.958221	0.893762	0.917396	0.96	0.980188	1.02488	1.06162	1.02172	1.05994	0.93019	0.983425	1.05958	0.931897	0.908717	0.942885	1.00332	1.06027	1.05584	0.936097	0.936553	0.974446	1.0407	0.916958	0.97484	0.979206	0.963706	0.914201	0.895494	1.02297	0.941924	0.961005	0.947111	0.505432	0.686771
Q9D5T0	ATAD1_MOUSE	Outer mitochondrial transmembrane helix translocase (EC 7.4.2.-) (ATPase family AAA domain-containing protein 1) (Thorase)	1.00102	1.00557	1.02388	0.996463	1.01987	1.08966	1.01325	0.970278	1.0847	1.02236	1.07921	1.00195	1.02414	0.933962	1.05263	1.10593	1.04333	1.0219	0.929187	1.00303	1.13344	1.14795	1.11605	0.962115	1.06874	1.15259	1.12007	1.19748	1.12614	1.13177	1.13832	1.07945	1.20644	0.956559	1.07267	1.14073	1.05501	1.04348	1.16237	1.12525	1.00479	1.03799	1.05898	0.934142	1.00784	0.00387904	0.0149655
Q925I1	ATAD3_MOUSE	ATPase family AAA domain-containing protein 3 (AAA-ATPase TOB3)	1.02335	0.987001	0.961578	0.986737	0.960251	1.08374	1.03311	0.96069	1.05009	0.893293	1.02178	1.01462	1.03421	0.960916	0.920078	1.10884	1.00083	0.957247	0.94067	0.924242	0.957331	1.03566	0.940163	0.919495	0.920257	1.03793	1.10855	1.01258	1.04315	1.02349	0.926976	1.14249	1.06818	1.20528	1.01453	1.17308	1.15906	1.11342	1.26648	1.08284	1.14669	1.19346	1.17241	1.07626	1.00881	0.000232325	0.00132747
Q8K341	ATAT_MOUSE	Alpha-tubulin N-acetyltransferase 1 (Alpha-TAT) (Alpha-TAT1) (TAT) (EC 2.3.1.108) (Acetyltransferase mec-17 homolog)	0.983756	1.00093	0.938733	1.02122	1.00209	0.985222	0.979186	0.99233	1.02368	0.825203	1.03861	1.02827	1.00503	1.04717	0.88694	0.984451	0.941667	0.976017	1.00383	0.880808	1.0287	1.01138	0.983681	1.05998	1.01833	1.06724	1.04276	1.20039	1.06639	1.21961	0.928694	0.982729	1.13542	1.06559	0.94186	1.01923	1.05586	1.05671	1.00382	1.13018	0.936721	0.943463	1.00363	1.00087	0.787463	0.00599459	0.0216294
Q8BHE3	ATCAY_MOUSE	Caytaxin	1.10152	0.973073	1.09138	0.980548	0.915272	1.07685	1.01892	1.01151	1.34153	0.799797	1.01584	1.13158	1.11268	0.951482	0.839181	1.23129	1.03667	1.12826	1.02775	0.823232	1.12645	1.09484	1.09791	0.985004	1.02933	1.17241	1.22286	1.25363	1.12448	1.31665	0.891753	1.26857	1.14205	0.992334	0.859496	1.07517	1.08486	0.994329	1.18243	1.00888	1.04794	1.02297	1.07532	1.05719	0.888345	0.285778	0.463916
Q9Z2A5	ATE1_MOUSE	Arginyl-tRNA--protein transferase 1 (Arginyltransferase 1) (R-transferase 1) (EC 2.3.2.8) (Arginine-tRNA--protein transferase 1)	1.05888	0.977716	1.09138	1.05836		0.993103	0.950804	1.093	0.884335		1.05248	0.89961	0.967807	1.05256		1.01166	1.01167	1.06778	0.980861		0.979829	0.878604	0.895739	1.05841		0.928448	0.819901	0.869313	0.989212		1.00172	0.825561	0.989583	0.996593		0.936189	0.866525	0.933837	0.918816		1.04986	0.949647	0.948276	0.994801		0.0933972	0.202527
P81269	ATF1_MOUSE	Cyclic AMP-dependent transcription factor ATF-1 (cAMP-dependent transcription factor ATF-1) (Activating transcription factor 1) (TCR-ATF1)
P16951	ATF2_MOUSE	Cyclic AMP-dependent transcription factor ATF-2 (cAMP-dependent transcription factor ATF-2) (Activating transcription factor 2) (MXBP protein) (cAMP response element-binding protein CRE-BP1)	0.936041	1.04921	0.993769	1.06808		0.931034	1.06906	0.951103	1.24863		1.02871	1.06043	0.996982	1.01482		0.991254	1.26583	1.1147	1.14833		1	1.239	1.01995	0.965272		1.12069	1.0847	1.06292	1.27054		1.22509	1.11485	1.02273	1.02555		1.08479	1.17527	0.983932	1.32856		1.03835	1.21555	0.868421	1.17244		0.667014	0.816615
Q9CQY1	ATG12_MOUSE	Ubiquitin-like protein ATG12 (Autophagy-related protein 12) (APG12-like)	0.886294	1.04828	0.871236			0.850246	1.16746	0.908917			0.979208	1.00195	0.99497			0.865889	0.961667	0.924922			1.05896	1.01214	0.93291			1.02845	1.06661	0.901258			1.22251	1.00086	0.893939			0.958042	1.00043	1.03119			0.950144	1.05389	0.874773			0.889959	0.96159
Q6P4T0	ATG2A_MOUSE	Autophagy-related protein 2 homolog A	1.16853	0.90065	1.01454	1.03537	0.963389	1.24631	1.05109	0.939597	0.967213	1.05589	1.2505	0.948343	0.867203	0.967655	1.06628	1.24198	1.22333	1.00417	1.09091	0.974747	1.13344	1.01366	0.980961	1.06709	0.858845	1.29741	1.05263	0.943853	1.01162	0.961185	1.24742	0.968048	0.875947	1.00511	0.91376	1.2465	1.02942	0.89414	1.12416	0.962525	1.186	1.02385	0.936479	0.905546	0.902057	0.90573	0.968488
Q80XK6	ATG2B_MOUSE	Autophagy-related protein 2 homolog B	0.977665	0.967502	0.994808	0.941645	0.976987	0.982266	0.964049	0.989453	1.01275	1.02033	0.974257	0.965887	0.968813	1.07412	1.0117	0.965986	1	0.977059	1.04689	1.02323	0.992242	1.03794	1.03626	1.06551	1.00733	1.01466	1.09622	1.04647	1.04813	1.05516	0.972509	1	0.972538	1.06814	1.05426	1	1.05075	1.01796	0.995224	0.995069	0.978907	0.95318	0.972777	1.0156	0.973555	0.00978146	0.0322823
Q9CPX6	ATG3_MOUSE	Ubiquitin-like-conjugating enzyme ATG3 (EC 2.3.2.-) (Autophagy-related protein 3) (APG3-like)	0.959391	0.983287	0.910696	0.902741	0.98954	0.841379	0.97351	0.964525	0.879781	1.0935	0.89604	0.900585	0.908451	0.915094	1.07115	0.853256	1.00833	0.960375	0.914833	0.971717	1.00543	1.0258	0.931097	1.03631	0.993584	1.00086	1.04441	1.07938	0.994191	1.00817	1.08935	0.986183	1.06629	0.9523	1.05717	0.951923	0.971429	1.03025	0.87106	1.06706	0.934803	0.990283	0.990926	0.823224	0.956905	0.141944	0.277366
Q8BGE6	ATG4B_MOUSE	Cysteine protease ATG4B (EC 3.4.22.-) (AUT-like 1 cysteine endopeptidase) (Autophagin-1) (Autophagy-related cysteine endopeptidase 1) (Autophagy-related protein 4 homolog B)	0.996954	0.978644	1.027	1.06012	1.12448	1.00887	1.0246	1.04219	0.973588	1.02541	0.972277	0.951267	0.973843	1.02291	1.0731	1.01166	0.991667	1.05422	0.875598	1.00707	1.14585	1.1085	1.0689	1.00474	1.23281	1.14655	1.08224	1.21491	1.0083	1.15832	1.19845	1.10449	1.14773	1.01448	1.41376	1.06731	1.01834	0.970699	0.942693	1.07298	0.920422	0.870141	0.974592	0.958406	1.07346	0.000940439	0.0044138
Q811C2	ATG4C_MOUSE	Cysteine protease ATG4C (EC 3.4.22.-) (AUT-like 3 cysteine endopeptidase) (Autophagin-3) (Autophagy-related cysteine endopeptidase 3) (Autophagy-related protein 4 homolog C)	0.958376		0.962617			0.849261		0.903164			0.854455		0.930584			0.831876		0.93952			0.678045		0.883046			0.774138		0.734753			0.741409		0.899621			0.778846		0.86673			0.871524		0.857532			0.314045	0.494082
Q99J83	ATG5_MOUSE	Autophagy protein 5 (APG5-like)	0.991878	1.01764		1.06012	1.091	0.924138	0.989593		1.13115	0.995935	0.936634	0.903509		1.01078	1.00097	0.857143	0.93		0.977033	1.02626	0.95578	0.924886		1.18785	1.08983	0.913793	0.974507		1.13278	1.05516	1.01117	0.891192		1.06388	0.993217	0.958042	0.939872		0.952245	0.984221	0.993289	0.936396		1.15858	0.958864	0.636196	0.793963
Q9D906	ATG7_MOUSE	Ubiquitin-like modifier-activating enzyme ATG7 (ATG12-activating enzyme E1 ATG7) (Autophagy-related protein 7) (APG7-like) (mAGP7) (Ubiquitin-activating enzyme E1-like protein)	0.981726	1.01021	1.00831	0.997347	1.01883	0.986207	1.02554	0.993289	0.958106	1.03049	1.00198	0.95809	1.00302	1.02426	1.03216	0.974733	1.0075	1.02294	0.988517	1.02828	1.08766	1.02883	1.0553	0.979479	1.08616	1.19138	1.06743	1.06002	1.04896	1.03575	1.36082	1.08031	1.04924	1.05537	1.07752	1.13724	0.982516	0.988658	1.06113	1.05227	0.962608	0.939929	0.963702	0.948873	1.02253	0.00256423	0.0105271
Q68FE2	ATG9A_MOUSE	Autophagy-related protein 9A (APG9-like 1)		0.995357	0.94081	1.27586	0.935146		0.994324	1.02205	1.81148	0.889228		0.998051	0.945674	0.924528	0.858674		0.931667	0.919708	1.18947	0.950505		1.09484	1.17044	0.794791	1.24565		1.14145	0.977735	2.06805	1.34321		0.981865	1.04072	1.39608	1.00581		1.00896	0.936673	2.11652	1.12821		0.855124	0.779492	1.25217	0.812929	0.392046	0.577768
Q9D8Z6	ATGA1_MOUSE	Autophagy-related protein 101	1.02335	0.765088			1.02929	0.821675	0.305582			0.786585	0.868317	0.323587			0.807018	0.938776	0.684167			0.753535	0.870442	0.781487			0.839597	0.886207	0.901316			1.01124	0.835052	0.991364			0.75	0.842657	0.266951			0.864892	0.986577	0.70053			0.623898	0.589288	0.758784
O35143	ATIF1_MOUSE	ATPase inhibitor, mitochondrial (ATP synthase F1 subunit epsilon) (Inhibitor of F(1)F(o)-ATPase) (IF(1)) (IF1)	1.16345	1.16899	1.04569	1.18479	0.992678	1.41675	1.30369	0.956855	1.45082	0.802846	1.11881	1.41618	1.14688	1.08356	1.06823	1.7036	1.37083	1.25547	1.20574	0.957576	0.980605	1.1563	1.06165	1.06314	0.91659	1.04397	1.30263	1.30687	1.15104	1.80286	0.707045	1.37478	1.03409	1.00596	0.738372	0.908217	0.955224	0.890359	1.3744	1.09369	1.00959	1.13428	1.09437	1.0156	0.726738	0.123105	0.250298
Q8BH66	ATLA1_MOUSE	Atlastin-1 (EC 3.6.5.-) (Spastic paraplegia 3A homolog)	1	0.970288	0.985462	1.02122	0.925732	0.969458	0.955535	0.991371	1.11384	0.882114	0.99802	0.993177	0.988934	0.991914	0.942495	1.05345	1	1.03441	1.09856	0.910101	1.00931	1.03035	1	0.952644	0.913841	0.993103	1.03536	1.09584	1.08133	1.02962	1.01546	1.07427	1.08712	0.924191	0.919574	0.976399	1.02687	0.977316	1.0936	0.993097	0.996165	0.978799	1.03176	1.06846	0.893242	0.657789	0.8113
Q6PA06	ATLA2_MOUSE	Atlastin-2 (EC 3.6.5.-) (ADP-ribosylation factor-like protein 6-interacting protein 2) (ARL-6-interacting protein 2) (Aip-2)	1.05685	0.987929	1.04361	1.07073	1.02615	0.974384	1.04163	1.02013	1.09927	1.05894	0.950495	1.03996	1.07847	0.967655	0.98538	0.980564	1.01417	0.949948	0.999043	1.02929	0.963538	1.08194	1.01088	0.931334	1.00825	0.972414	1.07977	1.11907	1.13859	1.00204	1.00172	1.1209	1.10133	1.0724	1.06492	0.95542	1.03028	1.01607	1.10029	0.947732	1.01246	1.0424	1.08893	1.15078	1.05779	0.105522	0.223099
Q91YH5	ATLA3_MOUSE	Atlastin-3 (EC 3.6.5.-)	0.985787	1.04457	0.968847	0.993811	0.993724	0.963547	1.03784	0.952061	1.12659	0.973577	0.964356	1.01949	0.955734	0.98248	0.940546	1.04859	0.936667	0.938478	1.01914	1.00808	1.08766	1.08801	0.976428	0.940016	1.05591	1.21379	1.12336	1.07164	1.29046	1.07967	1.00258	1.18394	1.16098	1.28535	1.0126	1.15647	1.0806	1.02268	1.94365	1.09073	1.05177	1.12809	0.986388	1.07626	1.03134	0.0192956	0.0563395
O08997	ATOX1_MOUSE	Copper transport protein ATOX1 (Metal transport protein ATX1)	1.01726	0.913649	0.955348	1.09726	0.953975	1.13005	1.0596	1.19942	1.05738	1.1626	1.08119	0.968811	0.958753	0.986523	1.24269	1.12925	0.916667	1.22732	0.972249	1.24242	1.27541	1.03111	0.999093	1.10971	1.26673	1.21379	0.961349	1.05034	0.960166	1.0572	1.47509	1.12349	1.23011	1.06899	1.2374	1.0743	0.846055	1.29679	0.984718	1.26824	1.10259	0.966431	1.15608	0.915945	1.29089	0.289028	0.467285
Q64436	ATP4A_MOUSE	Potassium-transporting ATPase alpha chain 1 (EC 7.2.2.19) (Gastric H(+)/K(+) ATPase subunit alpha) (Proton pump)	0.970558	0.952646	1.21911	0.916888	0.92364	0.675862	1.07663	1.17546	1.09381	1.04878	1.01287	1.04483	1.5	0.815364	0.794347	0.990282	1.07333	1.30031	1.05837	0.927273	1.03957	1.02124	1.20036	0.969219	0.819432	0.985345	0.907072	0.947725	1.08382	0.825332	1.01632	1.03713	1.46023	1.1891	0.926357	0.745629	0.976546	0.838374	0.99809	0.825444	0.920422	0.949647	1.22232	0.890815	0.867777	0.5318	0.70911
P56382	ATP5E_MOUSE	ATP synthase subunit epsilon, mitochondrial (ATPase subunit epsilon) (ATP synthase F1 subunit epsilon)	0.838579	0.901578	0.922118	0.853227	0.885983	0.946798	0.868496	0.908917	0.667577	0.977642	0.99604	0.989279	0.812877	0.943396	0.883041	0.896987	0.866667	0.934307	0.701435	0.983838	0.949573	1.04476	1.05168	0.928966	0.948671	1.03362	0.950658	0.82091	0.820747	0.885598	1.17096	1.0285	0.938447	0.919932	1.10078	1.0979	1.02516	0.918715	0.891117	0.939842	0.939597	1.01678	0.914701	0.909012	1	0.0760577	0.171334
Q9DCX2	ATP5H_MOUSE	ATP synthase subunit d, mitochondrial (ATPase subunit d) (ATP synthase peripheral stalk subunit d)	1.0335	0.988858	1.00415	1.00442	0.921548	1.04828	1.00568	1.06328	1.14845	0.864837	1.01881	1.00097	1.02616	1.00539	0.990253	1.10982	1.02583	1.11783	1.07177	0.925253	0.966641	1.02504	0.976428	0.973165	0.877177	0.956897	0.992599	1.17038	1.05062	1.12257	0.813574	1.02504	1.22822	1.0017	0.862403	1.01311	1.02601	1.08223	1.149	1.07791	1.05177	1.053	1.16606	1.04506	0.89618	0.522647	0.700762
Q06185	ATP5I_MOUSE	ATP synthase subunit e, mitochondrial (ATPase subunit e) (ATP synthase membrane subunit e)	1.02132	0.965645	0.957425	0.920424	0.953975	1.09064	1.035	0.963567	1.16667	1.01626	1.0297	1.07505	0.980885	1.04717	1.00585	1.17396	1.04667	1.13034	1.14354	1.01616	0.932506	0.996206	1.00272	0.998421	0.976169	1.00603	1.00164	1.10552	0.944398	0.937692	0.934708	1.04318	1.07481	0.951448	1.02713	1.03059	0.994456	1.01418	0.96084	1.01183	1.06328	1.0159	1.14973	1.11612	1.04995	0.00306879	0.0122116
P97450	ATP5J_MOUSE	ATP synthase-coupling factor 6, mitochondrial (ATPase subunit F6) (ATP synthase peripheral stalk subunit F6)	0.856853	0.891365	0.82243	0.88771	0.729079	0.862069	0.858089	0.838926	0.973588	0.894309	0.813861	2.60721	0.816901	0.882749	0.865497	0.907677	0.9125	0.855057	1.1933	0.908081	1.01396	0.835357	1.01179	0.868193	0.751604	0.838793	0.828125	0.82091	0.812448	0.830439	0.914948	1.05959	1.11553	0.816865	0.876938	0.797203	0.806823	1.13138	0.906399	0.9714	0.973154	1.0477	0.99274	0.964471	1.13614	0.513602	0.693147
Q9CPQ8	ATP5L_MOUSE	ATP synthase subunit g, mitochondrial (ATPase subunit g) (ATP synthase membrane subunit g)	0.928934	0.931291	0.936656	1.06278	0.942469	0.931034	0.977294	0.959732	1.33151	0.918699	0.913861	0.977583	0.918511	1.05795	0.968811	0.996113	0.9875	1.01043	1.20191	0.986869	0.979054	0.986343	0.961922	1.03394	0.864345	1.01293	0.961349	1.00678	0.975934	0.883555	1.14089	0.977547	1.04356	0.986371	0.914729	1.08304	0.942431	1.00567	1.0191	0.99211	1.01438	0.99735	1.02722	1.13951	0.957884	0.705871	0.846225
Q9CRA7	ATP5S_MOUSE	ATP synthase subunit s, mitochondrial (ATP synthase-coupling factor B) (Distal membrane arm assembly complex 2-like protein) (Mitochondrial ATP synthase regulatory component factor B)	0.947208	0.979573	0.934579	1.05924	1.14749	0.93202	0.890255	0.903164	1.1867	1.13516	0.930693	1.02242	0.874245	1.03369	1.09649	0.953353	0.891667	0.87487	1.13971	1.16667	0.886734	1.12215	0.87942	1.01894	1.14665	1.01638	1.10033	0.829622	1.13527	1.1573	1.1512	0.967185	1.00663	1.03918	1.37791	1.10315	1.11898	0.875236	1.09933	1.30572	1.12368	1.04152	0.926497	1.09012	1.45446	0.730776	0.864021
P56379	ATP68_MOUSE	ATP synthase subunit ATP5MPL, mitochondrial (6.8 kDa mitochondrial proteolipid protein) (MLQ)	0.993909	0.946147	0.989616	0.990274	1.05439	1.06108	0.954588	1.03547	1.74226	1.0752	0.987129	0.963938	1.00905	1.02022	1.16764	1.07094	0.935	1.1001	1.49378	1.22121	1.03258	0.930956	0.910245	1.05841	1.17049	1.03534	0.960526	1.19264	1.01411	0.998979	1.16151	0.887737	1.27083	0.902044	1.02519	1.11276	0.928785	1.14556	1.00287	1.19231	1.08054	0.999117	1.25499	1.19151	1.12439	0.555222	0.730204
P03930	ATP8_MOUSE	ATP synthase protein 8 (A6L) (F-ATPase subunit 8)	1.00609	0.955432	0.978193	1.00531	1.01151	0.916256	0.954588	0.995206	1.01366	1.04878	0.910891	0.981481	0.957746	1.03908	1.04776	0.96793	0.9225	1.01773	0.950239	1.03434	1.01396	0.988619	0.983681	0.962115	0.967003	0.887069	0.972862	0.973863	1.0332	0.976507	1.16838	0.984456	1.00663	1.01363	1.01163	0.95979	0.940725	1.02836	1.06017	1.04142	1.04314	0.954947	1.10889	0.917678	1.05289	0.657734	0.8113
O70228	ATP9A_MOUSE	Probable phospholipid-transporting ATPase IIA (EC 7.6.2.1) (ATPase class II type 9A)	0.988832	0.951718	1.08411	1.08488	0.937238	0.947783	0.929991	1.02589	1.04281	0.955285	0.955446	1.00585	0.99497	1.02426	0.957115	0.904762	0.939167	0.98853	1	0.954545	0.986811	1.03187	1.0408	1.14365	0.993584	0.891379	0.930099	0.936108	0.987552	0.930541	0.973368	0.958549	0.909091	0.936968	0.972868	0.927448	0.978252	0.934783	1.04298	0.962525	0.959732	0.972615	0.952813	0.996534	0.993144	0.0315387	0.0841486
P98195	ATP9B_MOUSE	Probable phospholipid-transporting ATPase IIB (EC 7.6.2.1) (ATPase class II type 9B)	0.44467	0.714949	0.762201			1.02463	0.806055	0.783317			1.33663	1.05068	0.644869			0.916424	0.8425	1.09072			0.852599	1.04476	1.12693			0.940517	1.00493	0.650532			1.65979	1.03195	0.838068			1.37587	1.38422	0.925331			1.03931	1.3136	0.924682			0.126108	0.254639
Q03265	ATPA_MOUSE	ATP synthase subunit alpha, mitochondrial (ATP synthase F1 subunit alpha)	0.939086	0.941504	0.942887	0.965517	0.947699	0.948768	0.956481	0.93768	1.05373	0.985772	0.961386	0.979532	0.945674	1.01213	1.00585	0.980564	0.989167	1.04275	1.04019	1.00808	0.935609	0.962822	0.967362	1.00474	0.939505	0.946552	0.952303	1.03291	0.990871	0.983657	1.06186	0.962867	1.0322	0.965077	0.996124	1.0236	0.984222	1.00567	1.09265	1.04438	1.02205	1.00177	1.05808	1.05199	1.00686	0.00258204	0.0105691
P56480	ATPB_MOUSE	ATP synthase subunit beta, mitochondrial (EC 7.1.2.2) (ATP synthase F1 subunit beta)	0.974619	0.960074	0.995846	0.971706	0.976987	0.97931	0.971618	0.999041	1.09745	0.988821	0.977228	0.984405	0.979879	0.981132	1.03314	1.02915	0.991667	1.05944	1.02775	1.01111	0.988363	1.00228	0.960109	0.981847	0.950504	0.974138	0.990132	1.07357	0.989212	0.993871	1.02835	0.979275	1.12216	0.959966	0.992248	1.05682	0.988486	1.08034	1.01146	1.06509	1.03356	1.03357	1.10799	1.0078	1.02644	0.055398	0.133603
Q9D3D9	ATPD_MOUSE	ATP synthase subunit delta, mitochondrial (ATP synthase F1 subunit delta) (F-ATPase delta subunit)	0.998985	0.920149	0.950156	0.974359	0.941423	0.973399	0.962157	1.0489	0.918944	1.0437	1.00099	0.901559	0.98994	0.993261	1.02632	1.12148	0.985833	1.12722	0.991388	1.01919	1.03879	0.933232	0.984587	1.05762	1.05591	0.925862	0.917763	1.11907	0.995851	1.02349	1.12629	0.881693	1.08428	0.995741	1.04167	0.984266	0.950959	1.06427	0.99809	1.05523	1.13902	1.00883	1.11525	1.00607	1.08913	0.19379	0.351205
Q811I0	ATPF1_MOUSE	ATP synthase mitochondrial F1 complex assembly factor 1	1.08122	1.04457	1.21599	1.08046	1.00523	1.05714	1.13623	1.08437	1.28689	0.921748	0.950495	1.19688	1.27163	0.96496	1.01267	1.14091	0.981667	1.04275	0.995215	0.906061	1.02638	1.06601	1.04986	0.904499	0.899175	1.12586	1.15296	1.1607	1.33195	1.16445	0.72079	1.10881	1.21402	1.0954	0.843023	1.06031	1.05586	1.10964	1.38586	1.01972	0.947267	1.01237	1.12704	1.09012	0.866797	0.20873	0.37092
Q91YY4	ATPF2_MOUSE	ATP synthase mitochondrial F1 complex assembly factor 2				1.0504					0.734062					1.0027					0.81244					1.07972					0.943568					1.08177					0.961796					0.92461
Q91VR2	ATPG_MOUSE	ATP synthase subunit gamma, mitochondrial (ATP synthase F1 subunit gamma) (F-ATPase gamma subunit)	0.936041	0.931291	0.995846	0.890363	0.92887	0.948768	0.964995	1.00288	1.02095	0.912602	1.00198	0.981481	0.926559	0.948787	0.911306	1.03499	0.981667	1.05005	0.993301	1.03232	0.968968	1.03869	1.00272	0.945541	1.07883	1.0681	0.995888	1.01355	0.953527	0.993871	0.993127	1.0095	1.16004	0.955707	1.0407	1.11276	0.991898	0.987713	1.04489	1.0217	1.03739	1.03534	1.05535	1.03553	1.03134	0.00482133	0.0180508
P56135	ATPK_MOUSE	ATP synthase subunit f, mitochondrial (ATP synthase membrane subunit f)	1.04365	0.996286	1.04984	0.995579	0.975941	0.988177	0.984863	0.980825	0.989982	0.911585	0.936634	1.01267	1.0664	0.87062	1.03314	1.06025	0.901667	1.03441	0.820096	0.971717	0.969744	0.994689	1.03989	0.831886	0.870761	0.962931	0.953947	1.03679	1.02905	1.01634	0.813574	1.02936	1.0786	1.03322	0.85562	1.01399	1.00896	1.04631	1.06686	1.05128	1.02301	1.03887	1.1833	0.873484	0.932419	0.611395	0.775519
Q78IK2	ATPMD_MOUSE	ATP synthase membrane subunit DAPIT, mitochondrial (Diabetes-associated protein in insulin-sensitive tissues) (Up-regulated during skeletal muscle growth protein 5)	0.980711	0.947075	0.932503	1.08576	0.939331	0.927094	0.945128	0.90604	0.905282	0.930894	0.937624	1.00975	0.957746	1.03369	0.832359	0.909621	0.9025	0.915537	0.857416	0.849495	0.865787	1.00607	1.00816	0.880032	0.988084	1.08793	0.998355	0.978703	1.09461	0.908069	1.04381	0.952504	0.982955	1.09029	0.968992	1.08479	1.03795	0.910208	1.10888	0.858974	1.02972	1.00707	0.954628	0.976603	1.0284	0.054433	0.131675
Q9DB20	ATPO_MOUSE	ATP synthase subunit O, mitochondrial (ATP synthase peripheral stalk subunit OSCP) (Oligomycin sensitivity conferral protein) (OSCP)	0.987817	1.013	0.997923	0.994695	0.983264	1.01182	1.03217	0.935762	1.07377	0.95935	0.967327	1.1384	1.04728	0.990566	1.07992	1.08552	1.03333	1.06674	0.96555	1.00707	1.01319	1.03718	0.99728	0.996843	0.931256	1.00776	1.06003	1.18199	1.05228	1.11236	1.06701	1.13299	1.11364	0.997445	0.973837	1.07955	1.00896	1.00378	1.16237	1.10651	1.0441	1.06449	1.13158	1.03986	0.958864	0.147586	0.284696
Q9WU60	ATRN_MOUSE	Attractin (Protein mahogany)	0.962437	0.988858	0.977155	1.01768	0.937238	0.847291	0.959319	0.953979	0.84153	0.989837	0.857426	0.929825	1.1167	1.00135	0.835283	0.837707	1.0025	0.944734	0.958852	0.935354	0.823894	1.01138	1.05077	1.05288	1.03391	0.934483	1.04112	1.15005	0.976763	0.88049	0.881443	1.01295	0.96875	0.993186	1.05039	0.888986	1.02175	0.907372	0.941738	0.904339	0.934803	1.03357	1.08621	0.992201	1.04212	0.463658	0.646244
Q61687	ATRX_MOUSE	Transcriptional regulator ATRX (EC 3.6.4.12) (ATP-dependent helicase ATRX) (HP1 alpha-interacting protein) (HP1-BP38 protein) (Heterochromatin protein 2) (X-linked nuclear protein)	1.05279	1.01114	0.856698	0.880637	0.996862	0.933005	0.990539	1.00096	0.758652	1.0498	0.955446	1.01462	0.82495	0.897574	0.963938	0.962099	1.02583	1.01043	0.889952	0.994949	0.745539	0.798938	0.864007	0.852407	0.797434	0.75431	0.834704	0.731849	0.752697	0.736466	0.776632	0.880829	0.765152	0.728279	0.873062	0.801573	0.907463	0.913989	0.748806	0.781065	1.03547	1.0318	0.953721	1.04333	1.13026	1.69749e-06	1.94582e-05
P97857	ATS1_MOUSE	A disintegrin and metalloproteinase with thrombospondin motifs 1 (ADAM-TS 1) (ADAM-TS1) (ADAMTS-1) (EC 3.4.24.-)				1.09019					1.90619					1.19003					1.96077					1.17443					1.26307					1.03833					1.08118					1.56932
P54254	ATX1_MOUSE	Ataxin-1 (Spinocerebellar ataxia type 1 protein homolog)	1.07005				1.14958	1.12709				1.23984	1.08317				1.12865	1.17201				1.1697	0.941815				1.08158	0.890517				0.814096	0.682131				1.01647	0.800699				1.05424	1.09204				1.09305	0.114883	0.237835
P28658	ATX10_MOUSE	Ataxin-10 (Brain protein E46) (Spinocerebellar ataxia type 10 protein homolog)	1.02843	0.971216	0.998962	1.00177	1.03452	1.0335	0.971618	1.05081	0.980874	1.06606	0.964356	0.974659	0.985915	0.960916	0.979532	0.969874	0.901667	0.979145	0.973206	1.05859	1.06982	1.00986	0.985494	0.97869	0.976169	1.0319	0.962993	1	0.955187	0.925434	1.0567	0.963731	1.01705	1.00937	1.03488	1.10577	0.996162	1.03686	0.942693	0.985207	1.03164	1.03269	1.03993	0.921144	1.05975	0.424256	0.609047
P0C7T6	ATX1L_MOUSE	Ataxin-1-like (Brother of ataxin-1)				1.01857					1.13388					0.947439					0.960766					0.968429					1.1029					1.10051					1.20057					0.988735
O70305	ATX2_MOUSE	Ataxin-2 (Spinocerebellar ataxia type 2 protein homolog)	0.929949	0.967502	0.94081	0.916888	0.903766	0.934975	0.932829	0.938639	0.938069	0.919715	0.958416	0.973684	0.875252	0.928571	0.936647	0.949466	1.0275	0.94682	0.98756	0.929293	1.03801	1.13505	1.12239	1.29519	1.09074	1.1069	1.17928	1.0455	1.11618	1.08172	1.00258	1.08981	0.971591	0.97615	1.03198	1.00262	1.13092	1.00378	1.01815	1.01578	0.969319	1.00972	0.907441	1.01213	1.02449	3.86745e-08	7.4552e-07
Q7TQH0	ATX2L_MOUSE	Ataxin-2-like protein	1.10152	1.02043	1.07165	1	1.10146	1.07685	0.991485	1.07958	1.03643	1.01016	1.01584	0.910331	1.14487	0.963612	0.998051	1.05831	0.963333	0.993743	0.945455	1.04343	1.05974	1.01745	1.0689	1.01973	1.01558	1.10172	1.04441	1.15489	1.06307	0.993871	0.809278	0.952504	1.08049	1.09199	1.05814	1.06119	1.04392	1.22306	1.09551	1.03452	1.05177	0.95583	1.08711	1.0104	1.0715	0.357293	0.541921
Q9CVD2	ATX3_MOUSE	Ataxin-3 (EC 3.4.19.12) (Machado-Joseph disease protein 1 homolog)	1.04061	1.05571		1.0389		1.08177	1.06055		1.06648		1.2495	1.13938		1.04987		0.984451	1.15417		1.11005		0.898371	0.914264		1.03394		0.873276	0.956414		1.39668		0.892612	0.980138		1.23595		0.91958	1.05842		1.19962		1.10355	1.00707		1.29896		0.791525	0.904073
Q9JLZ3	AUHM_MOUSE	Methylglutaconyl-CoA hydratase, mitochondrial (EC 4.2.1.18) (AU-specific RNA-binding enoyl-CoA hydratase) (AU-binding enoyl-CoA hydratase) (muAUH) (Itaconyl-CoA hydratase) (EC 4.2.1.56)	0.903553	0.910864	0.902388	0.809903	0.860879	1.02266	0.990539	0.854267	1.02277	0.864837	1.04356	1.07212	0.903421	0.966307	0.983431	1.12342	1.00333	1.00626	0.986603	0.931313	0.986036	1.01821	1.0689	1.03157	0.902841	1.04569	1.14145	1.09197	0.957676	1.14709	1.19759	1.27375	1.15246	0.943782	1.02132	1.19843	1.20512	1.13422	1.19484	1.20907	1.12368	1.23145	1.14519	1.18544	1.12537	6.73921e-07	8.69077e-06
P70295	AUP1_MOUSE	Lipid droplet-regulating VLDL assembly factor AUP1 (Ancient ubiquitous protein 1)	0.992893	1.06685	1.13603			1.03744	1.05109	1.20422			0.985149	1.14717	1.19718			1.04762	1.085	1.08446			0.943367	1.05766	1.06256			0.925	1.12253	1.15586			1.11684	1.08722	1.22443			0.956294	1.05501	0.913989			0.985618	1.09806	1.15426			0.462338	0.64505
Q80TZ3	AUXI_MOUSE	Putative tyrosine-protein phosphatase auxilin (EC 3.1.3.48) (DnaJ homolog subfamily C member 6)	1.04772	1.01671	1.03738	1.01326	1.00941	1.10148	1.06623	1.03452	1.02186	1.04472	1.05545	1.05458	1.00604	1.00809	1.04191	1.13897	1.06667	1.05005	1.03062	1.04242	1.06051	1.01821	0.970988	0.98895	1.03666	1.03017	0.994243	0.977735	0.971784	0.971399	0.938144	0.974093	0.939394	0.925894	0.954457	0.991259	0.925373	0.950851	0.927412	0.95069	1.00767	1.01767	1.00998	0.948873	1.00784	9.57044e-08	1.65068e-06
Q9D9K3	AVEN_MOUSE	Cell death regulator Aven			0.908619					0.873442					0.964789					0.977059					1.11695					1.08519					0.956439					0.913989					0.76951
Q80U56	AVL9_MOUSE	Late secretory pathway protein AVL9 homolog	1.0264	1.0065	1.02492	0.970822	1.04603	0.972414	1.00568	1.07862	1.0337	0.89126	1.0099	1.06335	1.06338	0.98248	0.983431	1.04665	0.97	1.05318	1.06411	0.937374	1.04965	0.955235	1.01813	0.965272	0.951421	1.00172	1.01809	0.986447	0.959336	1.01021	0.943299	1.02591	0.970644	0.977853	0.91376	1.00962	0.970576	0.976371	0.918816	0.999014	0.979866	0.982332	0.994555	0.974003	0.918707	0.402402	0.586995
P27038	AVR2A_MOUSE	Activin receptor type-2A (EC 2.7.11.30) (Activin receptor type IIA) (ACTR-IIA)			0.929387	0.750663				1.01726	1.19945				1.15694	0.990566				0.961418	1.0689				0.771532	0.786109				1.12294	1.10954				1.28504	1.28705				1.0293	0.891117				1.05626	0.840555		0.0161531	0.0486165
O35625	AXIN1_MOUSE	Axin-1 (Axis inhibition protein 1) (Protein Fused)	1.04061					0.999015					0.962376					0.874636					1.01707					1.07586					1.14691					0.958042					0.963567
Q9QYP6	AZI2_MOUSE	5-azacytidine-induced protein 2 (NF-kappa-B-activating kinase-associated protein 1) (Nak-associated protein 1)	1.15838	0.955432		0.96817	1.06904	1.25616	0.99527		0.869763	1.10874	1	0.974659		1.00404	1.02339	1.19631	1.07167		1.01148	1.25152	1.20171	1.14416		1.02526	1.19798	1.13621	0.957237		1.07884	1.00613	1.10825	0.960276		1.06644	0.944767	1.05682	1.03284		0.941738	0.886588	1.10163	1.03975		1.04679	1.095	0.237991	0.40759
Q64373	B2CL1_MOUSE	Bcl-2-like protein 1 (Bcl2-L-1) (Apoptosis regulator Bcl-X)	0.942132	1.07057	1.09346		1	1.00493	0.949858	1.02397		1.0437	1.00792	0.773879	0.983903		1.01657	1.00194	1.00167	0.98123		1.03131	0.948022	0.789833	0.883953		0.890009	0.908621	0.776316	0.923524		0.965271	1.05842	0.772021	0.981061		0.964147	0.865385	0.773561	0.989603		0.986193	0.987536	0.865724	0.985481		1.08325	0.195827	0.354135
P70345	B2CL2_MOUSE	Bcl-2-like protein 2 (Bcl2-L-2) (Apoptosis regulator Bcl-W) (c98)	1.05381	0.961003	0.889927	0.899204	0.880753	0.895567	0.954588	0.96836	0.925319	1.00915	0.933663	0.852827	0.876258	0.920485	0.952242	0.915452	0.905	0.937435	1.00383	0.908081	1.14197	0.984067	0.976428	1.17916	1.05041	1.08448	0.998355	1.04453	0.941909	0.956078	1.42354	1.07858	1.07197	0.922487	1.0843	1.29895	1.05586	1.08507	0.881566	1	1.14957	1.00972	0.977314	0.97487	0.997062	0.0106197	0.0345573
P59017	B2L13_MOUSE	Bcl-2-like protein 13 (Bcl2-L-13) (Bcl-rambo) (Protein Mil1)	1.0203	1.00836	0.912773	1.02034	1.0272	0.948768	1	0.952061	0.966302	1.01728	0.876238	0.968811	0.889336	0.944744	0.884016	0.885326	0.980833	0.932221	1.0134	1.05152	0.959659	1.09636	0.988214	1.11444	1.17324	0.975862	1.05181	0.971926	1.07884	1.07661	0.964777	0.992228	0.892992	1.03066	1.07946	0.995629	1.07292	0.931947	0.904489	0.986193	1.02589	1.03887	0.953721	0.999133	1.12733	0.022072	0.0629289
P01887	B2MG_MOUSE	Beta-2-microglobulin	0.879188				0.870293	0.728079				0.89126	0.873267				0.908382	0.787172				0.872727	0.973623				0.814849	1.59397				1.06946	1.74828				1.28391	1.70105				1.59369	1.12656				0.938296	0.0041747	0.0159734
P16283	B3A3_MOUSE	Anion exchange protein 3 (AE 3) (Anion exchanger 3) (Neuronal band 3-like protein) (Solute carrier family 4 member 3)		0.917363	0.934579	1.11406	1.18305		0.732261	0.946309	0.840619	1.06606		0.779727	1.10262	1.0876	1.10721		0.99	1.00313	0.821053	1.02929		0.930197	1.03898	0.983425	0.977085		0.800164	0.867377	0.99668	0.988764		0.696891	0.800189	0.94293	0.912791		0.765032	0.916824	0.817574	0.846154		0.832155	0.829401	0.830156	0.84525	0.0651261	0.151743
P58158	B3GA3_MOUSE	Galactosylgalactosylxylosylprotein 3-beta-glucuronosyltransferase 3 (EC 2.4.1.135) (Beta-1,3-glucuronyltransferase 3) (Glucuronosyltransferase I) (GlcAT-I) (UDP-GlcUA:Gal beta-1,3-Gal-R glucuronyltransferase) (GlcUAT-I)		0.853296	0.974039	0.969938	1.07322		0.85052	1.04314	0.985428	1.08841		0.88499	0.934608	0.947439	1.17641		0.9375	1.0146	1.02488	1.14646		1.16692	1.12239	1.11444	1.19432		1.25987	1.28267	1.1361	1.42594		1.04404	1.25189	1.08518	1.27616		1.12239	1.20699	1.10697	1.21006		0.99735	0.95735	0.975737	1.10872	0.000654096	0.00323047
Q8BHT6	B3GLT_MOUSE	Beta-1,3-glucosyltransferase (Beta3Glc-T) (EC 2.4.1.-) (Beta 3-glucosyltransferase) (Beta-3-glycosyltransferase-like)	1.02843	0.781801	0.959502		0.979079	0.889655	0.909177	0.931927		1.05691	0.834653	0.679337	1.00704		1.01657	1.0758	0.8875	0.910323		0.992929	1.19938	1.14188	1.08341		1.22181	1.29397	0.884046	1.45499		1.12768	1.55498	0.566494	1.42235		1.22287	1.35839	0.951812	1.40643		1.32446	1.07766	0.25265	1.11162		1.2331	0.499151	0.680895
Q91Z92	B3GT6_MOUSE	Beta-1,3-galactosyltransferase 6 (Beta-1,3-GalTase 6) (Beta3Gal-T6) (Beta3GalT6) (EC 2.4.1.134) (GAG GalTII) (Galactosyltransferase II) (Galactosylxylosylprotein 3-beta-galactosyltransferase) (UDP-Gal:betaGal beta 1,3-galactosyltransferase polypeptide 6)		0.988858					1.01514					1.02339					1.24583					1.04628					1.21546					0.992228					1.04819					1.12809
Q8BWP8	B4GA1_MOUSE	Beta-1,4-glucuronyltransferase 1 (EC 2.4.1.-) (I-beta-1,3-N-acetylglucosaminyltransferase) (iGnT) (N-acetyllactosaminide beta-1,3-N-acetylglucosaminyltransferase) (Poly-N-acetyllactosamine extension enzyme) (UDP-GlcNAc:betaGal beta-1,3-N-acetylglucosaminyltransferase 1)	1.18376				1.11611	1.06995				1.06301	1.06931				0.953216	1.07386				1.00808	0.927075				0.936755	1.02672				0.958121	0.997423				0.953488	1.04633				0.965483	0.852349				1.03722	0.146403	0.283494
Q09200	B4GN1_MOUSE	Beta-1,4 N-acetylgalactosaminyltransferase 1 (EC 2.4.1.92) ((N-acetylneuraminyl)-galactosylglucosylceramide) (GM2/GD2 synthase) (GalNAc-T)
Q91YY2	B4GT3_MOUSE	Beta-1,4-galactosyltransferase 3 (Beta-1,4-GalTase 3) (Beta4Gal-T3) (b4Gal-T3) (EC 2.4.1.-) (Beta-N-acetylglucosaminyl-glycolipid beta-1,4-galactosyltransferase) (Beta-N-acetylglucosaminylglycopeptide beta-1,4-galactosyltransferase) (EC 2.4.1.38) (N-acetyllactosamine synthase) (EC 2.4.1.90) (Nal synthase) (Neolactotriaosylceramide beta-1,4-galactosyltransferase) (EC 2.4.1.275) (UDP-Gal:beta-GlcNA…
Q8VHV1	BAALC_MOUSE	Brain and acute leukemia cytoplasmic protein			1.05296					0.993289					1.15694					1.06882					1.00091					1.26137					1.00284					1.08412					1.09619
Q3UI43	BABA1_MOUSE	BRISC and BRCA1-A complex member 1 (Mediator of RAP80 interactions and targeting subunit of 40 kDa) (New component of the BRCA1-A complex)	1.02944	1.07149	1.05088	0.977011	1.0251	1.12414	1.02271	1.02205	0.928051	1.01524	1.04356	1.07602	1.05835	0.963612	0.977583	0.93586	0.969167	0.919708	0.973206	0.988889	1.01707	1.01745	0.952856	0.981058	1.07241	0.910345	1.01809	0.943853	0.958506	1.07048	0.919244	0.98532	0.910038	0.982112	0.993217	0.944056	1.04051	0.946125	0.919771	0.936884	0.979866	1.01325	0.932849	0.975737	0.994123	0.0607976	0.144007
Q8K3W0	BABA2_MOUSE	BRISC and BRCA1-A complex member 2 (BRCA1-A complex subunit BRE) (BRCA1/BRCA2-containing complex subunit 45) (Brain and reproductive organ-expressed protein)	0.969543	1.04271	1.27934	0.963749	1.06799	0.896552	1.0246	1.1908	0.903461	1.11077	0.888119	1.00195	1.09557	0.951482	0.905458	0.927114	1	1.20647	0.890909	1.0697	0.979829	0.908953	1.0417	0.987372	1.09808	1.00345	0.907895	1.07744	0.925311	0.981614	1.13746	0.943869	1.27557	0.879046	1.26453	0.937937	0.943284	1.17391	0.899713	0.925049	0.942474	0.907244	1.00817	0.890815	1.05485	0.608286	0.77369
P56818	BACE1_MOUSE	Beta-secretase 1 (EC 3.4.23.46) (Aspartyl protease 2) (ASP2) (Asp 2) (Beta-site amyloid precursor protein cleaving enzyme 1) (Beta-site APP cleaving enzyme 1) (Memapsin-2) (Membrane-associated aspartic protease 2)					0.959205					0.966463					0.907407					0.829293					0.810266					0.913177					0.876938					0.947732					0.822723
Q91V12	BACH_MOUSE	Cytosolic acyl coenzyme A thioester hydrolase (EC 3.1.2.2) (Acyl-CoA thioesterase 7) (Brain acyl-CoA hydrolase) (BACH) (CTE-IIa) (CTE-II) (Long chain acyl-CoA thioester hydrolase)	1.04365	1.03157	1.0405	1.02122	1.00837	1.03547	1.06244	0.999041	1.10018	0.867886	1.04257	1.06433	1.12978	0.962264	0.926901	1.13314	1.0425	1.05422	0.969378	0.920202	1.01009	1.06449	1.03898	0.895028	0.927589	1.04569	1.06579	1.16651	1.0249	1.12053	0.796392	1.00086	1.09564	0.960818	0.864341	0.965035	1.0081	0.968809	1.04776	0.965483	1.01438	1.0265	1.06897	0.953206	0.869736	0.257522	0.431395
Q61337	BAD_MOUSE	Bcl2-associated agonist of cell death (BAD) (Bcl-2-binding component 6) (Bcl-xL/Bcl-2-associated death promoter) (Bcl2 antagonist of cell death)	1.13604	0.440111	1.79751	0.655172	0.742678	1.58128	1.93945	0.641419	1.46266	0.384146	1.38515	1.9191	1.77565	0.714286	0.990253	1.40428	0.865	1.33472	1.37512	0.730303	1.00698	1.73369	1.70898	0.914759	0.907424	0.792241	0.719572	1.62924	0.793361	1.26251	0.384021	1.76425	1.36269	0.912266	0.585271	0.851399	0.903198	1.01512	0.600764	1.50394	1.01726	0.70318	1.4265	1.20017	0.460333	0.864763	0.947469
O54962	BAF_MOUSE	Barrier-to-autointegration factor (Breakpoint cluster region protein 1) (LAP2-binding protein 1) [Cleaved into: Barrier-to-autointegration factor, N-terminally processed]	0.905584	0.682451	0.964694	1.06897	0.732218	0.907389	0.66982	0.963567	0.948087	0.789634	0.818812	0.847953	0.973843	1.14825	0.818713	0.966958	0.764167	0.910323	0.97512	0.920202	0.903026	1.01062	1.03626	1.09471	0.780018	0.834483	0.871711	1.02517	1.0556	0.867211	1.16753	1.00864	1.16856	1.11329	0.902132	1.0708	1.15991	1.25047	1.14613	1	1.09492	1.10247	1.16334	1.2279	1.06268	0.00248659	0.0102676
Q60739	BAG1_MOUSE	BAG family molecular chaperone regulator 1 (BAG-1) (Bcl-2-associated athanogene 1)	0.882234	0.996286	1.00415	1.09107	0.903766	0.916256	1.00189	0.93768	0.928051	0.961382	0.825743	1.01365	0.928571	0.971698	0.95614	0.877551	1.02333	0.809176	0.938756	0.967677	1.0481	0.946889	1.05349	0.909234	1.03575	1.0431	1.01809	1.00581	1.3195	0.917263	1.25172	1.21762	1.13636	1.39353	1.04942	1.02885	1.00128	1.08223	1.27221	1.05424	0.924257	1.00353	1.01633	1.05286	1.01763	0.000498902	0.0025735
Q91YN9	BAG2_MOUSE	BAG family molecular chaperone regulator 2 (BAG-2) (Bcl-2-associated athanogene 2)	0.915736		0.959502		1.05962	0.809852		1.01342		1.14228	0.909901		0.934608		1.07212	0.985423		1.0365		1.11717	0.866563		0.915684		0.918423	0.831034		0.779284		0.995914	1.00515		0.839015		1.04942	0.896853		0.900756		1.00592	0.934803		0.947368		0.921645	0.494872	0.676548
Q9JLV1	BAG3_MOUSE	BAG family molecular chaperone regulator 3 (BAG-3) (Bcl-2-associated athanogene 3) (Bcl-2-binding protein Bis)	0.942132	0.860724	1.16407	0.938992		0.950739	0.904447	1.17641	0.836976		0.930693	0.719298	1.17304	1.11321		0.907677	0.93	0.945777	0.921531		0.898371	0.969651	0.990027	1.10813		0.998276	1.00082	1.05712	1.13444		0.963058	0.905872	1.26894	1.4753		1.15297	1.24691	1.0794	1.56447		1.02397	1.17314	1.03811	1.00173		0.124932	0.253256
Q8CI61	BAG4_MOUSE	BAG family molecular chaperone regulator 4 (BAG-4) (Bcl-2-associated athanogene 4) (Silencer of death domains)	1.01929	1.03343	0.859813	0.992927	0.996862	1.01281	0.989593	0.994247	1.03734	1.0874	0.962376	0.992203	1.0161	1.04717	1.06823	1.06025	1.0825	1.03337	1.12919	1.01313	1.01086	0.93475	0.979148	0.947908	0.9945	1.0069	0.987664	0.977735	1.3112	1.02349	1.10052	0.987047	0.941288	1.03578	0.95155	1.04108	1.07036	1.22968	1.234	0.959566	1.1534	1.03887	1.07078	1.20191	1.11851	0.0406014	0.103095
Q8CI32	BAG5_MOUSE	BAG family molecular chaperone regulator 5 (BAG-5) (Bcl-2-associated athanogene 5)	1.00406	0.995357	1.05504	0.969938	1.0659	1.15074	1.03311	1.07383	0.936248	0.971545	1.07525	0.964912	1.01207	1.01617	1.00975	1.06608	1.02333	1.06882	1.03445	0.991919	1.0737	1.0091	0.990027	1.05604	1.09258	1.30431	0.90625	1.02614	0.923651	1.05924	1.0043	0.943005	0.99053	0.89523	0.948643	1.00962	0.904051	0.954631	0.948424	0.986193	1.05177	0.941696	1.0118	0.951473	1.01861	0.307427	0.487206
Q9Z1R2	BAG6_MOUSE	Large proline-rich protein BAG6 (BAG family molecular chaperone regulator 6) (BCL2-associated athanogene 6) (BAG-6) (HLA-B-associated transcript 3) (Protein Scythe)	0.985787	0.990715	0.997923	1.03183	1.00837	0.953695	1.00568	1.00192	1.02004	1.0061	0.943564	1.05361	1.00604	0.911051	1.09942	0.976676	1.05667	0.989572	0.978947	1.0404	1.0031	1.03945	1.02267	0.949487	1.01375	0.994828	1.06497	1.01646	1.12448	1.09908	0.92268	1.05268	1.05492	1.08177	1.03585	0.994755	1.11045	1.05104	1.11175	1.08185	1.00192	1.0159	1.03721	0.939341	1.02155	0.168952	0.316523
Q8BKX1	BAIP2_MOUSE	Brain-specific angiogenesis inhibitor 1-associated protein 2 (BAI-associated protein 2) (BAI1-associated protein 2) (Insulin receptor substrate protein of 53 kDa) (IRSp53) (Insulin receptor substrate p53) (Insulin receptor tyrosine kinase 53 kDa substrate)	1.10051	1.039	1.18484	1.0168	0.979079	1.1133	1.05014	1.093	0.959927	0.979675	1.14752	1.14717	1.11771	1.14151	1.0614	1.19631	1.1375	1.15641	1.06986	1.13636	0.989915	0.955235	0.906618	0.8603	0.948671	0.957759	0.95148	0.92546	0.837344	0.860061	0.729381	0.868739	0.864583	0.836457	0.846899	0.931818	0.86226	0.883743	0.876791	0.84714	0.972196	0.984982	1.00363	0.97227	0.910872	2.51259e-11	1.24979e-09
Q9DCT6	BAP18_MOUSE	Chromatin complexes subunit BAP18 (BPTF-associated protein of 18 kDa)		1.0455	1.05192		0.953975		1.02933	1.09588		1.13516		1.04094	0.932596		0.962963		1.02167	0.894682		1.09394		0.994689	1.00363		0.988084		0.962171	0.916747		1.06537		0.986183	0.887311		1.14729		0.97484	0.944234		1.00394		1.00353	0.92196		1.17238	0.814944	0.919598
Q61334	BAP29_MOUSE	B-cell receptor-associated protein 29 (BCR-associated protein 29) (Bap29)	0.937056	0.903435	0.989616	0.879752	0.92887	0.918227	0.848628	0.893576	1.28233	1.09959	0.966337	0.942495	0.928571	1.15633	1.0692	0.923226	0.969167	0.977059	1.59809	1.04343	1.04577	0.917299	0.895739	1.12707	0.946838	0.85	0.86102	0.826718	0.86805	0.791624	1.18986	0.929188	0.889205	0.877342	1.03585	1.05857	0.966311	0.914934	0.843362	0.969428	1.00767	1.0371	0.885662	1.17504	1.05093	0.13503	0.267324
Q61335	BAP31_MOUSE	B-cell receptor-associated protein 31 (BCR-associated protein 31) (Bap31) (p28)	0.879188	0.915506	0.933541	0.878868	0.926778	0.797044	0.873226	0.814957	0.831512	0.786585	0.913861	0.910331	0.915493	0.960916	0.877193	0.848397	0.964167	0.914494	0.992344	0.888889	1.07215	1.05918	1.10426	1.07419	0.971586	1.12414	1.17352	1.05712	1.09876	1.04801	1.16065	1.00604	1.06439	1.09625	0.93314	1.06643	1.12154	1.14839	1.1213	1.14004	1.0604	1.04417	0.961887	0.990468	0.954946	8.35819e-12	4.95356e-10
P18572	BASI_MOUSE	Basigin (Basic immunoglobulin superfamily) (HT7 antigen) (Membrane glycoprotein gp42) (CD antigen CD147)	0.97868	1.02414	1.00519	0.937224	1.04916	0.995074	1	1.00384	1.37523	1.1372	1.01089	0.94152	1.0171	1.02156	1.11209	1.0447	1.01167	0.971846	1.26603	1.06566	1.11171	0.962064	1.05349	1.07103	1.10174	1.13879	0.978618	0.983543	1.01909	1.07967	1.26203	1.00777	0.967803	1.00085	1.07849	1.04983	0.901493	1.01512	0.972302	1.07199	0.989453	0.90371	0.96824	1.10659	1.11753	0.710026	0.849766
Q91XV3	BASP1_MOUSE	Brain acid soluble protein 1 (22 kDa neuronal tissue-enriched acidic protein) (Neuronal axonal membrane protein NAP-22)	1.50863	1.4104	1.28972	1.50398	1.17469	1.14286	1.27531	0.853308	1.5847	1.05081	0.882178	0.595517	1.70624	0.65903	0.747563	0.665695	1.47	0.811262	1.85837	1.01212	0.906129	0.595599	1.65095	1.2131	1.37764	0.77931	0.504934	0.608906	1.27054	1.34014	0.865979	0.653713	0.589015	0.665247	0.707364	0.906469	0.74968	0.855388	0.718243	0.755424	1.27804	0.736749	1.15699	1.62045	1.40646	0.0220907	0.0629501
Q07813	BAX_MOUSE	Apoptosis regulator BAX	1.08426	1.22191	1.00519	0.997347	1.10356	1.05911	1.15137	0.988495	0.869763	0.989837	0.984158	0.92885	0.974849	0.911051	0.897661	1.07872	1.04833	0.922836	1.14641	0.807071	1.03646	1.08574	1.02811	1.01026	1.13016	0.987931	1.00493	0.947725	1.11535	1.02349	1.10997	1.10363	0.998106	1.13458	0.934109	1.03584	1.07804	1.01512	0.985673	0.966469	1.02876	1.07332	0.958258	1.00607	0.910872	0.245667	0.417514
Q9Z277	BAZ1B_MOUSE	Tyrosine-protein kinase BAZ1B (EC 2.7.10.2) (Bromodomain adjacent to zinc finger domain protein 1B) (Williams syndrome transcription factor homolog) (Williams-Beuren syndrome chromosomal region 9 protein homolog)	0.919797	0.8013	0.934579	1.05747	1.01151	1.03153	0.89404	0.920422	1.15847	1.03049	1.07723	0.887914	0.980885	1.04313	0.97076	1.00486	1.01667	0.964546	1.20861	0.994949	0.896043	0.898331	0.986401	1.15627	1.02291	1.16724	0.983553	1.01065	1.14357	1.03473	1.31615	0.954231	0.988636	0.722317	1.03101	1.19843	1.04136	1.09357	1.02961	1.03452	1.07574	1.07597	0.997278	1.23224	1.05681	0.465907	0.647104
Q9CWF6	BBS2_MOUSE	Bardet-Biedl syndrome 2 protein homolog	0.964467				1.06904	0.865025				1.03557	0.888119				1.02339	0.758017				0.980808	0.822343				0.949588	0.847414				1.06231	0.84622				0.92345	0.941434				1.00789	1.04602				1.1332	0.560387	0.733705
Q8C1Z7	BBS4_MOUSE	Bardet-Biedl syndrome 4 protein homolog		0.969359		0.954023			0.944182		0.958106			1.02632		1.02561			0.98		1.00383			0.971927		1.04499			0.844572		0.943568			0.826425		0.9523			0.891258		0.977077			0.871908		1.02513		0.377011	0.562789
Q9QYE3	BC11A_MOUSE	B-cell lymphoma/leukemia 11A (BCL-11A) (B-cell CLL/lymphoma 11A) (COUP-TF-interacting protein 1) (Ecotropic viral integration site 9 protein) (EVI-9)			1.01973	1.00442				1.04123	0.946266				1.02213	1.04987				1.08655	1.04115				0.986401	1.04815				0.949661	1.01328				0.973485	1				1.06616	0.942693				1.04991	1.02773		0.674717	0.823587
Q99PV8	BC11B_MOUSE	B-cell lymphoma/leukemia 11B (BCL-11B) (B-cell CLL/lymphoma 11B) (COUP-TF-interacting protein 2) (Radiation-induced tumor suppressor gene 1 protein) (mRit1)
Q9R069	BCAM_MOUSE	Basal cell adhesion molecule (B-CAM cell surface glycoprotein) (Lutheran antigen) (CD antigen CD239)	0.998985	0.929434	0.883697	0.89832	0.961297	1.13695	0.924314	1.00479	0.982696	0.952236	1.10396	0.971735	0.969819	0.971698	1.02729	1.17687	1.02	1.01877	1.01244	0.991919	1.12645	0.977238	0.963735	0.936069	0.985335	0.97069	0.931743	1.12391	0.995851	1.03064	0.967354	0.936097	1.03883	1.0494	0.937984	1.03584	1.01663	1.21267	1	1.04438	1.13039	1.08039	1.07623	1	1.04603	0.0783767	0.175426
Q61140	BCAR1_MOUSE	Breast cancer anti-estrogen resistance protein 1 (CRK-associated substrate) (p130cas)	0.986802	1.04921	1.03219	0.931919	1.00418	1.05517	1.06055	1.06136	1.1184	0.855691	1.05842	1.04483	1.09256	0.987871	0.968811	1.04276	1.13833	1.08342	1.03923	0.943434	0.99069	1.03111	0.980054	0.912391	0.96517	1.01724	1.13158	1.16167	1.04896	1.10215	0.896907	1.10622	1.1714	1.04174	0.82655	0.952797	1.13945	1.22212	1.16332	1.12821	0.994247	1.09806	1.16878	1.0208	1	0.22515	0.392586
Q80YN3	BCAS1_MOUSE	Breast carcinoma-amplified sequence 1 homolog (Novel amplified in breast cancer 1 homolog)	0.939086	1.09378	1.02492	1.00265	1.16004	1.26404	1.16651	1.00767	1.28233	0.822154	1.32475	0.957115	0.998994	0.892183	1.02827	0.997085	0.980833	1.00209	1.02392	0.90303	1.02948	1.13429	1.10879	0.925809	1.19707	1.34569	1.20477	1.22459	1.07137	1.38202	1.54897	1.22107	1.4858	1.25298	1.1095	1.20542	1.11386	1.26276	1.1213	1.3856	1.17737	1.06625	1.04809	1.29636	1.20666	0.00453978	0.0171465
Q8CCN5	BCAS3_MOUSE	Breast carcinoma-amplified sequence 3 homolog (K20D4) (Protein rudhira)	0.971574	0.992572	0.949117	1.04421	0.98954	0.965517	0.971618	0.93001	1.01366	0.980691	0.984158	1.0117	1.02213	1.04852	1.03021	0.971817	0.999167	0.973931	1.04498	1.01414	1.08068	1.02428	1	1.08208	0.998167	1.06638	1.04523	1.05227	1.06307	0.986721	1.06787	1.02332	0.96875	1.03152	0.981589	1.00524	1.01493	0.996219	1.03534	0.980276	0.939597	1	0.978221	0.995667	0.980411	0.0119973	0.0381708
P24288	BCAT1_MOUSE	Branched-chain-amino-acid aminotransferase, cytosolic (BCAT(c)) (EC 2.6.1.42) (Protein ECA39)	0.974619	0.970288	1.01142	0.954023	0.946653	0.991133	1.01514	0.956855	0.979053	0.955285	0.982178	0.981481	0.945674	0.940701	0.94152	0.953353	0.9075	0.989572	0.911005	0.972727	1.05508	1.022	1.06074	0.994475	0.951421	1.06121	1.00493	0.980639	1.01411	0.964249	1.20189	1.00864	1.0322	1.08859	1.16085	1.15822	1.02772	1.03686	1.04489	1.02465	1.03068	1.04064	1.01996	0.965338	1.01567	3.48751e-05	0.000261845
O35855	BCAT2_MOUSE	Branched-chain-amino-acid aminotransferase, mitochondrial (BCAT(m)) (EC 2.6.1.42)	0.941117	0.929434	0.845275	0.943413	0.967573	0.951724	0.912015	0.8907	0.887978	0.966463	0.961386	0.882066	0.882294	0.83558	0.999025	0.965986	0.921667	0.962461	0.91866	0.992929	1.02327	1.01973	0.931097	1.09787	0.920257	1.05431	0.965461	1.09197	0.955187	0.878447	1.26632	1.06736	1.08902	1.05366	1.1657	1.18357	1.09424	1.02457	0.976122	1.05227	1.04219	1	1.01815	0.979203	1.12243	4.10523e-05	0.000301321
O55028	BCKD_MOUSE	[3-methyl-2-oxobutanoate dehydrogenase [lipoamide]] kinase, mitochondrial (EC 2.7.11.4) (Branched-chain alpha-ketoacid dehydrogenase kinase) (BCKD-kinase) (BCKDHKIN)	0.99797	1.05664			0.920502	0.942857	0.906339			0.950203	0.985149	1.02047			1.09259	1.05734	1.01333			0.957576	1.02715	1.18285			0.967003	1.04828	1.12171			0.974464	1.21134	1.18135			1.17829	1.03409	1.07974			1.143	1.00863	1.15548			1.01665	0.0138083	0.0429514
P10417	BCL2_MOUSE	Apoptosis regulator Bcl-2					1.20188					1.08638					0.846004					1.10303					1.23373					1.1859					1.3469					0.989152					1.17532
Q9CXE2	BCL7A_MOUSE	B-cell CLL/lymphoma 7 protein family member A		1.2247		0.824934	1.12238		1.07852		0.996357	1.06809		1.07407		0.822102	1.06628		1.09167		1.10335	1.06364		0.959029		1.10339	1.06049		0.975329		0.856432	0.948927		0.861831		0.817717	1.09884		1.05928		0.879656	1.01085		1.12809		1.15338	1.22527	0.261756	0.434908
Q9D219	BCL9_MOUSE	B-cell CLL/lymphoma 9 protein (B-cell lymphoma 9 protein) (Bcl-9)		1.16713					0.963103					1.19201					1.15083					1.5956					1.23438					1.08463					1.24776					1.20583
Q8K019	BCLF1_MOUSE	Bcl-2-associated transcription factor 1 (Btf)	1.06904	1.01393	1.081	1.07781	0.966527	1.23547	0.963103	1.05081	0.876138	0.906504	1.11584	0.966862	1.04628	0.893531	0.905458	0.999028	0.979167	0.952033	0.982775	0.862626	1.0481	0.968892	1.15231	1.06314	0.967003	0.942241	0.957237	1.08616	1.01245	0.998979	1.02835	0.964594	1.06534	0.978705	0.870155	0.934441	0.921109	1.08412	0.852913	0.964497	1.15628	1.11042	1.25045	1.15858	1.05289	0.0298322	0.080482
Q6PAJ1	BCR_MOUSE	Breakpoint cluster region protein (EC 2.7.11.1)	0.954315	0.945218	0.986501	0.953139	0.992678	0.969458	0.982971	0.996165	0.981785	1.01016	0.983168	1.03119	0.976861	0.993261	0.971735	0.92517	0.990833	0.965589	1.09282	1.02828	1.02715	1.11381	1.05077	0.931334	1.033	1.02759	1.09539	1.02904	1.09544	1.02451	1.05756	1.04491	1.05682	1.05111	1.08818	1.04545	1.13603	1.03308	1.07354	1.01085	0.950144	1.0371	1.01724	1.04333	0.909892	0.00584145	0.0211729
Q9CZP5	BCS1_MOUSE	Mitochondrial chaperone BCS1 (BCS1-like protein)	0.969543	0.941504	0.92731	0.946065	0.987448	0.903448	0.947966	0.910834	0.865209	1.01524	0.90495	0.910331	0.944668	0.948787	0.938596	0.899903	0.925833	0.924922	0.865072	1.02424	0.921645	0.981032	0.956482	1	1.033	0.969828	0.96875	0.946757	0.920332	1.08069	1.0043	0.991364	0.969697	1.03918	1.1124	1.03147	1.01066	0.968809	1.03152	1.09665	1.0489	1.01855	1.05535	1.05719	1.15769	0.000150493	0.000914285
E9Q6J5	BD1L1_MOUSE	Biorientation of chromosomes in cell division protein 1-like 1	0.983756	0.983287	1.03634	0.93634	0.973849	1.22365	0.897824	0.96069	0.938069	0.811992	1.1604	0.966862	1.02918	1.00135	1.08382	1.12245	0.9625	1.01564	1.111	1.05354	0.969744	1.12215	1.13237	1.08208	1.04491	1	1.05839	1.02711	1.02075	0.996936	0.631443	1.08722	1.1108	1.01278	0.938953	0.894231	1.13603	0.942344	0.986628	1.00592	0.974113	1.09541	1.0127	1.02426	1.02742	0.537802	0.714717
Q80XN0	BDH_MOUSE	D-beta-hydroxybutyrate dehydrogenase, mitochondrial (EC 1.1.1.30) (3-hydroxybutyrate dehydrogenase) (BDH)	1.05888	1.039	1.04361	1.16534	1.0136	0.95468	0.987701	1.05369	0.943534	0.854675	0.925743	0.913255	0.891348	0.866577	0.81384	1.02138	0.8975	0.851929	0.843062	0.768687	1.07215	1.16616	1.02085	1.17601	1.17049	1.2069	1.19901	1.20232	1.17178	1.16854	1.07302	1.20725	1.22443	1.15928	1.08624	1.18881	1.10021	1.04442	1.17096	1.20809	1.08437	1.0318	1.06987	1.08406	1.04701	2.3298e-10	8.26707e-09
O88597	BECN1_MOUSE	Beclin-1 (Coiled-coil myosin-like BCL2-interacting protein) [Cleaved into: Beclin-1-C 35 kDa; Beclin-1-C 37 kDa]	1.09543	1	1.10592	1.13616	0.957113	1.08768	1.00568	1.10259	1.14754	0.861789	1.14257	1.04873	1.09155	1.00135	0.852827	1.19242	1.0325	1.08238	1.04498	0.826263	1.00776	1.05463	1.01541	1.0663	0.935839	1.00517	1.01891	1.05227	0.994191	0.966292	0.824742	0.972366	1.08239	1.03066	0.792636	0.966783	0.969723	0.992439	0.962751	0.965483	1.05465	1.02739	1.01543	1.08579	0.815867	0.661926	0.814038
Q68EF6	BEGIN_MOUSE	Brain-enriched guanylate kinase-associated protein	0.920812	0.999071	0.871236	0.893015	0.940377	0.993103	0.984863	0.949185	1.051	0.863821	1.06832	0.994152	1.02918	1.0903	0.939571	1.09524	1.03167	1.03233	1.12823	0.985859	1.11715	1.10774	0.951949	1.02131	1.02016	1.15603	1.17105	1.05615	1.14191	1.11236	0.999141	1.02677	0.958333	1.02555	1.00097	0.927448	0.947548	1.00378	0.95511	1.03945	0.927133	0.946996	0.887477	0.967938	0.79236	1.20655e-05	0.000105853
O35623	BET1_MOUSE	BET1 homolog (mBET1) (Golgi vesicular membrane-trafficking protein p18)	1.0467	1.02878	0.993769			1.01379	0.924314	0.971237			0.821782	0.838207	0.957746			0.892128	0.955833	0.941606			0.913887	0.940061	0.901179			0.856034	0.84375	0.906099			1.00172	0.998273	0.940341			0.934441	0.855437	0.948015			1.00288	0.971731	0.901996			0.00744924	0.0260186
P23780	BGAL_MOUSE	Beta-galactosidase (EC 3.2.1.23) (Acid beta-galactosidase) (Lactase)	1.01421	1.01671	0.98027	0.907162	1.01987	0.976355	0.956481	0.891659	0.875228	1.06301	0.894059	0.979532	0.970825	0.954178	1.03119	1.00389	1.0175	0.998957	0.944498	0.970707	0.993018	0.959029	0.965549	0.955012	1.02108	1.06466	0.949013	0.887706	0.938589	1.04597	1.11684	0.873921	0.839962	0.917376	1.07655	0.976399	0.887846	0.917769	0.923591	0.976331	0.999041	0.980565	0.930127	0.896014	0.984329	0.927757	0.978949
Q8BR07	BICD1_MOUSE	Protein bicaudal D homolog 1 (Bic-D 1)	1.15838	1.00557		0.971706	0.966527	1.05419	0.952696		0.813297	0.902439	1.11089	0.961014		0.834232	0.821637	1.0243	1.045		0.76555	1.0303	1.24515	1.28225		1.11602	1.14849	1.21293	1.30181		1.00996	0.973442	0.795533	1.14508		1.00852	0.963178	1.05332	1.21876		1.08883	0.946746	1.04794	1.15813		0.870017	0.89716	0.0794318	0.177188
Q921C5	BICD2_MOUSE	Protein bicaudal D homolog 2 (Bic-D 2)					1.00732					0.945122					0.888889					0.883838					1.07608					1.07457					1.06008					1.04832					0.96572
P70444	BID_MOUSE	BH3-interacting domain death agonist (p22 BID) (BID) [Cleaved into: BH3-interacting domain death agonist p15 (p15 BID); BH3-interacting domain death agonist p13 (p13 BID); BH3-interacting domain death agonist p11 (p11 BID)]		1.13463					1.11637					1.17934					1.05167					1.15554					1.12253					1.23057					1.19574					1.12809
Q9CY64	BIEA_MOUSE	Biliverdin reductase A (BVR A) (EC 1.3.1.24) (Biliverdin-IX alpha-reductase)	0.961421	1.03528	0.987539	0.923961	0.991632	0.928079	1.03879	0.949185	0.867942	1.04065	0.89901	1.077	0.985915	0.978437	0.969786	0.902818	1.01667	1.00417	0.911005	0.99697	0.959659	1.0349	1.02629	0.992897	0.96517	1.05086	1.11184	1.06196	0.940249	0.927477	1.12973	1.05527	1.03409	1.05963	1.03101	0.98951	1.0209	1.05293	0.929322	0.993097	1.02493	1.03534	1.04719	0.998267	1.04212	0.125337	0.253724
G3X9K3	BIG1_MOUSE	Brefeldin A-inhibited guanine nucleotide-exchange protein 1 (BIG1) (Brefeldin A-inhibited GEP 1) (ADP-ribosylation factor guanine nucleotide-exchange factor 1)	1.06802	1.00093	1.01661	1.11671	0.942469	1.0532	0.984863	0.999041	0.959927	0.984756	0.981188	1.01559	0.997988	0.998652	0.973684	1.14577	1	0.997914	1.10431	0.961616	1.03413	1.05842	1.07253	1.30387	0.961503	1.0931	1.07072	1.06583	1.1195	0.971399	0.843643	1.13299	0.991477	0.97615	1.05039	1.06119	1.02857	0.963138	1.02197	0.95069	1.00575	1.00883	0.96824	1.05633	0.974535	0.419424	0.60487
A2A5R2	BIG2_MOUSE	Brefeldin A-inhibited guanine nucleotide-exchange protein 2 (Brefeldin A-inhibited GEP 2) (ADP-ribosylation factor guanine nucleotide-exchange factor 2)	1.00102	0.966574	0.893043	1.03979	1.01464	0.97734	1.01608	0.926174	1.06011	1	0.992079	0.981481	1.05433	1.00539	1.0078	1.00972	1.02083	0.952033	0.969378	0.99697	1.0256	1.09788	1.03173	1.02289	1.03575	1.07414	1.0551	1.0697	1.05062	1.03473	1.0146	1.08117	0.925189	1.02385	0.982558	1.01661	1.02431	0.925331	1.22732	1.03057	0.985618	0.978799	1.02541	0.996534	1.02057	0.258173	0.431917
Q3UGY8	BIG3_MOUSE	Brefeldin A-inhibited guanine nucleotide-exchange protein 3 (ARFGEF family member 3)	1.03452	1.05385	1.01869	1.10433	1.0136	1.067	1.01514	1	0.977231	1.03557	1.02277	0.987329	1.00905	1.02426	1.01949	1.0447	0.969167	1.01043	0.960766	1.00202	1.00853	0.984067	0.964642	1.05604	0.960587	0.987931	0.949013	0.950629	1.00249	0.933606	0.944158	1.02159	0.965909	1.01022	0.98062	0.972902	0.964606	0.954631	0.981853	0.95069	1.01055	0.996466	1.02904	1.03206	1.05485	0.00118676	0.00540591
O08539	BIN1_MOUSE	Myc box-dependent-interacting protein 1 (Amphiphysin II) (Amphiphysin-like protein) (Bridging integrator 1) (SH3 domain-containing protein 9)	0.987817	0.957289	1.10592	0.935455	0.946653	1.05025	1.03406	1.02493	1.18488	1.00915	1.05644	1.04483	1.1338	1.03639	1.08382	1.10593	1.0925	1.07195	1.14928	1.05051	1.11792	0.896055	0.984587	1.01263	1.10632	1.09138	1.01809	0.988383	0.921992	1.05924	0.869416	0.964594	0.972538	0.988075	0.928295	0.963287	0.884435	1.06049	0.91213	1.04438	1.04027	0.966431	0.991833	1.05546	1.06072	0.0111556	0.0360453
D3Z6Q9	BIN2_MOUSE	Bridging integrator 2	1.06294	1.01671		1.15031		0.952709	1.03784		1.26867		0.991089	0.88694		0.97035		0.933916	0.955833		1.35598		0.912335	0.854325		0.74191		1.01121	0.930099		1.35187		1.13058	0.888601		1.15588		0.997378	0.96887		1.19007		1.11122	0.952297		1.36482		0.336514	0.518882
P20029	BIP_MOUSE	Endoplasmic reticulum chaperone BiP (EC 3.6.4.10) (78 kDa glucose-regulated protein) (GRP-78) (Binding-immunoglobulin protein) (BiP) (Heat shock protein 70 family protein 5) (HSP70 family protein 5) (Heat shock protein family A member 5) (Immunoglobulin heavy chain-binding protein)	1.11472	1.06592	1.10384	1.07427	0.995816	1.05419	1.06244	1.08821	1.04918	0.995935	1.02673	1.06433	1.03722	1	0.966862	1.05539	1.04083	1.0073	1.03349	0.967677	1.0962	1.07663	1.06165	1.02131	1.0055	1.05172	1.04359	1.0939	1.07386	1.0143	0.825601	0.969775	1.03883	1.01618	0.942829	0.967657	1.00384	0.958412	1.01242	0.966469	0.977948	1.01148	1.06443	0.965338	0.904016	0.00480758	0.0180357
Q62210	BIRC2_MOUSE	Baculoviral IAP repeat-containing protein 2 (EC 2.3.2.27) (Cellular inhibitor of apoptosis 1) (C-IAP1) (Inhibitor of apoptosis protein 2) (mIAP2) (RING-type E3 ubiquitin transferase BIRC2)				0.996463					0.991803					1.10377					1.08517					1.06788					0.963485					0.951448					1.09742					0.961005
O88738	BIRC6_MOUSE	Baculoviral IAP repeat-containing protein 6 (EC 2.3.2.27) (BIR repeat-containing ubiquitin-conjugating enzyme) (BRUCE) (RING-type E3 ubiquitin transferase BIRC6) (Ubiquitin-conjugating BIR domain enzyme apollon) (APOLLON)	1.05787	1.02878	1.0945	1.07958	1.01255	1.10936	1.03879	1.09396	1.02277	1.10061	1.10297	1.0731	1.01811	1.06604	1.06628	1.04859	1.03583	1.07508	1.00574	1.13737	1.08456	0.96434	0.921124	1.05288	1.13107	0.993966	0.965461	0.915779	0.93361	1.05822	1.0988	0.967185	0.979167	0.983816	1.00581	1.00612	0.877612	0.958412	0.904489	0.959566	1.05944	1.02473	1.01815	1.05199	1.12733	0.00141528	0.00630257
O55102	BL1S1_MOUSE	Biogenesis of lysosome-related organelles complex 1 subunit 1 (BLOC-1 subunit 1) (GCN5-like protein 1)	0.998985		1.00519	1.04598		1.0266		1.00671	1.10383		0.943564		1.04225	1.04043		0.960155		1.03754	1.01053		1.11404		1.14053	0.96764		1.00086		1.11907	1.03734		1.24313		1.0303	1.09455		1.02797		1.04631	1.10984		0.929051		0.96461	0.968804		0.124413	0.252405
Q9CWG9	BL1S2_MOUSE	Biogenesis of lysosome-related organelles complex 1 subunit 2 (BLOC-1 subunit 2)
Q8R016	BLMH_MOUSE	Bleomycin hydrolase (BH) (BLM hydrolase) (BMH) (EC 3.4.22.40)	1.04569	1.06685	1.06854	1.16092	1.06799	0.944828	1.07947	1.12464	1.05464	1.0376	0.927723	1.02729	1.02515	1.03639	1.09454	0.929057	1.01	1.02815	0.952153	1.0404	0.962762	0.959029	0.99184	0.970797	0.980752	0.953448	0.88898	0.96515	1.01909	0.983657	0.969931	0.956822	0.940341	0.97615	0.899225	0.923951	0.870789	0.900756	0.932187	0.963511	0.948226	0.890459	0.952813	0.915078	1.02547	3.85711e-05	0.000284232
Q923D2	BLVRB_MOUSE	Flavin reductase (NADPH) (FR) (EC 1.5.1.30) (Biliverdin reductase B) (BVR-B) (EC 1.3.1.24) (Biliverdin-IX beta-reductase) (NADPH-dependent diaphorase) (NADPH-flavin reductase) (FLR)	0.975635	0.952646	0.857736	0.938108	0.972803	0.918227	0.96878	0.882071	0.91439	1.07825	0.983168	0.997076	1.00503	0.985175	0.980507	0.884354	0.981667	0.924922	0.997129	1.02424	0.869666	0.985584	1.00544	0.92502	1.05591	0.818966	0.994243	0.979671	0.915353	0.965271	0.991409	1.03627	0.888258	1.05537	1.06686	0.954545	1.20085	1.00189	1.06781	1.04142	0.970278	1.05477	0.986388	1.02253	1.11557	0.0887295	0.194458
Q91Z96	BMP2K_MOUSE	BMP-2-inducible protein kinase (BIKe) (EC 2.7.11.1)		1.14949					0.987701					0.976608					0.918333					0.871017					0.942434					1.05872					0.987633					0.960247
O35607	BMPR2_MOUSE	Bone morphogenetic protein receptor type-2 (BMP type-2 receptor) (BMPR-2) (EC 2.7.11.30) (BRK-3) (Bone morphogenetic protein receptor type II) (BMP type II receptor) (BMPR-II)	0.996954	1.052	1.03427	1.2122	1.02615	1.03842	1.14475	1.08533	1.27687	0.973577	1.10297	1.10916	1.14889	1.19137	1.03411	1.03304	1.11583	1.00938	1.13493	1.01515	0.937161	0.955235	0.858568	0.950276	0.824931	0.798276	0.924342	0.834463	0.936929	0.811032	0.823024	0.886874	0.737689	0.945486	0.75969	0.838287	0.887846	0.801512	1.04202	0.82643	0.941515	1.02032	0.913793	1.09532	0.87855	4.50651e-07	6.19896e-06
P36895	BMR1A_MOUSE	Bone morphogenetic protein receptor type-1A (BMP type-1A receptor) (BMPR-1A) (EC 2.7.11.30) (Activin receptor-like kinase 3) (ALK-3) (BMP-2/BMP-4 receptor) (Serine/threonine-protein kinase receptor R5) (SKR5) (CD antigen CD292)			1.01973					0.899329					1.0835					1.00626					0.8767					0.89061					0.802083					0.794896					0.835753
Q9Z2F7	BNI3L_MOUSE	BCL2/adenovirus E1B 19 kDa protein-interacting protein 3-like (NIP3-like protein X) (NIP3L)				1.23696					1.41803					1.13881					1.10048					0.917916					1.12199					0.971891					1.01433					1.01906
O55003	BNIP3_MOUSE	BCL2/adenovirus E1B 19 kDa protein-interacting protein 3	1.07817	1.06314	1.04569	1.12202		0.90936	0.962157	1.05369	1.13479		0.934653	0.881092	1.05936	1.11051		1.04179	0.979167	1.04901	1.04593		1.13111	1.01593	0.99456	1.01815		0.917241	0.885691	0.959342	0.93361		1.05241	0.930052	0.974432	1.01022		0.980769	0.824733	1.03686	1.09647		0.951103	0.946996	0.960073	0.89688		0.119031	0.244333
Q5SQY2	BOD1_MOUSE	Biorientation of chromosomes in cell division protein 1 (Biorientation defective protein 1) (Protein FAM44B)		0.972145		1.16004			1.05203		1.43534			0.918129		1.02561			1.0825		1.38469			0.944613		1.25335			0.944901		1.0805			0.909326		0.999148			0.802559		1.01337			0.952297		1.21577		0.514025	0.693206
O35425	BOK_MOUSE	Bcl-2-related ovarian killer protein (Apoptosis activator Mtd) (Protein matador)	1.02234					1.00394					1.0802					1.08746					1.06284					1.14138					1.25344					0.874126					1.02589
Q9D8S9	BOLA1_MOUSE	BolA-like protein 1	1.14112	1.10121	1.10488	1.15561	1.08891	1.12906	1.07096	1.12081	1.13115	0.91565	1.05842	1.12281	1.03622	1.04852	1.00585	1.13508	1.03833	0.998957	1.01148	0.949495	0.908456	1.03794	0.959202	0.939227	0.987168	0.786207	1.06332	0.970958	1.13278	1.13177	0.517182	1.10967	0.94697	0.989779	0.858527	0.77972	1.14712	0.915879	1.10124	1.07495	0.908917	0.973498	1	0.940208	0.882468	0.115362	0.238649
Q8BGS2	BOLA2_MOUSE	BolA-like protein 2	1.00203	1.0325	0.82866	0.916004	1.0387	1.04433	1.0246	0.989453	0.949909	1.14126	1.0396	1.08382	0.859155	0.944744	1.03119	0.963071	1.05917	0.940563	0.957895	1.12424	1.07137	0.995448	0.884859	1.09471	1.15949	1.07586	1.05674	0.788964	0.985062	1.19203	1.1933	0.947323	0.742424	0.94293	1.11143	1.02972	1.07889	0.840265	0.840497	1.15878	1.02013	0.952297	0.931034	0.890815	1.13026	0.982308	0.999968
Q8CEI1	BOLA3_MOUSE	BolA-like protein 3					1.05858					0.885163					0.868421					0.929293					1.09624					1.27681					1.20833					1.01183					1.00098
P97452	BOP1_MOUSE	Ribosome biogenesis protein BOP1 (Block of proliferation 1 protein)		1.15506					0.97824					0.975634					1.10417					0.921851					1.07566					0.822107					0.95693					1.0106
Q9D920	BORC5_MOUSE	BLOC-1-related complex subunit 5	1.01929	0.990715	1.00727		1.01464	1.08473	0.958373	1.07095		0.954268	0.971287	0.940546	1.09054		1.00585	0.917396	0.865833	0.985401		1.00606	1.00078	1.022	1.07434		1.17782	1.11897	1.00247	1.05518		1.18693	1.21306	1.04231	1.02841		0.999031	0.962413	0.990192	0.955577		1.10947	0.957814	0.90106	0.928312		0.918707	0.0176137	0.0520563
Q9D6W8	BORC6_MOUSE	BLOC-1-related complex subunit 6	0.97868					1.11034					1					0.975705					1.20481					1.20862					1.31787					0.993881					0.857143
Q9CRC6	BORC7_MOUSE	BLOC-1-related complex subunit 7	0.99797	1.21077				0.930049	1.31693				0.911881	1.07115				0.937804	1.50333				1.02793	1.48179				1.11552	1.45066				1.18557	1.3437				0.978147	1.15224				0.979866	1.22438				0.904928	0.968002
Q9D6Y4	BORC8_MOUSE	BLOC-1-related complex subunit 8		0.949861					1.03027					0.942495					1.00417					0.951442					0.932566					1.02245					0.907463					0.909011
Q8JZX9	BORG1_MOUSE	Cdc42 effector protein 2 (Binder of Rho GTPases 1)
Q9JM96	BORG4_MOUSE	Cdc42 effector protein 4 (Binder of Rho GTPases 4)	0.954315	1.01021	0.958463	1.00884	1.02197	0.997044	1.04447	1.04602	1.18944	0.944106	1.03069	1.04581	1.05231	1.04987	1.10331	0.920311	1.03167	1.02607	1.0201	1.00303	1.08844	0.959029	1.02267	0.941594	0.935839	1.01379	1.00411	1.03195	1.1444	1.02247	1.14691	0.933506	0.982008	1.25213	0.92345	1.01136	0.991045	1.12476	0.897803	0.986193	1.05849	1	1.03993	1.00607	0.936337	0.722691	0.858446
Q91W92	BORG5_MOUSE	Cdc42 effector protein 1 (Binder of Rho GTPases 5)				0.873563	0.99477				1.05738	1.01931				0.959569	1.17739				1.07273	1.04242				1.00474	0.92484				0.985062	1.00715				1.01874	0.93314				1.10984	1.03156				1.05026	1.12145	0.381184	0.567186
Q8R164	BPHL_MOUSE	Valacyclovir hydrolase (VACVase) (Valacyclovirase) (EC 3.1.-.-) (Biphenyl hydrolase-like protein)	0.862944	0.892293	0.851506	0.832007	0.91318	0.884729	0.908231	0.876318	0.838798	0.979675	0.90396	0.885965	0.84004	0.885445	0.976608	0.881438	0.921667	0.931178	0.872727	0.974747	1.01707	1.02504	0.998187	0.970797	0.963336	1.08362	1.02961	1.07648	0.99834	1.02962	1.42612	1.10449	1.15909	1.05026	1.32558	1.22552	1.15821	1.18998	1.1681	1.23373	1.16491	1.12014	1.2069	1.2279	1.27816	5.42831e-13	4.32016e-11
Q920N2	BPL1_MOUSE	Biotin--protein ligase (EC 6.3.4.-) (Biotin apo-protein ligase) [Includes: Biotin--[methylmalonyl-CoA-carboxytransferase] ligase (EC 6.3.4.9); Biotin--[propionyl-CoA-carboxylase [ATP-hydrolyzing]] ligase (EC 6.3.4.10) (Holocarboxylase synthetase) (HCS); Biotin--[methylcrotonoyl-CoA-carboxylase] ligase (EC 6.3.4.11); Biotin--[acetyl-CoA-carboxylase] ligase (EC 6.3.4.15)]			0.874351	1.20159				0.911793	1.02186				1.16499	1.14151				1.06882	0.910048				0.954669	0.949487				1.22072	1.32448				0.80303	1.01193				0.898866	1.23687				0.988203	1.05286		0.35409	0.538677
Q9Z0S1	BPNT1_MOUSE	3'(2'),5'-bisphosphate nucleotidase 1 (EC 3.1.3.7) (Bisphosphate 3'-nucleotidase 1) (PAP-inositol 1,4-phosphatase) (PIP)	0.907614	0.977716	0.904465	0.987622	1.07427	1.02167	1.05866	0.93768	1.13024	1.09451	0.954455	0.965887	0.997988	0.995957	1.0117	0.873664	0.92	0.872784	1.03541	0.931313	1.12801	0.917299	0.970988	0.90371	0.950504	1.06638	0.989309	0.870281	0.939419	1.00204	1.35052	1.03713	1.06061	1.07411	1.14438	1.04633	0.977399	1.09074	0.926457	1.11144	0.971237	0.95053	0.949183	1.01906	0.988247	0.00753546	0.026254
P28028	BRAF_MOUSE	Serine/threonine-protein kinase B-raf (EC 2.7.11.1) (Proto-oncogene B-Raf)	0.947208	0.987929	1.00831	1.04863	1.06695	0.967488	1.01419	0.979866	1.04007	1.09146	0.988119	0.995127	0.967807	1.07547	1.07115	0.921283	0.9925	0.987487	1.05837	1.03434	0.903801	0.949924	0.980961	1.00868	1	0.912069	0.861842	0.863504	0.975934	0.938713	0.92354	0.917098	0.856061	0.91908	0.988372	0.840909	0.886141	0.879017	0.921681	0.90927	0.947267	0.917845	0.915608	1.0234	0.998041	8.09142e-05	0.000544412
Q99MP8	BRAP_MOUSE	BRCA1-associated protein (EC 2.3.2.27) (BRAP2) (Impedes mitogenic signal propagation) (IMP) (RING-type E3 ubiquitin transferase BRAP2)		1.09471	0.778816				1.0596	0.821668				1.04483	0.884306				1.12167	0.959333				1.10926	0.891206				1.08306	1.10165				1.06649	0.811553				1.03028	0.835539				1.07951	0.970962			0.938772	0.985472
Q8C3R1	BRAT1_MOUSE	BRCA1-associated ATM activator 1 (BRCA1-associated protein required for ATM activation protein 1)		0.727948	0.895119				0.795648	0.894535				0.650097	1.23441				0.655833	0.355579				0.601669	0.433364				0.60773	0.7212				0.653713	0.700758				0.274627	0.862004				0.617491	0.735935			0.570205	0.742894
P46737	BRCC3_MOUSE	Lys-63-specific deubiquitinase BRCC36 (EC 3.4.19.-) (BRCA1-A complex subunit BRCC36) (BRCA1/BRCA2-containing complex subunit 3) (BRCA1/BRCA2-containing complex subunit 36) (BRISC complex subunit BRCC36)	0.980711	0.940576	0.993769	0.967286	0.998954	1.09557	1.01892	0.987536	0.955373	1.05081	1.11683	0.957115	0.892354	0.994609	1.01267	1.08358	0.985833	0.956204	0.97512	1.08687	1.19162	1	1.00997	1.0663	1.10632	1.22328	0.973684	0.922556	0.908714	1.04494	1.31529	0.926598	0.995265	1.02129	1.06686	1.07255	0.84435	0.869565	0.905444	1.06213	0.922339	0.916961	0.845735	0.948007	1.00196	0.180073	0.332511
Q8K2F0	BRD3_MOUSE	Bromodomain-containing protein 3 (Bromodomain-containing FSH-like protein FSRG2)
Q9ESU6	BRD4_MOUSE	Bromodomain-containing protein 4 (Mitotic chromosome-associated protein) (MCAP)	1.00508	1.09842	1.00104	1.10345	0.974895	0.946798	1.08798	0.971237	1.01275	0.947154	0.90495	1.15789	0.979879	1.0283	0.939571	0.874636	1.15167	0.996872	1.07943	0.950505	0.997673	0.996206	0.990934	1.05919	0.923923	0.930172	1.13076	0.95547	1.12365	1.00306	1.33849	1.12003	0.960227	0.975298	0.945736	0.907343	0.857996	0.977316	1.07545	1.01381	1.09396	1.10601	1.04719	1.04419	0.934378	0.811722	0.917034
O88665	BRD7_MOUSE	Bromodomain-containing protein 7 (75 kDa bromodomain protein)		1.06871	0.890966	0.994695			1.06149	1.09971	1.1102			1.19688	0.991952	0.881402			1.26333	0.98853	1.2067			1.217	1.14506	1.02368			1.17845	1.00194	1.27469			0.949914	1.19129	1.32453			1.28785	1.31853	1.20821			1.38339	1.07895	1.77383		0.147507	0.284642
Q5DTM8	BRE1A_MOUSE	E3 ubiquitin-protein ligase BRE1A (BRE1-A) (EC 2.3.2.27) (RING finger protein 20) (RING-type E3 ubiquitin transferase BRE1A)	1.01827	0.971216	0.979232	0.862953	0.970711	0.905419	0.949858	0.976989	0.779599	0.994919	0.917822	0.907407	0.922535	0.876011	1.04678	0.892128	0.99	0.931178	1.01818	0.975758	0.94647	1.15023	1.15594	0.982636	1.06966	1.04828	1.08141	1.06776	0.992531	1.06435	1.05928	1.03282	1.02083	0.915673	1.09496	1.01311	1.03539	1.08129	0.923591	1.08185	1.01822	1.03092	0.980944	0.854419	1.02644	0.0203659	0.0587866
Q3U319	BRE1B_MOUSE	E3 ubiquitin-protein ligase BRE1B (BRE1-B) (EC 2.3.2.27) (RING finger protein 40) (RING-type E3 ubiquitin transferase BRE1B)	0.926904	0.843083	0.812046	0.999116	0.891213	0.969458	0.843898	0.931927	1.05373	0.896341	0.980198	0.807018	0.901408	0.921833	0.898635	0.904762	0.855	0.913452	1.02967	0.891919	1.0737	0.930197	1.01632	1.00631	0.949588	1.03362	1.17434	1.14521	1.06224	1.02656	1.12199	0.856649	1.05777	0.915673	0.915698	1.03322	1.13518	1.00095	1.17479	1.02959	1.06711	0.855124	0.915608	1.03899	0.957884	0.00156566	0.00690055
Q8BXV2	BRI3B_MOUSE	BRI3-binding protein (I3-binding protein)	0.97665	0.94429	1.06542	1.12821	0.980126	0.716256	0.924314	0.887824	1.49362	0.837398	0.70297	1.00877	1.01509	1.031	0.934698	0.737609	0.979167	0.937435	1.30239	0.938384	0.843289	1.26328	1.12874	0.982636	1.09166	0.839655	1.26891	1.4666	1.59585	1.59653	0.787801	1.22625	1.47822	1.23169	0.962209	0.780594	1.1855	0.962193	1.51098	1.2643	0.944391	1.053	0.990926	1.30936	0.859941	0.252424	0.425677
Q91VR8	BRK1_MOUSE	Protein BRICK1 (BRK1)	1.01218	0.946147	1.07165	1.00619	0.981172	0.923153	0.990539	1.07191	1.19763	1.13516	0.920792	1.00195	1.01811	0.969003	1.02924	0.942663	0.999167	1.03754	1.09187	1.07576	0.937161	0.897572	0.814143	0.887924	1.04308	0.852586	0.782895	0.846079	1.01411	0.903984	0.775773	0.867012	0.897727	0.896934	1.05814	0.815559	0.756503	0.802457	1.09265	0.873767	0.948226	0.89841	0.902904	1.00433	1.1048	0.00677227	0.0240308
Q920P3	BRNP1_MOUSE	BMP/retinoic acid-inducible neural-specific protein 1 (Deleted in bladder cancer protein 1 homolog)	1.07513	1.07707	0.985462	1.1733	1.14749	0.982266	1.08042	0.991371	1.04554	1.10366	0.991089	0.94347	1.0332	0.993261	0.936647	1.00097	0.995	0.992701	0.968421	1.02121	0.950349	0.951442	0.999093	1.09787	1.10174	0.917241	0.980263	0.852856	0.990041	0.962206	0.77921	0.920553	0.808712	1.00596	0.856589	0.923951	0.8742	0.848771	0.992359	0.83925	0.915628	0.920495	0.908348	0.974003	0.933399	1.66806e-05	0.00013767
Q6DFY8	BRNP2_MOUSE	BMP/retinoic acid-inducible neural-specific protein 2	0.97665	0.999071	1.01038	1.02829	0.986402	0.951724	1.00946	1.07191	0.965392	0.981707	0.971287	0.991228	1.08451	1.04852	0.884016	1.02818	0.9675	1.01564	0.978947	0.847475	1.05431	0.929439	1.00544	1.13023	0.908341	1.09569	0.95148	0.996128	0.958506	0.790603	1.10911	0.937824	0.922348	1.01107	1.01066	1.04021	0.949254	1.03403	0.929322	0.803748	0.934803	0.910777	0.948276	0.974003	0.856024	0.685416	0.831847
Q499E0	BRNP3_MOUSE	BMP/retinoic acid-inducible neural-specific protein 3
Q8K2Q7	BROX_MOUSE	BRO1 domain-containing protein BROX (BRO1 domain- and CAAX motif-containing protein)	0.895431	0.982358	0.94081	0.894783	1.03347	1.00591	1.01135	0.977948	0.901639	0.942073	1.00495	0.973684	0.990946	0.929919	0.997076	0.951409	0.984167	0.950991	0.924402	1.02424	1.04267	1.02276	1.0417	0.96764	1.04583	0.881897	0.962171	0.93514	0.898755	1.09806	1.21821	1.038	1.05019	0.96167	1.11143	1.16871	0.996162	1.10681	0.944604	1.12426	1.05753	1.0212	1.10436	0.982669	1.09598	0.00809306	0.0279173
Q5RJI5	BRSK1_MOUSE	Serine/threonine-protein kinase BRSK1 (EC 2.7.11.1) (EC 2.7.11.26) (Brain-specific serine/threonine-protein kinase 1) (BR serine/threonine-protein kinase 1) (Serine/threonine-protein kinase SAD-B)	0.960406	0.904364	0.911734	0.870027	0.869247	0.905419	0.902554	0.889741	0.867942	0.855691	0.905941	0.97271	0.873239	0.929919	0.851852	0.934888	0.9675	0.887383	0.929187	0.884848	0.896819	1.05615	1.05893	1.01894	0.901925	1.00517	1.13487	1.03485	0.991701	1.0286	0.7689	1.10881	0.955492	0.925894	0.924419	0.977273	1.19659	0.97259	1.17287	0.930966	0.974113	1.05389	0.888385	0.986135	0.957884	0.00594045	0.0214898
Q69Z98	BRSK2_MOUSE	Serine/threonine-protein kinase BRSK2 (EC 2.7.11.1) (EC 2.7.11.26) (Brain-specific serine/threonine-protein kinase 2) (BR serine/threonine-protein kinase 2) (Serine/threonine-protein kinase SAD-A)	0.987817	1.01114	1.08515	0.945181	0.957113	0.935961	1.00851	1.03356	1.01002	0.990854	0.958416	0.986355	1.01207	1.00674	0.949318	0.933916	1.34	1.00104	1.03254	0.989899	1.04732	1.03869	1.08613	1.05051	1.10907	1.06724	1.04852	1.07067	0.993361	1.00204	1.07388	1.03109	1.01515	0.953152	1.05329	0.972028	0.969723	0.943289	0.950334	0.980276	0.946309	0.94258	0.974592	0.998267	0.968658	0.0723079	0.165057
Q80Y55	BSDC1_MOUSE	BSD domain-containing protein 1	0.86802	0.936862	0.853583	0.809903	0.935146	1.03251	1.02554	0.933845	0.900729	1.05488	1.0198	0.948343	0.955734	0.854447	0.937622	0.941691	0.973333	0.86757	0.972249	0.887879	1.20559	0.974203	1.13146	1.1026	1.09624	1.26466	1.1472	1.04647	1.12448	0.967314	1.59021	1.03022	1.00568	1.11414	1.01841	1.23601	1.00299	1.05577	0.907354	0.943787	1.03356	0.962898	0.940109	0.92201	0.993144	0.00156892	0.00690945
O88737	BSN_MOUSE	Protein bassoon	1.0132	0.964717	1.03323	0.983201	0.903766	1.18522	1.0719	1.08437	1.1275	0.900407	1.18614	1.08577	1.11368	1.0566	1	1.23712	1.1725	1.10845	1.15789	0.957576	0.972847	1.01138	0.94107	0.966062	0.941338	0.957759	1.06661	1.03195	1.06307	1.07457	0.757732	0.98791	0.982008	0.867973	0.810078	0.881993	0.939019	0.926276	0.969436	0.924063	0.943432	0.977032	0.956443	0.989601	0.79334	7.08422e-05	0.000487839
Q9CQH7	BT3L4_MOUSE	Transcription factor BTF3 homolog 4 (Basic transcription factor 3-like 4)	0.878173	0.973073	0.926272	0.906278	1.09728	0.986207	0.954588	0.962608	0.565574	1.22561	1.03069	1.09259	0.964789	0.929919	1.20273	1.02332	0.991667	0.970803	0.742584	1.21919	0.933282	1.02807	0.970082	0.898974	0.937672	0.912931	1.07977	0.945789	0.959336	0.987743	0.974227	1.05959	1.05492	1.0724	1.07655	0.867133	1.10362	0.981096	0.99809	1.05523	1.03643	1.11131	0.947368	0.853553	1.13908	0.808824	0.914915
Q80X66	BTBDA_MOUSE	BTB/POZ domain-containing protein 10 (Glucose metabolism-related protein 1)	0.540102	0.941504				1.30936	1.23463				2.40198	1.20078				1.43732	1.32417				1.0287	0.937785				1.69138	1.30757				1.91753	0.839378				1.13549	0.78209				1.00096	1.11572				0.278241	0.455371
Q6GQW0	BTBDB_MOUSE	Ankyrin repeat and BTB/POZ domain-containing protein BTBD11 (BTB/POZ domain-containing protein 11)	0.91269	1.16806	0.774663	0.945181	0.973849	0.781281	0.982971	0.746884	1.06284	1.02134	0.869307	0.890838	1.00101	1.15903	1.0078	0.990282	0.848333	0.826903	0.955024	0.971717	0.833204	0.93475	0.831369	0.994475	0.928506	0.818103	0.787829	0.90029	0.993361	0.852911	0.7311	0.956822	0.766098	1.00085	0.858527	0.753497	0.823028	0.936673	1.00478	0.923077	1.05273	0.863074	1.04809	1.01646	1.02057	0.435805	0.620545
Q9DB72	BTBDH_MOUSE	BTB/POZ domain-containing protein 17 (Galectin-3-binding protein-like)	0.927919	0.931291	1.09657	0.847922	0.726987	0.906404	0.908231	0.952061	1.05829	1.03049	1.14851	1.01852	0.93662	0.752022	0.716374	1.01166	0.9725	1.0438	0.889952	0.905051	0.748642	0.978756	1.00091	0.674033	0.936755	0.902586	0.95148	0.800581	0.693776	0.901941	0.905498	1.15717	0.910038	0.705281	0.747093	0.913462	0.805117	0.842155	1.09647	0.774162	0.787152	0.714664	0.871143	0.841421	0.621939	0.329645	0.510978
Q64152	BTF3_MOUSE	Transcription factor BTF3 (Nascent polypeptide-associated complex subunit beta) (NAC-beta) (RNA polymerase B transcription factor 3)	0.993909	1.10678	1.11734	0.847038	0.890167	0.950739	1.28193	1.11026	0.785974	0.873984	1.08713	1.17057	1.05533	0.824798	0.94152	0.991254	1.17083	0.921794	0.89378	0.971717	1.03801	1.19575	1.09248	1.03078	0.935839	1.02672	1.27138	0.814134	0.896266	0.836568	1.00859	1.21503	0.993371	0.936968	0.793605	1.09178	1.20682	1.12382	0.971347	0.913215	1.05753	1.09541	0.998185	0.905546	0.920666	0.959053	0.996993
Q9WVA3	BUB3_MOUSE	Mitotic checkpoint protein BUB3 (WD repeat type I transmembrane protein A72.5)	0.990863	1.00743	0.979232	0.984085	1.01883	0.86601	0.991485	0.986577	0.89071	0.996951	0.882178	0.936647	1.01308	1.0027	0.996101	0.859086	0.978333	0.996872	0.964593	0.983838	0.923972	0.997724	0.99728	1.02526	1.01008	0.917241	0.921053	0.962246	0.93112	0.99285	1.10137	0.93696	0.973485	1.00937	0.968023	0.910839	0.989339	1.02552	0.913085	1.03452	0.941515	1.01325	0.984574	0.945407	1.03036	0.557855	0.732111
Q8R149	BUD13_MOUSE	BUD13 homolog			1.02596					1.08341					0.968813					1.05005					1.24116					0.898354					1.06155					1.05766					1.07169
Q6PGH1	BUD31_MOUSE	Protein BUD31 homolog (Protein G10 homolog)		0.998143	1.04258				0.940397	0.94535				1.10039	1.00302				0.996667	0.967675				1.12291	0.982774				1.01316	1.01742				1.08204	0.989583				1.06098	1.00567				1.10336	1.03085			0.401172	0.585673
O54825	BYST_MOUSE	Bystin	0.994924	0.929434		0.82847	0.956067	0.797044	0.863765		0.992714	1.01728	0.890099	1.0809		0.904313	0.906433	0.865889	0.84		1.16364	1.10808	1.01707	0.91654		1.05446	1.14849	1.10517	0.919408		1.00415	1.09193	0.971649	0.912781		0.907155	1.30523	1.1757	0.947548		1.06208	1.20809	0.90604	1		1.08839	1.15279	0.437723	0.622239
Q9CQC6	BZW1_MOUSE	Basic leucine zipper and W2 domain-containing protein 1	0.994924	1.02786	1.054	1.12467	1.02197	0.916256	1.00757	1.00863	1.08015	0.928862	1.00396	0.97271	1.02918	1.031	0.983431	0.933916	0.975833	1.0219	1.00096	0.951515	0.920869	0.937026	1.00544	1.00474	0.949588	1.04569	1.02549	1.00484	1.02241	0.998979	1.07388	0.926598	0.972538	1.04855	0.920543	1.01049	0.961194	1.01701	1.0086	1.02465	0.999041	0.966431	0.980036	1.05979	0.928501	0.224786	0.392073
Q91VK1	BZW2_MOUSE	Basic leucine zipper and W2 domain-containing protein 2	1.0203	0.936862	1.10177	1.09195	1.07113	0.944828	1.08042	1.02205	0.935337	1.02744	0.994059	1.17544	1.0674	1.13612	1.0575	0.975705	1.24917	1	1.07656	1.01717	1.03646	1.09939	1.23572	1.09866	1.04858	1.04569	0.905428	1.00678	1.00747	0.886619	1.06529	0.926598	0.893939	0.977853	1.07171	1.04021	1.15991	0.816635	0.972302	1.04734	1.02109	1.17138	0.983666	0.978336	1.10676	0.211618	0.374737
O35127	C10_MOUSE	Protein C10	1.14112	1.08078	1.33022	0.920424	0.930962	1.40985	1.05676	1.14861	0.692168	1.35163	1.17228	1.0809	1.31187	0.818059	0.988304	1.33333	1.12667	1.06152	1.01818	0.888889	1.11404	1.03869	1.16772	0.733228	1.24473	1.04741	1.06332	0.971926	1.05228	1.1287	1.65378	1.15285	0.882576	0.905451	1.21512	1.09441	1.05757	1.0397	0.773639	0.874753	1.1582	1.23852	0.787659	1.02253	1.37316	0.96686	0.999968
Q80U49	C170B_MOUSE	Centrosomal protein of 170 kDa protein B (Centrosomal protein 170B) (Cep170B)	0.883249	0.93779	0.898235	0.906278	0.930962	0.967488	0.958373	0.896453	0.969035	0.878049	0.99604	1.04678	0.909457	0.948787	0.924951	0.954325	0.995833	0.919708	1.01435	0.929293	1.03026	1.08801	1.02901	1.0734	1.02658	1.10517	1.19326	1.02807	1.10373	1.13687	1.06271	1.10881	1.00284	1.03237	1.03876	1.05769	1.20171	1.09546	1.11843	1.0858	0.971237	1.09364	0.944646	1.01993	0.920666	3.49384e-08	6.85359e-07
Q8CI33	C19L1_MOUSE	CWF19-like protein 1
P98086	C1QA_MOUSE	Complement C1q subcomponent subunit A		0.699164	0.74974	0.813439	0.697699		0.724693	0.85139	0.714026	0.892276		0.967836	0.969819	0.954178	0.834308		0.744167	0.991658	0.710048	1.04747		0.569803	0.584769	0.641673	0.758937		1.15872	0.903195	1.01079	0.736466		0.969775	1.49716	1.44037	1.30136		1.63753	1.7051	1.94842	1.75937		1.35777	1.46915	0.867418	0.828599	9.94378e-08	1.70452e-06
P14106	C1QB_MOUSE	Complement C1q subcomponent subunit B	0.835533	0.878366	0.800623	0.820513	0.698745	0.704433	0.904447	0.939597	0.715847	0.853659	0.859406	1.31871	1.0332	1.07547	0.921053	0.979592	0.896667	1.00104	0.900478	1.01212	0.820016	0.811077	0.786945	0.718232	0.769936	0.87931	1.46135	0.873185	1.02407	0.973442	1.29897	1.32642	1.17519	1.28535	1.20058	1.07168	1.38849	1.40926	1.55396	1.78107	1.10547	1.24382	1.20145	0.960139	0.84525	8.67862e-08	1.53002e-06
O35658	C1QBP_MOUSE	Complement component 1 Q subcomponent-binding protein, mitochondrial (GC1q-R protein) (Glycoprotein gC1qBP) (C1qBP)	0.924873	0.954503	0.948079	1.06897	0.978033	0.937931	0.941343	0.926174	1.13661	0.909553	0.955446	0.921053	0.973843	1.04043	0.87232	0.932945	0.955	0.879041	1.18086	0.917172	0.97052	0.932473	0.953762	1.0884	1.02475	1.02759	1.02303	0.975799	1.02905	1.13483	1.25601	1.11658	1.08902	1.04514	1.09884	1.18444	1.21365	1.20416	1.11175	1.16568	1.16012	1.20583	1.19691	1.2487	1.20764	1.41709e-06	1.68329e-05
Q02105	C1QC_MOUSE	Complement C1q subcomponent subunit C	0.996954	0.729805	0.801661	0.869142	0.844142	1.07488	0.721854	1.03356	0.680328	0.932927	1.1703	1.03899	1.14789	0.928571	1.14425	1.35083	0.765	1.11157	0.746411	1.20101	1.18464	0.576631	0.631006	0.640095	0.898258	1.16638	1.24753	1.02711	0.937759	1.11134	0.750859	0.994819	1.86364	1.36797	1.56298	1.84441	1.44478	2.06427	1.5893	2.47337	1.1697	1.3083	1.60254	0.890815	0.918707	3.55904e-05	0.00026614
Q9ESN4	C1QL3_MOUSE	Complement C1q-like protein 3 (C1q and tumor necrosis factor-related protein 13) (C1q/TNF-related protein 13) (CTRP13) (Gliacolin)	1.13401	1.052	1.05504	1.11848	1.0387	1.00985	0.964995	1.2186	1.08015	0.98374	0.952475	0.798246	0.800805	0.791105	0.994152	0.944606	0.996667	0.965589	0.961722	1.08182	1.10163	0.901366	0.894832	1.08682	1.03208	0.990517	0.925987	0.939013	1.07552	1.21144	0.97079	0.843696	0.992424	0.978705	0.955426	1.0507	0.997015	0.965974	1.26457	1.01677	0.887824	0.90106	1.13975	0.887348	0.98335	0.0155497	0.0472083
Q8R066	C1QT4_MOUSE	Complement C1q tumor necrosis factor-related protein 4 (C1q/TNF-related protein 4)	1.12386		0.978193	1.07427		1.44532		1.04219	1.04098		0.975248		1.0996	0.943396		1.62002		0.964546	0.980861		1.22886		1.15956	1.23678		1.16724		1.15392	1.39834		0.289519		1.07292	1.06133		1.14773		1.09074	1.57498		1.15724		1.09437	1.10052		0.351271	0.535508
Q8K479	C1QT5_MOUSE	Complement C1q tumor necrosis factor-related protein 5		1.04178	1.04984				1.06528	0.983701				0.978558	1				0.9525	0.993743				1.00379	0.93563				0.934211	1				1.27288	1.13636				1.27932	1.09924				0.984099	0.961887			0.0139774	0.0433324
Q922D8	C1TC_MOUSE	C-1-tetrahydrofolate synthase, cytoplasmic (C1-THF synthase) [Cleaved into: C-1-tetrahydrofolate synthase, cytoplasmic, N-terminally processed] [Includes: Methylenetetrahydrofolate dehydrogenase (EC 1.5.1.5); Methenyltetrahydrofolate cyclohydrolase (EC 3.5.4.9); Formyltetrahydrofolate synthetase (EC 6.3.4.3)]	0.972589	0.985144	0.986501	0.976127	1.01569	0.967488	0.999054	0.974113	1.01275	1.01118	0.955446	0.986355	0.976861	0.987871	0.995127	0.944606	0.976667	0.978102	0.988517	1.00909	0.980605	1.01517	1.06618	0.973165	1.011	1.00086	1	1.03679	1.01577	1.01226	1.03007	1.03022	1.07765	1.05963	1.09787	1.01049	1.04051	1.06805	1.00287	1.08087	0.999041	0.991166	1.00998	1.013	1.05975	9.66915e-05	0.000635222
Q3V3R1	C1TM_MOUSE	Monofunctional C1-tetrahydrofolate synthase, mitochondrial (EC 6.3.4.3) (Formyltetrahydrofolate synthetase)	1.01218	0.983287	1.0135	0.973475	1.01046	1.03941	0.997162	0.989453	0.968124	0.978659	1	0.904483	0.93662	1	0.998051	1.01458	0.951667	1.01668	0.91866	1.06667	0.954228	1.04932	0.983681	1.07814	1.08983	1.02931	1.0847	1.00581	0.977593	1.03779	1.12629	1.10794	1.12027	1.06303	1.09012	1.05332	1.01407	1.1569	0.964661	1.1568	1.09204	1.03887	1.0971	1.03293	1.20862	0.00137963	0.00615365
Q80X80	C2C2L_MOUSE	Phospholipid transfer protein C2CD2L (C2 domain-containing protein 2-like) (Transmembrane protein 24)	1.11675	1.04271	1.07684	1.11141	0.993724	1.24335	1.05487	1.07574	1.05191	0.924797	1.27723	1.03411	1.04728	0.978437	0.963938	1.10204	1.02583	1.03962	1.0201	0.967677	1.05508	1.05387	1.00272	0.88161	0.989918	0.908621	0.999178	1.00484	1.03983	1.06537	0.796392	0.993092	1.03788	0.890971	0.915698	0.894231	0.876759	1.02741	0.86915	0.987179	0.956855	0.985866	0.927405	0.95234	0.87855	0.015679	0.0474819
Q5HZI2	C2C4C_MOUSE	C2 calcium-dependent domain-containing protein 4C (Nuclear-localized factor 3) (Protein FAM148C)	1.03655	1.04735	1.09761	0.98939	0.920502	1.15074	1.05487	1.13423	1.07468	0.928862	1.21782	1.2807	1.15996	1.16442	0.988304	1.0826	1.21667	1.09176	1.23828	1.0303	0.898371	1.14492	0.916591	0.932912	0.871677	0.815517	1.08553	0.96031	0.914523	0.948927	0.665808	1.04404	0.901515	0.859455	0.781008	0.84528	1.06013	0.906427	0.852913	0.852071	0.949185	1.22173	1.01633	0.938475	0.822723	0.000631286	0.00314439
E9Q3C1	C2CD2_MOUSE	C2 domain-containing protein 2	1.24772					0.981281					1.0297					1.11662					1.14895					1.01207					1.05756					1.1049					1.05849
Q7TPS5	C2CD5_MOUSE	C2 domain-containing protein 5 (138 kDa C2 domain-containing phosphoprotein)	1.01117	0.989786	0.979232	0.962865	0.987448	1.07389	1.01041	0.981783	1.04918	0.903455	1.0495	0.934698	0.908451	1.0593	0.984405	1.05831	0.9775	0.989572	1	0.947475	0.999224	0.917299	0.954669	0.979479	0.91659	0.930172	0.89227	0.846079	1.12199	1.00715	0.965636	0.8981	0.953598	1.04259	0.954457	0.943182	0.85629	0.928166	1.02961	0.984221	0.998082	0.863074	0.945554	1.06412	0.926543	0.833593	0.930092
Q8K1A6	C2D1A_MOUSE	Coiled-coil and C2 domain-containing protein 1A (Five prime repressor element under dual repression-binding protein 1) (FRE under dual repression-binding protein 1) (Freud-1)	1.0132	0.974002	0.963655	1.05747	1	1.00887	0.960265	0.944391	1.06375	0.890244	0.986139	0.966862	0.934608	1.05526	0.990253	0.944606	0.9925	0.888425	1.07751	0.892929	1.03181	0.959788	0.964642	1.05367	0.961503	0.933621	0.96875	0.997096	1.04979	0.968335	0.849656	0.963731	0.877841	1.03918	0.912791	0.905594	0.973987	1.02552	1.01433	0.998028	0.975072	0.980565	0.928312	1.02946	0.846229	0.569683	0.742603
Q8BRN9	C2D1B_MOUSE	Coiled-coil and C2 domain-containing protein 1B (Five prime repressor element under dual repression-binding protein 2) (FRE under dual repression-binding protein 2) (Freud-2)	0.767513	0.798514		0.971706	0.943515	0.999015	0.77105		1.00182	0.916667	1.07624	1.09357		1.04717	0.765107	0.949466	0.888333		1.03541	0.906061	0.91699	1.11153		1.0734	0.912924	1.11034	1.13487		1.07967	0.901941	1.24141	1.04577		1.10221	0.979651	1.14161	1.3194		1.02865	0.823471	0.98466	1.18286		0.998267	1.01861	0.206156	0.367989
Q8BHL7	C42S1_MOUSE	CDC42 small effector protein 1		1.15599					1.23557					1.24659					1.25167					1.21927					1.40296					1.40155					1.3339					1.18021
Q8BGH7	C42S2_MOUSE	CDC42 small effector protein 2	1.12284	1.0585				1.24138	1.12677				1.08713	1.07602				1.20117	1.0575				0.926299	0.905918				0.946552	0.929276				0.674399	0.980138				0.805944	0.978252				1.06807	0.986749				0.0845562	0.186412
Q9CZB0	C560_MOUSE	Succinate dehydrogenase cytochrome b560 subunit, mitochondrial (Integral membrane protein CII-3) (QPs-1) (QPs1)	1.02944	1.00836	1.00727	0.942529	0.974895	0.923153	0.970672	1.19847	0.700364	1.07419	0.848515	0.915205	0.972837	0.746631	1.01852	0.864917	0.889167	1.1658	0.874641	0.987879	0.911559	0.923369	0.900272	1.19653	0.914757	0.993103	0.884868	1.1394	1.0556	1.04903	1.18557	0.901554	1.20739	0.886712	1.08236	0.967657	0.896375	0.965974	0.770774	1.03748	0.923298	0.874558	1.01996	0.753033	1.02057	0.603584	0.769819
Q8K207	CA021_MOUSE	Uncharacterized protein C1orf21 homolog
Q8R092	CA043_MOUSE	Protein C1orf43 homolog	1.13503	0.970288	1.08827			1.04729	1.00378	1.07191			1.02376	1.03216	1.03722			0.981535	1.05667	1.09489			1.03336	0.906677	0.996374			0.943103	0.970395	0.968054			0.937285	0.892919	0.879735			0.976399	0.909168	0.948015			1.10451	0.939929	0.960073			0.0223013	0.0634528
Q5EBG8	CA050_MOUSE	Uncharacterized protein C1orf50 homolog	1.40305	0.910864	1.15057	1.09284		1.38719	0.955535	1.10451	0.883424		1.40891	0.932749	0.953722	1.01078		1.29738	0.895	0.920751	1.10813		1.67804	0.945372	0.977335	1.2423		1.45517	1.09539	0.946757	1.33195		1.68299	0.851468	0.860795	1.24106		1.26661	0.985928	0.703214	0.984718		0.911793	0.923145	0.728675	1.15251		0.763939	0.885694
Q8C3W1	CA198_MOUSE	Uncharacterized protein C1orf198 homolog	0.988832	1.03435	0.84839	1.04332	0.937238	1.02167	1.08704	0.961649	0.968124	0.993902	0.969307	1.24464	0.99497	1.08895	1.04386	0.927114	1.12	0.974974	1.01914	1.03131	0.911559	1.00228	0.958296	1.02999	0.996334	0.847414	1.14885	1.10745	1.11701	1.07661	0.907216	1.27202	1.08428	1.02385	0.899225	0.854895	1.03454	0.976371	1.16523	1.01183	0.974113	1.13869	1.03176	1.00087	1.00588	0.80412	0.911445
O08532	CA2D1_MOUSE	Voltage-dependent calcium channel subunit alpha-2/delta-1 (Voltage-gated calcium channel subunit alpha-2/delta-1) [Cleaved into: Voltage-dependent calcium channel subunit alpha-2-1; Voltage-dependent calcium channel subunit delta-1]	1.26193	1.25255	1.06957	1.39346	1.21444	1.16946	1.08231	1.09684	0.990893	1.17276	0.994059	1.14425	1.00503	1.12264	1.11014	0.982507	1.04167	1.00938	1.12536	1.05253	1.23739	0.930956	1.2466	1.22889	1.09808	0.836207	0.919408	0.909003	0.980913	0.944842	0.951031	0.902418	0.830492	0.812606	0.875	0.843531	0.829851	0.825142	0.856734	0.850099	1.03068	0.970848	1.23412	1.00087	0.96474	8.70904e-09	2.02159e-07
Q6PHS9	CA2D2_MOUSE	Voltage-dependent calcium channel subunit alpha-2/delta-2 (Protein ducky) (Voltage-gated calcium channel subunit alpha-2/delta-2) [Cleaved into: Voltage-dependent calcium channel subunit alpha-2-2; Voltage-dependent calcium channel subunit delta-2]	1.20102	1.18849	1.03946	1.39611	1.04916	1.25911	1.07285	1.10738	0.932605	1.09553	1.01287	1.06628	0.984909	1.0027	1.05556	0.890185	0.996667	1.01773	1.11483	1.13434	1.53064	1.09788	1.51949	1.22336	1.06049	0.933621	0.92023	0.950629	0.984232	0.958121	1.37113	1.01554	1.02746	0.96167	1.02519	0.983392	0.938166	0.902647	0.976122	1.01282	1.17929	0.984099	1.49002	1.04333	1.09011	0.0046069	0.0173647
Q9Z1L5	CA2D3_MOUSE	Voltage-dependent calcium channel subunit alpha-2/delta-3 (Voltage-gated calcium channel subunit alpha-2/delta-3) [Cleaved into: Voltage-dependent calcium channel subunit alpha-2-3; Voltage-dependent calcium channel subunit delta-3]	1.09036	1.12349	1.05919	1.04421	1.26569	1.07882	1.04068	1.05753	1.00273	1.12195	1.00891	0.986355	1.05231	0.958221	1.01267	0.883382	0.95	0.96976	1.02488	1.13232	1.1668	0.871775	1.09973	0.988161	1.13382	0.817241	0.805921	0.854792	0.893776	0.958121	1.11512	0.892055	0.77178	0.795571	0.831395	0.861888	0.776972	0.818526	0.82999	0.883629	0.969319	0.839223	1.22686	0.909012	0.968658	0.000110384	0.00071423
Q06138	CAB39_MOUSE	Calcium-binding protein 39 (MO25alpha) (Protein Mo25)	1.02741	1.07428	1.07269	0.96817	1.01987	0.995074	1.08893	1.06807	0.980874	0.96748	0.992079	1.03314	1.04024	1.01348	0.926901	0.950437	1.0075	0.959333	1.01914	0.983838	0.90225	1.00607	0.984587	1.02447	0.989001	0.927586	0.921875	0.818006	0.907884	0.995914	0.82646	0.956822	0.863636	0.864566	0.851744	0.854895	0.864819	0.862004	0.795606	0.869822	0.958773	0.972615	0.901996	0.941941	0.96474	1.8749e-07	2.87743e-06
Q61112	CAB45_MOUSE	45 kDa calcium-binding protein (Cab45) (Stromal cell-derived factor 4) (SDF-4)	0.956345	0.968431	0.82243	0.795756		1.0266	0.929044	0.935762	0.886157		0.945545	1.01267	1.18612	0.739892		0.996113	0.870833	0.992701	0.808612		0.934833	0.886191	1.02539	0.859511		0.955172	1.02303	1.09003	1.24481		0.882302	1.2038	1.11269	1.25724		1.04458	1.13092	1.23062	1.7192		1.10738	1.13251	1.17695	1.01127		0.0117441	0.037515
Q9JLK7	CABP1_MOUSE	Calcium-binding protein 1 (CaBP1)	0.667005					0.650246					0.749505					0.85034					0.822343					1.6					0.937285					0.958916					0.710451
P97445	CAC1A_MOUSE	Voltage-dependent P/Q-type calcium channel subunit alpha-1A (Brain calcium channel I) (BI) (Calcium channel, L type, alpha-1 polypeptide isoform 4) (Voltage-gated calcium channel subunit alpha Cav2.1)	1.02741	0.998143	1.02908	1.10256	1.091	1.03448	0.915799	1.02397	1.07195	1.05793	1.03861	0.933723	1.07847	1.01348	1.07018	1.06025	0.943333	0.962461	1.06124	0.992929	1.02793	0.907436	1.0136	1.04341	1.08616	0.955172	0.924342	0.959342	1.16183	1.06027	0.896048	0.861831	0.902462	0.875639	0.906977	0.945804	0.923667	0.902647	0.999045	0.930966	0.894535	0.871908	0.911071	0.986135	0.87855	0.00020756	0.00121462
O55017	CAC1B_MOUSE	Voltage-dependent N-type calcium channel subunit alpha-1B (Brain calcium channel III) (BIII) (Calcium channel, L type, alpha-1 polypeptide isoform 5) (Voltage-gated calcium channel subunit alpha Cav2.2)	1.02132	1.04457	1.00104	1.22104	1.05753	1.08571	1.00378	1.02301	1.27869	0.908537	1.04356	1.02534	1.13984	1.07412	0.87037	1.14966	0.998333	0.966632	1.12249	0.861616	0.97052	0.960546	0.87942	0.826361	0.999083	0.786207	0.89227	0.870281	1.17344	1.03371	0.729381	0.928325	0.835227	0.811755	0.754845	0.792832	0.895522	0.872401	1.0191	0.765286	0.853308	0.930212	0.867514	1.07019	0.74143	0.00359787	0.0140137
Q01815	CAC1C_MOUSE	Voltage-dependent L-type calcium channel subunit alpha-1C (Calcium channel, L type, alpha-1 polypeptide, isoform 1, cardiac muscle) (MELC-CC) (Mouse brain class C) (MBC) (Voltage-gated calcium channel subunit alpha Cav1.2)	1.09848		1.0758	1.09195	1.06172	1.01084		1.15149	1.08197	0.879065	1.1099		1.23038	1.1779	0.971735	1.03401		1.08446	1.05455	0.917172	1.02483		1.27289	1.09708	1.00092	0.956034		1.16941	1.06141	1.09499	0.987113		1.04735	0.960818	0.823643	0.986014		1.2344	0.921681	0.923077	1.04123		1.05989	1.0052	0.854065	0.367885	0.553317
Q99246	CAC1D_MOUSE	Voltage-dependent L-type calcium channel subunit alpha-1D (Calcium channel, L type, alpha-1 polypeptide isoform 2) (Voltage-gated calcium channel subunit alpha Cav1.3)		1.10492					0.933775					1.17739					1.23917					1.17451					1.07155					0.867012					1.02857					1.13339
Q61290	CAC1E_MOUSE	Voltage-dependent R-type calcium channel subunit alpha-1E (Brain calcium channel II) (BII) (Calcium channel, L type, alpha-1 polypeptide, isoform 6) (Voltage-gated calcium channel subunit alpha Cav2.3)	0.938071	0.985144	1.05607	0.935455	1.01987	0.95468	0.963103	1.02972	0.945355	1.08232	1.02574	1.03606	1.12777	1.00674	0.918129	0.964043	0.973333	1.01668	1.08804	1.02121	0.918542	0.959788	0.949229	0.928177	0.950504	0.816379	0.837993	0.917715	0.760166	0.787538	0.822165	0.873057	0.855114	0.807496	0.878876	0.79458	0.822175	0.97448	0.682904	0.740631	0.856184	0.916078	1.00544	0.930676	0.864838	6.90334e-07	8.84219e-06
Q8R3Z5	CACB1_MOUSE	Voltage-dependent L-type calcium channel subunit beta-1 (CAB1) (Calcium channel voltage-dependent subunit beta 1)	0.916751	0.97493	0.932503	0.966401	1.01987	0.934975	0.933775	0.972196	0.912568	0.935976	0.980198	1.01072	1.09658	1.02156	0.883041	0.95724	0.9025	0.907195	0.927273	0.862626	0.994569	1.00379	1.02539	0.932912	1.01467	0.957759	1.08635	1.05808	0.977593	1.08784	0.977663	0.996546	1.04735	0.957411	0.977713	1.00437	1.07292	1.12004	0.936963	0.916174	0.939597	1.0583	1.13339	0.897747	0.846229	0.122496	0.249424
Q8CC27	CACB2_MOUSE	Voltage-dependent L-type calcium channel subunit beta-2 (CAB2) (Calcium channel voltage-dependent subunit beta 2)	1.05076	1.13649		0.894783	1.06904	1.06207	1.08609		1.28415	0.978659	1.08713	1.15497		1.13208	0.900585	0.805637	1.28		1.23636	1.0303	1.03801	1.30349		0.738753	1.08616	0.915517	0.943257		1.35436	1.14402	1.19416	1.07772		0.962521	0.968992	1.13024	1.12751		0.931232	1.05128	0.975072	1.12898		1.24523	1.06758	0.998313	0.999968
P54285	CACB3_MOUSE	Voltage-dependent L-type calcium channel subunit beta-3 (CAB3) (Calcium channel voltage-dependent subunit beta 3) (CCHB3)	0.873096	0.929434	0.923157	1.03183	0.927824	0.906404	0.868496	0.885906	0.895264	0.60874	0.933663	0.92885	0.958753	1.00943	0.68616	0.951409	0.855	0.924922	0.946411	0.70404	1.05043	0.885432	0.959202	0.936859	0.967003	1.00603	0.924342	0.867377	1.09046	1.13483	1.00945	0.91019	0.839015	0.975298	0.710271	0.967657	0.927932	0.897921	1.02961	0.828402	0.866731	0.860424	0.872051	0.965338	0.666993	0.263929	0.437474
Q8R0S4	CACB4_MOUSE	Voltage-dependent L-type calcium channel subunit beta-4 (CAB4) (Calcium channel voltage-dependent subunit beta 4)	0.940102	1.01393	1.03531	0.904509	1.03347	0.950739	0.993377	0.99233	0.833333	1.0752	1.05149	1.0575	1.04728	1.08895	0.896686	1.02041	1.03	1.06048	1.01053	1.03232	0.913887	0.907436	0.968268	0.999211	1.01833	0.803448	0.893092	0.877057	0.73361	0.902962	0.883162	0.896373	0.832386	0.726576	0.902132	0.768357	0.836674	0.906427	0.644699	0.776134	0.885906	0.929329	0.955535	0.842288	0.882468	6.06482e-06	5.87583e-05
Q8CGU1	CACO1_MOUSE	Calcium-binding and coiled-coil domain-containing protein 1 (Coiled-coil coactivator protein)	1.00305	1.01021	1.1433	0.987622	1.01046	1.13399	1.00284	0.982742	1.11111	0.903455	1.13069	1.00195	1.05835	0.974394	1.01462	1.06122	1.0375	1.00209	1.09474	0.943434	1.21257	1.13429	1.27833	1.05209	1.11641	1.25086	1.21053	1.18296	1.36432	1.13585	1.02234	1.05613	1.07386	1.04685	0.910853	1.02273	1.03881	1.04631	1.14422	1.0355	0.934803	0.916078	0.888385	1.04853	0.885406	1.67518e-05	0.000138054
P47934	CACP_MOUSE	Carnitine O-acetyltransferase (Carnitine acetylase) (EC 2.3.1.137) (EC 2.3.1.7) (Carnitine acetyltransferase) (CAT) (CrAT)	0.951269	0.948004	0.961578	0.98939	0.986402	0.996059	0.982025	0.969319	0.995446	0.977642	0.984158	0.987329	0.932596	0.990566	0.987329	1.00097	0.985	1.00209	0.917703	1.02121	0.998448	0.979514	0.976428	0.996843	0.956004	0.956897	0.976974	1.01742	0.99751	1.00613	1.18557	1.08204	1.10511	1.03918	1.06298	1.0778	1.05672	1.0775	1.07259	1.05523	1.06616	1.12456	1.10889	1.01906	1.09598	6.01125e-09	1.45603e-07
P70408	CAD10_MOUSE	Cadherin-10 (T2-cadherin)	1.08122	1.0585	1.09761	0.95756	1.05126	1.00788	1.05109	1.01055	0.892532	1.01829	1.04356	1.02047	1.03421	1.00135	0.989279	1.00486	1.04917	1.00834	0.976077	0.99899	0.988363	0.908194	0.965549	1.01815	0.984418	0.944828	0.909539	0.923524	0.86971	0.93667	1.01203	0.894646	0.872159	0.84753	0.893411	0.929196	0.85629	0.925331	0.863419	0.889546	1.00192	0.939929	0.975499	0.973137	0.939275	3.0055e-06	3.16515e-05
P55288	CAD11_MOUSE	Cadherin-11 (OSF-4) (Osteoblast cadherin) (OB-cadherin)	0.993909	0.961931	1.05607	0.961981	1.10565	1.067	0.974456	1.02109	0.970856	1.0813	1.0396	0.961014	1	0.933962	1.04581	1.14577	0.894167	0.966632	0.946411	0.99596	1.02483	0.949924	0.951043	1.19021	1.00458	1.24741	1.07566	1.09874	1.11037	1.05618	1.06357	1.00691	1.00473	1.00852	0.991279	1.08129	0.979104	1.07183	0.95702	1.08481	0.928092	0.908127	1.0363	0.883882	0.968658	0.0390955	0.100138
Q5RJH3	CAD12_MOUSE	Cadherin-12				1.0557					1.14754					1.11051					1.08421					1.0071					1.01411					0.936116					0.962751					0.987868
Q9WTR5	CAD13_MOUSE	Cadherin-13 (Heart cadherin) (H-cadherin) (Truncated cadherin) (T-cad) (T-cadherin)	0.940102	1.00371	0.910696	0.994695	0.940377	0.914286	0.905393	0.981783	0.817851	0.920732	1.01287	0.939571	0.930584	0.971698	0.819688	1.02138	0.955	1.02294	0.842105	0.977778	0.951901	0.957511	0.897552	0.977111	0.984418	0.913793	0.942434	0.966118	0.985892	0.891726	0.895189	0.947323	0.946023	0.921635	0.93314	1.08042	1.06269	1.11342	0.961796	0.931953	1.07095	1.2076	1.08893	0.844887	0.96474	0.105093	0.222445
Q9Z0M3	CAD20_MOUSE	Cadherin-20 (Cadherin-7)	0.892386				1.12343	1.03054				1.04268	1.18317				1.10136	0.972789				1.03333	0.929403				0.95967	0.921552				0.897855	1.31271				1.09399	0.936189				0.945759	0.952061				1.13124	0.115576	0.238826
P15116	CADH2_MOUSE	Cadherin-2 (Neural cadherin) (N-cadherin) (CD antigen CD325)	1.01624	1.01764	1.00935	0.996463	1.04916	0.987192	0.992431	1.02109	0.918033	1.07419	0.991089	0.950292	1.01911	0.993261	0.993177	1.01166	0.975	0.978102	0.942584	0.99596	0.989139	0.965099	0.990027	0.976322	1.03575	1.00172	0.967105	0.979671	1.02573	1.07354	0.93299	1.0095	0.960227	1.06899	1.03295	0.994755	1.02175	1.02079	1	1.00296	1.01534	0.972615	1.01543	0.967938	1.02742	0.836033	0.931881
P39038	CADH4_MOUSE	Cadherin-4 (Retinal cadherin) (R-CAD) (R-cadherin)	0.928934				0.983264	1.06995				1.26524	0.968317				0.976608	0.990282				0.90101	1.26998				1.04858	1.17931				0.762002	1.46306				1.15116	1.36101				0.990138	0.975072				0.957884	0.376082	0.561602
P55284	CADH5_MOUSE	Cadherin-5 (Vascular endothelial cadherin) (VE-cadherin) (CD antigen CD144)				1.0725					0.981785					0.874663					0.826794					0.890292					0.808299					0.923339					0.86533					0.928943
P97326	CADH6_MOUSE	Cadherin-6 (Kidney cadherin) (K-cadherin)	0.930964	1.22748	1.04361	1.25376	1.07636	0.821675	1.08988	1.05944	1.7204	1.10467	0.834653	1.46004	1.03018	1.10243	0.997076	0.872692	1.045	1.05944	1.42201	1.00606	0.877424	1.09863	0.951043	1.02841	0.937672	0.768966	1.10033	0.994192	1.06722	0.967314	0.854811	1.09672	0.930871	0.981261	0.95155	0.714161	0.89467	0.883743	1.34766	0.906312	0.938639	1.12544	1.01452	1.28683	0.991185	0.604355	0.769886
P97291	CADH8_MOUSE	Cadherin-8		0.940576		1.40672	1.07427		0.982971		1.85428	1.05285		0.939571		1.20216	1.02047		0.925833		1.2	0.922222		0.874052		0.996843	0.935839		0.830592		1.35021	0.911134		0.867876		1.05877	0.984496		0.895522		1.65521	0.922091		0.841873		1.22097	1.12929	0.869438	0.950478
P70407	CADH9_MOUSE	Cadherin-9 (T1-cadherin)		1.11792	1.04361	0.943413	1.0523		1.02271	1.02301	0.901639	1.07012		1.07115	0.876258	0.989218	1.07992		1.01917	0.980188	0.943541	1.09091		0.817147	1.01179	0.928966	0.99725		0.748355	0.838335	0.895436	0.806946		0.753886	0.811553	0.743612	0.977713		0.832409	0.839319	0.761223	0.918146		1.03357	1.11887	0.928943	1.0284	0.000328312	0.00177403
Q8R5M8	CADM1_MOUSE	Cell adhesion molecule 1 (Immunoglobulin superfamily member 4) (IgSF4) (Nectin-like protein 2) (NECL-2) (Spermatogenic immunoglobulin superfamily) (SgIgSF) (Synaptic cell adhesion molecule) (SynCAM) (Tumor suppressor in lung cancer 1) (TSLC-1)	0.972589	0.987929	0.98027	1.04332	1.03243	1.03744	1.02933	1.0652	0.969035	1.12093	1.0901	1.02729	1.07948	0.978437	1.04386	1.06997	1.04167	1.02711	0.995215	1.11111	1.03258	0.987102	0.885766	1.0513	0.977085	0.967241	0.967105	0.888674	0.923651	0.954035	1.06271	0.917098	0.888258	0.948041	1.06395	0.942308	0.929638	0.939509	0.829035	0.938856	0.95302	0.963781	0.915608	1.0052	1.05681	0.00204916	0.0086945
Q8BLQ9	CADM2_MOUSE	Cell adhesion molecule 2 (Immunoglobulin superfamily member 4D) (IgSF4D) (Nectin-like protein 3) (NECL-3) (Synaptic cell adhesion molecule 2) (SynCAM 2)	1.16751	1.11049	1.1703	1.0725	1.07113	1.26798	1.21192	1.13615	1.55191	0.982724	1.1802	1.08285	1.24547	1.08625	1.01852	1.31098	1.135	1.12722	1.2756	1.0303	0.974399	0.990137	0.998187	0.925809	0.951421	0.89569	0.976151	0.976767	1.00166	0.981614	0.666667	0.955095	0.902462	0.88586	0.80814	0.79021	0.780384	0.897921	0.840497	0.86785	0.879195	0.829505	0.87931	1.01386	0.852106	3.09882e-08	6.1436e-07
Q99N28	CADM3_MOUSE	Cell adhesion molecule 3 (Immunoglobulin superfamily member 4B) (IgSF4B) (Nectin-like protein 1) (NECL-1) (Synaptic cell adhesion molecule 3) (TSLC1-like protein 1)	1.00812	0.932219	1.03946	0.952255	0.970711	1.12118	1.00946	1.18121	1.38889	1.05285	1.0495	0.903509	1.02918	1.00809	1.02729	1.23907	1.02667	1.13452	1.34354	1.1	1.38247	1.01745	1.01813	1.10024	1.1494	1.41552	1.11842	1.15586	1.01909	1.23698	1.12629	1.08722	1.27652	0.989779	1.16279	1.23427	0.952665	1.1758	1.00287	1.09862	1.0163	0.896643	1.00091	1.20537	1.08227	0.0562305	0.135087
Q8R464	CADM4_MOUSE	Cell adhesion molecule 4 (Immunoglobulin superfamily member 4C) (IgSF4C) (Nectin-like protein 4) (NECL-4) (TSLC1-like protein 2)	0.959391	0.966574	1.0405	0.908046	0.969665	0.948768	1.01608	0.990412	1.10474	1.06402	1.04455	1.03216	1.01509	0.921833	0.926901	0.954325	0.988333	1.05005	0.963636	1.04646	0.992242	0.971168	1.02176	0.927388	1.00733	0.95431	1.00822	1.01162	0.961826	0.970378	0.95189	1.03195	1.01515	0.945486	1.01163	0.951049	0.989339	1.10397	1.07641	0.994083	1.03356	1.01148	1.04628	1.05893	1.18805	0.133417	0.264935
Q8CAK1	CAF17_MOUSE	Putative transferase CAF17 homolog, mitochondrial (EC 2.1.-.-) (Iron-sulfur cluster assembly factor homolog)	1.1401	0.941504	0.984424	1.00088	0.979079	1.19015	0.946074	1.1093	1.06375	0.954268	1.04653	0.927875	1.02113	0.986523	0.992203	1.29543	0.914167	1.14181	0.921531	0.987879	1.23351	0.948407	0.786945	0.895028	0.975252	1.26034	0.991776	1.5605	0.840664	1.04086	0.840206	1.00259	1.41477	0.925894	1.02229	1.3278	1.02687	1.01796	0.969436	1.12229	1.1371	0.982332	1.39927	0.988735	1.00784	0.819169	0.921937
P13634	CAH1_MOUSE	Carbonic anhydrase 1 (EC 4.2.1.1) (Carbonate dehydratase I) (Carbonic anhydrase I) (CA-I)	1.39695	1.21541		1.92838	1.05962	0.740887	1.23746		1.24681	1.19614	1.14851	0.701754		0.843666	1.04971	0.778426	0.62		0.750239	1.14343	0.847168	0.558422		1.17758	1.16407	0.919828	0.606086		0.656432	0.988764	1.25515	0.931779		1.08007	1.01357	0.917832	0.86226		0.892073	1.10256	1.09492	1.03799		1.07799	1.17728	0.0402585	0.102364
P61215	CAH10_MOUSE	Carbonic anhydrase-related protein 10 (Carbonic anhydrase-related protein X) (CA-RP X) (CARP X)	1.16447	1.12721		1.08046	1.33473	1.02562	1.01703		0.897996	1.30793	1.02574	0.965887		1.09569	1.17934	1.0826	1.20583		0.82201	1.08586	0.976726	1.06449		0.934491	0.979835	1.09483	1.13487		0.819087	1.14402	0.96134	1.1304		0.827087	0.862403	0.982517	1.01493		0.756447	0.993097	0.990412	0.951413		0.818024	0.966699	0.198202	0.356691
O70354	CAH11_MOUSE	Carbonic anhydrase-related protein 11 (CA-RP XI) (CA-XI) (CARP XI) (Carbonic anhydrase-related protein 2) (CA-RP II) (CARP-2)			1.11007	0.98939				1.15436	1.08288				0.995976	1.06604				1.01043	1.19139				1.11695	0.947119				0.796709	1.02905				0.954545	0.826235				0.871456	0.857689				0.974592	0.94714		0.17098	0.319319
Q9WVT6	CAH14_MOUSE	Carbonic anhydrase 14 (EC 4.2.1.1) (Carbonate dehydratase XIV) (Carbonic anhydrase XIV) (CA-XIV)	0.946193	0.969359	0.987539	0.896552	0.91318	1.0601	0.992431	0.953979	1.0929	0.857724	1.10693	0.926901	0.99497	1.02022	0.98538	1.02041	0.930833	0.896767	0.944498	0.894949	0.996897	0.96434	0.956482	0.930545	0.83868	1.04052	0.878289	1.10552	0.93029	1.06333	1.00515	1.06131	1.50473	1.36371	1.01938	1.10839	1.12239	1.33554	1.13945	1.46154	1.67498	1.15813	1.22323	1.40295	1.18609	1.23989e-05	0.000108098
P00920	CAH2_MOUSE	Carbonic anhydrase 2 (EC 4.2.1.1) (Carbonate dehydratase II) (Carbonic anhydrase II) (CA-II)	0.93401	0.896936	0.974039	0.94695	0.894351	1.04828	1.0492	1.08341	1.44991	0.903455	1.02772	0.903509	1.0493	1.02965	1.09162	1.00292	0.970833	1.07195	1.13014	0.970707	0.920869	0.83915	0.94107	0.89266	0.940422	0.907759	0.793586	0.990319	0.940249	0.971399	0.911512	0.92228	1.24148	1.04855	0.981589	1.02797	0.966311	1.20983	1.01719	1.25542	1.13902	1.06095	1.14156	1.19757	1.33888	0.00175565	0.00761739
Q64444	CAH4_MOUSE	Carbonic anhydrase 4 (EC 4.2.1.1) (Carbonate dehydratase IV) (Carbonic anhydrase IV) (CA-IV)	1.11168	1.1402	1.06334	1.17683	0.986402	1.00591	0.859035	0.870566	0.922587	1.18089	1.01188	0.783626	1.05634	0.929919	1.13645	1.08649	0.865	1.05944	0.88134	0.927273	1.18697	1.03945	1.15413	1.29597	1.19707	1.08448	1.37582	1.22362	1.05228	0.99285	1.16237	0.867012	0.97822	0.902896	1.05039	0.975524	0.713859	0.898866	0.722063	1.0217	0.924257	0.850707	1.05808	0.850087	0.915769	0.00259552	0.0106087
Q9QZA0	CAH5B_MOUSE	Carbonic anhydrase 5B, mitochondrial (EC 4.2.1.1) (Carbonate dehydratase VB) (Carbonic anhydrase VB) (CA-VB)	0.943147		0.897196			0.887685		0.872483			1.02079		0.933602			0.953353		0.912409			0.95578		0.947416			0.827586		0.899322			1.13918		0.944129			1.00962		1.06333			1.01438		1.03085			0.0654917	0.152404
P28651	CAH8_MOUSE	Carbonic anhydrase-related protein (CARP) (Carbonic anhydrase VIII) (CA-VIII)	0.97665					0.929064					0.850495					0.965015					0.873545					0.928448					0.983677					1.03497					0.987536
Q6PDJ1	CAHD1_MOUSE	VWFA and cache domain-containing protein 1 (Cache domain-containing protein 1)
P12658	CALB1_MOUSE	Calbindin (Calbindin D28) (D-28K) (PCD-29) (Spot 35 protein) (Vitamin D-dependent calcium-binding protein, avian-type)	1.13604	1.06592	1.19003	1.05659	1.01046	1.14483	1.18827	1.11505	1.00546	1.18801	1.00396	1.02729	1.29779	1.02022	1.09064	1.04082	1.13167	1.03024	1.0555	1.03131	0.783553	0.908953	0.635539	0.831097	1.05133	0.944828	0.807566	0.909003	1.00996	1.08274	0.810997	0.815199	0.741477	0.953152	0.896318	0.921329	0.890405	0.850662	0.950334	0.877712	0.973154	0.902827	0.991833	0.967071	0.945152	8.89626e-06	8.09821e-05
Q08331	CALB2_MOUSE	Calretinin (CR)	1.0731	1.02414	1.0758	1.07958	0.963389	1.22956	1.15799	1.372	1.04007	1.15142	0.990099	1.10526	1.11569	1.00135	0.907407	1.0311	0.9775	1.122	1.00191	1.07374	1.03413	1.09256	1.01813	0.895817	0.972502	0.887069	0.847862	1.10455	0.968465	0.86619	1.21478	1.08722	1.03125	1.38842	1.3595	1.11538	0.943284	0.915879	0.872015	0.954635	0.975072	1.11131	0.99637	0.818891	1.09305	0.000959742	0.00448833
Q9D6P8	CALL3_MOUSE	Calmodulin-like protein 3	0.987817	1.15413	0.801661		1.15167	1.02562	1.13434	0.782359		1.01118	1.03861	1.18616	0.745473		1.02047	0.947522	1.5525	0.734098		1.14141	0.793638	1.20182	0.767906		1.10907	0.938793	1.1727	0.688287		1.31052	0.756014	1.14076	0.923295		0.981589	0.902972	1.45416	0.799622		1.01085	1.22627	1.4682	0.916515		1.00784	0.975751	0.999968
P0DP27	CALM2_MOUSE	Calmodulin-2	0.945178	0.987001	1.04258	0.908046	1.10146	0.846305	1.1088	0.941515	1.2969	0.966463	0.769307	0.736842	1.21831	0.80593	0.926901	0.737609	1.21	0.913452	1.57512	1.03131	0.60512	0.638088	0.847688	0.841358	1.20715	0.812069	0.637336	0.726041	0.93112	1.27886	0.743986	0.70639	0.732008	0.746167	0.824612	0.743007	0.728358	0.836484	0.774594	0.866864	1.39022	0.757067	1.33031	1.39168	1.52008	0.00828838	0.0284151
P14211	CALR_MOUSE	Calreticulin (CRP55) (Calregulin) (Endoplasmic reticulum resident protein 60) (ERp60) (HACBP)	1.02538	1.02693	1.03323	1.0336	0.967573	1.00788	1.0596	1.05081	1.21949	0.901423	1.01683	1.02534	0.982897	0.958221	0.869396	1.00777	1.02833	0.996872	1.05933	0.915152	1.13576	1.20106	1.1233	1.09392	1.15399	1.26724	1.22451	1.18974	1.24564	1.32074	0.918385	1.04231	1.12121	1.12777	1.05233	1.01573	1.01663	0.944234	1.07545	1.00592	0.923298	0.956714	0.932849	0.999133	0.851126	3.58212e-07	5.05214e-06
O35887	CALU_MOUSE	Calumenin (Crocalbin)	1.03046	1.07335	1.11111	1.00265	1.07531	1.0335	1.09177	1.06616	0.953552	0.936992	0.924752	0.949318	1.08954	0.912399	0.891813	0.963071	1.0275	0.972888	0.899522	1.01212	0.855702	0.859636	0.927471	0.960537	1.03208	0.887931	0.866776	1.03969	1.02573	1.06231	0.81701	0.967185	0.979167	1.08007	0.917636	0.882867	0.915139	1.11815	0.993314	1.02663	1.13135	1.09629	1.24047	1.10572	1.22527	0.00171423	0.0074708
P35564	CALX_MOUSE	Calnexin	1.05178	1.03807	1.04361	1.0672	1.02406	1.05123	1.03217	1.03452	0.970856	0.944106	1.00594	0.999025	0.984909	0.938005	0.930799	1.01555	1.05917	0.98123	0.976077	0.961616	1.05896	1.06449	1.04714	1.01421	1.06599	1.04483	1.06826	1.03001	1.15187	1.29622	1.00601	1.08981	1.07008	1.13884	0.975775	1.06643	1.06866	1.01323	1.11939	1.09763	1.0489	1.03357	0.99637	1.06759	0.975514	0.0036641	0.0142448
Q3UHL1	CAMKV_MOUSE	CaM kinase-like vesicle-associated protein	1.02335	1.07707	1.12357	0.994695	1.08368	0.975369	1.07758	1.20518	1.18124	1.0061	1.07228	0.999025	1.0835	1.02426	0.887914	1.01069	1.0375	1.06569	1.07943	1.07273	0.996121	0.954476	0.953762	0.93528	1.07699	0.90431	0.865954	0.854792	0.847303	0.997957	0.865979	0.956822	0.903409	0.920784	0.915698	0.854021	0.753945	0.930057	0.700096	0.799803	0.995206	0.952297	0.922868	1.02946	0.94809	2.53377e-07	3.71465e-06
P49070	CAMLG_MOUSE	Calcium signal-modulating cyclophilin ligand (CAML)	1.10051	0.86351	1.08619	1.06189	1	1.1803	0.901608	1.08725	1.05647	0.980691	1.01782	0.911306	1.12575	1.08625	0.82846	1.10204	0.9125	0.932221	1.12057	0.994949	0.94647	1.00076	0.94651	0.966851	1.0275	0.971552	0.928454	0.988383	0.953527	1.0572	1.01031	1.03713	1.06061	0.942078	1.02713	1.13811	1.03454	0.930057	0.968481	0.935897	1.0441	1.05389	1.14428	1.06066	1.16161	0.540806	0.717388
A2AHC3	CAMP1_MOUSE	Calmodulin-regulated spectrin-associated protein 1	0.984772	1.01114	0.995846	1.0389	1.0251	1.0936	1.09272	1.00288	1.00729	1.0437	1.10594	1.04971	0.977867	1.00943	1.11014	1.03401	1.055	1.01877	1.02488	1.05253	1.09232	1.03945	1.06618	1.01421	1.011	1.01552	1.04852	0.937076	1.01328	1.12257	1.02663	1.09413	0.890152	0.972743	0.926357	0.972902	0.972281	0.925331	0.95702	0.982249	0.983701	1.03004	0.986388	0.999133	0.988247	0.0339862	0.0889743
Q8C1B1	CAMP2_MOUSE	Calmodulin-regulated spectrin-associated protein 2 (Calmodulin-regulated spectrin-associated protein 1-like protein 1)	1.01117	1.04643	1.00935	0.992042	1.04079	1.0335	1.04541	1.01726	0.964481	0.972561	1.0505	1.06823	1.05835	1.00674	1.07115	1.01458	1.04417	1.06048	0.973206	1.04242	0.934057	0.990137	0.998187	0.947119	0.95692	0.843966	0.902961	0.826718	0.863071	0.882533	0.853952	0.964594	0.823864	0.81431	0.799419	0.79021	0.875053	0.857278	0.721108	0.890533	0.916587	1.01325	0.950091	0.954939	0.93046	1.4797e-10	5.60777e-09
Q80VC9	CAMP3_MOUSE	Calmodulin-regulated spectrin-associated protein 3 (Marshalin) (Protein Nezha)	0.952284	0.968431	0.94704	0.929266	1.00837	0.974384	0.964049	1.03164	0.929872	1.04065	1.02871	0.968811	0.953722	0.975741	1.05263	0.98931	1.00667	1.05214	1.00478	1.03939	0.979054	1.00531	0.956482	1.11918	1.033	1.07931	1.06661	1.05518	1.02739	1.04801	0.986254	1.02936	1.05019	1.03833	1.10271	1.04808	1.07122	1.05766	0.970392	1.0503	1.03164	1.01943	0.982759	0.936742	1.04114	0.02065	0.0595144
O35350	CAN1_MOUSE	Calpain-1 catalytic subunit (EC 3.4.22.52) (Calcium-activated neutral proteinase 1) (CANP 1) (Calpain mu-type) (Calpain-1 large subunit) (Micromolar-calpain) (muCANP)	1.00203	0.999071	1.0405	1.03271	1.01778	0.948768	0.976348	1.00384	1.05829	1.09756	0.977228	0.920078	1.07847	0.990566	1.19396	0.965015	0.975	1.02086	1.02488	1.04747	1.09387	0.95827	1.04805	1.04183	1.04033	1.13103	1.0074	1.08809	1.07718	1.09193	1.189	0.941278	1.06345	1.0247	1.12888	1.07343	0.991898	1.07656	1.00669	1.14103	1.03931	0.992933	1.04356	0.982669	0.997062	0.528712	0.706344
Q9ESK3	CAN10_MOUSE	Calpain-10 (EC 3.4.22.-) (Calcium-activated neutral proteinase 10) (CANP 10)				3.29001					4.77413					1.19407					2.8067					0.984215					4.21411					2.75468					4.21394					2.87435
O08529	CAN2_MOUSE	Calpain-2 catalytic subunit (EC 3.4.22.53) (80 kDa M-calpain subunit) (CALP80) (Calcium-activated neutral proteinase 2) (CANP 2) (Calpain M-type) (Calpain-2 large subunit) (Millimolar-calpain) (M-calpain)	0.969543	0.930362	0.973001	0.956676	0.921548	0.965517	0.94702	0.961649	1.03461	0.908537	0.958416	0.915205	0.957746	0.990566	0.924951	0.911565	0.938333	0.957247	0.969378	0.952525	0.97052	0.994689	1.07072	1.00158	0.972502	1.10259	1.04688	1.08325	1.03485	1.10419	1.07646	1.07513	1.125	1.16014	1.16182	1.13811	1.12409	1.10113	1.19484	1.10158	1.07287	1.02827	1.05172	1.10659	1.03036	4.63344e-12	3.0015e-10
O08688	CAN5_MOUSE	Calpain-5 (EC 3.4.22.-) (New calpain 3) (nCL-3)	1.05076	1.04178	0.930426	1.19452	1.00941	0.895567	0.979186	0.971237	0.929872	1.01016	0.978218	0.94347	0.953722	0.96496	1.0078	1.01555	0.955833	0.953076	0.977033	0.969697	1.15361	1.04325	1.01451	1.14286	1.14574	1.05345	1.12747	1.07067	1.0805	1.05209	1.07732	1.21848	1.02652	1.10562	1.13857	1.08129	1.07719	1.06994	1.09647	1.0789	1.05465	1.00353	1.01543	1.00347	1.05485	1.38496e-05	0.000117976
Q9R1S8	CAN7_MOUSE	Calpain-7 (EC 3.4.22.-) (PalB homolog) (PalBH)			1.02388					0.934803					0.955734					0.970803					1.15684					1.09487					1.07008					0.927221					0.986388
Q63810	CANB1_MOUSE	Calcineurin subunit B type 1 (Protein phosphatase 2B regulatory subunit 1) (Protein phosphatase 3 regulatory subunit B alpha isoform 1)	0.873096	0.860724	1.33437	0.635721	0.764644	0.753695	1.12488	1.11218	1.3561	1.08943	0.877228	1.18226	1.25654	0.90027	0.915205	0.959184	1.00333	0.873827	1.20861	0.882828	0.406517	0.933991	0.411605	0.516969	0.956004	0.965517	0.764803	0.750242	0.922822	0.846782	0.388316	0.725389	0.710227	0.977002	0.761628	0.766608	0.706183	0.680529	0.82235	0.736686	0.743049	0.826855	0.595281	1.04159	0.870715	0.00875724	0.0296936
Q6ZQ38	CAND1_MOUSE	Cullin-associated NEDD8-dissociated protein 1 (Cullin-associated and neddylation-dissociated protein 1) (p120 CAND1)	0.964467	0.96286	1.00519	0.966401	0.947699	1.02365	1.00851	1.01342	0.989071	1.03963	0.99802	0.998051	0.975855	1.01482	1.0078	0.985423	0.989167	0.994786	1.00478	1.01818	0.998448	0.966616	0.966455	0.973954	1.02841	0.982759	0.965461	0.939981	0.957676	0.975485	0.949313	0.996546	0.975379	0.959114	1.03101	0.97465	0.973134	0.934783	0.948424	0.988166	0.988495	0.972615	0.963702	0.988735	1.02547	0.00779728	0.0270163
Q6ZQ73	CAND2_MOUSE	Cullin-associated NEDD8-dissociated protein 2 (Cullin-associated and neddylation-dissociated protein 2) (TBP-interacting protein of 120 kDa B) (TBP-interacting protein 120B) (p120 CAND2)		1.27484			0.947699		1.07001			1.1189		0.986355			1.12963		1.06083			0.953535		1.17299			1.06416		1.28536			1.02656		1.2772			1.15698		1.20171			1.0641		1.15901			0.952987	0.857329	0.943694
Q8VCF1	CANT1_MOUSE	Soluble calcium-activated nucleotidase 1 (SCAN-1) (EC 3.6.1.6) (Apyrase homolog)
P40124	CAP1_MOUSE	Adenylyl cyclase-associated protein 1 (CAP 1)	1.05076	1.03435	1.108	0.972591	1.04079	1.05517	1.03974	1.09971	1.1357	1.03455	1.07525	0.978558	1.03823	0.966307	1.07115	1.03304	1.00417	1.09802	1.07751	1.10202	1.1218	0.988619	0.99456	0.97869	1.10632	1.13707	0.98273	1.04743	0.914523	1.10725	1.06615	0.950777	1.07765	0.96167	1.07655	1.0778	0.931343	1.00095	0.932187	1.07101	0.988495	0.938163	1.01724	1.05026	0.981391	0.550444	0.725461
Q9CYT6	CAP2_MOUSE	Adenylyl cyclase-associated protein 2 (CAP 2)	1.10254	1.06964	1.11215	1.06189	1.04916	1.08177	1.09555	1.07383	1.13388	1.0061	1.08218	1.00682	1.05533	1.02695	1.02924	1.07289	1.06917	1.0438	1.07751	1.07071	1.03724	0.979514	0.956482	0.997632	1.00458	0.962931	0.969572	0.924492	0.911203	0.972421	0.737973	0.911917	0.888258	0.894378	0.885659	0.862762	0.835821	0.927221	0.848138	0.912229	0.927133	0.887809	0.901089	0.94714	0.915769	5.12861e-12	3.24676e-10
P59114	CAPAM_MOUSE	mRNA (2'-O-methyladenosine-N(6)-)-methyltransferase (EC 2.1.1.62) (Cap-specific adenosine methyltransferase) (CAPAM) (Phosphorylated CTD-interacting factor 1)	0.921827	0.995357	1.00415	0.98939	0.979079	0.981281	1.02081	1.07383	1.17395	0.793699	0.968317	1.02437	0.950704	1.02156	0.97076	1.00486	1.04417	0.908238	1.19617	0.9	0.952676	1.03338	1.10698	0.966062	0.938588	1.04741	1.07812	1.05808	1.38008	1.08376	1.2646	1.07858	1.15436	1.22147	1.18702	1.1215	1.01237	1.13516	1.23018	1.21992	1.05849	1.04064	1.01089	1.22444	1.10676	0.00594449	0.0214904
P24452	CAPG_MOUSE	Macrophage-capping protein (Actin regulatory protein CAP-G) (Actin-capping protein GCAP39) (Myc basic motif homolog 1)			1.01142		0.978033			0.908917		1.02236			0.961771		1.05848			0.863399		0.805051			0.932004		0.978002			1.16651		0.94382			1.55492		1.19089			1.30151		1.22485			1.24955		0.887365	0.0647142	0.150973
Q9D3A8	CAPON_MOUSE	Carboxyl-terminal PDZ ligand of neuronal nitric oxide synthase protein (C-terminal PDZ ligand of neuronal nitric oxide synthase protein) (Nitric oxide synthase 1 adaptor protein)	0.879188	0.940576	1.8567		1.25628	0.903448	0.85052	1.27613		1.07724	1	1.02827	1.35513		1.25828	1.03984	1.08583	1.3024		1.38081	0.948798	0.957511	1.84406		1.13382	1.41207	1.05428	1.21975		1.23902	1.07388	0.822971	1.2178		0.820736	1.36101	0.964606	1.28355		1.07495	0.993289	1.08834	1.42105		0.820764	0.796199	0.906421
Q60865	CAPR1_MOUSE	Caprin-1 (Cytoplasmic activation- and proliferation-associated protein 1) (GPI-anchored membrane protein 1) (GPI-anchored protein p137) (GPI-p137) (p137GPI) (Membrane component chromosome 11 surface marker 1) (RNA granule protein 105)	1.06497	1.06407	1.0675	1.01415	1.07741	1.09064	1.06812	1.08629	0.967213	1.05081	1.00792	1.05556	1.0664	0.991914	1.09942	1.09135	1.015	1.03128	0.951196	1.06465	1.02017	1.02276	1.02448	0.996843	0.950504	0.977586	1.02303	1.02033	1.00083	0.974464	0.770619	1.00777	0.952652	1.01193	0.939922	0.948427	0.97484	1.05104	0.91404	1.05128	1.0278	1.05212	1.02087	1.00433	1.06758	0.0172818	0.0512111
Q80TJ1	CAPS1_MOUSE	Calcium-dependent secretion activator 1 (Calcium-dependent activator protein for secretion 1) (CAPS-1)	1.03756	1	1.04777	1.01768	1.02197	0.997044	1.00473	1.02972	1.07013	0.971545	1.01881	0.954191	1.03219	1.03235	0.984405	1.09232	1.00333	1.03128	1.01914	0.99899	1.00543	0.946889	1.00453	1.03631	1.01742	1.01121	0.985197	0.944821	1.00581	1.07865	0.853093	0.989637	0.997159	1.01789	0.974806	0.978147	0.921109	0.99811	0.983763	1	0.989453	0.957597	0.96461	1.03726	0.988247	0.223934	0.391076
Q8BYR5	CAPS2_MOUSE	Calcium-dependent secretion activator 2 (Calcium-dependent activator protein for secretion 2) (CAPS-2)	1.04772	1.02414	1.06438	0.992042	1.07322	0.959606	1.03027	1.02301	0.985428	1.15244	0.964356	1.0575	1.02918	1.07278	1.09747	0.982507	1.02	1.00417	0.993301	1.07677	0.965089	0.894537	0.953762	0.988161	0.986251	0.918966	0.92023	0.902227	0.909544	1.02758	0.866838	0.962003	0.893939	0.916525	0.968023	0.854895	0.834968	0.881853	0.823305	1.00296	0.925216	0.893993	0.872958	0.969671	0.998041	1.77269e-05	0.000145444
P47757	CAPZB_MOUSE	F-actin-capping protein subunit beta (CapZ beta)	1.16447	1.09285	1.01661	1.22723	1.01151	1.18621	1.05487	1.03068	1.20583	0.955285	1.12277	1.09259	1.09054	1.04987	1.0731	1.16035	1.08333	1.15746	1.08325	1.00505	1.22731	1.01897	1.25657	1.10024	0.981668	1.04914	1.07155	1.11036	0.989212	1.08069	1.01804	1.07081	1.05777	0.953152	0.896318	1.05157	0.945842	1.00189	1.13754	1.03649	1.02205	1.0159	1.07623	1.05546	0.89716	0.237694	0.407571
Q8BI72	CARF_MOUSE	CDKN2A-interacting protein (Collaborator of ARF)	0.859898	0.971216	0.985462	0.900973	0.839958	1.10936	0.905393	1.02589	0.82878	0.921748	1.09307	1.00097	0.852113	0.901617	0.911306	0.998056	0.991667	1.02711	0.932057	0.965657	0.858805	1.07587	1.16319	0.928177	0.938588	0.924138	1.06003	0.873185	0.941909	0.820225	0.965636	1.019	0.988636	0.921635	0.868217	0.938811	1.00896	1.11153	0.863419	0.825444	0.951103	1.07155	0.939201	1	1.0382	0.780239	0.896869
Q6EDY6	CARL1_MOUSE	F-actin-uncapping protein LRRC16A (CARMIL homolog) (Capping protein regulator and myosin 1 linker protein 1) (Capping protein, Arp2/3 and myosin-I linker homolog 1) (Capping protein, Arp2/3 and myosin-I linker protein 1) (CARML1) (Leucine-rich repeat-containing protein 16A)	1.0264	1.17642	1.00415	0.868258	1.24268	0.999015	1.07569	0.895494	0.992714	1.43394	0.963366	0.915205	0.93662	1.17116	1.46979	1.03887	1.04167	0.994786	0.938756	1.38687	0.968192	1.00835	0.888486	1.08761	1.3868	1.0569	0.958059	0.953533	1.04813	1.24515	1.06959	0.897237	1.02652	1.08262	1.41764	0.952797	1.02857	0.808129	1.19102	1.30178	0.95302	0.964664	0.901089	1.05893	1.33301	0.999939	0.999968
Q3V3V9	CARL2_MOUSE	Capping protein, Arp2/3 and myosin-I linker protein 2 (Capping protein regulator and myosin 1 linker 2) (F-actin-uncapping protein RLTPR) (Leucine-rich repeat-containing protein 16C) (RGD, leucine-rich repeat, tropomodulin and proline-rich-containing protein)	0.953299	0.986072	0.989616	0.958444	0.914226	0.949754	0.964995	0.979866	1.08288	0.880081	0.873267	0.993177	0.984909	1.03908	0.890838	0.926142	0.975833	0.998957	1.09665	0.853535	0.893716	0.974203	0.952856	1.02762	0.941338	0.893103	0.996711	1.03872	1.07469	1.10521	0.783505	1.05872	1.0161	0.951448	0.870155	0.899476	1.00213	1.03214	0.966571	0.95069	0.971237	0.962898	0.990926	1.08146	0.889324	0.848729	0.940013
Q3UFQ8	CARL3_MOUSE	Capping protein, Arp2/3 and myosin-I linker protein 3 (Capping protein regulator and myosin 1 linker protein 3) (Leucine-rich repeat-containing protein 16B)
Q9WVG6	CARM1_MOUSE	Histone-arginine methyltransferase CARM1 (EC 2.1.1.319) (Coactivator-associated arginine methyltransferase 1) (Protein arginine N-methyltransferase 4)	0.942132	1.013	0.94704	1.145	1.05021	1.02857	1.00946	0.976031	1.35246	1.15346	1.13069	1.01462	0.985915	1.10512	1.06335	1.10107	0.909167	0.956204	1.14067	1.04747	0.936385	1.0091	0.94107	1.0734	1.14299	1.03621	1.04276	0.981607	1.27137	1.14811	0.861684	1.0544	1.01705	1.15503	1.18411	1.00437	1.07036	1.0397	1.35817	1.06312	0.854267	0.95053	0.985481	1.09965	1.07346	0.695215	0.838684
Q80UY1	CARME_MOUSE	Carnosine N-methyltransferase (EC 2.1.1.22)			1.27207					1.18792					0.93159					0.812304					1.18042					1.05615					1.47633					0.909263					0.881125
P70403	CASP_MOUSE	Protein CASP					0.927824					0.994919					1.37135					0.962626					1.09991					1.03371					0.998062					0.87574					0.971596
P70677	CASP3_MOUSE	Caspase-3 (CASP-3) (EC 3.4.22.56) (Apopain) (Cysteine protease CPP32) (CPP-32) (LICE) (Protein Yama) (SREBP cleavage activity 1) (SCA-1) [Cleaved into: Caspase-3 subunit p17; Caspase-3 subunit p12]	0.948223	1.22748	1.11526	1.23342	1.2364	0.93202	1.12867	1.30681	1.4153	1.37602	0.966337	1.12768	1.4497	1.25606	1.22417	0.98931	1.06167	1.03754	1.33301	1.16566	0.994569	1.10926	1.11605	1.3236	1.1659	0.915517	0.952303	1.12972	1.10539	1.01839	0.867698	0.873921	1.17992	1.03152	1.07074	0.827797	1.06354	1.18998	0.935053	0.962525	0.990412	1.06979	1.05172	1.19584	1.08619	0.0917903	0.199752
Q8CAB8	CAST2_MOUSE	Cytosolic arginine sensor for mTORC1 subunit 2 (GATS-like protein 2)	0.945178	0.931291	0.943925	0.932803	0.983264	0.937931	0.884579	1.01342	0.839709	1.0437	0.908911	0.969786	0.89336	0.927224	0.925926	0.928086	0.926667	1.0219	0.888995	1.03232	0.987587	0.983308	1.0272	1.02052	1.09808	1.04138	0.95148	0.891578	0.938589	1.06742	1.09107	0.945596	0.984848	0.899489	1.17926	1.04545	0.956077	0.898866	0.906399	0.949704	0.94535	1.0424	0.894737	0.89948	0.921645	0.253185	0.42626
P24270	CATA_MOUSE	Catalase (EC 1.11.1.6)	1.11675	1.03807	1.0405	1.02918	1.00523	0.9133	1.06528	1.06616	1.05373	1.03354	1.01089	1.11988	1.15694	1.04582	1.00487	0.885326	0.971667	1.00834	1.06316	1.05859	1.08146	0.900607	1.06074	1.04893	0.95967	1.01983	0.988487	1.17715	1.00249	1.0429	1.00172	0.931779	0.960227	1.10733	0.979651	1.11101	1.07292	1.06427	0.962751	1.07791	1.08533	1.10159	1.1225	1.12912	1.05191	0.212139	0.375541
P10605	CATB_MOUSE	Cathepsin B (EC 3.4.22.1) (Cathepsin B1) [Cleaved into: Cathepsin B light chain; Cathepsin B heavy chain]	1.05279	1.05942	1.07684	1.07162	0.986402	1.18522	1.04352	1.06903	1.0765	0.879065	1.13168	0.927875	1.05634	1.00809	0.89961	1.09135	1.0025	1.00626	1.02105	0.947475	0.891389	0.895296	0.94107	0.883978	0.968836	0.977586	0.98273	0.992256	0.947718	1.05312	0.774055	1.03886	1.04735	1.02215	0.886628	1.03409	1.04733	0.931947	1.06113	0.984221	1.06424	1.06625	1.05445	1.18718	1.0382	0.0375411	0.0967351
P18242	CATD_MOUSE	Cathepsin D (EC 3.4.23.5)	0.981726	0.924791	0.90135	0.934571	0.938285	0.975369	0.961211	0.910834	1.03005	0.978659	0.914851	0.936647	0.920523	0.929919	1.00292	1.069	0.935833	0.992701	0.96555	0.961616	1.14119	1.01442	0.970082	1.04972	0.981668	1.26552	1.12993	1.21394	1.07635	1.16343	1.25687	1.09326	1.33712	1.22658	1.20736	1.34528	1.18038	1.13422	1.29799	1.19231	1.09684	1.09452	1.20417	1.0078	1.04701	1.81598e-10	6.65579e-09
Q9R013	CATF_MOUSE	Cathepsin F (EC 3.4.22.41)	0.926904	0.895079	0.836968			0.921182	0.949858	0.904123			1.05446	0.982456	1.02012			1.05734	1.01	0.992701			0.988363	0.861153	0.902992			1.025	0.967105	0.968054			1.06186	1.08549	0.84375			1.18619	1.11898	1.04726			1.1093	1.0583	0.910163			0.0269826	0.0741224
P49935	CATH_MOUSE	Pro-cathepsin H (Cathepsin B3) (Cathepsin BA) [Cleaved into: Cathepsin H mini chain; Cathepsin H (EC 3.4.22.16); Cathepsin H heavy chain; Cathepsin H light chain]				1.52874					1.47268					1.28437					1.17129					1.31965					1.29461					1.38245					1.53391					1.2201
P06797	CATL1_MOUSE	Procathepsin L (EC 3.4.22.15) (Cathepsin L1) (Major excreted protein) (MEP) (p39 cysteine proteinase) [Cleaved into: Cathepsin L; Cathepsin L heavy chain; Cathepsin L light chain]	0.922843	0.994429	1.01869	1.02034	0.780335	0.861084	0.913907	0.957814	0.978142	0.817073	0.848515	0.77193	0.836016	1.00809	0.901559	0.82896	0.981667	1.02503	1.00191	1.02626	0.972071	0.858877	1.11877	1.12865	1.15582	1.17155	1.04112	1.09197	1.06556	1.06946	1.15292	0.998273	0.977273	0.971039	1.09981	1.01573	1.00554	0.991493	1.08596	1.03057	0.869607	0.905477	0.913793	1.00087	0.941234	0.00194947	0.00838326
O70370	CATS_MOUSE	Cathepsin S (EC 3.4.22.27)	0.867005	0.960074	0.991693	0.831123		0.811823	0.897824	0.972196	0.708561		0.750495	1.0731	0.82998	0.959569		0.805637	0.995833	0.887383	0.858373		0.868891	0.982549	0.835902	0.842936		1.17759	1.2977	1.2817	1.06805		1.40292	1.31865	1.45076	2.09284		1.46766	1.42857	1.16068	1.65138		1.1093	1.36307	1.21416	1.11092		1.69201e-07	2.64039e-06
Q9WUU7	CATZ_MOUSE	Cathepsin Z (EC 3.4.18.1)	0.796954	0.848654	0.967809	0.961096	0.865063	0.868966	0.865658	0.940556	0.837887	0.924797	0.878218	0.909357	0.925553	0.882749	0.923002	0.784257	0.8175	0.88634	0.761722	0.836364	0.923972	0.849772	1.0553	0.959747	0.964253	1.05	0.989309	1.10165	1.11867	1.02247	1.31701	1.03713	1.19318	1.67121	1.19574	1.20542	1.14712	1.25614	1.31614	1.20907	1.0489	1.01855	1.12886	1.06153	1.08815	1.42743e-10	5.48912e-09
P49817	CAV1_MOUSE	Caveolin-1	1.0802					0.951724					0.89901					0.959184					0.906905					1.03448					0.950172					1.08042					1.24832
O54724	CAVN1_MOUSE	Caveolae-associated protein 1 (Cav-p60) (Cavin-1) (Polymerase I and transcript release factor)	1.08122	0.959146	0.966771	0.994695	0.935146	0.972414	1.05393	0.997124	1.00182	0.961382	1.10198	0.866472	0.978873	0.989218	1.03314	1.08941	1.015	1.01564	1.03828	0.99798	0.947246	0.901366	0.890299	0.997632	0.963336	0.975	0.936678	0.949661	1.0083	0.94382	0.921821	0.894646	1.02367	1.09455	1.01163	1.05944	0.969723	1.12193	0.929322	0.990138	1.1534	1.17138	1.05263	1.03813	1.10872	0.0119053	0.0379648
Q63918	CAVN2_MOUSE	Caveolae-associated protein 2 (Cavin-2) (Phosphatidylserine-binding protein) (Serum deprivation-response protein)	0.966497	0.909935	0.996885	0.915119	1.02615	0.942857	0.952696	0.916587	0.993625	1.0935	1.04455	0.835283	0.976861	0.908356	1.08382	0.97862	0.911667	0.765381	0.9311	1.05556	0.968968	1.12898	0.870354	0.891871	0.893676	0.936207	1.04852	0.846079	0.972614	0.912155	1.25773	0.926598	1.14299	1.32368	1.01744	0.972902	1.19232	0.980151	1.04776	0.980276	1.12368	1.21025	0.84029	1.13778	1.095	0.0750541	0.169874
Q91VJ2	CAVN3_MOUSE	Caveolae-associated protein 3 (Cavin-3) (Protein kinase C delta-binding protein) (Serum deprivation response factor-related gene product that binds to C-kinase)		0.871866	0.982347	0.907162			0.963103	1.01342	1.30055			0.892788	1.0493	0.985175			0.851667	1.02607	0.955024			0.848255	0.963735	0.636938			0.858553	1.06486	1.14191			0.835924	1.23106	1.12181			0.901493	1.31758	1.39064			1.01678	1.18875	1.40728		0.141674	0.277129
P47753	CAZA1_MOUSE	F-actin-capping protein subunit alpha-1 (CapZ alpha-1)	1.11168	1.12163	0.986501	1.27409	0.929916	1.15369	0.946074	0.932886	0.836976	0.945122	1.00396	0.917154	0.974849	0.971698	1.02242	1.10496	1.03	1.03024	0.972249	0.985859	1.29946	1.06525	1.5485	1.26046	0.936755	1.11983	1.03289	1.06389	0.988382	0.972421	1.30412	1.09672	1.10133	1.06729	1.07461	1.18269	1.08998	1.11059	1.0191	1.13905	1.01822	1.09276	1.17241	1.0052	0.938296	0.0260113	0.0717017
P47754	CAZA2_MOUSE	F-actin-capping protein subunit alpha-2 (CapZ alpha-2)	1.0802	1.06128	0.968847	1.13616	1.0136	0.982266	1.00189	0.972196	0.956284	0.985772	0.986139	0.997076	1.0171	1.06873	0.994152	1.03304	0.998333	1.00938	0.968421	1.0101	1.0031	0.963581	1.15684	1.0371	0.969753	0.956897	0.943257	0.917715	0.954357	0.900919	0.93299	0.942142	0.920455	0.929302	0.936047	0.941434	0.919403	0.888469	0.979943	0.900394	0.999041	0.954947	0.966425	0.961005	0.93046	2.37912e-05	0.000187469
Q9D9H8	CB069_MOUSE	UPF0565 protein C2orf69 homolog	0.961421	1.08357	1.01246	1.30416	0.958159	1.02463	0.997162	1.00767	1.33698	0.804878	1	1.00975	1.01207	0.714286	1.0692	0.952381	1.17167	0.978102	1.08612	0.993939	0.984484	0.977997	0.926564	0.563536	0.935839	0.982759	1.00658	0.886738	1.44647	0.917263	1.10309	0.892919	0.875947	0.784497	0.805233	1.03497	0.96887	0.979206	0.886342	0.944773	0.966443	1.05919	0.931942	1.46794	0.952008	0.365529	0.550815
Q9CYS6	CB072_MOUSE	Uncharacterized protein C2orf72 homolog		1.15413	0.94081				0.942289	0.894535				0.808967	1.00805				1.01833	0.895725				0.787557	0.964642				0.79852	1.05712				0.804836	0.816288				0.76162	0.965974				0.882509	0.969147			0.751299	0.878749
Q9CRW3	CB076_MOUSE	UPF0538 protein C2orf76 homolog
Q9DB16	CB39L_MOUSE	Calcium-binding protein 39-like (MO25beta) (Mo25-like protein)	0.750254	0.994429	1.1703		0.919456	0.694581	0.935667	1.24353		1.23577	0.99505	0.91423	1.1841		0.957115	0.751215	0.884167	1.01877		0.928283	0.885958	0.972686	0.986401		0.923006	1.00431	0.823191	1.11907		0.700715	0.858247	0.946459	1.26042		1.05814	0.631119	0.914286	1.05198		0.873767	0.931927	0.939046	1.28131		1.16259	0.695824	0.838693
Q66L44	CBARP_MOUSE	Voltage-dependent calcium channel beta subunit-associated regulatory protein (Downstream of Stk11 protein)	1.02944	1.05107	1.04881	1.03714	1.07322	1.04828	0.989593	1.02685	0.954463	1.31911	1.05248	1.0614	1.10765	1.02965	0.890838	0.870748	0.976667	1.05214	1.06029	1.06465	1.31652	0.977997	1.08522	1.09234	1.21357	1.19483	0.942434	1.08712	1.04398	1.12053	1.40378	1.1114	0.970644	1.07411	1.23159	1.07605	0.98678	0.941399	0.920726	0.861933	0.947267	0.986749	1.09165	0.946274	1.13124	0.111347	0.232539
P22682	CBL_MOUSE	E3 ubiquitin-protein ligase CBL (EC 2.3.2.27) (Casitas B-lineage lymphoma proto-oncogene) (Proto-oncogene c-Cbl) (RING-type E3 ubiquitin transferase CBL) (Signal transduction protein CBL)	1.01624	1.04364	1.00727	0.923077	0.951883	1.0266	1.01041	0.973154	0.966302	0.945122	1.04554	1	0.94668	0.974394	0.976608	1.04956	1.05583	0.957247	1.0622	0.956566	1.14973	0.988619	1.01632	1.09392	0.969753	1.14138	1.04359	1.07551	0.99751	1.00613	1.16924	1.02332	1.02462	0.997445	1.0281	1.1049	1.04733	0.992439	0.837631	1.02268	0.980825	0.975265	0.997278	0.897747	0.954946	0.227312	0.395366
Q3TTA7	CBLB_MOUSE	E3 ubiquitin-protein ligase CBL-B (EC 2.3.2.27) (Casitas B-lineage lymphoma proto-oncogene b) (RING-type E3 ubiquitin transferase CBL-B) (SH3-binding protein CBL-B) (Signal transduction protein CBL-B)		1.16713	1.01558				1.22611	0.996165				0.927875	0.877264				1.19917	1.0073				1.28149	1.09519				0.990954	1.25557				0.942142	0.967803				1.11301	1.24764				1.0424	1.06443			0.263472	0.437098
Q9R171	CBLN1_MOUSE	Cerebellin-1 (Brain protein D3) (Precerebellin) [Cleaved into: Cerebellin (CER); [des-Ser1]-cerebellin (des-Ser1-cerebellin)]		0.922006	1.027				1.15232	1.07383				1.05263	1.0674				0.914167	1.01564				0.949165	0.936537				0.897204	1.01162				0.935233	0.96875				0.861407	0.885633				1.0742	0.994555			0.0333517	0.0877726
P45481	CBP_MOUSE	Histone lysine acetyltransferase CREBBP (EC 2.3.1.48) (Protein-lysine acetyltransferase CREBBP) (EC 2.3.1.-)	0.986802					0.84532					0.847525					0.940719					0.929403					0.924138					0.991409					0.979021					1.03164
Q641K1	CBPC1_MOUSE	Cytosolic carboxypeptidase 1 (EC 3.4.17.-) (ATP/GTP-binding protein 1) (Nervous system nuclear protein induced by axotomy protein 1)	1.02538	1.00464	0.951194	0.975243		0.924138	1.01041	0.995206	1.08106		0.930693	0.939571	0.836016	0.990566		1.01458	0.955	0.995829	0.98756		0.90225	0.918058	0.93291	0.798737		0.951724	0.905428	0.658277	0.846473		1.24485	0.933506	0.814394	0.851789		0.921329	0.933902	0.965028	0.942693		1.06136	0.954064	0.973684	0.905546		0.188497	0.344413
O89001	CBPD_MOUSE	Carboxypeptidase D (EC 3.4.17.22) (Metallocarboxypeptidase D) (gp180)	0.982741	1.00279	1.00312	1.06012	1.01674	0.983251	0.981079	1.10163	0.948998	1.09248	0.968317	1.03801	0.925553	1.05256	1.02339	0.912536	0.9875	1.0365	1.0622	1.03232	0.932506	0.962064	0.8767	1.0663	0.895509	0.886207	0.848684	0.86544	0.950207	0.88049	1.01632	0.91019	0.966856	0.958262	0.939922	0.914336	0.978252	0.928166	0.931232	0.877712	1.02972	1.06979	0.981851	1.04159	1.04212	0.000272187	0.00151721
Q00493	CBPE_MOUSE	Carboxypeptidase E (CPE) (EC 3.4.17.10) (Carboxypeptidase H) (CPH) (Enkephalin convertase) (Prohormone-processing carboxypeptidase)	0.986802	1.013	0.979232	1.10345	1.07531	1.02266	0.989593	1.06999	0.878871	1.05183	1.02772	0.974659	1.00101	1.0566	0.95614	0.958212	0.935	0.998957	0.92823	1.03434	0.953452	0.854325	0.842248	0.98974	0.928506	0.923276	0.828947	0.912875	0.914523	0.920327	1.13144	0.932642	0.985795	1.03322	0.978682	1.23427	1.06098	1.03403	0.994269	0.912229	1.15628	1.24028	1.2314	1.02686	1.17434	6.09802e-05	0.000426785
Q80V42	CBPM_MOUSE	Carboxypeptidase M (CPM) (EC 3.4.17.12)	1.00203	1.03807	0.862928	1.00265	1.19979	1.03744	0.980132	0.831256	0.984517	0.944106	0.99802	0.853801	0.93159	1.06334	1.25341	0.949466	0.940833	0.923879	0.963636	1.03535	1.09387	0.98786	1.05802	1.05919	1.02841	1.02069	0.859375	0.999032	1.04481	1.09908	1.14605	0.879965	1.0767	0.999148	0.942829	1.04458	0.925373	1.02552	1.13849	1.2426	1.10355	0.874558	1.18512	1.09705	1.37218	0.413177	0.598339
Q9WVJ3	CBPQ_MOUSE	Carboxypeptidase Q (EC 3.4.17.-) (Hematopoietic lineage switch 2) (Plasma glutamate carboxypeptidase)	1.28325	0.890436	0.849429	0.863837	0.882845	1.36946	0.937559	0.924257	0.98816	0.97561	0.919802	0.847953	0.84004	0.752022	1.0653	1.78523	0.876667	0.822732	0.766507	0.916162	1.41117	1.03642	0.912058	0.782163	0.923923	1.73448	0.932566	0.968054	0.99917	1.01634	0.542955	1.07254	0.874053	0.915673	0.79845	1.87762	1.10533	1.21739	0.877746	0.916174	1.28476	1.02385	0.96461	0.778163	0.977473	0.465556	0.6471
P48758	CBR1_MOUSE	Carbonyl reductase [NADPH] 1 (EC 1.1.1.184) (15-hydroxyprostaglandin dehydrogenase [NADP(+)]) (EC 1.1.1.196) (EC 1.1.1.197) (20-beta-hydroxysteroid dehydrogenase) (NADPH-dependent carbonyl reductase 1) (Prostaglandin 9-ketoreductase) (PG-9-KR) (Prostaglandin-E(2) 9-reductase) (EC 1.1.1.189)	1.00102	1.00279	1.01661	1.03271	0.968619	1.10148	1.04825	0.995206	1.26412	0.990854	1.0495	1.1384	0.978873	1.02291	0.94152	1.07386	1.05667	1.03545	1.13206	0.982828	0.988363	1.06753	1.01541	0.959747	0.998167	0.994828	1.0403	0.986447	1.10207	1.03677	0.886598	1.11831	0.948864	1	0.979651	0.940559	0.977399	0.924386	1.11557	0.942801	0.956855	0.993816	0.955535	0.999133	0.921645	0.158734	0.301503
P08074	CBR2_MOUSE	Carbonyl reductase [NADPH] 2 (EC 1.1.1.184) (Adipocyte protein P27) (AP27) (Lung carbonyl reductase) (LCR) (NADPH-dependent carbonyl reductase 2)
Q8K354	CBR3_MOUSE	Carbonyl reductase [NADPH] 3 (EC 1.1.1.184) (NADPH-dependent carbonyl reductase 3)	1.03147	1.09192	1.10592	1.01149	1.19142	1.12709	1.1211	1.10738	1.07923	1.16768	1.02376	1.21832	1.20423	1.14555	1.12671	0.949466	1.10417	1.09698	1.21244	1.26667	0.991466	1.09408	1.18223	0.95659	1.06416	1.04741	1.07484	1.05227	0.882988	0.954035	1.12199	1.08117	0.961174	1.02129	1.05233	0.951923	1.04392	1.08507	0.876791	1.00888	0.963567	1.01325	1.09074	1.02426	1.02155	0.0275347	0.075511
Q91VT4	CBR4_MOUSE	Carbonyl reductase family member 4 (EC 1.-.-.-) (3-ketoacyl-[acyl-carrier-protein] reductase beta subunit) (KAR beta subunit) (3-oxoacyl-[acyl-carrier-protein] reductase) (EC 1.1.1.-) (Quinone reductase CBR4)	0.987817	0.984215	1.02077	0.894783	0.995816	1.02562	0.971618	1.06903	1.17577	0.886179	0.980198	0.981481	1.10865	0.88814	1.03216	0.982507	0.995	1.00521	1.09856	1.01111	0.998448	1.00455	0.988214	0.810576	0.875344	0.858621	0.88898	1.01742	0.949378	0.958121	0.761168	1.01641	1.20928	1.14906	0.944767	1.02448	1.09168	1.12193	1.03343	1.09862	1.05177	1.11926	1.17332	1.04939	0.933399	0.219917	0.385771
Q91WT9	CBS_MOUSE	Cystathionine beta-synthase (EC 4.2.1.22) (Beta-thionase) (Serine sulfhydrase)	0.847716	1.01393	1.01558	1.11583	1.03138	1.18424	1.0369	1.09012	1.13934	1.11585	1.0505	0.962963	0.976861	1.01887	1.18421	0.921283	0.963333	0.994786	1.12057	1.18384	1.0512	0.977238	0.985494	1.08129	1.20165	1.08534	1.11513	1.17715	0.971784	1.18488	1.39089	0.964594	1.1089	1.27683	1.1376	0.991259	0.776972	1.04159	1.08787	1.29882	1.02301	0.922261	0.935572	1.20364	1.32713	0.568473	0.742025
Q8VEH6	CBWD1_MOUSE	COBW domain-containing protein 1 (Cobalamin synthase W domain-containing protein 1)	0.903553					1.12512					0.981188					1.207					0.910784					1.25086					0.837629					1.0035					1.09492
[truncated: 5,722 more rows]
[truncated: 15 more columns]

## Sheet: Fig 1 c
Sex	NEFH-tTA	tetO-NLS-TDP-43	Group	Time point	TMT label	Sample code	PC1	PC2	PC3	PC4	PC5
F	-	-	1	Week 1	129N	C1a	-2.3663	4.74194	27.7939	-2.47688	25.8669
[truncated: 44 more rows]

## Sheet: Fig 1 d
Wk off Dox	Increased	Decreased
1	161	77
[truncated: 4 more rows]

## Sheet: Fig 1 e
Subset	Total # proteins	Accession	Entry name	Protein names	Gene names	Length	Tissue specificity	Gene ontology (biological process)	Gene ontology (cellular component)	Gene ontology (GO)	Gene ontology (molecular function)	Gene ontology IDs	Subcellular location [CC]	Function [CC]	Pathway
[truncated: 585 more rows]

[truncated: 124 more sheets: Fig 1 f, Fig 2 a (Volcano), Figure 2 a (GO), Fig 2 b (Volcano), Fig 2 b (GO), Fig 2 c (Volcano), Fig 2 c (GO), Fig 2 d (Volcano), Fig 2 d (GO), Fig 2 e (Volcano), Fig 2 e (GO), Fig 3 b (1. black), Fig 3 c (2. blue), Fig 3 d (3. brown), Fig 3 e (4. turquoise), Fig 3 f (5. magenta), Fig 3 g, Fig 3 h, Fig 3 i, Fig 3 j …]
